# Supplementary material for: The proteomics and phosphoproteomics landscape of melanoma under T cell attack
Source: Cell Rep Med. 2026 May 21;7(6):102829. doi: 10.1016/j.xcrm.2026.102829 (PMC13293969; doi:10.1016/j.xcrm.2026.102829)
Supplement: Table S1. Significantly regulated phosphosites and pathways in SCC-25 cells stimulated with EGF and lysed immediately or after incubation on ice, related to Figure 1 [file mmc2.xlsx]

## Sheet: Regulated phosphosites by EGF
Protein	Protein.Names	Gene.Names	Residue	Site	Sequence	logFC	AveExpr	t	P.Value	adj.P.Val	B	contrast	regulated
A3KN83	SBNO1_HUMAN	SBNO1	S	794	KEKKKKKSIDPDSIQ	1.01883	24.3941	6.1237	5.19558e-06	0.00105964	4.21273	IL	Up-regulated
O00566	MPP10_HUMAN	MPHOSPH10	S	167	LRKSPVFSDEDSDLD	3.09206	23.7328	6.76363	1.19363e-05	0.00186826	3.39379	IL	Up-regulated
O00566	MPP10_HUMAN	MPHOSPH10	S	171	PVFSDEDSDLDFDIS	3.81068	22.9755	6.35534	6.63866e-06	0.00128886	4.05458	IL	Up-regulated
O14647	CHD2_HUMAN	CHD2	S	207	GKRKKQDSSDEDDDD	1.48636	21.8702	7.26853	6.1746e-07	0.000311679	6.28131	IL	Up-regulated
O14647	CHD2_HUMAN	CHD2	S	208	KRKKQDSSDEDDDDD	1.48636	21.8702	7.26853	6.1746e-07	0.000311679	6.28131	IL	Up-regulated
O14647	CHD2_HUMAN	CHD2	S	207	GKRKKQDSSDEDDDD	1.54207	21.8702	6.98159	1.09468e-06	0.000702567	5.71925	PBS	Up-regulated
O14647	CHD2_HUMAN	CHD2	S	208	KRKKQDSSDEDDDDD	1.54207	21.8702	6.98159	1.09468e-06	0.000702567	5.71925	PBS	Up-regulated
O14686	KMT2D_HUMAN	KMT2D	S	3199	PAHLLTPSPLSGPGG	2.16666	23.9861	4.69851	0.000150775	0.00954326	0.981098	IL	Up-regulated
O15027	SC16A_HUMAN	SEC16A	S	1369	SLASRRSSLSSHSHQ	2.03206	25.3247	5.45167	2.78178e-05	0.00657813	2.64153	PBS	Up-regulated
O15533	TPSN_HUMAN	TAPBP	S	356	LSALRHHSDGSVSLS	7.21724	21.4792	21.8409	1.37285e-10	3.07992e-07	11.2181	IL	Up-regulated
O43314	VIP2_HUMAN	PPIP5K2	S	38	DDEEEDDSPPERQIV	2.80464	22.3308	6.76204	3.04313e-06	0.000777769	4.7641	IL	Up-regulated
O43815	STRN_HUMAN	STRN	S	245	ESAAADFSDEDEDDD	1.64263	25.8446	5.09768	5.26833e-05	0.00505733	1.97533	IL	Up-regulated
O60271	JIP4_HUMAN	SPAG9	S	272	SDVSQGGSKATTPAS	1.03371	23.3689	9.01728	1.54783e-08	1.95327e-05	9.74683	IL	Up-regulated
O60841	IF2P_HUMAN	EIF5B	S	135	KPKVEMYSGSDDDDD	1.83539	26.6203	5.79367	2.022e-05	0.00263395	2.97859	IL	Up-regulated
O75379	VAMP4_HUMAN	VAMP4	S	30	RNLLEDDSDEEEDFF	1.47684	25.5031	5.84209	9.69976e-06	0.00168834	3.61041	IL	Up-regulated
O75379	VAMP4_HUMAN	VAMP4	S	30	RNLLEDDSDEEEDFF	1.45226	25.5031	5.74489	1.20581e-05	0.00380602	3.40449	PBS	Up-regulated
O75385	ULK1_HUMAN	ULK1	S	775	GPRTRMFSAGPTGSA	1.04315	20.6835	5.31522	3.19472e-05	0.00358358	2.45881	IL	Up-regulated
O75976	CBPD_HUMAN	CPD	T	1368	SHEFQDETDTEEETL	1.39766	24.4011	5.07708	6.40636e-05	0.00567328	1.80894	IL	Up-regulated
O75976	CBPD_HUMAN	CPD	T	1370	EFQDETDTEEETLYS	1.94322	24.3422	6.87658	1.80809e-06	0.000561151	5.27749	IL	Up-regulated
O76080	ZFAN5_HUMAN	ZFAND5	S	58	GTASGSNSPTSDSAS	1.36101	22.0975	5.00468	0.000103361	0.00750702	1.39685	IL	Up-regulated
O95208	EPN2_HUMAN	EPN2	S	327	PKKKEHGSLPQQTTL	1.76363	23.1824	6.70782	4.63605e-05	0.00477584	2.25092	IL	Up-regulated
P00533	EGFR_HUMAN	EGFR	S	995	HLPSPTDSNFYRALM	1.29692	25.7715	4.70045	0.000132604	0.0087497	1.08365	IL	Up-regulated
P00533	EGFR_HUMAN	EGFR	S	1064	SCPIKEDSFLQRYSS	1.17931	24.5598	7.02786	7.49007e-07	0.000336071	6.07426	IL	Up-regulated
P00533	EGFR_HUMAN	EGFR	Y	1110	GSVQNPVYHNQPLNP	4.38933	25.472	26.1287	1.60558e-16	3.24183e-12	23.5284	IL	Up-regulated
P00533	EGFR_HUMAN	EGFR	Y	1172	ISLDNPDYQQDFFPK	3.6666	28.2685	22.8022	6.20862e-16	6.26791e-12	23.6958	IL	Up-regulated
P00533	EGFR_HUMAN	EGFR	S	1190	PNGIFKGSTAENAEY	1.8578	24.1492	13.7554	3.06244e-09	5.15281e-06	10.4389	IL	Up-regulated
P00533	EGFR_HUMAN	EGFR	Y	1197	STAENAEYLRVAPQS	3.43553	28.0373	21.8019	1.49079e-15	1.00335e-11	23.111	IL	Up-regulated
P00533	EGFR_HUMAN	EGFR	S	1190	PNGIFKGSTAENAEY	1.85529	24.1492	10.6405	7.10118e-08	0.000170908	7.32212	PBS	Up-regulated
P00533	EGFR_HUMAN	EGFR	Y	1110	GSVQNPVYHNQPLNP	1.14259	25.472	7.34654	5.29458e-07	0.000982634	6.33752	PI	Up-regulated
P00533	EGFR_HUMAN	EGFR	S	1166	QKGSHQISLDNPDYQ	1.14893	24.8423	7.70185	1.89725e-07	0.000490438	7.26603	PI	Up-regulated
P00533	EGFR_HUMAN	EGFR	S	1190	PNGIFKGSTAENAEY	1.11858	24.1492	8.78449	6.72991e-07	0.00107057	5.9221	PI	Up-regulated
P02545	LMNA_HUMAN	LMNA	S	51	VYIDRVRSLETENAG	1.69493	23.0179	6.01307	8.20132e-06	0.00267641	3.80825	PBS	Up-regulated
P02786	TFR1_HUMAN	TFRC	Y	20	FGGEPLSYTRFSLAR	2.5076	21.5687	8.99183	3.35961e-05	0.00374773	2.15999	IL	Up-regulated
P04075	ALDOA_HUMAN	ALDOA	Y	3	_____MPYQYPALTP	2.62757	22.8757	8.66576	1.38867e-06	0.000475231	5.52259	IL	Up-regulated
P04080	CYTB_HUMAN	CSTB	Y	97	AKHDELTYF______	1.59842	19.3692	6.1995	2.92466e-05	0.00662488	2.73829	PBS	Up-regulated
P04080	CYTB_HUMAN	CSTB	Y	97	AKHDELTYF______	1.46381	19.3692	6.78578	1.15338e-05	0.00722785	3.57015	PI	Up-regulated
P05387	RLA2_HUMAN	RPLP2	S	102	KDEKKEESEESDDDM	4.02973	31.1759	7.93658	3.62738e-07	0.000229965	6.83254	IL	Up-regulated
P05388	RLA0_HUMAN	RPLP0	S	307	AKEESEESDEDMGFG	2.99408	24.1367	7.22308	1.83287e-06	0.000561151	5.30315	IL	Up-regulated
P05556	ITB1_HUMAN	ITGB1	Y	783	DTGENPIYKSAVTTV	1.74427	23.2053	9.47717	1.08247e-08	1.61611e-05	10.0877	IL	Up-regulated
P07355	ANXA2_HUMAN	ANXA2	Y	30	AYGSVKAYTNFDAER	1.95264	22.6701	9.19583	1.12058e-08	1.61611e-05	10.048	IL	Up-regulated
P07355	ANXA2_HUMAN	ANXA2	Y	238	RYKSYSPYDMLESIR	1.0103	22.3728	7.16889	5.5912e-07	0.000311679	6.35403	IL	Up-regulated
P07437	TBB5_HUMAN	TUBB	S	25	AKFWEVISDEHGIDP	1.5809	23.1692	7.07827	1.22277e-06	0.00074264	5.63502	PBS	Up-regulated
P0C1Z6	TFPT_HUMAN	TFPT	S	252	PTLASPASD______	1.0559	24.0899	4.85319	9.28636e-05	0.00703909	1.42763	IL	Up-regulated
P11717	MPRI_HUMAN	IGF2R	S	2479	VSSTKLVSFHDDSDE	2.34594	24.1548	7.55727	4.93725e-07	0.0002932	6.5174	IL	Up-regulated
P12814	ACTN1_HUMAN	ACTN1	S	356	NRPAFMPSEGRMVSD	1.20489	21.3772	6.40071	3.60926e-06	0.000878007	4.58779	IL	Up-regulated
P16144	ITB4_HUMAN	ITGB4	Y	1510	STTLPRDYSTLTSVS	1.19083	23.3846	8.04304	9.69019e-08	0.000102976	8.02195	IL	Up-regulated
P16403	H12_HUMAN	H1-2	S	2	______MSETAPAAP	7.84434	17.881	23.6914	2.19234e-07	0.000163947	3.98805	IL	Up-regulated
P17096	HMGA1_HUMAN	HMGA1	S	102	EEGISQESSEEEQ__	1.97674	25.8995	5.58966	4.81553e-05	0.00480795	2.20157	IL	Up-regulated
P17096	HMGA1_HUMAN	HMGA1	S	103	EGISQESSEEEQ___	1.97674	25.6894	5.58764	4.83391e-05	0.00480795	2.19787	IL	Up-regulated
P17096	HMGA1_HUMAN	HMGA1	S	103	EGISQESSEEEQ___	3.82767	25.6894	6.24672	1.43589e-05	0.00418889	3.11411	PBS	Up-regulated
P19174	PLCG1_HUMAN	PLCG1	Y	1253	EGSFESRYQQPFEDF	1.91818	22.6074	6.78423	2.91823e-06	0.00251454	4.79666	PI	Up-regulated
P22059	OSBP1_HUMAN	OSBP	S	351	CSGKGDMSDEDDENE	1.07012	23.7807	4.77699	0.000110904	0.00791261	1.25617	IL	Up-regulated
P22059	OSBP1_HUMAN	OSBP	S	351	CSGKGDMSDEDDENE	1.43392	23.7807	6.40102	2.83635e-06	0.00127003	4.79724	PBS	Up-regulated
P22681	CBL_HUMAN	CBL	S	17	GAGGGSGSGGSGSGG	2.25213	23.5783	10.084	6.18059e-06	0.00122345	4.05312	IL	Up-regulated
P23443	KS6B1_HUMAN	RPS6KB1	S	441	SPRRFIGSPRTPVSP	1.14124	24.6058	5.11157	6.95757e-05	0.00597007	1.75374	IL	Up-regulated
P23443	KS6B1_HUMAN	RPS6KB1	T	444	RFIGSPRTPVSPVKF	1.14124	24.6065	5.05114	5.86645e-05	0.00533556	1.8714	IL	Up-regulated
P23443	KS6B1_HUMAN	RPS6KB1	S	447	GSPRTPVSPVKFSPG	1.14124	24.6065	5.05114	5.86645e-05	0.00533556	1.8714	IL	Up-regulated
P23588	IF4B_HUMAN	EIF4B	S	597	ASKYAALSVDGEDEN	1.77939	15.5176	4.81211	0.000116487	0.00813222	1.23055	IL	Up-regulated
P25205	MCM3_HUMAN	MCM3	S	160	KTIERRYSDLTTLVA	12.0538	26.7501	46.554	2.55651e-11	7.37407e-08	5.57693	IL	Up-regulated
P25205	MCM3_HUMAN	MCM3	S	668	EKKRKKRSEDESETE	2.42953	22.7439	8.58477	1.212e-07	0.000106398	7.86369	IL	Up-regulated
P25205	MCM3_HUMAN	MCM3	S	668	EKKRKKRSEDESETE	2.63475	22.7439	5.8881	1.67186e-05	0.00447082	3.06337	PBS	Up-regulated
P25205	MCM3_HUMAN	MCM3	S	672	KKRSEDESETEDEEE	1.63376	23.9598	5.36279	2.86539e-05	0.00657813	2.56969	PBS	Up-regulated
P25205	MCM3_HUMAN	MCM3	T	674	RSEDESETEDEEEKS	1.63376	23.9598	5.36279	2.86539e-05	0.00657813	2.56969	PBS	Up-regulated
P27361	MK03_HUMAN	MAPK3	T	202	HDHTGFLTEYVATRW	1.92496	28.0102	5.91497	8.24519e-06	0.00147326	3.76724	IL	Up-regulated
P27361	MK03_HUMAN	MAPK3	Y	204	HTGFLTEYVATRWYR	1.92496	28.0102	5.91497	8.24519e-06	0.00147326	3.76724	IL	Up-regulated
P27816	MAP4_HUMAN	MAP4	S	510	LKDMSPLSETEMALG	2.85046	24.3705	6.22363	5.23866e-06	0.00186787	4.23521	PBS	Up-regulated
P28482	MK01_HUMAN	MAPK1	T	185	HDHTGFLTEYVATRW	2.07345	30.0305	6.31802	3.39621e-06	0.000838217	4.62239	IL	Up-regulated
P28482	MK01_HUMAN	MAPK1	Y	187	HTGFLTEYVATRWYR	1.90817	30.0734	6.60356	1.83428e-06	0.000561151	5.21502	IL	Up-regulated
P29353	SHC1_HUMAN	SHC1	Y	427	ELFDDPSYVNVQNLD	4.39538	27.2368	8.02852	1.42962e-07	0.000120273	7.63605	IL	Up-regulated
P29590	PML_HUMAN	PML	S	463	AFSIKGPSYGEDVSN	1.04817	20.2317	5.28357	4.79495e-05	0.00480795	2.15451	IL	Up-regulated
P29692	EF1D_HUMAN	EEF1D	T	147	PPAKKPATPAEDDED	2.62938	26.7647	5.05757	5.77988e-05	0.00532884	1.88577	IL	Up-regulated
P29692	EF1D_HUMAN	EEF1D	S	162	DDIDLFGSDNEEEDK	2.59803	32.1799	4.65848	0.000146274	0.00937591	0.98895	IL	Up-regulated
P31629	ZEP2_HUMAN	HIVEP2	S	71	FGSGKLASPSEVVQQ	1.01306	21.1767	5.1163	5.04664e-05	0.00494638	2.01688	IL	Up-regulated
P31751	AKT2_HUMAN	AKT2	T	309	SDGATMKTFCGTPEY	1.67248	23.2993	9.57739	2.47207e-07	0.000172116	7.18222	IL	Up-regulated
P35659	DEK_HUMAN	DEK	S	243	EKKNKEESSDDEDKE	2.10978	22.2376	6.7978	1.21368e-06	0.00042992	5.61161	IL	Up-regulated
P35659	DEK_HUMAN	DEK	S	244	KKNKEESSDDEDKES	2.10978	22.2376	6.7978	1.21368e-06	0.00042992	5.61161	IL	Up-regulated
P35659	DEK_HUMAN	DEK	S	251	SDDEDKESEEEPPKK	2.22473	22.2928	7.20031	9.67649e-07	0.000415698	5.87588	IL	Up-regulated
P35659	DEK_HUMAN	DEK	S	243	EKKNKEESSDDEDKE	1.91399	22.2376	6.16694	4.72465e-06	0.00181937	4.30677	PBS	Up-regulated
P35659	DEK_HUMAN	DEK	S	244	KKNKEESSDDEDKES	1.91399	22.2376	6.16694	4.72465e-06	0.00181937	4.30677	PBS	Up-regulated
P35659	DEK_HUMAN	DEK	S	251	SDDEDKESEEEPPKK	2.90797	22.2928	7.68454	3.90025e-07	0.000396984	6.62274	PBS	Up-regulated
P40763	STAT3_HUMAN	STAT3	Y	705	DPGSAAPYLKTKFIC	1.67662	23.5805	11.6273	1.99179e-10	4.02163e-07	13.7228	IL	Up-regulated
P40763	STAT3_HUMAN	STAT3	Y	705	DPGSAAPYLKTKFIC	1.01068	23.5805	7.00902	7.79e-07	0.000652125	6.03528	PBS	Up-regulated
P40763	STAT3_HUMAN	STAT3	Y	705	DPGSAAPYLKTKFIC	2.24389	23.5805	15.5613	9.58491e-13	1.98216e-08	17.393	PI	Up-regulated
P42166	LAP2A_HUMAN	TMPO	T	74	SDEEREPTPVLGSGA	1.98886	28.4125	6.19914	4.40258e-06	0.00180356	4.37468	PBS	Up-regulated
P49023	PAXI_HUMAN	PXN	T	132	KSAEPSPTVMSTSLG	1.94933	22.7582	5.08405	0.00015644	0.00973421	1.1194	IL	Up-regulated
P49023	PAXI_HUMAN	PXN	S	137	SPTVMSTSLGSNLSE	1.94933	22.7582	5.08405	0.00015644	0.00973421	1.1194	IL	Up-regulated
P49321	NASP_HUMAN	NASP	T	477	QMKEGEETEGSEEDD	2.15008	25.1877	4.83475	0.000110662	0.00791261	1.28016	IL	Up-regulated
P49321	NASP_HUMAN	NASP	S	480	EGEETEGSEEDDKEN	2.15008	25.3182	5.97398	8.91842e-06	0.00156584	3.71556	IL	Up-regulated
P50851	LRBA_HUMAN	LRBA	Y	1110	EEEEDDDYVELKVEG	1.7032	22.7536	7.11395	4.75729e-05	0.00835342	2.49963	PBS	Up-regulated
P51149	RAB7A_HUMAN	RAB7A	Y	183	QETEVELYNEFPEPI	1.69684	22.305	6.21996	6.71089e-06	0.00129047	4.02243	IL	Up-regulated
P51798	CLCN7_HUMAN	CLCN7	S	60	LFRVGHMSSVELDDE	1.32578	23.3821	5.28836	4.74568e-05	0.00480795	2.12439	IL	Up-regulated
P51798	CLCN7_HUMAN	CLCN7	S	60	LFRVGHMSSVELDDE	1.59579	23.3821	5.19733	5.77674e-05	0.00942588	1.98837	PBS	Up-regulated
P51812	KS6A3_HUMAN	RPS6KA3	S	392	FSFVAITSDDESQAM	1.36784	22.2011	5.01984	0.00011931	0.00816606	1.31631	IL	Up-regulated
P52948	NUP98_HUMAN	NUP98	S	673	PIPQTPESAGNKHSN	1.28768	24.2016	6.8078	1.18831e-06	0.00042992	5.63188	IL	Up-regulated
P53367	ARFP1_HUMAN	ARFIP1	S	36	FNRDLKHSLPSGLGL	1.28504	23.5486	6.34026	4.0969e-06	0.000919116	4.46959	IL	Up-regulated
P55081	MFAP1_HUMAN	MFAP1	S	52	PDYAPMESSDEEDEE	2.48075	25.7017	7.29327	1.13647e-06	0.00042992	5.7478	IL	Up-regulated
P55081	MFAP1_HUMAN	MFAP1	S	53	DYAPMESSDEEDEEF	2.48075	25.7017	7.29327	1.13647e-06	0.00042992	5.7478	IL	Up-regulated
P55081	MFAP1_HUMAN	MFAP1	T	267	AALDALNTDDENDEE	2.1451	23.9546	6.05117	7.55925e-06	0.00141323	3.87516	IL	Up-regulated
P55081	MFAP1_HUMAN	MFAP1	S	116	EPEVVGESDSEVEGD	2.80993	25.8343	5.4063	3.68351e-05	0.00754493	2.41175	PBS	Up-regulated
P55081	MFAP1_HUMAN	MFAP1	S	118	EVVGESDSEVEGDAW	3.43351	25.9335	5.29833	5.58389e-05	0.00930585	1.99485	PBS	Up-regulated
P55201	BRPF1_HUMAN	BRPF1	S	460	ARRLPALSHSEGEED	1.71009	22.726	6.39396	8.1737e-06	0.00147326	3.88716	IL	Up-regulated
P55201	BRPF1_HUMAN	BRPF1	S	462	RLPALSHSEGEEDED	1.71009	22.726	6.39396	8.1737e-06	0.00147326	3.88716	IL	Up-regulated
P68366	TBA4A_HUMAN	TUBA4A	S	419	GMEEGEFSEAREDMA	1.27154	23.0051	5.37797	2.76769e-05	0.00657813	2.60316	PBS	Up-regulated
P98175	RBM10_HUMAN	RBM10	S	60	GKHDYDDSSEEQSAE	4.36888	20.7185	11.6926	5.60651e-05	0.00930585	1.44555	PBS	Up-regulated
P98175	RBM10_HUMAN	RBM10	S	736	VAAYSGESDSEEEQE	1.985	24.4352	6.47487	2.41812e-06	0.00119381	4.95041	PBS	Up-regulated
Q02880	TOP2B_HUMAN	TOP2B	S	1336	VKKRNPWSDDESKSE	8.1335	24.0096	9.67683	1.73018e-06	0.000554509	4.68698	IL	Up-regulated
Q02880	TOP2B_HUMAN	TOP2B	S	1340	NPWSDDESKSESDLE	8.1335	24.0096	9.67683	1.73018e-06	0.000554509	4.68698	IL	Up-regulated
Q03135	CAV1_HUMAN	CAV1	Y	6	__MSGGKYVDSEGHL	3.25999	27.0732	18.8605	2.47008e-14	1.24684e-10	21.1184	IL	Up-regulated
Q03135	CAV1_HUMAN	CAV1	Y	6	__MSGGKYVDSEGHL	1.12408	27.0732	6.50327	2.27464e-06	0.00213816	4.97896	PI	Up-regulated
Q03701	CEBPZ_HUMAN	CEBPZ	S	629	QLDDHPESDDEENFI	2.25072	25.331	6.65609	2.12433e-06	0.000621628	5.0976	IL	Up-regulated
Q06124	PTN11_HUMAN	PTPN11	Y	580	REDSARVYENVGLMQ	1.05199	24.4477	5.06544	5.6757e-05	0.00525679	1.90335	IL	Up-regulated
Q07955	SRSF1_HUMAN	SRSF1	S	205	RSPSYGRSRSRSRSR	1.7028	25.5782	7.0392	7.31527e-07	0.000335688	6.09687	IL	Up-regulated
Q09666	AHNK_HUMAN	AHNAK	S	5749	DLKSSKASLGSLEGE	1.58047	24.6005	7.69883	1.90869e-07	0.00030625	7.37403	PBS	Up-regulated
Q12872	SFSWA_HUMAN	SFSWAP	S	283	KKKSGVSSDNEDDDD	1.70215	25.8057	6.29207	4.53391e-06	0.000984346	4.36811	IL	Up-regulated
Q13043	STK4_HUMAN	STK4	S	320	DQDDEENSEEDEMDS	1.64798	21.4854	6.97357	1.49701e-06	0.000503768	5.45843	IL	Up-regulated
Q13136	LIPA1_HUMAN	PPFIA1	S	238	PSTSGKRSSDGSLSH	3.74011	25.8012	12.2505	4.41539e-05	0.00828904	0.950233	PBS	Up-regulated
Q13188	STK3_HUMAN	STK3	S	316	LEEEEENSDEDELDS	1.7675	25.0334	5.01076	7.43644e-05	0.00625067	1.66468	IL	Up-regulated
Q13191	CBLB_HUMAN	CBLB	Y	709	VEEDDDEYKIPSSHP	2.80397	24.0496	12.159	3.35532e-10	6.15884e-07	12.7261	IL	Up-regulated
Q13191	CBLB_HUMAN	CBLB	Y	889	TNRTSQDYDQLPSCS	2.37218	23.5999	13.8236	1.84292e-11	6.20172e-08	15.5306	IL	Up-regulated
Q13191	CBLB_HUMAN	CBLB	S	977	FAFPPPVSPRLNL__	1.37938	20.6118	7.19416	7.15483e-07	0.000335688	6.14055	IL	Up-regulated
Q13233	M3K1_HUMAN	MAP3K1	S	1018	PCRIPSASPQTQRKF	1.15369	23.7192	6.32781	7.00422e-06	0.00232516	3.82432	PBS	Up-regulated
Q13242	SRSF9_HUMAN	SRSF9	S	216	RGSPHYFSPFRPY__	1.19355	27.7398	4.76236	0.000114756	0.00804912	1.22321	IL	Up-regulated
Q13427	PPIG_HUMAN	PPIG	S	744	NKKFDHESSPGTDED	1.35577	24.3101	5.2361	5.31219e-05	0.00505936	2.01515	IL	Up-regulated
Q13427	PPIG_HUMAN	PPIG	S	744	NKKFDHESSPGTDED	1.85064	24.3101	5.83579	1.48415e-05	0.0042474	3.26452	PBS	Up-regulated
Q13480	GAB1_HUMAN	GAB1	Y	627	KGDKQVEYLDLDLDS	1.79518	23.2041	8.12731	1.18874e-07	0.000106398	7.80793	IL	Up-regulated
Q13480	GAB1_HUMAN	GAB1	Y	659	VADERVDYVVVDQQK	2.27856	23.6963	6.35473	3.13579e-06	0.000791435	4.69921	IL	Up-regulated
Q13523	PRP4K_HUMAN	PRP4K	S	285	PIINESRSRDRGKKS	1.55548	22.9568	5.59748	2.0185e-05	0.00263395	2.94529	IL	Up-regulated
Q13769	THOC5_HUMAN	THOC5	S	312	EDSQDDESDSDAEEE	1.61586	24.8949	6.97243	4.04162e-06	0.000916903	4.58361	IL	Up-regulated
Q13769	THOC5_HUMAN	THOC5	S	314	SQDDESDSDAEEEQT	1.61586	24.8949	6.97243	4.04162e-06	0.000916903	4.58361	IL	Up-regulated
Q13769	THOC5_HUMAN	THOC5	S	312	EDSQDDESDSDAEEE	2.20212	24.8949	6.28508	1.34041e-05	0.00403253	3.23941	PBS	Up-regulated
Q13769	THOC5_HUMAN	THOC5	S	314	SQDDESDSDAEEEQT	2.20212	24.8949	6.28508	1.34041e-05	0.00403253	3.23941	PBS	Up-regulated
Q13796	SHRM2_HUMAN	SHROOM2	S	1427	EHEEDSGSDLDHDLS	1.66799	23.423	6.37136	4.93433e-06	0.00103091	4.31247	IL	Up-regulated
Q14126	DSG2_HUMAN	DSG2	Y	1013	QHLQDVPYVMVRERE	2.22738	23.4944	7.57175	2.46131e-07	0.000172116	7.13694	IL	Up-regulated
Q14137	BOP1_HUMAN	BOP1	S	126	GDEYAEDSSDEEDIR	2.70777	25.1035	5.19151	6.97804e-05	0.00597007	1.80454	IL	Up-regulated
Q14137	BOP1_HUMAN	BOP1	S	127	DEYAEDSSDEEDIRN	2.70777	25.1035	5.19151	6.97804e-05	0.00597007	1.80454	IL	Up-regulated
Q14247	SRC8_HUMAN	CTTN	T	399	EEQARAKTQTPPVSP	2.99469	20.5412	5.4904	2.14243e-05	0.00542769	2.8502	PBS	Up-regulated
Q14289	FAK2_HUMAN	PTK2B	S	839	MVYMNDKSPLTPEKE	1.61337	22.9292	5.07965	8.82454e-05	0.00691788	1.57878	IL	Up-regulated
Q14289	FAK2_HUMAN	PTK2B	T	842	MNDKSPLTPEKEVGY	1.61337	22.9292	5.07965	8.82454e-05	0.00691788	1.57878	IL	Up-regulated
Q14676	MDC1_HUMAN	MDC1	S	402	QASMVINSDTDDEEE	1.80939	26.0227	7.14404	1.07762e-06	0.000426634	5.773	IL	Up-regulated
Q14676	MDC1_HUMAN	MDC1	T	404	SMVINSDTDDEEEVS	1.80939	26.0227	7.14404	1.07762e-06	0.000426634	5.773	IL	Up-regulated
Q14676	MDC1_HUMAN	MDC1	T	331	FGFIDSDTDAEEERI	2.18743	25.4759	5.3963	3.76331e-05	0.00762724	2.3916	PBS	Up-regulated
Q14676	MDC1_HUMAN	MDC1	S	402	QASMVINSDTDDEEE	2.21482	26.0227	7.14011	1.08576e-06	0.000702567	5.68923	PBS	Up-regulated
Q14676	MDC1_HUMAN	MDC1	T	404	SMVINSDTDDEEEVS	2.21482	26.0227	7.14011	1.08576e-06	0.000702567	5.68923	PBS	Up-regulated
Q14802	FXYD3_HUMAN	FXYD3	S	87	ITPGSAQS_______	1.47222	18.6336	5.81841	4.11216e-05	0.00441641	2.40243	IL	Up-regulated
Q14839	CHD4_HUMAN	CHD4	S	428	WEAKEDNSEGEEILE	2.47051	24.0801	6.38521	2.93517e-06	0.000777769	4.76285	IL	Up-regulated
Q14839	CHD4_HUMAN	CHD4	S	428	WEAKEDNSEGEEILE	1.97558	24.0801	5.10604	5.16752e-05	0.00872767	2.00069	PBS	Up-regulated
Q14938	NFIX_HUMAN	NFIX	S	301	FYPGTGRSPAAGSSQ	1.10273	22.1283	4.89255	0.000154758	0.0097334	1.06572	IL	Up-regulated
Q15154	PCM1_HUMAN	PCM1	S	1776	DQEEDEESEGCPVSI	2.34435	20.7566	5.64769	5.57372e-05	0.00523437	2.12394	IL	Up-regulated
Q15398	DLGP5_HUMAN	DLGAP5	S	332	VTPMTPRSANAFLTP	1.4217	21.9066	5.25188	7.4608e-05	0.00625067	1.76832	IL	Up-regulated
Q15418	KS6A1_HUMAN	RPS6KA1	S	720	QLKPIESSILAQRRV	1.27351	23.3437	5.3334	3.06455e-05	0.0035157	2.49901	IL	Up-regulated
Q15459	SF3A1_HUMAN	SF3A1	S	329	EVEMEVESDEEDDKQ	1.49652	27.4745	5.53888	1.91919e-05	0.00492694	2.95635	PBS	Up-regulated
Q15464	SHB_HUMAN	SHB	Y	268	GKGESAGYMEPYEAQ	1.2301	20.6465	5.96483	1.43373e-05	0.00213057	3.3112	IL	Up-regulated
Q16629	SRSF7_HUMAN	SRSF7	S	231	PSGSPRRSASPERMD	1.66122	23.9297	5.53965	1.91585e-05	0.00263148	2.95299	IL	Up-regulated
Q16629	SRSF7_HUMAN	SRSF7	S	233	GSPRRSASPERMD__	1.66122	23.9297	5.53965	1.91585e-05	0.00263148	2.95299	IL	Up-regulated
Q3L8U1	CHD9_HUMAN	CHD9	S	611	KQKRKNESSDEISDA	1.01215	22.3839	4.81683	0.000132572	0.0087497	1.12921	IL	Up-regulated
Q3YEC7	RABL6_HUMAN	RABL6	S	640	EEAGPKESSEEGKEG	1.51496	27.9675	6.02905	6.40172e-06	0.00216243	4.01445	PBS	Up-regulated
Q3YEC7	RABL6_HUMAN	RABL6	Y	726	RHPGGGDYEEL____	1.6843	22.5986	8.04317	1.75997e-05	0.00464197	3.43152	PBS	Up-regulated
Q3YEC7	RABL6_HUMAN	RABL6	Y	726	RHPGGGDYEEL____	3.14469	22.5986	8.67009	9.44736e-06	0.00610536	2.67577	PI	Up-regulated
Q4LE39	ARI4B_HUMAN	ARID4B	S	295	EKEKEDNSSEEEEEI	1.7855	21.2436	7.58721	6.69849e-07	0.000326177	6.25114	IL	Up-regulated
Q58FF7	H90B3_HUMAN	HSP90AB3P	S	205	KEQDKEISDDEAEEE	3.21713	19.4665	12.7393	1.0054e-05	0.0016945	3.58492	IL	Up-regulated
Q5BKZ1	ZN326_HUMAN	ZNF326	S	118	FESSYRNSLDSFGGR	4.12808	23.9191	7.68676	2.73395e-07	0.000375996	7.0221	PBS	Up-regulated
Q5JTH9	RRP12_HUMAN	RRP12	S	1080	IEEILADSEDEEDNE	2.15477	25.2804	6.2502	4.9526e-06	0.00103091	4.28299	IL	Up-regulated
Q5T200	ZC3HD_HUMAN	ZC3H13	S	845	PKRRREHSPDSDAYN	1.39495	18.6417	5.09646	0.000102106	0.00746966	1.46628	IL	Up-regulated
Q5T200	ZC3HD_HUMAN	ZC3H13	S	848	RREHSPDSDAYNSGD	1.39495	18.6417	5.09646	0.000102106	0.00746966	1.46628	IL	Up-regulated
Q5T5P2	SKT_HUMAN	KIAA1217	S	357	RISSLPVSRPISPSP	4.03153	25.2702	10.3388	2.12074e-06	0.00208842	3.7997	PI	Up-regulated
Q5TAQ9	DCAF8_HUMAN	DCAF8	S	129	RANRDQDSSDDERAL	1.93899	24.2555	5.97626	1.40138e-05	0.00211158	3.33327	IL	Up-regulated
Q641Q2	WAC2A_HUMAN	WASHC2A	S	619	KASALLFSSDEEDQW	1.31425	23.7641	6.40896	5.98219e-06	0.0011959	4.15493	IL	Up-regulated
Q641Q2	WAC2A_HUMAN	WASHC2A	S	620	ASALLFSSDEEDQWN	1.31425	23.8059	6.43385	5.70067e-06	0.00115102	4.20137	IL	Up-regulated
Q641Q2	WAC2A_HUMAN	WASHC2A	S	619	KASALLFSSDEEDQW	2.20699	23.7641	6.80677	2.79682e-06	0.00127003	4.61666	PBS	Up-regulated
Q641Q2	WAC2A_HUMAN	WASHC2A	S	620	ASALLFSSDEEDQWN	2.20699	23.8059	6.8332	2.66105e-06	0.00126175	4.65927	PBS	Up-regulated
Q6IAA8	LTOR1_HUMAN	LAMTOR1	Y	138	QVSRIAAYAYSALSQ	1.24726	20.4749	8.73718	2.33651e-06	0.00118387	5.22692	PBS	Up-regulated
Q6P0N0	M18BP_HUMAN	MIS18BP1	S	824	LEPETEESENEFYIK	3.76337	22.0551	7.45144	1.23426e-06	0.00074264	5.30068	PBS	Up-regulated
Q6P4E1	GOLM2_HUMAN	GOLM2	S	233	DKNEEPSSNHIPHGK	2.14651	25.1769	7.46034	5.98507e-05	0.0053471	1.96682	IL	Up-regulated
Q6PKG0	LARP1_HUMAN	LARP1	S	627	KNTFTAWSDEESDYE	1.71411	26.0151	5.39905	3.12493e-05	0.00354469	2.52634	IL	Up-regulated
Q6PKG0	LARP1_HUMAN	LARP1	S	631	TAWSDEESDYEIDDR	1.71411	26.2787	8.38949	6.78493e-07	0.000326177	6.26821	IL	Up-regulated
Q709C8	VP13C_HUMAN	VPS13C	S	3753	LLRPQLPS_______	1.02458	19.4809	5.8341	9.87451e-06	0.00168963	3.59318	IL	Up-regulated
Q70CQ4	UBP31_HUMAN	USP31	S	919	FGSLRNLSSSYQEPS	1.4413	21.8048	6.27587	4.69143e-06	0.00100342	4.34042	IL	Up-regulated
Q7L2K0	TEDC2_HUMAN	TEDC2	S	159	HPERRLLSVGDGTRV	1.19152	19.9011	4.96045	8.32907e-05	0.00675391	1.55501	IL	Up-regulated
Q7Z460	CLAP1_HUMAN	CLASP1	S	588	ASTVSTKSVSTTGSL	1.01592	17.9093	5.76794	5.97991e-05	0.0053471	2.08458	IL	Up-regulated
Q86US8	EST1A_HUMAN	SMG6	T	479	PQLHFLDTDDEVSPT	1.17053	24.2532	4.9274	7.81478e-05	0.00641416	1.5943	IL	Up-regulated
Q86V48	LUZP1_HUMAN	LUZP1	S	512	EKTTRTFSDTTHGSV	1.01151	25.874	5.91746	1.00708e-05	0.0016945	3.59821	IL	Up-regulated
Q86VR2	RETR3_HUMAN	RETREG3	S	258	ERAMDNHSDSEEELA	2.69919	26.7388	5.36714	3.35382e-05	0.00725555	2.46257	PBS	Up-regulated
Q86VR2	RETR3_HUMAN	RETREG3	S	260	AMDNHSDSEEELAAF	2.69919	26.7388	5.36714	3.35382e-05	0.00725555	2.46257	PBS	Up-regulated
Q8IVF2	AHNK2_HUMAN	AHNAK2	S	5741	FDARESFSPEEKEEG	1.04505	22.18	4.8247	0.000130296	0.00870828	1.179	IL	Up-regulated
Q8IVT2	MISP_HUMAN	MISP	S	284	GSLASVESPGTPKET	1.78255	24.2495	6.19938	1.1768e-05	0.00185631	3.5328	IL	Up-regulated
Q8IVT2	MISP_HUMAN	MISP	S	541	PALRLQKSQSSDLLE	1.22353	24.6395	6.27287	4.72117e-06	0.00100342	4.33439	IL	Up-regulated
Q8IW50	F219A_HUMAN	FAM219A	T	113	KPLVALDTDSDDDFD	2.44146	23.7603	5.14837	7.63808e-05	0.00634652	1.69033	IL	Up-regulated
Q8IW50	F219A_HUMAN	FAM219A	S	115	LVALDTDSDDDFDMS	1.93262	23.6063	5.39969	3.12052e-05	0.00354469	2.5049	IL	Up-regulated
Q8IXT5	RB12B_HUMAN	RBM12B	S	278	KSPRRTRSRSPLGFY	1.53456	26.8031	5.13919	4.78717e-05	0.00835342	2.07446	PBS	Up-regulated
Q8IXT5	RB12B_HUMAN	RBM12B	S	280	PRRTRSRSPLGFYVH	1.5327	26.8034	5.1398	4.78037e-05	0.00835342	2.07583	PBS	Up-regulated
Q8IZW8	TENS4_HUMAN	TNS4	T	347	LTMGQPRTPHSPPLA	1.81145	22.1212	5.10368	0.000122282	0.00831312	1.35253	IL	Up-regulated
Q8N163	CCAR2_HUMAN	CCAR2	S	675	LEDSEVRSVASNQSE	2.54751	27.7361	6.69995	1.49346e-06	0.000812621	5.41256	PBS	Up-regulated
Q8N163	CCAR2_HUMAN	CCAR2	S	678	SEVRSVASNQSEMEF	2.54751	27.7361	6.69995	1.49346e-06	0.000812621	5.41256	PBS	Up-regulated
Q8N163	CCAR2_HUMAN	CCAR2	S	681	RSVASNQSEMEFSSL	3.02388	27.907	6.34652	5.1886e-06	0.00186787	4.24488	PBS	Up-regulated
Q8N1G0	ZN687_HUMAN	ZNF687	S	251	KATDIPASASPPPVA	1.11335	19.7634	4.91693	0.000124462	0.00843291	1.21661	IL	Up-regulated
Q8N3E9	PLCD3_HUMAN	PLCD3	S	496	SEDGRALSDREEEEE	2.1392	22.3495	7.2543	8.73055e-07	0.000383214	5.97413	IL	Up-regulated
Q8N9N8	EIF1A_HUMAN	EIF1AD	S	155	NRRQYHESEEESEEE	1.91545	22.9816	5.66014	2.651e-05	0.00316724	2.73404	IL	Up-regulated
Q8N9N8	EIF1A_HUMAN	EIF1AD	S	159	YHESEEESEEEEAA_	1.91545	22.9816	5.66014	2.651e-05	0.00316724	2.73404	IL	Up-regulated
Q8NBU5	ATAD1_HUMAN	ATAD1	S	322	VNSTSEESHDEDEIR	1.77788	25.9254	8.86661	1.08652e-06	0.000702567	5.25723	PBS	Up-regulated
Q8NE71	ABCF1_HUMAN	ABCF1	S	105	MERLKKLSVPTSDEE	3.13337	28.2887	5.71261	1.56958e-05	0.00431724	3.18871	PBS	Up-regulated
Q8NFC6	BD1L1_HUMAN	BOD1L1	S	2779	KRKQHYLSSEDEPDD	1.11742	21.814	5.88026	9.57376e-05	0.007125	1.72485	IL	Up-regulated
Q8NFC6	BD1L1_HUMAN	BOD1L1	S	2780	RKQHYLSSEDEPDDN	1.11742	21.814	5.88026	9.57376e-05	0.007125	1.72485	IL	Up-regulated
Q8NFC6	BD1L1_HUMAN	BOD1L1	S	2986	EDKKEQESDEEEEEE	1.76934	22.9089	5.54051	1.91209e-05	0.00263148	2.95488	IL	Up-regulated
Q8TCB7	METL6_HUMAN	METTL6	S	274	LKPPKNPSPVVLGLD	2.08732	21.7931	5.92755	3.39274e-05	0.0072582	2.57654	PBS	Up-regulated
Q8TER5	ARH40_HUMAN	ARHGEF40	Y	242	VEGPEGEYVELLEVT	2.067	22.6534	4.89627	0.000130042	0.00870828	1.24236	IL	Up-regulated
Q8WUF5	IASPP_HUMAN	PPP1R13L	S	183	DFLGRAGSPRGSPLA	1.4411	26.3576	5.52086	1.99924e-05	0.00263395	2.91182	IL	Up-regulated
Q8WUF5	IASPP_HUMAN	PPP1R13L	S	187	RAGSPRGSPLAEGPQ	1.4411	26.3576	5.52086	1.99924e-05	0.00263395	2.91182	IL	Up-regulated
Q8WYP5	ELYS_HUMAN	AHCTF1	S	1218	PLASPSPSPGRSPQR	1.42518	23.674	4.67097	0.000142065	0.00916433	1.01713	IL	Up-regulated
Q92541	RTF1_HUMAN	RTF1	S	313	LKTSEVYSDDEEEEE	1.60467	18.315	5.91275	6.46013e-05	0.00569591	2.04297	IL	Up-regulated
Q92796	DLG3_HUMAN	DLG3	Y	673	NEVDGQDYHFVVSRE	1.64954	23.8589	8.97443	1.74933e-07	0.000306197	7.47812	PBS	Up-regulated
Q92796	DLG3_HUMAN	DLG3	Y	673	NEVDGQDYHFVVSRE	2.68624	23.8589	14.6146	2.15349e-10	2.22671e-06	12.3037	PI	Up-regulated
Q969R5	LMBL2_HUMAN	L3MBTL2	S	683	EEHLDVASPDKASSP	1.44112	23.6195	5.3621	2.86986e-05	0.00657813	2.56818	PBS	Up-regulated
Q96D46	NMD3_HUMAN	NMD3	S	468	DSAIPVESDTDDEGA	3.1315	25.6745	5.37887	3.26779e-05	0.00723195	2.48744	PBS	Up-regulated
Q96EV2	RBM33_HUMAN	RBM33	S	205	QKDIKEESDEEEEDD	1.67265	24.965	5.3164	3.18606e-05	0.00358358	2.46143	IL	Up-regulated
Q96EV2	RBM33_HUMAN	RBM33	S	205	QKDIKEESDEEEEDD	1.62685	24.965	5.17085	4.45043e-05	0.00828904	2.14484	PBS	Up-regulated
Q96FH0	BORC8_HUMAN	BORCS8	S	118	EEPPPPSSA______	1.00101	21.9975	7.13102	2.73777e-05	0.00323266	2.95874	IL	Up-regulated
Q96JG6	VPS50_HUMAN	VPS50	S	561	YQEYDSDSDVPEELK	1.5275	21.8157	5.43623	4.1958e-05	0.00443547	2.27136	IL	Up-regulated
Q96JQ2	CLMN_HUMAN	CLMN	S	301	EAEDIFDSDKEVPIE	1.77808	19.7154	5.66461	7.1242e-05	0.0060439	1.91615	IL	Up-regulated
Q96LL9	DJC30_HUMAN	DNAJC30	S	137	TPAPDPGSPRTPPPT	2.04877	22.0947	5.02602	6.21747e-05	0.00553026	1.81524	IL	Up-regulated
Q96LL9	DJC30_HUMAN	DNAJC30	T	140	PDPGSPRTPPPTSRT	1.76536	21.988	5.51846	2.01019e-05	0.00263395	2.90654	IL	Up-regulated
Q96MH2	HEXI2_HUMAN	HEXIM2	S	51	PLTPRMESHSEDEDL	1.8111	21.0971	5.20768	6.74591e-05	0.00584578	1.81083	IL	Up-regulated
Q96MH2	HEXI2_HUMAN	HEXIM2	S	53	TPRMESHSEDEDLAG	1.8111	21.0971	5.20768	6.74591e-05	0.00584578	1.81083	IL	Up-regulated
Q96P48	ARAP1_HUMAN	ARAP1	S	1428	SLIPLRGSENEMRRS	1.44568	18.9293	6.42869	3.40418e-06	0.000838217	4.64604	IL	Up-regulated
Q96RS0	TGS1_HUMAN	TGS1	S	405	SKDRPHASGTDGDES	3.2341	25.2595	6.81976	1.51939e-06	0.000812621	5.40956	PBS	Up-regulated
Q96RS0	TGS1_HUMAN	TGS1	T	407	DRPHASGTDGDESEE	3.7007	25.0659	7.43521	3.24245e-07	0.000396984	6.87083	PBS	Up-regulated
Q96RS0	TGS1_HUMAN	TGS1	S	412	SGTDGDESEEDPPEH	3.5122	25.1015	7.75454	1.70852e-07	0.000306197	7.47903	PBS	Up-regulated
Q96RT1	ERBIN_HUMAN	ERBIN	S	602	FEESEELSSDEEMKM	1.8874	23.7334	6.68093	2.65638e-06	0.000724796	4.90826	IL	Up-regulated
Q96RT1	ERBIN_HUMAN	ERBIN	S	603	EESEELSSDEEMKMA	1.8874	23.7334	6.68093	2.65638e-06	0.000724796	4.90826	IL	Up-regulated
Q96ST3	SIN3A_HUMAN	SIN3A	S	832	FAQRGDLSDVEEEEE	1.15614	23.4883	5.65857	1.76594e-05	0.00251099	3.05552	IL	Up-regulated
Q99459	CDC5L_HUMAN	CDC5L	T	438	PKPVINSTPGRTPLR	3.88543	22.725	9.41118	5.70194e-07	0.000982634	5.87117	PI	Up-regulated
Q99543	DNJC2_HUMAN	DNAJC2	S	60	LEDKKELSEESEDEE	1.79767	23.1924	5.29054	5.67512e-05	0.00525679	1.97849	IL	Up-regulated
Q99543	DNJC2_HUMAN	DNAJC2	S	63	KKELSEESEDEELQL	1.79767	23.1627	5.44007	3.42673e-05	0.0038016	2.43978	IL	Up-regulated
Q99543	DNJC2_HUMAN	DNAJC2	S	60	LEDKKELSEESEDEE	4.88908	23.1924	9.10014	5.26152e-08	0.000144722	7.88624	PBS	Up-regulated
Q99543	DNJC2_HUMAN	DNAJC2	S	63	KKELSEESEDEELQL	2.57539	23.1627	6.36345	5.01392e-06	0.00186787	4.27671	PBS	Up-regulated
Q99759	M3K3_HUMAN	MAP3K3	S	355	ERNVPTKSPSAPINW	1.313	22.2036	7.32326	1.53965e-06	0.000509624	5.46708	IL	Up-regulated
Q9BRS8	LARP6_HUMAN	LARP6	S	447	EMGTQEKSPGTSPLL	2.14964	24.0647	6.33411	3.27944e-06	0.00140316	4.6578	PBS	Up-regulated
Q9BRS8	LARP6_HUMAN	LARP6	S	451	QEKSPGTSPLLSRKM	1.69416	24.202	5.33225	3.62369e-05	0.00750222	2.3885	PBS	Up-regulated
Q9BVV8	F174C_HUMAN	FAM174C	S	120	TEMASLDSDEETVFE	2.56381	23.2709	5.05127	0.000111917	0.00795677	1.37792	IL	Up-regulated
Q9BXL7	CAR11_HUMAN	CARD11	S	593	TVEEDNDSGGFDALD	1.21694	20.1683	6.23411	1.99424e-05	0.00263395	3.09934	IL	Up-regulated
Q9BY89	K1671_HUMAN	KIAA1671	S	1224	GEAQERRSPTVEPST	2.39833	24.2746	5.41822	4.35481e-05	0.00828904	2.26143	PBS	Up-regulated
Q9GZR1	SENP6_HUMAN	SENP6	S	890	KVADRTKSENGLQNE	2.99783	20.7731	9.96933	1.30873e-06	0.000763587	5.38665	PBS	Up-regulated
Q9H0G5	NSRP1_HUMAN	NSRP1	S	254	DSDFDAKSSADDEIE	8.48502	20.753	9.92327	1.4799e-08	1.95327e-05	9.72005	IL	Up-regulated
Q9H1E3	NUCKS_HUMAN	NUCKS1	S	73	VKTKKDDSHSAEDSE	1.82754	24.4911	7.29612	5.84725e-07	0.000311679	6.33332	IL	Up-regulated
Q9H1E3	NUCKS_HUMAN	NUCKS1	S	73	VKTKKDDSHSAEDSE	2.71184	24.4911	10.0234	4.37152e-09	2.10423e-05	10.8079	PBS	Up-regulated
Q9H2P0	ADNP_HUMAN	ADNP	S	955	LMHNASDSEVDQDDV	1.16337	24.3533	5.06189	7.75176e-05	0.0063884	1.64902	IL	Up-regulated
Q9H2P0	ADNP_HUMAN	ADNP	S	953	TKLMHNASDSEVDQD	1.25901	24.2758	6.35685	3.12137e-06	0.00136589	4.70526	PBS	Up-regulated
Q9H706	GARE1_HUMAN	GAREM1	Y	453	PGKSELPYEELWLEE	1.61625	22.9131	11.9138	1.29114e-10	3.07992e-07	14.1076	IL	Up-regulated
Q9H8Y8	GORS2_HUMAN	GORASP2	T	225	QMAGTPITPLKDGFT	1.51476	26.2807	5.41474	2.54501e-05	0.00311432	2.67856	IL	Up-regulated
Q9H9L4	KANL2_HUMAN	KANSL2	S	149	ILDEDSWSDGEQEPI	4.1585	21.73	7.22482	2.44323e-05	0.00302646	2.77505	IL	Up-regulated
Q9HCK8	CHD8_HUMAN	CHD8	S	1420	DDDLVEFSDLESEDD	2.51154	25.0616	5.96185	1.44229e-05	0.00213057	3.30544	IL	Up-regulated
Q9HCK8	CHD8_HUMAN	CHD8	S	1424	VEFSDLESEDDERPR	2.51154	24.9226	5.96069	1.44564e-05	0.00213057	3.3032	IL	Up-regulated
Q9HCN4	GPN1_HUMAN	GPN1	S	338	EEDEEADSDTDDIDH	1.43442	26.1876	6.36076	3.92438e-06	0.000916903	4.50719	IL	Up-regulated
Q9NPQ8	RIC8A_HUMAN	RIC8A	S	436	GRPEGQYSEDEDTDT	1.62966	26.1043	4.80228	0.000119115	0.00816606	1.20898	IL	Up-regulated
Q9NPQ8	RIC8A_HUMAN	RIC8A	T	441	QYSEDEDTDTDEYKE	1.62966	26.1043	4.80228	0.000119115	0.00816606	1.20898	IL	Up-regulated
Q9NRY4	RHG35_HUMAN	ARHGAP35	S	1176	ASYRTSFSVGSDDEL	5.1343	22.1984	9.60486	2.14842e-05	0.00278069	2.43088	IL	Up-regulated
Q9NRY4	RHG35_HUMAN	ARHGAP35	S	1176	ASYRTSFSVGSDDEL	4.68288	22.1984	8.76038	4.00459e-05	0.00798446	2.01317	PBS	Up-regulated
Q9NSI6	BRWD1_HUMAN	BRWD1	S	1678	RKKLLHNSEDEQSLK	4.65412	22.0411	19.4748	1.03832e-12	1.99918e-08	16.2996	PBS	Up-regulated
Q9NTI5	PDS5B_HUMAN	PDS5B	S	1177	IKGRLDSSEMDHSEN	2.3347	23.8731	7.64212	6.07649e-07	0.000311679	6.34371	IL	Up-regulated
Q9NWQ4	GPT2L_HUMAN	GPATCH2L	S	86	VAPVTNFSDSDDTMV	3.23136	23.6556	14.6141	1.56795e-11	1.50947e-07	15.0198	PBS	Up-regulated
Q9NYJ8	TAB2_HUMAN	TAB2	S	350	SSGPRTSSTSSSVNS	1.10425	22.3129	5.56719	8.41437e-05	0.00676871	1.76579	IL	Up-regulated
Q9NYZ3	GTSE1_HUMAN	GTSE1	S	476	QFKIPKFSIGDSPDS	1.06819	21.5013	5.00248	6.56581e-05	0.00573897	1.76256	IL	Up-regulated
Q9NZ09	UBAP1_HUMAN	UBAP1	S	205	NNLPRGGSGSVLQDE	1.27445	22.4872	7.32692	1.0691e-06	0.000426634	5.78757	IL	Up-regulated
Q9NZM1	MYOF_HUMAN	MYOF	S	340	RRDRDNDSDDVESNL	1.0419	22.4255	4.79612	0.000106065	0.00764843	1.29926	IL	Up-regulated
Q9UBC1	IKBL1_HUMAN	NFKBIL1	S	150	GWGPPWDSAEEEEED	2.00332	21.4914	9.07105	1.52189e-07	0.000122914	7.68219	IL	Up-regulated
Q9UBC2	EP15R_HUMAN	EPS15L1	S	708	KLDPFESSDPFSSSS	1.13039	24.0185	8.57247	8.89606e-07	0.000685139	6.0216	PBS	Up-regulated
Q9UBC2	EP15R_HUMAN	EPS15L1	S	708	KLDPFESSDPFSSSS	1.4154	24.0185	7.33264	5.04723e-06	0.00401449	3.71461	PI	Up-regulated
Q9UBS0	KS6B2_HUMAN	RPS6KB2	S	416	RSPRRLNSSPRAPVS	1.09576	24.8712	4.85622	9.22111e-05	0.00702579	1.43444	IL	Up-regulated
Q9UBS0	KS6B2_HUMAN	RPS6KB2	S	417	SPRRLNSSPRAPVSP	1.09576	24.8712	4.85622	9.22111e-05	0.00702579	1.43444	IL	Up-regulated
Q9UBS0	KS6B2_HUMAN	RPS6KB2	S	423	SSPRAPVSPLKFSPF	1.09576	24.8712	4.85622	9.22111e-05	0.00702579	1.43444	IL	Up-regulated
Q9UDY2	ZO2_HUMAN	TJP2	S	292	RSREHPHSRSPSPEP	1.49168	24.4345	5.22865	4.56341e-05	0.00828904	2.16775	PBS	Up-regulated
Q9UDY2	ZO2_HUMAN	TJP2	S	294	REHPHSRSPSPEPRG	1.49168	24.4345	5.22865	4.56341e-05	0.00828904	2.16775	PBS	Up-regulated
Q9UDY2	ZO2_HUMAN	TJP2	S	296	HPHSRSPSPEPRGRP	1.49168	24.4345	5.22865	4.56341e-05	0.00828904	2.16775	PBS	Up-regulated
Q9UEW8	STK39_HUMAN	STK39	S	385	EDGDWEWSDDEMDEK	2.81779	24.0938	5.99314	8.55914e-06	0.00151594	3.75526	IL	Up-regulated
Q9UGV2	NDRG3_HUMAN	NDRG3	T	329	TRLARSRTHSTSSSL	1.38937	24.5215	8.47619	2.3223e-05	0.0029306	3.13035	IL	Up-regulated
Q9UHB7	AFF4_HUMAN	AFF4	S	703	MEEKELLSPLSEPDD	1.44483	26.5661	5.61568	1.61301e-05	0.00437422	3.12397	PBS	Up-regulated
Q9UHB7	AFF4_HUMAN	AFF4	S	706	KELLSPLSEPDDRYP	2.35002	26.4772	5.55216	2.22954e-05	0.00550354	2.8532	PBS	Up-regulated
Q9UKV3	ACINU_HUMAN	ACIN1	S	655	ASSNSRKSLSPGVSR	1.51583	26.0324	5.2392	3.80312e-05	0.00412843	2.29031	IL	Up-regulated
Q9UKV3	ACINU_HUMAN	ACIN1	S	657	SNSRKSLSPGVSRDS	1.51583	26.0324	5.2392	3.80312e-05	0.00412843	2.29031	IL	Up-regulated
Q9UMN6	KMT2B_HUMAN	KMT2B	S	2348	GEPAGEESPGPLQER	1.31348	22.0647	4.68573	0.000155225	0.0097334	0.988388	IL	Up-regulated
Q9UQ35	SRRM2_HUMAN	SRRM2	S	454	PGSHREISSSPTSKN	3.4971	23.0473	6.94944	2.97115e-06	0.000777769	4.84752	IL	Up-regulated
Q9UQ35	SRRM2_HUMAN	SRRM2	S	455	GSHREISSSPTSKNR	3.4971	23.1556	7.02766	3.68071e-06	0.000884728	4.6719	IL	Up-regulated
Q9UQ35	SRRM2_HUMAN	SRRM2	S	456	SHREISSSPTSKNRS	3.4971	23.0473	6.94944	2.97115e-06	0.000777769	4.84752	IL	Up-regulated
Q9UQ35	SRRM2_HUMAN	SRRM2	S	506	TPTKRGHSRSRSPQW	2.27053	24.4573	6.67518	2.6868e-06	0.00126175	4.85498	PBS	Up-regulated
Q9UQ35	SRRM2_HUMAN	SRRM2	S	508	TKRGHSRSRSPQWRR	2.85027	24.3208	7.44924	4.32984e-07	0.000396984	6.59178	PBS	Up-regulated
Q9UQ35	SRRM2_HUMAN	SRRM2	S	510	RGHSRSRSPQWRRSR	2.85027	24.3208	7.44924	4.32984e-07	0.000396984	6.59178	PBS	Up-regulated
Q9UQ35	SRRM2_HUMAN	SRRM2	S	1478	RTPSRGRSECDSSPE	1.56896	22.1786	6.97269	8.40377e-07	0.000674192	5.96281	PBS	Up-regulated
Q9UQ35	SRRM2_HUMAN	SRRM2	S	1482	RGRSECDSSPEPKAL	1.56896	22.2238	7.3236	4.06944e-07	0.000396984	6.65464	PBS	Up-regulated
Q9UQ35	SRRM2_HUMAN	SRRM2	S	1483	GRSECDSSPEPKALP	1.56896	22.2238	7.3236	4.06944e-07	0.000396984	6.65464	PBS	Up-regulated
Q9UQ35	SRRM2_HUMAN	SRRM2	S	1876	SPATHRRSRSRTPLI	2.60446	28.7376	5.13109	4.87741e-05	0.00835342	2.05644	PBS	Up-regulated
Q9UQ35	SRRM2_HUMAN	SRRM2	S	1878	ATHRRSRSRTPLISR	2.60446	28.7376	5.13109	4.87741e-05	0.00835342	2.05644	PBS	Up-regulated
Q9UQ35	SRRM2_HUMAN	SRRM2	T	1880	HRRSRSRTPLISRRR	2.60446	28.7376	5.13109	4.87741e-05	0.00835342	2.05644	PBS	Up-regulated
Q9UQ35	SRRM2_HUMAN	SRRM2	S	1923	SPVSRRRSRSRTPPV	2.23259	27.4596	6.05676	6.02149e-06	0.00207032	4.07339	PBS	Up-regulated
Q9UQ35	SRRM2_HUMAN	SRRM2	S	1982	SPITRRRSRSRTSPV	2.18965	24.7149	7.36483	7.08111e-07	0.000619726	6.17083	PBS	Up-regulated
Q9UQ35	SRRM2_HUMAN	SRRM2	S	1984	ITRRRSRSRTSPVTR	1.15489	24.903	5.3159	4.47245e-05	0.00828904	2.18772	PBS	Up-regulated
Q9UQ35	SRRM2_HUMAN	SRRM2	S	1987	RRSRSRTSPVTRRRS	1.15489	24.903	5.3159	4.47245e-05	0.00828904	2.18772	PBS	Up-regulated
Q9Y2U8	MAN1_HUMAN	LEMD3	S	261	CRENYSDSEEEDDDD	1.38664	22.395	5.99436	1.06709e-05	0.00178062	3.56836	IL	Up-regulated
Q9Y3B9	RRP15_HUMAN	RRP15	S	58	SEKDHFYSDDDAIEA	3.72592	23.9003	6.00037	0.000117649	0.00816303	1.38825	IL	Up-regulated
Q9Y3T9	NOC2L_HUMAN	NOC2L	S	672	KDLFDLNSSEEDDTE	2.85451	22.2949	6.50428	1.79251e-05	0.00253095	3.21275	IL	Up-regulated
Q9Y5B6	PAXB1_HUMAN	PAXBP1	S	557	ADHLEGLSSDDEETS	1.55009	25.5415	5.47666	4.76376e-05	0.00480795	2.17859	IL	Up-regulated
Q9Y5B6	PAXB1_HUMAN	PAXBP1	S	558	DHLEGLSSDDEETST	1.55009	25.5415	5.47666	4.76376e-05	0.00480795	2.17859	IL	Up-regulated
A1L390	PKHG3_HUMAN	PLEKHG3	S	614	ERFVSSFSRRSSVAQ	-8.50449	21.2485	-19.0271	4.50986e-06	0.00180902	1.48135	PBS	Down-regulated
O00401	WASL_HUMAN	WASL	Y	256	RETSKVIYDFIEKTG	-1.11832	23.1714	-7.68102	1.97767e-07	0.000153581	7.3451	IL	Down-regulated
O43303	CP110_HUMAN	CCP110	S	372	PSPEPSMSPKMHRRR	-4.43241	21.3206	-5.67739	5.28501e-05	0.00505733	2.16544	IL	Down-regulated
O60292	SI1L3_HUMAN	SIPA1L3	S	401	GLDPAFTSTEDLNCK	-3.63104	22.8104	-8.34306	1.19164e-07	0.000106398	7.76607	IL	Down-regulated
O75385	ULK1_HUMAN	ULK1	S	775	GPRTRMFSAGPTGSA	-1.32145	20.6835	-6.73326	1.39145e-06	0.00159862	5.43497	PI	Down-regulated
O75815	BCAR3_HUMAN	BCAR3	T	72	DDFSHMGTLPHSKSP	-3.40761	19.4198	-5.86029	5.12008e-05	0.00494638	2.22013	IL	Down-regulated
O95361	TRI16_HUMAN	TRIM16	S	62	TEEQDSDSAEQGDPA	-11.3642	22.0642	-27.0305	1.41743e-08	5.45824e-05	3.98724	PBS	Down-regulated
O95400	CD2B2_HUMAN	CD2BP2	S	46	SRFKGKHSLDSDEEE	-5.47984	17.6243	-9.61855	2.3509e-07	0.000348186	6.19964	PBS	Down-regulated
P27361	MK03_HUMAN	MAPK3	T	202	HDHTGFLTEYVATRW	-1.86204	28.0102	-5.72162	1.27051e-05	0.00739039	3.37246	PI	Down-regulated
P27361	MK03_HUMAN	MAPK3	Y	204	HTGFLTEYVATRWYR	-1.86204	28.0102	-5.72162	1.27051e-05	0.00739039	3.37246	PI	Down-regulated
P28482	MK01_HUMAN	MAPK1	T	185	HDHTGFLTEYVATRW	-1.92189	30.0305	-5.85619	9.39915e-06	0.00610536	3.65493	PI	Down-regulated
P28482	MK01_HUMAN	MAPK1	Y	187	HTGFLTEYVATRWYR	-1.92189	30.0734	-6.65101	1.65748e-06	0.00171384	5.27281	PI	Down-regulated
P57740	NU107_HUMAN	NUP107	S	129	FTNTEPHSITEDVTI	-2.68524	21.7991	-6.7396	7.29521e-05	0.00616308	2.07407	IL	Down-regulated
Q13163	MP2K5_HUMAN	MAP2K5	S	311	VSTQLVNSIAKTYVG	-1.55001	20.5653	-10.1364	1.11923e-06	0.00142969	5.46379	PI	Down-regulated
Q14247	SRC8_HUMAN	CTTN	S	261	EKLQLHESQKDYKTG	-1.13487	24.3962	-5.00374	6.54673e-05	0.00573897	1.76537	IL	Down-regulated
Q14498	RBM39_HUMAN	RBM39	S	337	TDASSASSFLDSDEL	-1.41438	21.623	-6.56208	3.59988e-05	0.00750222	2.33616	PBS	Down-regulated
Q14C86	GAPD1_HUMAN	GAPVD1	S	790	EDLRSECSSDFGGKD	-6.55807	19.8819	-15.3752	1.3672e-05	0.00404985	1.77755	PBS	Down-regulated
Q5HYW2	NHSL2_HUMAN	NHSL2	S	342	ARFPSLTSPVLRTPS	-3.20872	22.9935	-13.4552	2.67837e-08	8.5949e-05	7.08155	PBS	Down-regulated
Q5W0Z9	ZDH20_HUMAN	ZDHHC20	S	318	EYARSSGSNQPFPIK	-6.29811	21.8229	-19.2609	4.23125e-06	0.00177105	2.28649	PBS	Down-regulated
Q6P3S6	FBX42_HUMAN	FBXO42	S	488	SLAPRRGSLPDQKDL	-2.41019	22.9199	-5.91895	0.000131518	0.00873516	1.43016	IL	Down-regulated
Q6VY07	PACS1_HUMAN	PACS1	S	320	KTRRKLTSTSAITRQ	-1.27937	22.5959	-5.84856	1.44507e-05	0.00786422	3.28988	PI	Down-regulated
Q86V81	THOC4_HUMAN	ALYREF	S	94	WQHDLFDSGFGGGAG	-1.17026	22.6773	-5.41009	2.57212e-05	0.0062688	2.67386	PBS	Down-regulated
Q8IVL1	NAV2_HUMAN	NAV2	S	1549	LQDTAANSPFSSGSS	-3.1453	21.3426	-7.17644	4.22158e-06	0.00349209	4.32494	PI	Down-regulated
Q8IWC1	MA7D3_HUMAN	MAP7D3	S	524	IQKNCPPSPLPLISK	-1.12088	22.9242	-5.67511	1.70331e-05	0.00869944	3.11596	PI	Down-regulated
Q8N6H7	ARFG2_HUMAN	ARFGAP2	S	334	IEQETPVSAKSSRSQ	-1.58668	22.7596	-9.68276	4.7371e-09	3.26544e-05	10.5583	PI	Down-regulated
Q8NF64	ZMIZ2_HUMAN	ZMIZ2	S	395	SPNQEVKSPFLPDLK	-1.57271	21.7821	-7.92086	1.23039e-07	0.000363491	7.65969	PI	Down-regulated
Q8NG31	KNL1_HUMAN	KNL1	S	767	EPLRKSLSNPTPDYC	-7.39173	20.8018	-4.70026	0.000150178	0.00953535	0.984935	IL	Down-regulated
Q8WUF5	IASPP_HUMAN	PPP1R13L	S	183	DFLGRAGSPRGSPLA	-1.97855	26.3576	-7.57981	2.42178e-07	0.000500824	7.04342	PI	Down-regulated
Q8WUF5	IASPP_HUMAN	PPP1R13L	S	187	RAGSPRGSPLAEGPQ	-1.97855	26.3576	-7.57981	2.42178e-07	0.000500824	7.04342	PI	Down-regulated
Q92538	GBF1_HUMAN	GBF1	T	1338	GKIHRSATDADVVNS	-4.81339	24.2192	-23.2026	7.03339e-11	4.51403e-07	9.25805	PBS	Down-regulated
Q92889	XPF_HUMAN	ERCC4	S	520	GYRREISSSPESCPE	-3.31267	20.7572	-6.81794	0.000114811	0.00804912	1.38921	IL	Down-regulated
Q92889	XPF_HUMAN	ERCC4	S	521	YRREISSSPESCPEE	-3.31267	20.7572	-6.81794	0.000114811	0.00804912	1.38921	IL	Down-regulated
Q969R8	ITFG2_HUMAN	ITFG2	S	104	PAKVLDASGHHETLI	-3.25671	23.0748	-8.83265	2.097e-06	0.00109123	4.61807	PBS	Down-regulated
Q9BW04	SARG_HUMAN	SARG	S	429	QGPLPMKSPAPGNVA	-1.53332	26.4632	-6.81303	1.17527e-06	0.00142969	5.59127	PI	Down-regulated
Q9BXI6	TB10A_HUMAN	TBC1D10A	S	409	PALQPSPSIRLPLDA	-2.22079	21.6598	-7.287	5.39956e-06	0.00189024	4.26266	PBS	Down-regulated
Q9H0S4	DDX47_HUMAN	DDX47	T	434	DAGDNDDTEGAIGVR	-6.16526	15.0382	-13.0011	8.88388e-06	0.00285084	2.78706	PBS	Down-regulated
Q9HCD6	TANC2_HUMAN	TANC2	S	22	SSRKNRSSDGGSEEP	-2.8029	23.0079	-5.29929	8.37297e-05	0.00676234	1.68825	IL	Down-regulated
Q9NQ29	LUC7L_HUMAN	LUC7L	S	336	ERASREESWESGRSE	-2.33298	25.068	-4.80865	0.000103013	0.00750702	1.32745	IL	Down-regulated
Q9NYZ3	GTSE1_HUMAN	GTSE1	S	476	QFKIPKFSIGDSPDS	-1.20179	21.5013	-5.62813	1.56829e-05	0.00831597	3.1749	PI	Down-regulated
Q9P0U3	SENP1_HUMAN	SENP1	S	416	KGHKLTDSEDEFPEI	-5.6249	21.4484	-12.6969	1.29337e-07	0.000276696	5.96279	PBS	Down-regulated
Q9UJK0	TSR3_HUMAN	TSR3	S	281	AERGGASSSCCEEEQ	-9.55746	14.235	-21.9901	6.27201e-08	0.000324263	3.48053	PI	Down-regulated
Q9UKM9	RALY_HUMAN	RALY	T	262	PPAPQENTTSEAGLP	-2.79291	22.3246	-9.21177	1.37671e-06	0.000475231	5.58532	IL	Down-regulated
Q9UPX8	SHAN2_HUMAN	SHANK2	S	499	QPLWHVGSPFALGAN	-1.07366	25.2298	-6.92734	9.2406e-07	0.00136497	5.81355	PI	Down-regulated
Q9Y4F5	C170B_HUMAN	CEP170B	S	868	PAFLRQESFTKEPAS	-5.67937	23.0893	-18.282	8.37828e-12	3.38332e-08	12.9277	IL	Down-regulated
Q9Y4K1	CRBG1_HUMAN	CRYBG1	S	1133	KKARMPNSPAPHFAM	-1.24444	27.054	-5.70839	1.30887e-05	0.00739039	3.34456	PI	Down-regulated

## Sheet: Regulated pathways by EGF
Signature ID	Percent Overlap	adj p-val	Overlap	Score	Contrast
KINASE-iKiP_CSNK2A2.CK2A2	46.4	0.00498667	Q9HCN4;S338-p;u|Q13769;S312-p;u|Q13769;S314-p;u|O00566;S171-p;u|P55081;T267-p;u|O00566;S167-p;u|Q9Y3T9;S672-p;u|O60841;S135-p;u|Q99543;S63-p;u|Q99543;S60-p;u|Q92541;S313-p;u|Q9H2P0;S955-p;u|P29692;S162-p;u|P54105;S102-p;u|P21127;S283-p;u|Q9H2P0;S953-p;u|Q15185;S113-p;u|Q9H1E3;S113-p;u|P55081;S118-p;u|Q9Y3T9;S673-p;u|P49736;S139-p;u|P55081;S116-p;u|Q96NB3;S351-p;u|Q96S82;S230-p;u|Q08945;S444-p;u|Q…	14.6225	IL
KINASE-iKiP_CSNK2A2.CK2A2	43.3	0.0102051	Q99543;S60-p;u|Q9H2P0;S953-p;u|P42166;T74-p;u|Q99543;S63-p;u|Q13769;S312-p;u|Q13769;S314-p;u|Q15459;S329-p;u|Q96D46;S468-p;u|P55081;S116-p;u|P55081;S118-p;u|P54105;S102-p;u|P41236;S121-p;u|Q9HCN4;S338-p;u|Q9H2P0;S955-p;u|Q15019;S218-p;u|P35221;S641-p;u|Q02880;S1522-p;u|Q13547;S421-p;u|Q13547;S423-p;u|Q02880;S1524-p;u|Q08945;S444-p;u|Q9H1E3;S113-p;u|P41236;S122-p;u|Q99733;S125-p;u|Q8NE71;S140-p;u|…	14.4657	PBS
KINASE-PSP_CK2A1/CSNK2A1	17.5	0.00498667	Q14676;S402-p;u|Q14676;T404-p;u|Q14839;S428-p;u|P17096;S102-p;u|P17096;S103-p;u|P29692;S162-p;u|Q14676;T331-p;u|Q13283;S149-p;u|P11388;S1525-p;u|P30622;S1364-p;u|P06493;S39-p;u|Q15185;S113-p;u|P07910;S260-p;u|Q8IVP5;S13-p;u|P49736;S139-p;u|Q9Y618;S2511-p;u|Q15019;S218-p;u|Q96FW1;S16-p;u|P49959;S649-p;u|Q14676;S453-p;u|Q14676;T455-p;u|O14737;S119-p;u|Q15084;S428-p;u|P42224;S727-p;u|P51946;T315-p;u…	11.1179	IL
KINASE-iKiP_CSNK2A1.CK2A1	56	0.00498667	Q9HCN4;S338-p;u|P29692;S162-p;u|P54105;S102-p;u|Q13283;S149-p;u|P55209;S10-p;u|Q15185;S113-p;u|Q9H1E3;S113-p;u|Q92882;S213-p;u|P49736;S139-p;u|P50502;S79-p;u|P50502;S75-p;u|Q08945;S444-p;u|O76021;S361-p;u|Q15019;S218-p;u|O00264;S57-p;u|Q96FW1;S16-p;u|Q9NYL9;S25-p;u|P25205;S711-p;u|Q9UKS6;S276-p;u|Q7Z4V5;S370-p;u|O43719;S642-p;u|Q99733;S125-p;u|P41236;S121-p;u|Q9H6Y2;S14-p;u|O60231;S103-p;u|O60231…	9.6805	IL
KINASE-iKiP_CSNK2A1.CK2A1	55	0.0102051	Q96D46;S468-p;u|P54105;S102-p;u|P41236;S121-p;u|Q9HCN4;S338-p;u|Q15019;S218-p;u|P35221;S641-p;u|P50502;S79-p;u|Q08945;S444-p;u|Q13283;S149-p;u|Q9H1E3;S113-p;u|Q99733;S125-p;u|P29692;S162-p;u|P14625;S306-p;u|P49736;S139-p;u|Q92882;S213-p;u|P42166;S67-p;u|Q15185;S113-p;u|P25205;S711-p;u|P42166;S66-p;u|O15173;T211-p;u|Q7Z4V5;S370-p;u|O60841;S113-p;u|O00264;S181-p;u|Q9H6Y2;S14-p;u|Q13442;S60-p;u|O006…	9.6162	PBS
KINASE-PSP_CK2A1/CSNK2A1	15.8	0.0102051	Q14676;S402-p;u|Q14676;T404-p;u|P17096;S103-p;u|Q14676;T331-p;u|Q14839;S428-p;u|P41236;S121-p;u|P11717;S2484-p;u|Q15019;S218-p;u|P35221;S641-p;u|Q13547;S421-p;u|Q13547;S423-p;u|Q15084;S428-p;u|Q13283;S149-p;u|P41236;S122-p;u|Q8NE71;S140-p;u|Q14676;S299-p;u|Q14676;T301-p;u|P29692;S162-p;u|P30622;S1364-p;u|Q14676;S329-p;u|P07910;S260-p;u|P49959;S649-p;u|P20042;S67-p;u|P49736;S139-p;u|Q9BPX3;S973-p;…	9.614	PBS
KINASE-iKiP_ACVR1.ALK2	33.8	0.00498667	Q99543;S63-p;u|Q99543;S60-p;u|P54105;S102-p;u|P55209;S10-p;u|Q15185;S113-p;u|P50502;S79-p;u|P50502;S75-p;u|Q96CW6;S308-p;u|Q8NE71;S595-p;u|Q96FW1;S16-p;u|O15173;S208-p;u|Q15527;T190-p;u|P26639;S39-p;u|P51858;T225-p;u|P25205;S711-p;u|P67809;S174-p;u|Q12905;S385-p;u|Q13547;S421-p;u|Q7Z4V5;S370-p;u|O60231;S106-p;u|Q16576;S354-p;u|P33993;S314-p;u|Q8WU90;S231-p;u|P14625;S306-p;u|Q15459;S359-p;u|P41236…	8.1655	IL
KINASE-iKiP_ACVR1.ALK2	32.5	0.0102051	Q99543;S60-p;u|Q99543;S63-p;u|P54105;S102-p;u|Q8WU90;S231-p;u|P33993;S314-p;u|Q13547;S421-p;u|P50502;S79-p;u|P41236;S122-p;u|P14625;S306-p;u|Q15185;S113-p;u|P25205;S711-p;u|Q15527;T190-p;u|P51858;S239-p;u|O15173;T211-p;u|Q7Z4V5;S370-p;u|O60841;S113-p;u|Q96CW6;S308-p;u|Q9BRS2;S21-p;u|Q12905;S385-p;u|P16989;S369-p;u|P17812;S574-p;u|O00629;S60-p;u|P55209;S10-p;u|O60231;S106-p;u|Q96FW1;S16-p;u|P67809…	8.1467	PBS
KINASE-iKiP_GRK5	22.5	0.0102051	P55081;S118-p;u|Q9HCN4;S338-p;u|Q13547;S423-p;u|Q08945;S444-p;u|Q9H1E3;S113-p;u|Q99733;S125-p;u|P29692;S162-p;u|P14625;S306-p;u|O60832;S453-p;u|Q15527;T195-p;u|Q5JRA6;S727-p;u|Q15185;S113-p;u|P25205;S711-p;u|Q07021;S201-p;u|Q07021;S87-p;u|P22059;S193-p;u|P67809;S167-p;u|Q13523;S580-p;u|O60841;S113-p;u|O94826;S91-p;u|Q9NYL9;S25-p;u|Q8NE71;S595-p;u|Q13435;S289-p;u|P05198;T279-p;u|P19338;S532-p;u|P1…	8.0745	PBS
PERT-PSP_EGF	46.1	0.00498667	P00533;Y1110-p;u|P00533;Y1197-p;u|Q9H706;Y453-p;u|P40763;Y705-p;u|Q13480;Y627-p;u|P29353;Y427-p;u|Q13480;Y659-p;u|Q03135;Y14-p;u|Q96B36;T246-p;u|P45983;T183-p;u|P19174;Y1253-p;u|P67809;S102-p;u|P16949;S16-p;u|P00533;S991-p;u|Q14247;S418-p;u|Q15418;S380-p;u|Q13164;T733-p;u|Q9UQ35;S2272-p;u|P42224;S727-p;u|Q07889;S1134-p;u|P49841;S9-p;u|P12931;Y419-p;u|Q92934;S75-p;u|Q14155;S518-p;u|P05412;S63-p;u|…	7.6118	IL
KINASE-iKiP_PLK3	24	0.00498667	Q9HCN4;S338-p;u|Q07021;S201-p;u|Q9Y3T9;S672-p;u|O60841;S135-p;u|P54105;S102-p;u|Q15185;S113-p;u|P49736;S139-p;u|P19338;S532-p;u|P50502;S79-p;u|P50502;S75-p;u|Q8NE71;S595-p;u|Q9NYL9;S25-p;u|P50502;S76-p;u|P51858;T225-p;u|Q12905;S385-p;u|Q13547;S421-p;u|P20290;S201-p;u|Q99733;S125-p;u|Q9H3N1;S247-p;u|P41236;S121-p;u|Q9Y696;S167-p;u|Q9Y3B9;S67-p;u|P14625;S306-p;u|Q9BPX3;S674-p;u|O60716;T916-p;u|P631…	7.5956	IL
PATH-NP_EGFR1_PATHWAY	23	0.00498667	P00533;Y1110-p;u|P00533;Y1172-p;u|P00533;Y1197-p;u|Q03135;Y6-p;u|Q13191;Y889-p;u|P40763;Y705-p;u|P05556;Y783-p;u|P16144;Y1510-p;u|Q14126;Y1013-p;u|P00533;S1064-p;u|P28482;Y187-p;u|P27361;T202-p;u|P27361;Y204-p;u|Q15464;Y268-p;u|P02786;Y20-p;u|P00533;S1166-p;u|Q06124;Y580-p;u|Q03135;Y14-p;u|Q12774;Y641-p;u|O15357;Y886-p;u|Q8IZW8;Y150-p;u|O95297;Y263-p;u|O00151;Y321-p;u|Q68CZ2;Y354-p;u|P00533;S991-…	7.4343	IL
KINASE-iKiP_GRK5	26	0.00498667	Q9HCN4;S338-p;u|Q07021;S201-p;u|P29692;S162-p;u|Q15185;S113-p;u|Q9H1E3;S113-p;u|P55081;S118-p;u|Q9Y3T9;S673-p;u|P19338;S532-p;u|Q08945;S444-p;u|Q8NE71;S595-p;u|Q9NYL9;S25-p;u|P51858;T225-p;u|P25205;S711-p;u|Q13547;S423-p;u|Q99733;S125-p;u|Q5JSZ5;S1136-p;u|P22059;S193-p;u|P20042;S105-p;u|Q9Y3B9;S67-p;u|P14625;S306-p;u|P67809;S167-p;u|O94826;S91-p;u|P21127;S277-p;u|Q13523;S580-p;u|O60832;S453-p;u|Q…	7.4265	IL
KINASE-iKiP_PLK3	21.9	0.0102051	P54105;S102-p;u|P41236;S121-p;u|Q9HCN4;S338-p;u|Q13547;S421-p;u|P50502;S79-p;u|Q99733;S125-p;u|P14625;S306-p;u|Q9H3N1;S247-p;u|Q5JRA6;S727-p;u|P49736;S139-p;u|Q15185;S113-p;u|Q07021;S201-p;u|O60716;T916-p;u|Q9BRS2;S21-p;u|Q12905;S385-p;u|P16989;S369-p;u|Q8N5F7;T161-p;u|P55769;S122-p;u|Q8N5F7;S157-p;u|Q13442;S60-p;u|O00629;S60-p;u|P67809;S313-p;u|Q9NYL9;S25-p;u|O60716;S920-p;u|Q8NE71;S595-p;u|P200…	7.4185	PBS
KINASE-iKiP_CAMK2A	30.9	0.00498667	Q16204;S323-p;u|Q92522;S2-p;u|P04792;S15-p;u|Q9H1E3;S113-p;u|Q92733;S267-p;u|Q8NE71;S595-p;u|Q96PK6;S618-p;u|Q9C0C2;S920-p;u|Q8NE71;S105-p;u|P67809;S174-p;u|A1L170;S258-p;u|P41236;S121-p;u|O60231;S106-p;u|P35269;T156-p;u|Q9Y2X7;S592-p;u|Q9GZZ9;S45-p;u|Q13206;S831-p;u|Q8NE71;S140-p;u|P67809;S167-p;u|P22626;T140-p;u|P53999;S104-p;u|Q8NFC6;S484-p;u|P12956;S477-p;u|P46013;S1098-p;u|P63167;S14-p;u|P23…	7.3897	IL
KINASE-iKiP_TTBK1	19.8	0.00498667	Q07021;S201-p;u|P21127;S283-p;u|Q12792;S143-p;u|P55209;S10-p;u|Q15185;S113-p;u|Q9H1E3;S113-p;u|Q1ED39;T308-p;u|P50502;S75-p;u|Q9H6Y2;S21-p;u|Q9NYL9;S25-p;u|P49327;S2198-p;u|P25205;S711-p;u|P67809;S174-p;u|P20290;S201-p;u|Q99733;S125-p;u|Q9H3N1;S247-p;u|P04792;S83-p;u|P62701;S223-p;u|Q9Y2W1;S939-p;u|P20042;S105-p;u|P18621;S111-p;u|P27816;S440-p;u|Q8WU90;S231-p;u|P67809;S167-p;u|P21127;S277-p;u|O43…	7.1184	IL
PATH-NP_IL33_PATHWAY	34.6	0.00498667	P40763;Y705-p;u|P27361;T202-p;u|P27361;Y204-p;u|P45983;T183-p;u|P49841;S9-p;u|Q02750;S218-p;u|Q02750;S222-p;u|Q16539;Y182-p;u|P62753;S236-p;u|P62753;S235-p;u|P15336;T71-p;u|Q16539;T180-p;u|Q13469;S53-p;u|P42345;S2448-p;u|P45983;Y185-p;u|O43524;T32-p;u|P05412;S73-p;u|P49841;Y216-p;u	6.6215	IL
PERT-PSP_ANTI_CD3	36.5	0.00498667	P29353;Y427-p;u|P28482;Y187-p;u|P28482;T185-p;u|P27361;T202-p;u|P27361;Y204-p;u|Q13263;S473-p;u|P16949;S16-p;u|Q14247;S418-p;u|Q9NRY4;Y1105-p;u|P49841;S9-p;u|Q9NWQ8;Y417-p;u|Q13576;S16-p;u|P13796;S5-p;u|Q02750;S218-p;u|Q02750;S222-p;u|Q16539;Y182-p;u|Q16539;T180-p;u|Q9UI08;S369-p;u|Q05655;Y313-p;u|P16949;S25-p;u|Q9NZM3;Y968-p;u|Q15154;S93-p;u|P06239;Y505-p;u|Q04759;S685-p;u|P16949;S38-p;u|P19634;…	6.6197	IL
PATH-NP_LEPTIN_PATHWAY	54.5	0.00498667	P28482;Y187-p;u|P28482;T185-p;u|P27361;T202-p;u|P27361;Y204-p;u|P45983;T183-p;u|Q15418;S380-p;u|P49841;S9-p;u|P12931;Y419-p;u|P05412;S63-p;u|Q02750;S218-p;u|Q02750;S222-p;u|Q15418;T573-p;u|Q16539;Y182-p;u|Q16539;T180-p;u|P40763;S727-p;u|Q92934;S99-p;u|P45983;Y185-p;u|O43524;T32-p;u|P05412;S243-p;u|P24844;T19-p;u|Q9Y478;S108-p;u|O75582;S376-p;u|P24844;S20-p;u|P45984;Y185-p;u	6.6104	IL
KINASE-iKiP_PIK3R5	46.9	0.0102051	Q96D46;S468-p;u|Q9HCN4;S338-p;u|Q13547;S421-p;u|Q9H1E3;S113-p;u|O60841;S137-p;u|P49736;S139-p;u|P25205;S711-p;u|Q8NE71;S109-p;u|Q7Z4V5;S370-p;u|Q8N9T8;S171-p;u|O76021;S361-p;u|O60231;S106-p;u|Q8NFC6;S484-p;u|P07900;S263-p;u|O00264;S57-p;u	6.6001	PBS
PATH-NP_IL11_PATHWAY	58.8	0.00498667	P40763;Y705-p;u|P28482;Y187-p;u|P28482;T185-p;u|P27361;T202-p;u|P27361;Y204-p;u|P23443;S447-p;u|P23443;T444-p;u|P62753;S236-p;u|P62753;S235-p;u|P40763;S727-p;u	6.573	IL
KINASE-iKiP_CSNK1D.CK1D	27.2	0.00498667	Q9H0G5;S254-p;u|O00566;S171-p;u|Q07021;S201-p;u|P29692;S162-p;u|P54105;S102-p;u|P55209;S10-p;u|Q8N163;S675-p;u|Q8N163;S678-p;u|Q9H1E3;S113-p;u|Q8N163;S681-p;u|P50502;S79-p;u|Q96FW1;S16-p;u|Q9NYL9;S25-p;u|P50502;S76-p;u|P31943;S281-p;u|Q99733;S125-p;u|P48634;S1089-p;u|Q9Y3B9;S67-p;u|O43896;S674-p;u|P48634;S1092-p;u|Q4G0J3;S261-p;u|Q01082;S1447-p;u|Q9Y2X7;S388-p;u|P30041;S186-p;u|O43852;S300-p;u|P0…	6.4948	IL
KINASE-iKiP_GRK2	29	0.00498667	O00566;S171-p;u|Q07021;S201-p;u|Q9Y3T9;S672-p;u|P54105;S102-p;u|P55081;S118-p;u|P50502;S79-p;u|P50502;S75-p;u|O15173;S208-p;u|P25205;S711-p;u|Q13547;S421-p;u|Q99733;S125-p;u|O00505;S60-p;u|P33993;S314-p;u|P14625;S306-p;u|Q13523;S580-p;u|P30041;S186-p;u|Q96JG6;S559-p;u|P63167;S14-p;u|Q8NEN9;S496-p;u|O00629;S60-p;u|P50579;S60-p;u|O75410;S44-p;u|Q9C0C2;S1328-p;u|O95757;S508-p;u|P08670;S459-p;u|P1461…	6.4123	IL
PERT-PSP_PHORBOL_ESTER	34.5	0.00498667	P28482;Y187-p;u|P28482;T185-p;u|P27361;T202-p;u|P27361;Y204-p;u|P23443;S447-p;u|P23443;T444-p;u|P45983;T183-p;u|Q15418;S380-p;u|P49841;S9-p;u|Q92934;S75-p;u|P35568;S307-p;u|P13796;S5-p;u|Q02750;S218-p;u|Q02750;S222-p;u|Q16539;Y182-p;u|P62753;S236-p;u|P62753;S235-p;u|P51812;S386-p;u|P62753;S240-p;u|Q16539;T180-p;u|P42345;S2448-p;u|Q05655;Y313-p;u|P40763;S727-p;u|P16949;S25-p;u|P45983;Y185-p;u|Q151…	6.3969	IL
KINASE-iKiP_MAP4K5.KHS1	21.1	0.012	Q13283;S253-p;u|P51858;T184-p;u|Q9Y4K4;S174-p;u|P11940;T319-p;u|P08195;S134-p;u|P13797;S339-p;u|P22626;T140-p;u|P23396;T242-p;u|P62273;S9-p;u|P23921;T751-p;u|P14618;S346-p;u|P42166;T137-p;u|P08708;S113-p;u|P62269;T60-p;u|P23396;S104-p;u|O60716;S230-p;u|P11142;S362-p;u|P62701;S204-p;u|P07195;S44-p;u|P68371;T55-p;u|P18621;S111-p;u|O43175;T78-p;u|P07900;S476-p;u|P06733;S272-p;u|Q9UQ80;T386-p;u|Q9Y4K…	6.3809	PI
KINASE-iKiP_RPS6KA1	32.8	0.00498667	Q96MH2;S51-p;u|Q9UPU5;S88-p;u|Q16204;S323-p;u|P06493;S39-p;u|Q09666;S135-p;u|O95625;S511-p;u|P51858;S107-p;u|Q96FW1;S16-p;u|Q9C0C2;S920-p;u|Q96T58;S1268-p;u|Q15545;S171-p;u|P26639;S39-p;u|Q7Z4V5;S369-p;u|O15357;S1176-p;u|P49792;S2668-p;u|Q9Y2X7;S592-p;u|Q8NFC6;S482-p;u|Q13206;S831-p;u|Q7Z5L9;S457-p;u|O94888;S280-p;u|Q9UJK0;S259-p;u|O14579;S99-p;u|Q7Z5L9;S455-p;u|Q9C0C2;S1620-p;u|O00170;S43-p;u|Q9…	6.3487	IL
KINASE-iKiP_MAPK13	34.6	0.0102051	Q9UJU6;S275-p;u|P35221;S641-p;u|P29966;S101-p;u|Q8WXI9;S122-p;u|Q13242;S211-p;u|Q9UQ35;S1318-p;u|P25205;T722-p;u|Q9C0C2;S1297-p;u|Q8NBJ5;S616-p;u|Q9UQ35;S2272-p;u|Q9NTJ3;S22-p;u|Q58WW2;S336-p;u|Q13242;S216-p;u|Q12774;S450-p;u|P78316;S96-p;u|Q09666;T4430-p;u|Q92530;S153-p;u|Q13263;S752-p;u|O95365;S549-p;u|Q12774;S445-p;u|Q9C0C2;S712-p;u|Q12792;S143-p;u|Q13610;S57-p;u|Q86UY5;S357-p;u|Q9Y5A9;S39-p;u…	6.1714	PBS
KINASE-iKiP_TTBK1	17.5	0.0102051	Q8WU90;S231-p;u|Q9H1E3;S113-p;u|Q99733;S125-p;u|P62258;S210-p;u|Q9H3N1;S247-p;u|Q15185;S113-p;u|P25205;S711-p;u|Q9H6Y2;S21-p;u|Q07021;S201-p;u|Q9Y2W1;S939-p;u|P67809;S167-p;u|O60841;S113-p;u|Q12792;S143-p;u|P16989;S369-p;u|O00629;S60-p;u|P55209;S10-p;u|Q1ED39;T308-p;u|P51858;T184-p;u|P67809;S313-p;u|Q9NYL9;S25-p;u|P21127;S283-p;u|P04792;S83-p;u|P20042;T111-p;u|P18621;S111-p;u|P05198;T279-p;u|P169…	6.1497	PBS
KINASE-iKiP_PIK3R5	46.9	0.00498667	Q9HCN4;S338-p;u|Q9H1E3;S113-p;u|P49736;S139-p;u|O76021;S361-p;u|O60841;S137-p;u|O00264;S57-p;u|P25205;S711-p;u|Q13547;S421-p;u|Q7Z4V5;S370-p;u|O60231;S106-p;u|Q96D46;S468-p;u|Q8NFC6;S484-p;u|Q8NE71;S109-p;u|Q8N9T8;S171-p;u|P07900;S263-p;u	6.0922	IL
PATH-NP_NOTCH_PATHWAY	44.1	0.00498667	P40763;Y705-p;u|P28482;Y187-p;u|P28482;T185-p;u|P27361;T202-p;u|P27361;Y204-p;u|Q06124;Y580-p;u|P45983;T183-p;u|P12931;Y419-p;u|Q02750;S218-p;u|Q02750;S222-p;u|Q16539;Y182-p;u|Q16539;T180-p;u|P40763;S727-p;u|P45983;Y185-p;u|P45984;Y185-p;u	6.0667	IL
KINASE-iKiP_CAMK2A	28.7	0.0102051	Q8NE71;S105-p;u|P41236;S121-p;u|Q9H1E3;S113-p;u|Q86V81;S8-p;u|Q8NE71;S140-p;u|Q92733;S267-p;u|Q8NE71;T108-p;u|P12956;S477-p;u|P67809;S167-p;u|P22626;T140-p;u|Q9C0C2;S1620-p;u|Q9Y5B9;S650-p;u|Q9C0C2;S920-p;u|P46013;S1098-p;u|P16989;S369-p;u|P04792;S15-p;u|P55769;S122-p;u|Q13442;S60-p;u|Q8N9T8;S171-p;u|O60231;S106-p;u|P29692;S86-p;u|Q9Y383;S18-p;u|Q92625;S663-p;u|Q8NFC6;S484-p;u|Q8NE71;S595-p;u|P16…	5.9873	PBS
KINASE-iKiP_GRK7	26.6	0.00498667	Q9HCN4;S338-p;u|P55209;S10-p;u|P55081;S118-p;u|P50502;S79-p;u|Q8NE71;S595-p;u|Q9NYL9;S25-p;u|P50502;S76-p;u|P49327;S2198-p;u|P25205;S711-p;u|Q13547;S421-p;u|Q13547;S423-p;u|Q99733;S125-p;u|O95155;S124-p;u|P20042;S105-p;u|O94888;S280-p;u|P63167;S14-p;u|P07355;S127-p;u|Q13541;S112-p;u|Q99614;S83-p;u|O00629;S60-p;u|P08670;S459-p;u|P05198;T279-p;u|P07900;S263-p;u|P16333;S96-p;u|Q13371;S296-p;u|Q14151…	5.8885	IL
PATH-NP_OXYTOCIN_PATHWAY	48.3	0.00498667	P40763;Y705-p;u|P28482;Y187-p;u|P28482;T185-p;u|P27361;T202-p;u|P27361;Y204-p;u|P45983;T183-p;u|P42224;S727-p;u|Q02750;S218-p;u|Q02750;S222-p;u|Q16539;Y182-p;u|Q16539;T180-p;u|P45983;Y185-p;u|P25963;S32-p;u|P06400;S780-p;u	5.867	IL
PERT-P100-DIA2_DMSO	65.3	0.00498667	Q09666;S5552-p;u|Q9Y5K6;S458-p;u|P51610;S666-p;u|P19338;S619-p;u|P0C1Z6;S249-p;u|Q6Y7W6;S30-p;u|Q92522;S2-p;u|P04792;S15-p;u|P02545;S636-p;u|Q09666;S3412-p;u|P45985;S257-p;u|Q9C0C2;S1297-p;u|Q9C0C2;S1029-p;u|Q15003;S81-p;u|Q9Y2H2;S123-p;u|Q13017;S1195-p;u|Q7Z434;S222-p;u|Q9UNS2;S410-p;u|Q13546;S320-p;u|P51532;S1417-p;u|P17096;S44-p;u|P11717;S2409-p;u|P35269;T154-p;u|P05412;S63-p;u|Q06210;S261-p;u…	5.8482	IL
KINASE-iKiP_CAMK2G	29.2	0.00498667	Q96MH2;S51-p;u|Q16204;S323-p;u|Q92522;S2-p;u|Q5SW79;S881-p;u|P04792;S15-p;u|Q9H1E3;S113-p;u|Q92733;S267-p;u|P49736;S139-p;u|Q9UJU6;S269-p;u|O60841;S137-p;u|Q96T58;S1268-p;u|O60841;S107-p;u|Q7Z4V5;S369-p;u|Q96CT7;S141-p;u|A1L170;S258-p;u|P41236;S121-p;u|P04792;S83-p;u|P35269;T156-p;u|Q9Y2X7;S592-p;u|P52943;S115-p;u|Q8NE71;S140-p;u|P67809;S167-p;u|P05783;S305-p;u|P26373;S106-p;u|P12956;S477-p;u|P63…	5.7804	IL
KINASE-PSP_Src/SRC	4.3	0.00498667	P00533;Y1110-p;u|P40763;Y705-p;u|Q13480;Y627-p;u|P29353;Y427-p;u|P02786;Y20-p;u|Q03135;Y14-p;u|P00338;Y10-p;u|O95297;Y263-p;u|P07355;Y24-p;u|Q9NRY4;Y1105-p;u|P12931;Y419-p;u|P56945;Y128-p;u|Q05397;Y925-p;u|Q05655;Y313-p;u|P08727;Y391-p;u|Q05397;Y576-p;u|P06493;Y15-p;u|P49841;Y216-p;u|P49023;Y88-p;u|Q14258;Y278-p;u|Q99504;S438-p;u|P23528;Y68-p;u|P46940;Y1510-p;u|O95297;Y241-p;u	5.7771	IL
KINASE-iKiP_MAPK13	36.8	0.00498667	O75410;S276-p;u|Q58WW2;S336-p;u|Q9C0C2;S712-p;u|Q13242;S216-p;u|O43598;S169-p;u|Q9Y5A9;S39-p;u|Q12792;S143-p;u|Q13242;S211-p;u|Q8WUF5;S567-p;u|P25205;T722-p;u|Q09666;T4430-p;u|A0MZ66;S494-p;u|Q9C0C2;S1297-p;u|Q86WB0;S370-p;u|Q13586;T626-p;u|Q13610;S57-p;u|P29966;S101-p;u|Q15003;S81-p;u|Q9UQ35;S2272-p;u|Q9Y2X7;S362-p;u|Q12774;S445-p;u|P46013;S2105-p;u|Q09666;T4100-p;u|Q8TD19;S29-p;u|Q9Y6G9;S207-p;…	5.7682	IL
PATH-NP_EGFR1_PATHWAY	27.1	0.012	P40763;Y705-p;u|Q92796;Y673-p;u|P00533;S1166-p;u|P00533;Y1110-p;u|P16144;Y1510-p;u|Q03135;Y6-p;u|O75886;Y192-p;u|P04080;Y97-p;u|P00533;Y998-p;u|P00533;S1064-p;u|Q04695;Y398-p;u|P05556;Y783-p;u|P00533;Y1197-p;u|Q12774;Y641-p;u|O15357;Y1135-p;u|P00533;Y1172-p;u|Q03135;Y14-p;u|Q14126;Y1013-p;u|Q13882;Y447-p;u|Q12774;Y1370-p;u|Q12774;Y656-p;u|P00533;S991-p;u|Q92783;Y198-p;u|O95297;Y263-p;u|P23528;Y14…	5.7005	PI
KINASE-iKiP_MAPK14	34	0.00498667	P16403;S2-p;u|P49023;S106-p;u|O76080;S58-p;u|P29692;S162-p;u|O43598;S169-p;u|Q12792;S143-p;u|Q13242;S211-p;u|O14579;S307-p;u|A0MZ66;S494-p;u|Q86WB0;S370-p;u|Q9C0C2;S1383-p;u|P20290;T182-p;u|Q9C0C2;S1029-p;u|Q15750;S378-p;u|Q9Y2X7;S362-p;u|Q12774;S445-p;u|Q9HCD6;S169-p;u|P31943;T107-p;u|P42566;S814-p;u|Q09666;T4100-p;u|Q8TD19;S29-p;u|P52292;S62-p;u|Q09666;T4564-p;u|Q09666;S41-p;u|P24928;S1920-p;u|…	5.6643	IL
KINASE-iKiP_CAMK2B	32	0.00498667	Q92522;S2-p;u|Q9H1E3;S113-p;u|P49736;S139-p;u|Q8NE71;S595-p;u|Q9C0C2;S920-p;u|Q8NE71;S105-p;u|P18615;S131-p;u|P41236;S121-p;u|P35269;T156-p;u|Q9Y2X7;S592-p;u|Q9GZZ9;S45-p;u|Q8NE71;S140-p;u|P67809;S167-p;u|P60228;S442-p;u|P26373;S106-p;u|P12956;S477-p;u|P63167;S14-p;u|Q9C0C2;S1620-p;u|Q12965;S1002-p;u|P55769;S122-p;u|P16989;S370-p;u|Q8WX93;S479-p;u|P30533;S247-p;u|P19338;S580-p;u|Q8NE71;T108-p;u|Q…	5.6193	IL
KINASE-iKiP_TSSK1	20.2	0.00498667	Q07021;S201-p;u|Q16643;S339-p;u|Q9H910;S45-p;u|Q15185;S113-p;u|P27816;S510-p;u|Q8N163;S681-p;u|P16949;S16-p;u|P07437;S40-p;u|Q9NYL9;S25-p;u|P35221;S652-p;u|Q09666;S220-p;u|P14866;S544-p;u|O43852;S69-p;u|P52943;S115-p;u|P27816;S440-p;u|Q96GQ7;S79-p;u|P30041;S186-p;u|Q9UNL2;S11-p;u|Q92945;S193-p;u|P07355;S127-p;u|Q3V6T2;S1702-p;u|Q13541;S112-p;u|Q99618;S94-p;u|P55769;S122-p;u|P34932;S415-p;u|P55010…	5.6144	IL
PERT-P100-DIA2_MS-275	61.3	0.00498667	Q9UQ35;S1975-p;u|O76021;S361-p;u|Q09666;S5099-p;u|Q96PK6;S618-p;u|P26651;S186-p;u|Q3KP66;S246-p;u|Q8NEY8;S205-p;u|Q8N0Z3;S764-p;u|Q86U70;S302-p;u|O75376;S2184-p;u|Q9Y2V2;S30-p;u|Q9UPQ3;S422-p;u|Q9UQ35;S2702-p;u|Q9UPN3;S1376-p;u|P20700;S393-p;u|Q9UQ35;S1694-p;u|Q9UNS1;S1173-p;u|O96013;S104-p;u|Q9BW71;S227-p;u|P49327;S2123-p;u|Q8N3F8;S471-p;u|Q12929;S659-p;u|P62888;S10-p;u|Q9BZL6;S197-p;u|Q7Z6Z7;S3…	5.5907	IL
KINASE-iKiP_GRK2	23.4	0.0102051	P55081;S118-p;u|P54105;S102-p;u|P33993;S314-p;u|Q13547;S421-p;u|P50502;S79-p;u|Q99733;S125-p;u|P14625;S306-p;u|P25205;S711-p;u|Q07021;S201-p;u|O15173;T211-p;u|Q13523;S580-p;u|O00629;S60-p;u|Q96JG6;S559-p;u|O00505;S60-p;u|Q9H3P7;S393-p;u|O75569;S18-p;u|O15173;S208-p;u|P05198;T279-p;u|P31943;S63-p;u|Q9C0C2;S1328-p;u|P50579;S60-p;u|Q8NEN9;S496-p;u|P20042;T31-p;u|P08670;S459-p;u|O14980;S1031-p;u|O754…	5.557	PBS
KINASE-iKiP_RPS6KA6	25.9	0.00498667	Q16204;S323-p;u|P06493;S39-p;u|Q92522;S2-p;u|Q5SW79;S881-p;u|Q09666;S135-p;u|P51858;S107-p;u|Q96T58;S1268-p;u|O15357;S1176-p;u|P04792;S83-p;u|Q13206;S831-p;u|Q7Z5L9;S457-p;u|Q4G0J3;S258-p;u|Q7Z5L9;S455-p;u|Q9C0C2;S1620-p;u|Q13442;S60-p;u|Q9P206;S161-p;u|P15056;S446-p;u|P82909;S90-p;u|P48634;S456-p;u|Q4G0J3;S300-p;u|Q9BZL6;S197-p;u|P23381;S351-p;u|P08238;S452-p;u|P15531;S120-p;u|P16333;S85-p;u|Q9Y…	5.52	IL
PATH-NP_TIE2_PATHWAY	34.9	0.00498667	P40763;Y705-p;u|P02511;S59-p;u|P45983;T183-p;u|P49841;S9-p;u|P35568;S307-p;u|Q05397;Y925-p;u|P05412;S63-p;u|Q16539;Y182-p;u|P49815;T1462-p;u|P04792;S78-p;u|P35568;S636-p;u|P15336;T71-p;u|Q16539;T180-p;u|P35568;S270-p;u|P45983;Y185-p;u|Q92574;S511-p;u|Q05397;Y576-p;u|Q86VP1;S666-p;u|P05412;S73-p;u|P24844;T19-p;u|Q13153;T212-p;u|Q92974;T679-p;u|P25963;S32-p;u|P49815;S939-p;u|O75582;S376-p;u|P24844;…	5.4948	IL
PERT-PSP_IGF_1	44.4	0.00498667	P23443;S447-p;u|P23443;T444-p;u|P49841;S9-p;u|Q92934;S75-p;u|Q02750;S218-p;u|Q02750;S222-p;u|Q16539;Y182-p;u|P62753;S236-p;u|P62753;S235-p;u|Q16539;T180-p;u|O60285;S600-p;u|Q92934;S99-p;u|O43524;T32-p;u|P04049;S259-p;u|Q00987;S166-p;u|P42345;S2481-p;u	5.4751	IL
PATH-NP_KIT_RECEPTOR_PATHWAY	36	0.00498667	P00533;Y1172-p;u|P40763;Y705-p;u|P28482;Y187-p;u|P28482;T185-p;u|P27361;T202-p;u|P27361;Y204-p;u|P42224;S727-p;u|P49841;S9-p;u|P12931;Y419-p;u|P35568;S307-p;u|Q05397;Y925-p;u|P42345;S2448-p;u|P40763;S727-p;u|Q92934;S99-p;u|Q15418;T359-p;u|P49841;Y216-p;u|P35568;S323-p;u|Q15418;S363-p;u	5.4696	IL
KINASE-iKiP_MAPK9.JNK2	37.2	0.00498667	P49023;S106-p;u|Q9C0C2;S712-p;u|P04792;S176-p;u|P29692;S162-p;u|Q12792;S143-p;u|Q8NC51;S234-p;u|Q15185;S113-p;u|A0MZ66;S494-p;u|Q86WB0;S370-p;u|Q13610;S57-p;u|P20290;T182-p;u|Q9UQ35;S2272-p;u|Q9Y2X7;S362-p;u|Q9HCD6;S169-p;u|Q9NUQ3;S97-p;u|Q12888;S1430-p;u|Q96AE4;S140-p;u|P52292;S62-p;u|Q09666;T4564-p;u|Q15477;S245-p;u|P15880;T252-p;u|Q9C0C2;S494-p;u|Q9C0C2;S498-p;u|O14613;S141-p;u|O14613;T137-p;u…	5.4421	IL
KINASE-iKiP_CAMK2D	25.9	0.00498667	P16403;S2-p;u|Q16204;S323-p;u|Q5SW79;S881-p;u|Q9H1E3;S113-p;u|Q9Y3T9;S673-p;u|O60841;S137-p;u|Q8NE71;S595-p;u|Q15545;S171-p;u|Q8NE71;S105-p;u|P18615;S131-p;u|Q7Z4V5;S369-p;u|P41236;S121-p;u|P35269;T156-p;u|Q8NE71;S140-p;u|P67809;S167-p;u|P53999;S104-p;u|P07437;T285-p;u|P30041;S186-p;u|P41236;S122-p;u|P63167;S14-p;u|P23588;S131-p;u|Q8NBJ5;S616-p;u|Q9C0C2;S1620-p;u|Q9Y5B9;S650-p;u|P53999;S111-p;u|Q…	5.438	IL
PERT-PSP_VANADATE	33.3	0.00498667	P00533;Y1172-p;u|P28482;Y187-p;u|P28482;T185-p;u|P27361;T202-p;u|P27361;Y204-p;u|P12931;Y419-p;u|Q16539;Y182-p;u|Q16539;T180-p;u|Q15139;S738-p;u|Q15139;S742-p;u	5.4097	IL
KINASE-iKiP_RPS6KB1	21.7	0.00498667	Q96MH2;S51-p;u|Q16204;S323-p;u|P06493;S39-p;u|O15372;S290-p;u|P51858;S107-p;u|Q86UE4;S494-p;u|Q08378;S465-p;u|Q7Z4V5;S369-p;u|O15357;S1176-p;u|Q5JSZ5;S1132-p;u|O43818;S53-p;u|P35269;T156-p;u|Q8NFC6;S482-p;u|P20042;S158-p;u|Q4G0J3;S258-p;u|Q07866;S524-p;u|P0CAP2;S179-p;u|O60832;S453-p;u|Q8N6T3;S348-p;u|Q8IWX8;S815-p;u|Q13501;S24-p;u|Q9P206;S161-p;u|P22033;S481-p;u|Q8TD19;T333-p;u|P12270;S1185-p;u|…	5.3867	IL
KINASE-iKiP_RPS6KA3	44.1	0.00498667	P16403;S2-p;u|O60232;S103-p;u|P06493;S39-p;u|Q09666;S135-p;u|O15372;S290-p;u|P51858;S107-p;u|Q96FW1;S16-p;u|Q9C0C2;S920-p;u|Q96T58;S1268-p;u|P18615;S131-p;u|Q7Z4V5;S369-p;u|Q9Y4H2;S1174-p;u|P51812;S715-p;u|Q4G0J3;S258-p;u|Q07866;S524-p;u|Q13442;S176-p;u|Q9C0C2;S1620-p;u|O00170;S43-p;u|P15056;S446-p;u|P48634;S456-p;u|Q9Y2I7;S307-p;u|Q01813;S386-p;u|Q9Y6D5;S277-p;u|Q53EL6;S76-p;u|O43379;S49-p;u|O00…	5.3379	IL
KINASE-iKiP_MAPKAPK3	29.3	0.00498667	P29692;S162-p;u|Q16204;S323-p;u|Q5SW79;S881-p;u|P04792;S15-p;u|O95625;S511-p;u|O14545;S409-p;u|Q9Y580;S136-p;u|Q15545;S171-p;u|Q9Y2X7;S592-p;u|Q9GZZ9;S45-p;u|O94888;S280-p;u|Q86WB0;S354-p;u|P53396;S478-p;u|O95835;S464-p;u|P12956;S477-p;u|Q9UJ70;S76-p;u|Q96A57;S24-p;u|Q9Y5B9;S650-p;u|Q12965;S1002-p;u|Q9Y2U5;S239-p;u|O00170;S43-p;u|Q9NQW6;S225-p;u|P15056;S446-p;u|P55010;S10-p;u|Q8WX93;S479-p;u|P305…	5.3226	IL
PERT-P100-DIA2_AR_A014418	65.4	0.00498667	Q96MH2;S53-p;u|Q96RT1;S1179-p;u|P0C1Z6;S249-p;u|Q6Y7W6;S30-p;u|Q15185;S113-p;u|Q5PRF9;S592-p;u|O76021;S361-p;u|Q8IWZ8;S485-p;u|Q9ULD2;S1245-p;u|Q9NQW6;S323-p;u|P02545;S404-p;u|Q8IYB3;S560-p;u|Q8IYB3;S562-p;u|P57740;S86-p;u|Q4G0J3;S261-p;u|Q02880;S1524-p;u|Q15390;S119-p;u|O60264;S116-p;u|Q12888;S525-p;u|Q27J81;S589-p;u|Q02880;S1522-p;u|Q6MZP7;S310-p;u|Q96MU7;S424-p;u|Q9H0B6;S610-p;u|Q13523;S93-p;u…	5.3165	IL
PATH-NP_AGE_RAGE_PATHWAY	46.7	0.00498667	P40763;Y705-p;u|P28482;Y187-p;u|P28482;T185-p;u|P27361;T202-p;u|P27361;Y204-p;u|P45983;T183-p;u|P12931;Y419-p;u|Q16539;Y182-p;u|Q16539;T180-p;u|Q05655;Y313-p;u|P45983;Y185-p;u|O43524;T32-p;u|P25963;S32-p;u|P45984;Y185-p;u	5.2949	IL
KINASE-PSP_RSK2/RPS6KA3	25.9	0.00498667	P67809;S102-p;u|P16949;S16-p;u|P49841;S9-p;u|Q92934;S75-p;u|P13796;S5-p;u|P62753;S236-p;u|P62753;S235-p;u|P40763;S727-p;u|Q92934;S99-p;u|Q9BSI4;S295-p;u|P29317;S897-p;u|Q9NYV6;S649-p;u|Q9BSI4;S330-p;u|P25963;S32-p;u	5.2908	IL
KINASE-iKiP_MAPK9.JNK2	35.7	0.0102051	Q12888;S1426-p;u|P29692;S162-p;u|Q07020;S130-p;u|Q15185;S113-p;u|Q9UQ35;S2272-p;u|P23246;T687-p;u|Q9NTJ3;S22-p;u|Q8WW12;T139-p;u|Q12888;S1430-p;u|Q92530;S153-p;u|Q13263;S752-p;u|P06733;S272-p;u|P32322;S294-p;u|Q9C0C2;S712-p;u|Q96FZ2;S45-p;u|Q12792;S143-p;u|Q13610;S57-p;u|Q86UY5;S357-p;u|Q8NC51;S234-p;u|Q9Y2W2;S237-p;u|P27816;S507-p;u|Q86WB0;S344-p;u|Q9UQ35;S1404-p;u|P49023;S106-p;u|Q9Y2X7;S362-p;…	5.2475	PBS
PERT-PSP_IL_1B	66.7	0.00498667	P28482;Y187-p;u|P28482;T185-p;u|P27361;T202-p;u|P27361;Y204-p;u|P45983;T183-p;u|Q16539;Y182-p;u|Q16539;T180-p;u|P45983;Y185-p;u|O75676;S196-p;u|O75582;S376-p;u	5.2027	IL
KINASE-iKiP_RPS6KA2	25.5	0.00498667	P11717;S2479-p;u|Q9H910;S45-p;u|P06493;S39-p;u|Q92522;S2-p;u|Q5SW79;S881-p;u|Q09666;S135-p;u|Q15349;S679-p;u|O15372;S290-p;u|P51858;S107-p;u|Q96FW1;S16-p;u|Q9C0C2;S920-p;u|Q8TCD5;S182-p;u|Q8NE71;S105-p;u|P26639;S39-p;u|P18615;S131-p;u|Q5JSZ5;S1132-p;u|Q9Y5M8;S257-p;u|Q15349;S377-p;u|P05783;S305-p;u|O14579;S99-p;u|P30041;S186-p;u|P42566;S746-p;u|P63167;S14-p;u|Q13442;S176-p;u|Q9C0C2;S1620-p;u|Q9H6…	5.15	IL
KINASE-iKiP_MAPK3.ERK1	34.5	0.00498667	O75410;S276-p;u|P49023;S106-p;u|P04792;S176-p;u|O43598;S169-p;u|Q92922;T335-p;u|P25205;T722-p;u|Q09666;T4430-p;u|Q9C0C2;S695-p;u|Q9C0C2;S1297-p;u|Q86WB0;S370-p;u|Q14247;S418-p;u|Q8WUF5;S110-p;u|Q9C0C2;S1029-p;u|Q9HCD6;S169-p;u|P31943;T107-p;u|Q9NUQ3;S97-p;u|Q09666;T4100-p;u|Q9NQW6;S323-p;u|Q9NQW6;T320-p;u|Q8TD19;S29-p;u|Q9Y6G9;S207-p;u|P52292;S62-p;u|Q09666;T4564-p;u|P51812;S715-p;u|Q7Z417;S629-p…	5.142	IL
KINASE-iKiP_CAMK2G	26.9	0.0102051	P41236;S121-p;u|Q9H1E3;S113-p;u|Q8NE71;S140-p;u|O60841;S137-p;u|P05783;S305-p;u|Q92733;S267-p;u|P49736;S139-p;u|Q8NE71;T108-p;u|P12956;S477-p;u|P67809;S167-p;u|P61254;S12-p;u|Q9C0C2;S1620-p;u|Q13435;S307-p;u|Q7Z4V5;S369-p;u|P62701;S204-p;u|P16989;S369-p;u|P04792;S15-p;u|Q96T58;S1268-p;u|P55769;S122-p;u|O60841;S107-p;u|Q13442;S60-p;u|P14618;S77-p;u|O95757;S579-p;u|Q16204;S328-p;u|P29692;S86-p;u|Q9…	5.1323	PBS
KINASE-iKiP_TGFBR1	28.8	0.00498667	Q13283;S149-p;u|Q15185;S113-p;u|P50502;S75-p;u|Q8NE71;S595-p;u|P67809;S174-p;u|P20290;S201-p;u|P41236;S121-p;u|O43852;S69-p;u|P14625;S306-p;u|P60228;S442-p;u|P63167;S14-p;u|Q00341;S35-p;u|P35579;S1943-p;u|O00629;S60-p;u|Q9UQ80;T386-p;u|P07437;T55-p;u|P08670;S459-p;u|Q8N9T8;S171-p;u|P62269;T60-p;u|P67809;S313-p;u|O60841;S66-p;u	5.1078	IL
KINASE-iKiP_CSNK1G1	25.6	0.00498667	O00566;S171-p;u|Q07021;S201-p;u|Q8N163;S675-p;u|Q8N163;S678-p;u|Q8N163;S681-p;u|P35221;S652-p;u|P48634;S1089-p;u|P18621;S111-p;u|P20042;S158-p;u|Q8WU90;S231-p;u|P48634;S1092-p;u|P30041;S186-p;u|O43852;S300-p;u|P50579;S63-p;u|P07355;S127-p;u|Q8N6T3;S348-p;u|Q13541;S112-p;u|Q07021;S87-p;u|Q96I99;S280-p;u|P11940;T319-p;u|O60841;S113-p;u|P50579;S60-p;u|Q96HE7;S145-p;u|P33991;S131-p;u|Q9Y6D5;S1511-p;u…	5.0981	IL
PERT-PSP_THROMBIN	54.2	0.00498667	P28482;Y187-p;u|P28482;T185-p;u|P27361;T202-p;u|P27361;Y204-p;u|P12931;Y419-p;u|Q16539;Y182-p;u|P04792;S78-p;u|Q16539;T180-p;u|Q05655;Y313-p;u|P04792;S82-p;u|P25963;S32-p;u|P24844;S20-p;u|O14974;T696-p;u	5.0784	IL
PERT-PSP_OKADAIC_ACID	46.3	0.00498667	P28482;Y187-p;u|P28482;T185-p;u|P27361;T202-p;u|P27361;Y204-p;u|P45983;T183-p;u|P49841;S9-p;u|P12931;Y419-p;u|P05412;S63-p;u|P10636;S721-p;u|P45983;Y185-p;u|P27707;S74-p;u|P05412;S73-p;u|P10636;T548-p;u|Q9Y6E0;T190-p;u|Q13315;S1981-p;u|Q9Y2H1;T442-p;u|P35222;S45-p;u|P10636;S713-p;u|P08727;S35-p;u	4.9194	IL
KINASE-iKiP_CAMK2D	23.8	0.0102051	Q8NE71;S105-p;u|P41236;S121-p;u|Q9H1E3;S113-p;u|P41236;S122-p;u|Q86V81;S8-p;u|Q8NE71;S140-p;u|O60841;S137-p;u|Q8NE71;T108-p;u|Q8NBJ5;S616-p;u|Q92609;S541-p;u|P67809;S167-p;u|Q9C0C2;S1620-p;u|Q7Z4V5;S369-p;u|P62701;S204-p;u|Q9Y5B9;S650-p;u|P55769;S122-p;u|Q13442;S60-p;u|Q16204;S328-p;u|Q15139;S249-p;u|P29692;S86-p;u|Q92625;S663-p;u|Q8NE71;S595-p;u|P07195;S44-p;u|P19338;S580-p;u|P53999;S104-p;u|Q8W…	4.9076	PBS
KINASE-iKiP_RPS6KA5.MSK1	34.8	0.00498667	Q9H910;S45-p;u|Q5SW79;S881-p;u|O15372;S290-p;u|Q9Y580;S136-p;u|Q9C0C2;S920-p;u|P18615;S131-p;u|A1L170;S258-p;u|O15357;S1176-p;u|Q5JSZ5;S1132-p;u|P04792;S83-p;u|P35269;T156-p;u|Q9UQ35;S1099-p;u|Q9UQ35;S1101-p;u|P22059;S193-p;u|Q5JRA6;S1706-p;u|P35221;S641-p;u|Q9H1B7;S657-p;u|P52943;S115-p;u|Q13206;S831-p;u|Q7Z5L9;S457-p;u|P22059;S190-p;u|O95714;S2928-p;u|P26373;S106-p;u|O94888;S280-p;u|Q86WB0;S354…	4.8303	IL
PERT-PSP_VIRUS_INFECTION	33.3	0.00498667	P28482;Y187-p;u|P28482;T185-p;u|P27361;T202-p;u|P27361;Y204-p;u|Q16539;Y182-p;u|Q16539;T180-p;u|Q92934;S99-p;u|Q13315;S1981-p;u|P25963;S32-p;u|P05783;S34-p;u	4.781	IL
KINASE-iKiP_MAP4K4.HGK	16.2	0.012	P51858;T184-p;u|P63244;T316-p;u|P62273;S9-p;u|P42166;T137-p;u|P07437;T290-p;u|P15924;T61-p;u|Q9Y266;T145-p;u|O60716;T869-p;u|O94826;S110-p;u|P31943;S281-p;u|O60716;S230-p;u|P62701;S204-p;u|P53999;S111-p;u|P08758;S37-p;u|P07900;S476-p;u|P06733;S272-p;u|Q9UQ80;T386-p;u|P10412;T18-p;u|P62826;T21-p;u|P55010;T227-p;u|P14618;S77-p;u|P07437;T285-p;u|P14618;S100-p;u|Q01650;T45-p;u|P53999;S104-p;u	4.7494	PI
PATH-WP_Translation_inhibitors_in_chronically_activated_PDGFRA_cells	68.2	0.00892985	P28482;Y187-p;u|P28482;T185-p;u|P27361;T202-p;u|P27361;Y204-p;u|Q15418;S380-p;u|Q02750;S218-p;u|Q02750;S222-p;u|P62753;S236-p;u|P62753;S235-p;u|P62753;S240-p;u|P23588;S422-p;u|Q53EL6;S67-p;u|P23588;S406-p;u|Q53EL6;S76-p;u|Q53EL6;S457-p;u	4.7216	IL
KINASE-iKiP_CSNK1D.CK1D	26.2	0.0102051	Q8N163;S675-p;u|Q8N163;S678-p;u|Q8N163;S681-p;u|P54105;S102-p;u|P50502;S79-p;u|Q9H1E3;S113-p;u|Q99733;S125-p;u|P29692;S162-p;u|P62258;S210-p;u|Q9Y5J1;S210-p;u|Q01082;S1447-p;u|Q07021;S201-p;u|P51858;S239-p;u|Q9Y2X7;S388-p;u|P11142;S221-p;u|O60841;S113-p;u|O43896;S674-p;u|O00629;S60-p;u|P31943;S281-p;u|P55209;S10-p;u|Q96FW1;S16-p;u|Q9H3P7;S393-p;u|Q9NYL9;S25-p;u|O00170;S43-p;u|P20042;T111-p;u|P505…	4.7162	PBS
PERT-P100-DIA2_CHIR99021	58.8	0.012	Q96RR4;S511-p;u|Q9Y2H2;S123-p;u|Q13263;S473-p;u|P49792;S1509-p;u|Q8IUD2;S21-p;u|O95983;S144-p;u|Q9UPN4;S78-p;u|Q9UQ35;T2409-p;u|P17096;S44-p;u|P23528;S3-p;u|Q9BZL4;T560-p;u|Q13185;S176-p;u|Q15154;S93-p;u|Q9H0B6;S610-p;u|P62753;S236-p;u|Q765P7;S274-p;u|Q9H307;S381-p;u|Q9UPN4;S47-p;u|Q14980;S1225-p;u|P35606;S859-p;u|Q9Y5S2;S1690-p;u|P04792;S199-p;u|P49321;S421-p;u|Q7Z2Z1;S865-p;u|Q9H4L7;S79-p;u|Q5T…	4.6673	PI
KINASE-iKiP_EIF2AK1	39.1	0.0102051	Q13769;S314-p;u|P35221;S641-p;u|Q15185;S113-p;u|Q9Y266;T145-p;u|O95714;S2928-p;u|P22059;S193-p;u|P61254;S12-p;u|P05187;S114-p;u|P16949;S38-p;u|P42677;S11-p;u|P27816;T521-p;u|O43852;S69-p;u|Q6PCE3;S175-p;u|O95714;S1942-p;u|P07437;T55-p;u|Q5VSL9;S335-p;u|P09429;S35-p;u|Q9NXC5;S766-p;u|P68371;T55-p;u|O00264;S57-p;u|Q15293;S80-p;u|P20290;S201-p;u|P07195;S320-p;u|Q9BQI3;S258-p;u|P35579;T1151-p;u	4.6357	PBS
PERT-P100-DIA2_PAZOPANIB	69.2	0.00892985	P05387;S102-p;u|O75976;T1370-p;u|Q09666;S570-p;u|P0C1Z6;S249-p;u|Q6Y7W6;S30-p;u|Q15185;S113-p;u|Q9HAU0;S855-p;u|Q5PRF9;S592-p;u|O76021;S361-p;u|Q86W92;S37-p;u|Q9NQW6;S323-p;u|P02545;S404-p;u|Q02880;S1581-p;u|Q8IYB3;S560-p;u|Q8IYB3;S562-p;u|P57740;S86-p;u|Q09161;S22-p;u|P04792;S78-p;u|Q9P0V3;S246-p;u|Q15390;S119-p;u|O60264;S116-p;u|P20042;S2-p;u|Q86UU1;S461-p;u|Q5T5P2;S357-p;u|Q9H019;S238-p;u|Q9UQ…	4.5626	IL
KINASE-PSP_Src/SRC	4.9	0.012	P40763;Y705-p;u|P00533;Y1110-p;u|Q03135;Y14-p;u|O95297;Y263-p;u|Q9UGK3;Y250-p;u|P00338;Y10-p;u|O95297;Y241-p;u|Q9NRY4;Y1105-p;u|Q9NWQ8;Y317-p;u|Q99504;S438-p;u|P49023;Y88-p;u|Q9UN19;Y139-p;u|Q05397;Y576-p;u|P56945;Y128-p;u|Q14258;Y278-p;u|P06493;Y15-p;u|P29353;Y427-p;u|Q05397;Y925-p;u|P07355;Y24-p;u|P46940;Y1510-p;u|Q05655;Y313-p;u|P12931;Y419-p;u|P49841;Y216-p;u|Q05655;Y334-p;u|P08727;Y391-p;u|Q…	4.5577	PI
KINASE-iKiP_MINK1	12.7	0.012	P51858;T184-p;u|P22626;T140-p;u|P23396;T242-p;u|P51858;S239-p;u|P62273;S9-p;u|P42166;T137-p;u|O60716;T869-p;u|P31943;S281-p;u|O60716;S230-p;u|O43175;T78-p;u|Q9UQ80;T386-p;u|P07900;T624-p;u|Q9Y5K6;S463-p;u|P55010;T227-p;u|Q01650;T45-p;u	4.5531	PI
KINASE-iKiP_MAPK1.ERK2	33.3	0.0102051	P29966;S101-p;u|Q8WXI9;S122-p;u|P25205;T722-p;u|Q9Y266;S139-p;u|Q9C0C2;S1297-p;u|Q8NBJ5;S616-p;u|P23246;T687-p;u|Q9NTJ3;S22-p;u|Q8WW12;T139-p;u|Q12774;S450-p;u|P78316;S96-p;u|Q96EK5;S178-p;u|Q92530;S153-p;u|Q12774;S445-p;u|Q9C0C2;S712-p;u|Q12792;S143-p;u|Q13610;S57-p;u|Q9C0C2;S691-p;u|Q86UY5;S357-p;u|Q14247;S418-p;u|Q9Y5A9;S39-p;u|Q9Y2W2;S237-p;u|Q86WB0;S344-p;u|Q96T58;S1278-p;u|Q9C0C2;S228-p;u|P…	4.5121	PBS
KINASE-iKiP_CLK1	38.2	0.0102051	P54105;S102-p;u|Q9C0C9;S87-p;u|P35221;S641-p;u|P49759;S140-p;u|Q13242;S211-p;u|P49759;T138-p;u|P22059;S193-p;u|Q9BX95;S112-p;u|P05187;S114-p;u|P27816;T521-p;u|Q6PCE3;S175-p;u|Q9UQ35;S2694-p;u|Q9UQ35;S876-p;u|Q6NW29;S28-p;u|P50613;S164-p;u|P19338;S580-p;u|O15061;S1044-p;u|P50613;T170-p;u|P85037;S445-p;u|P10809;S70-p;u|Q8N6T3;S343-p;u|P49759;T342-p;u|P49759;S341-p;u|P06744;S107-p;u|Q9HB90;S95-p;u|Q…	4.503	PBS
PATH-BI_ISCHEMIA	71	0.00498667	Q14789;S3010-p;u|P29353;Y427-p;u|P27361;T202-p;u|P27361;Y204-p;u|P51610;S666-p;u|Q7KZ85;S91-p;u|Q9Y580;S204-p;u|Q13263;S473-p;u|P04792;S15-p;u|Q09666;S135-p;u|Q86UE4;S298-p;u|Q13263;S489-p;u|Q9Y580;S136-p;u|Q9C0C2;S1029-p;u|Q9HCH0;S767-p;u|Q14814;S121-p;u|Q68CZ2;S1154-p;u|Q9Y2W1;S253-p;u|O75448;S862-p;u|Q92934;S75-p;u|P18615;S131-p;u|Q9BTU6;S462-p;u|Q96D71;S273-p;u|P49790;S516-p;u|Q13433;S478-p;u…	4.4639	IL
KINASE-iKiP_CSNK1E.CK1E	18.4	0.00498667	Q9HCN4;S338-p;u|Q07021;S201-p;u|P29692;S162-p;u|P50502;S79-p;u|P50502;S75-p;u|Q08945;S444-p;u|Q8NE71;S595-p;u|P50502;S76-p;u|P67809;S174-p;u|P20290;S201-p;u|Q8WU90;S231-p;u|Q13541;S112-p;u|Q9BRS2;S21-p;u|P34932;S415-p;u|P47712;S454-p;u|O00629;S60-p;u|P15531;S120-p;u|Q01650;S35-p;u|P08758;S37-p;u|Q14847;T68-p;u|P08865;S75-p;u	4.4562	IL
PERT-PSP_TNF	47.1	0.00498667	P28482;Y187-p;u|P28482;T185-p;u|P27361;T202-p;u|P27361;Y204-p;u|P45983;T183-p;u|Q15418;S380-p;u|P35568;S307-p;u|Q16539;Y182-p;u|P15336;T71-p;u|Q16539;T180-p;u|P45983;Y185-p;u|P19838;S927-p;u|P04792;S82-p;u|P25963;S32-p;u|P45984;Y185-p;u|P00533;T693-p;u	4.4473	IL
KINASE-iKiP_ZAK	15.6	0.00498667	P04792;S176-p;u|P21127;S283-p;u|Q92522;S2-p;u|Q96CT7;S141-p;u|Q07020;S130-p;u|P22626;T140-p;u|Q9P206;S93-p;u|Q9UQ35;S1401-p;u|Q8WXX5;S215-p;u|P26373;S109-p;u|O75533;S322-p;u|P67809;S165-p;u|Q13283;S253-p;u|O43290;T430-p;u|P47914;S142-p;u	4.4296	IL
KINASE-iKiP_CDK4-CCND1	37.5	0.0102051	O60292;S158-p;u|Q13242;S211-p;u|P25205;T722-p;u|Q13242;S216-p;u|P22059;S193-p;u|P20700;S23-p;u|P14866;S101-p;u|Q9UQ35;S2694-p;u|Q8N556;S668-p;u|Q9H910;S97-p;u|Q8TAP8;S52-p;u|Q6Y7W6;S236-p;u	4.422	PBS
PERT-P100-DIA2_VERAPAMIL	67.5	0.012	Q09666;S5552-p;u|P51532;S1417-p;u|Q96LD4;S588-p;u|Q9UKV3;S710-p;u|P04792;S15-p;u|P13639;T57-p;u|Q99618;S29-p;u|P46013;S2223-p;u|P62241;T130-p;u|Q7Z6Z7;S1084-p;u|Q8NEY8;S205-p;u|Q92576;S1898-p;u|Q13586;S608-p;u|Q9UHD8;S85-p;u|Q8TAP8;S52-p;u|Q6P2E9;S844-p;u|O60566;S543-p;u|O14545;S327-p;u|Q9Y5K6;S510-p;u|Q86VM9;S487-p;u|Q9UJM3;S461-p;u|Q5C9Z4;S139-p;u|Q9Y383;S347-p;u|Q16875;S461-p;u|Q9UPN4;S47-p;u|…	4.3619	PI
KINASE-iKiP_MAPK3.ERK1	33.2	0.0102051	Q14247;T399-p;u|P25205;T722-p;u|Q9C0C2;S1297-p;u|Q8NBJ5;S616-p;u|Q9C0C2;S1029-p;u|Q9NTJ3;S22-p;u|Q8WW12;T139-p;u|Q96EK5;S178-p;u|Q09666;T4430-p;u|Q92530;S153-p;u|Q13263;S752-p;u|Q7Z417;S629-p;u|Q8WUF5;S113-p;u|Q9C0C2;S691-p;u|Q86UY5;S357-p;u|Q14247;S418-p;u|Q86WB0;S344-p;u|P48637;S415-p;u|Q15018;S280-p;u|Q9C0C2;S695-p;u|P49023;S106-p;u|Q9H773;S85-p;u|O15446;S285-p;u|P27708;S1038-p;u|P24534;S8-p;u…	4.3569	PBS
PERT-P100-DIA2_LOSMAPIMOD	66.5	0.00498667	P27361;Y204-p;u|Q96MH2;S53-p;u|P0C1Z6;S249-p;u|Q6Y7W6;S30-p;u|Q15185;S113-p;u|O76021;S361-p;u|Q86W92;S37-p;u|Q02880;S1581-p;u|Q8IYB3;S560-p;u|Q8IYB3;S562-p;u|P52943;S115-p;u|P57740;S86-p;u|Q09161;S22-p;u|Q4G0J3;S261-p;u|Q15390;S119-p;u|O60264;S116-p;u|O95817;S279-p;u|P07355;S127-p;u|P98174;S82-p;u|O75533;T223-p;u|O75962;S2631-p;u|Q6MZP7;S310-p;u|Q9Y2W2;S181-p;u|O95817;S173-p;u|Q96Q15;T3550-p;u|Q9…	4.353	IL
PERT-PSP_LPA	72.2	0.00498667	P28482;Y187-p;u|P28482;T185-p;u|P27361;T202-p;u|P27361;Y204-p;u|Q15418;S380-p;u|P49841;S9-p;u|Q16539;Y182-p;u|Q16539;T180-p;u|P23528;S3-p;u|Q9BZL6;S710-p;u|P25963;S32-p;u|Q15139;S910-p;u|Q9BZL6;S706-p;u	4.3327	IL
PERT-P100-DIA2_OLMESARTAN	72.9	0.0189293	Q13263;S473-p;u|Q9NZV5;S13-p;u|Q9Y2I7;S1754-p;u|Q76I76;S461-p;u|P13639;T57-p;u|P17096;S44-p;u|Q9H1A4;S688-p;u|P60981;S3-p;u|Q07617;S423-p;u|Q13185;S176-p;u|Q01082;S2102-p;u|Q6P0Q8;S1429-p;u|Q6P2E9;S844-p;u|P46821;S1400-p;u|Q9C0C2;S1652-p;u|P16144;S1474-p;u|Q9BW71;S530-p;u|O14545;S327-p;u|Q9Y5K6;S510-p;u|P22626;S225-p;u|Q9BTC0;S1456-p;u|Q9UQ35;S2449-p;u|Q9H7P9;S90-p;u|Q15149;S4382-p;u|Q96NE9;S544-…	4.2676	PI
KINASE-iKiP_LATS2	25.5	0.0102051	P35221;S641-p;u|O95714;S2928-p;u|P22059;S193-p;u|P22059;S190-p;u|P62701;S204-p;u|Q9C0C2;S920-p;u|P23381;S351-p;u|P34932;S76-p;u|P42677;S11-p;u|P26639;S39-p;u|O00170;S43-p;u|Q6PCE3;S175-p;u|P49327;S207-p;u|Q86WB0;S354-p;u|O95714;S1942-p;u|P19338;S580-p;u|Q8WX93;S479-p;u|P14868;S249-p;u|Q7KZF4;S150-p;u|Q99613;S39-p;u|Q9NRM7;S576-p;u|P15531;S120-p;u|Q9C0C2;S1158-p;u|Q96GQ7;S79-p;u	4.2574	PBS
KINASE-iKiP_PRKD1	28.8	0.00498667	Q16204;S323-p;u|O95292;S158-p;u|Q9Y580;S136-p;u|Q15545;S171-p;u|P04792;S83-p;u|Q86WB0;S354-p;u|P53396;S478-p;u|Q15139;S205-p;u|Q15139;S208-p;u|Q9Y5B9;S650-p;u|Q3MII6;S506-p;u|P15056;S446-p;u|P55010;S10-p;u|Q15139;S237-p;u|O75569;S18-p;u|Q09666;S210-p;u|P29692;S86-p;u|Q15139;S249-p;u|P15880;T285-p;u	4.2555	IL
KINASE-iKiP_TNIK	16.7	0.012	P15880;T285-p;u|Q13283;S253-p;u|P78371;T246-p;u|P22626;T140-p;u|P62273;S9-p;u|Q15691;S140-p;u|P08708;S113-p;u|P62269;T60-p;u|P31943;S281-p;u|P62701;S204-p;u|P11142;S221-p;u|P68371;T55-p;u|P18621;S111-p;u|O43175;T78-p;u|P07900;S476-p;u|Q9UQ80;T386-p;u|P10412;T18-p;u|P04406;S151-p;u|Q8WXX5;S215-p;u|P07900;T624-p;u|P55010;T227-p;u|P14618;S77-p;u|P35579;T1151-p;u|P04083;T136-p;u|P26639;T657-p;u|Q0165…	4.2476	PI
KINASE-iKiP_MAPK10.JNK3	37.2	0.00892985	P49023;S106-p;u|Q9C0C2;S712-p;u|O43598;S169-p;u|Q8WUF5;S567-p;u|Q86WB0;S370-p;u|Q14247;S418-p;u|Q9UQ35;S2272-p;u|Q9Y2X7;S362-p;u|Q9HCD6;S169-p;u|Q9UQ35;S1326-p;u|Q9NUQ3;S97-p;u|Q96AE4;S140-p;u|P52292;S62-p;u|Q09666;T4564-p;u|Q15477;S245-p;u|Q09666;S41-p;u|P51812;S715-p;u|Q09666;S216-p;u|Q12888;S380-p;u|O43242;S430-p;u|P50552;T335-p;u|Q9BUW7;S82-p;u|Q8WXI9;T120-p;u|Q9H6F5;S80-p;u|P27816;S507-p;u|Q…	4.2401	IL
KINASE-iKiP_GRK7	26.6	0.017564	P55081;S118-p;u|Q9HCN4;S338-p;u|Q13547;S421-p;u|Q13547;S423-p;u|P50502;S79-p;u|Q99733;S125-p;u|P25205;S711-p;u|O00629;S60-p;u|P55209;S10-p;u|Q9NYL9;S25-p;u|Q8NE71;S595-p;u|P50502;S76-p;u|P05198;T279-p;u|P07900;S263-p;u|P49327;S2198-p;u|Q99614;S83-p;u|Q13371;S296-p;u|P20042;S105-p;u|P07355;S127-p;u|Q7KZF4;S150-p;u|P08670;S459-p;u|O14980;S1031-p;u|O95155;S124-p;u|O94888;S288-p;u|P16333;S96-p;u|Q141…	4.2337	PBS
PATH-NP_CRH_PATHWAY	66.7	0.00892985	P28482;Y187-p;u|P28482;T185-p;u|P27361;T202-p;u|P27361;Y204-p;u|P45983;T183-p;u|P49841;S9-p;u|Q16539;Y182-p;u|Q16539;T180-p;u|P45983;Y185-p;u|Q13085;S80-p;u|Q01970;S537-p;u|P45984;Y185-p;u	4.1705	IL
PERT-P100-DIA2_ENDOTHELIN	70.1	0.012	Q14157;S609-p;u|Q9NZV5;S13-p;u|Q5T8P6;S127-p;u|Q9Y2I7;S1754-p;u|Q8N6H7;S146-p;u|P13639;T57-p;u|Q9H1A4;S688-p;u|Q6P4R8;S298-p;u|Q07617;S423-p;u|Q13185;S176-p;u|Q8NEY8;S205-p;u|Q9UHD8;S85-p;u|Q8TAP8;S52-p;u|Q6P2E9;S844-p;u|Q9Y6G9;S510-p;u|Q8NEY8;S92-p;u|Q99618;S68-p;u|Q9C0C2;S1652-p;u|P51610;S1507-p;u|Q9UK76;S87-p;u|P16144;S1474-p;u|Q9UIF9;S1397-p;u|Q9BW71;S530-p;u|Q9Y5K6;S510-p;u|Q96BY7;S497-p;u|Q…	4.1652	PI
KINASE-iKiP_RPS6KA4.MSK2	31.2	0.00498667	Q5SW79;S881-p;u|O75676;S343-p;u|O75676;S347-p;u|O75676;S678-p;u|Q5JSZ5;S1132-p;u|Q13206;S831-p;u|Q7Z5L9;S457-p;u|Q86WB0;S354-p;u|Q07866;S524-p;u|Q7Z5L9;S455-p;u|Q9C0C2;S1620-p;u|P15056;S446-p;u|P30533;S247-p;u|Q4G0J3;S300-p;u|O75676;S634-p;u|P11142;S329-p;u|Q9Y385;S266-p;u|O75676;T687-p;u|Q09666;S93-p;u|Q9BTC0;S1456-p;u	4.1399	IL
PERT-PSP_H2O2	40.7	0.00498667	P00533;Y1197-p;u|Q03135;Y14-p;u|P45983;T183-p;u|Q16539;Y182-p;u|Q16539;T180-p;u|Q05655;Y313-p;u|P45983;Y185-p;u|Q15139;S738-p;u|Q13315;S1981-p;u|Q13085;S80-p;u|Q15139;S742-p;u	4.082	IL
KINASE-iKiP_CHEK1	14	0.0102051	P67809;S167-p;u|P62701;S204-p;u|P14618;S77-p;u|P34932;S76-p;u|Q8NFC6;S482-p;u|P29692;S86-p;u|Q9UQ35;S1101-p;u|P04792;S83-p;u|O43852;S69-p;u|P05198;T279-p;u|P19338;S532-p;u|P19338;S356-p;u|Q8WX93;S479-p;u|P13797;S339-p;u|Q12965;S1002-p;u	4.0569	PBS
KINASE-iKiP_PAK2	26.3	0.00498667	Q9Y5K6;S458-p;u|Q9H910;S45-p;u|P04792;S15-p;u|O15372;S290-p;u|O95292;S158-p;u|P16949;S16-p;u|Q8WUX9;S410-p;u|Q8WUX9;S417-p;u|Q13177;S197-p;u|P14866;S544-p;u|P46777;S230-p;u|Q9UQ35;S1101-p;u|Q13177;S152-p;u|Q7Z5L9;S457-p;u|Q4G0J3;S258-p;u|P05783;S305-p;u|O95714;S2928-p;u|O14579;S99-p;u|Q7Z5L9;S455-p;u|Q13501;S24-p;u|Q9P206;S161-p;u|P15056;S446-p;u|O94903;S244-p;u|O94804;S454-p;u|Q02818;S369-p;u|P1…	4.0373	IL
KINASE-PSP_Chk1/CHEK1	31.1	0.00498667	P25205;S160-p;u|Q13263;S473-p;u|O95625;S511-p;u|O43660;S119-p;u|Q96PK6;S618-p;u|Q12789;S667-p;u|Q9UQ35;S1497-p;u|Q9UQ35;S1499-p;u|P12931;Y419-p;u|Q14004;S437-p;u|Q9BQG0;S1310-p;u|Q16181;T228-p;u|P43243;T150-p;u|O60343;S588-p;u|Q53H47;S508-p;u|P49790;S330-p;u|Q9Y4F5;S655-p;u|P53350;T210-p;u|Q9NRL2;S1320-p;u|Q16204;S244-p;u|Q9H0H5;S203-p;u|Q5UIP0;S2205-p;u|Q16204;S240-p;u|O15294;S20-p;u|P43243;S195…	4.0363	IL
KINASE-iKiP_STK25	11.1	0.0189293	P15880;T285-p;u|P62280;S67-p;u|P46781;S160-p;u|P36578;T266-p;u|P42166;T137-p;u|O60716;S230-p;u|P62701;S204-p;u|P07900;S476-p;u|Q9UQ80;T386-p;u|P46777;S230-p;u|P35579;T1151-p;u|P11142;S153-p;u|P26639;T657-p;u	4.0362	PI
PERT-PSP_UV	39.3	0.00498667	P28482;Y187-p;u|P28482;T185-p;u|P27361;T202-p;u|P27361;Y204-p;u|Q13263;S473-p;u|O95251;S53-p;u|P05412;S63-p;u|Q16539;Y182-p;u|O95251;S50-p;u|P49736;S108-p;u|P15336;T69-p;u|P15336;T71-p;u|Q13098;S474-p;u|Q16539;T180-p;u|P40763;S727-p;u|Q9Y248;S182-p;u|Q9H063;S75-p;u|O95260;S169-p;u|P27707;S74-p;u|Q14683;S957-p;u|P05412;S73-p;u|P06493;Y15-p;u|Q13315;S1981-p;u|Q99638;S272-p;u|P25963;S32-p;u|O75582;S…	3.9987	IL
KINASE-iKiP_AKT1	31.5	0.00498667	P31751;T309-p;u|Q5SW79;S881-p;u|Q9Y580;S136-p;u|Q96T58;S1268-p;u|Q5JSZ5;S1132-p;u|P35269;T156-p;u|Q7Z5L9;S457-p;u|O14579;S99-p;u|Q7Z5L9;S455-p;u|O95835;S464-p;u|P48634;S761-p;u|P26373;S109-p;u|Q13501;S24-p;u|Q8TD19;T333-p;u|Q96PK6;S520-p;u|Q02543;S123-p;u|P48634;S456-p;u|O43175;T78-p;u|Q9P260;S180-p;u|Q96IZ0;T163-p;u|P11586;S490-p;u|Q9BTC0;S1456-p;u|P13797;S339-p;u	3.9973	IL
PATH-NP_TSLP_PATHWAY	41.8	0.0229542	P40763;Y705-p;u|P28482;Y187-p;u|P28482;T185-p;u|P27361;T202-p;u|P27361;Y204-p;u|P45983;T183-p;u|P13796;S7-p;u|P16949;S16-p;u|Q9UQ35;S2272-p;u|P12931;Y419-p;u|O75448;S862-p;u|P49790;S338-p;u|P13796;S5-p;u|Q02750;S218-p;u|Q02750;S222-p;u|Q9NPR2;S830-p;u|Q16539;Y182-p;u|P62753;S236-p;u|P62753;S235-p;u|P02545;T19-p;u|P15336;T69-p;u|P15336;T71-p;u|Q16539;T180-p;u|Q13541;T70-p;u|P17544;T51-p;u|P17544;T…	3.9561	IL
PERT-P100-DIA2_IBRUTINIB	67.1	0.012	Q7RTP6;S1310-p;u|P46695;S31-p;u|Q14157;S609-p;u|Q9NRL2;S1320-p;u|Q5T8P6;S127-p;u|Q9Y2I7;S1754-p;u|P60981;S3-p;u|P04792;S82-p;u|P62241;T130-p;u|Q7Z6Z7;S1084-p;u|Q01082;S2102-p;u|Q9UHD8;S85-p;u|Q8TAP8;S52-p;u|Q4ADV7;S1037-p;u|Q9Y6G9;S510-p;u|Q96G03;S165-p;u|Q15154;S93-p;u|P27448;S400-p;u|P16144;S1474-p;u|P06748;S4-p;u|O60566;S543-p;u|Q9UQ35;S1188-p;u|Q9UPN9;S862-p;u|Q9Y5K6;S510-p;u|P46821;T1949-p;u…	3.9178	PI
KINASE-iKiP_STK4	16.7	0.012	Q13283;S253-p;u|P51858;T184-p;u|Q86WR7;S50-p;u|P11940;T319-p;u|P22626;T140-p;u|P26373;S109-p;u|P62273;S9-p;u|P07437;T290-p;u|P15924;T61-p;u|O60716;T869-p;u|O60716;S230-p;u|P07900;S476-p;u|Q9UQ80;T386-p;u|Q8WXX5;S215-p;u|P14618;S77-p;u|O43290;T430-p;u|P35579;T1151-p;u|P07437;T285-p;u|P49792;S1613-p;u|Q01650;T45-p;u|P11940;S322-p;u|Q86V81;S8-p;u|P07900;T109-p;u	3.9145	PI
KINASE-iKiP_MAPK15.ERK7	27.7	0.0102051	Q9UQ35;S2272-p;u|P20700;T575-p;u|Q15018;S280-p;u|P28715;S384-p;u|Q9H773;S85-p;u|P16949;S25-p;u|P53396;S481-p;u|Q8N5J2;S103-p;u|O14745;S280-p;u|Q8TD19;S869-p;u|Q8WXI9;S135-p;u|Q9H6F5;S113-p;u|Q8IVT2;S78-p;u|P24928;S1920-p;u|P11388;S1213-p;u|P16152;S56-p;u|P10809;S70-p;u|Q15003;S81-p;u	3.8958	PBS
PERT-P100-DIA2_SALERMIDE	74.6	0.0165927	P20810;S364-p;u|Q9HAU0;S855-p;u|Q9H8Y8;T222-p;u|Q92845;S60-p;u|Q96S82;S230-p;u|Q86UE4;S298-p;u|P46100;S731-p;u|P26651;S186-p;u|Q14676;S168-p;u|Q6ZVM7;S479-p;u|Q8WX93;S641-p;u|Q02880;S1581-p;u|Q96B23;S145-p;u|Q86U70;S302-p;u|Q13895;S98-p;u|O00567;S520-p;u|Q6PKG0;S548-p;u|O95785;S1017-p;u|Q9UPN3;S1376-p;u|O75533;T227-p;u|Q15154;S93-p;u|Q6WCQ1;T542-p;u|O94804;T952-p;u|Q99590;S796-p;u|Q04637;S1092-p;…	3.8631	IL
KINASE-iKiP_FGFR1	12.8	0.0102051	P51149;Y183-p;u|Q8TAE8;Y166-p;u|Q96IZ0;Y177-p;u|P18669;Y92-p;u|O00151;Y321-p;u|Q96CT7;Y38-p;u|Q9H6F5;Y109-p;u|Q05639;Y29-p;u|P15924;Y56-p;u|Q14160;Y1360-p;u	3.8601	PBS
PERT-P100-DIA2_UNC1215	69.9	0.00892985	Q13625;S480-p;u|Q12959;S619-p;u|Q96EV2;S41-p;u|Q02880;S1581-p;u|Q8N6N3;S158-p;u|P62753;S240-p;u|Q86U70;S302-p;u|Q14573;S916-p;u|Q9Y2V2;S30-p;u|Q6PKG0;S548-p;u|O95785;S1017-p;u|Q13017;S1176-p;u|Q92934;S99-p;u|Q9UPQ3;S422-p;u|Q9UQ35;S2702-p;u|Q8N2G6;S65-p;u|Q15154;S93-p;u|Q6WCQ1;T542-p;u|P46734;S218-p;u|Q9UQ35;S295-p;u|Q9UQ35;S297-p;u|P06493;Y15-p;u|Q9UKI2;S108-p;u|Q13322;S418-p;u|Q99590;S796-p;u|Q…	3.8454	IL
KINASE-iKiP_CSNK1G2	23.2	0.00892985	O00566;S171-p;u|Q07021;S201-p;u|P55209;S10-p;u|Q8NE71;S595-p;u|Q9NYL9;S25-p;u|Q99733;S125-p;u|P48634;S1089-p;u|Q5JSZ5;S1136-p;u|Q9Y5M8;S257-p;u|P20042;S158-p;u|P48634;S1092-p;u|P21127;S277-p;u|P30041;S186-p;u|O43852;S300-p;u|P50579;S63-p;u|P07355;S127-p;u|P49327;S207-p;u|Q8N6T3;S348-p;u|Q13541;S112-p;u|Q8IWX8;S815-p;u|P47712;S454-p;u|O60841;S113-p;u|P50579;S60-p;u|P07900;S476-p;u|P55072;S197-p;u|…	3.8392	IL
PERT-P100-DIA2_KN-62	53	0.00498667	Q13263;S473-p;u|Q9H910;S69-p;u|Q15691;S155-p;u|Q86UE4;S298-p;u|P00533;S991-p;u|P26651;S186-p;u|Q13546;S320-p;u|Q9P1Y6;S814-p;u|Q9NRY4;S589-p;u|P37802;S163-p;u|Q06210;S261-p;u|Q09666;S2580-p;u|Q10570;S766-p;u|Q96RR4;S511-p;u|Q13185;S176-p;u|Q5SW79;S359-p;u|Q92934;S99-p;u|Q70J99;S150-p;u|Q9UPN4;S78-p;u|O95613;S1653-p;u|Q7L014;S804-p;u|Q96EK9;S200-p;u|Q32MZ4;S581-p;u|O75962;S2631-p;u|P55010;S10-p;u|…	3.776	IL
KINASE-iKiP_AURKA	27.4	0.0460984	P08195;S134-p;u|Q02818;S369-p;u|P31943;S54-p;u|O75533;S322-p;u|P09972;S45-p;u|P33316;S243-p;u|P07384;S474-p;u|P14618;S346-p;u|P05783;S319-p;u|Q9BTC0;S1456-p;u|O94903;S244-p;u|P19174;S1233-p;u|Q9C0C2;S1331-p;u|P11586;S490-p;u|Q7Z5L9;S457-p;u|O15372;S290-p;u|P47712;S454-p;u|Q9C0C2;S936-p;u|P55010;S10-p;u|Q9UHX1;S206-p;u|Q9C0C2;S1328-p;u|Q14566;S271-p;u|O14579;S99-p;u|Q7KZF4;S150-p;u|O14980;S1031-p;…	3.7543	PI
DISEASE-PSP_lung_cancer	24.6	0.012	P40763;Y705-p;u|P51532;S1417-p;u|Q00613;S303-p;u|Q04695;S13-p;u|Q15910;T487-p;u|P51532;S695-p;u|Q7KZF4;S426-p;u|P00558;S203-p;u|Q04695;S24-p;u|Q04695;S39-p;u|P52701;S227-p;u|Q04695;S32-p;u|Q00613;S307-p;u|P17096;S99-p;u|Q09472;S1038-p;u	3.7542	PI
KINASE-iKiP_CSNK1E.CK1E	16.7	0.0102051	Q8WU90;S231-p;u|Q9HCN4;S338-p;u|P50502;S79-p;u|Q08945;S444-p;u|P29692;S162-p;u|Q07021;S201-p;u|Q9BRS2;S21-p;u|O00629;S60-p;u|Q8NE71;S595-p;u|P50502;S76-p;u|P52597;S107-p;u|Q14847;T68-p;u|P67809;S174-p;u|P47712;S454-p;u|P34932;S415-p;u|P20290;S201-p;u|P15531;S120-p;u|Q13541;S112-p;u|Q01650;S35-p;u	3.7542	PBS
PATH-NP_CCR7_PATHWAY	35.5	0.00892985	Q02750;S218-p;u|Q02750;S222-p;u|P49815;T1462-p;u|P62753;S236-p;u|P62753;S235-p;u|P62753;S240-p;u|P15336;T69-p;u|P15336;T71-p;u|P42345;S2448-p;u|P06239;Y505-p;u|Q04759;S676-p;u	3.7287	IL
KINASE-PSP_PLK1	13.9	0.00892985	Q13188;S316-p;u|P11388;S1525-p;u|P30622;S1364-p;u|Q9UJX5;S779-p;u|Q9H0H5;S157-p;u|P49959;S649-p;u|P49959;S688-p;u|Q00839;S59-p;u|Q02750;S218-p;u|Q02750;S222-p;u|P53350;T210-p;u|P0DMV8;S631-p;u|Q12888;S1618-p;u|P30260;S426-p;u|Q9UBW7;S305-p;u|Q99708;S723-p;u|P78527;S3205-p;u|O95425;S238-p;u|P30622;S195-p;u|O95251;S57-p;u|Q9H1A4;S688-p;u|Q15435;S24-p;u|Q15435;S27-p;u|Q13158;S194-p;u|Q9H0H5;S214-p;u…	3.7119	IL
KINASE-iKiP_SYK	12	0.017564	P51149;Y183-p;u|Q96IZ0;Y177-p;u|Q14126;Y979-p;u|P43405;Y352-p;u|Q9Y3S2;Y315-p;u|Q8N0X7;Y628-p;u|Q9H6F5;Y109-p;u|Q14254;Y241-p;u|Q05639;Y29-p;u|O60716;Y334-p;u|O60437;Y1070-p;u|Q14247;Y141-p;u|P49023;Y88-p;u	3.6875	PBS
PERT-P100-DIA2_DACTOLISIB	62.5	0.00498667	Q6Y7W6;S30-p;u|Q5PRF9;S592-p;u|Q96T23;S392-p;u|Q86W92;S37-p;u|Q06210;S261-p;u|Q02880;S1581-p;u|P57740;S86-p;u|Q09161;S22-p;u|Q13427;S356-p;u|O60264;S116-p;u|O95817;S279-p;u|P07355;S127-p;u|Q96A65;T237-p;u|Q12888;S525-p;u|Q9UQ35;S2702-p;u|Q6PI98;S26-p;u|Q6WCQ1;T542-p;u|Q7Z6Z7;S1084-p;u|Q15345;S276-p;u|P13639;T57-p;u|Q96EY5;S202-p;u|Q86TI0;S627-p;u|Q12888;S500-p;u|Q15233;S147-p;u|P17252;S226-p;u|P9…	3.6787	IL
KINASE-iKiP_BMPR1B	36.3	0.0167563	P54105;S102-p;u|P55209;S10-p;u|P50502;S75-p;u|Q8NE71;S595-p;u|P51946;T315-p;u|P49327;S2198-p;u|Q13547;S421-p;u|Q9H3N1;S247-p;u|Q16576;S354-p;u|P67809;S167-p;u|Q96D46;S468-p;u|P63167;S14-p;u|P21291;S192-p;u|Q8NBJ5;S616-p;u|Q13541;S112-p;u|Q00341;S35-p;u|O60841;S113-p;u|O00629;S60-p;u|P00338;S310-p;u|P51580;S14-p;u|Q96HE7;S145-p;u|P14618;S346-p;u|P05198;T279-p;u|Q8N9T8;S171-p;u|P55072;S13-p;u|Q9961…	3.6678	IL
PATH-NP_TWEAK_PATHWAY	65	0.0163927	P28482;Y187-p;u|P28482;T185-p;u|P27361;T202-p;u|P27361;Y204-p;u|P45983;T183-p;u|P49841;S9-p;u|Q16539;Y182-p;u|Q16539;T180-p;u|P45983;Y185-p;u|P25963;S32-p;u|O43318;S439-p;u|P45984;Y185-p;u|Q92934;S134-p;u	3.662	IL
PERT-PSP_IONIZING_RADIATION	25.9	0.0090693	P28482;Y187-p;u|P28482;T185-p;u|P27361;T202-p;u|P27361;Y204-p;u|Q13263;S473-p;u|P49841;S9-p;u|Q00839;S59-p;u|O60934;S397-p;u|P78527;T2609-p;u|Q13315;S2996-p;u|P78527;T2638-p;u|P04792;S82-p;u|P27707;S74-p;u|Q14683;S957-p;u|Q96RL1;S101-p;u|Q99638;S272-p;u|O96017;S516-p;u|O96017;S379-p;u|Q5UIP0;T1518-p;u|P38398;S1524-p;u|P78527;S2612-p;u|P38398;S1336-p;u	3.6563	IL
PERT-P100-DIA2_PONATINIB	73.5	0.0189293	P51532;S1417-p;u|Q7RTP6;S1310-p;u|Q9NZV5;S13-p;u|Q5T8P6;S127-p;u|Q9H8Y5;S361-p;u|P13639;T57-p;u|P17096;S44-p;u|Q13459;S1354-p;u|Q9H1A4;S688-p;u|Q8IXT5;S575-p;u|P60981;S3-p;u|Q9Y4B6;S1000-p;u|Q07617;S423-p;u|Q7Z6Z7;S1084-p;u|Q01082;S2102-p;u|Q13586;S608-p;u|Q9UHD8;S85-p;u|Q8WY36;S844-p;u|Q6P2E9;S844-p;u|Q8NEY8;S92-p;u|Q9UK76;S87-p;u|P16144;S1474-p;u|Q9BW71;S530-p;u|Q9Y5K6;S510-p;u|Q3T8J9;S1255-p;u…	3.6374	PI
KINASE-iKiP_MAP4K2	14.2	0.0189293	P46781;S160-p;u|P23396;T242-p;u|P36578;T266-p;u|P15924;T61-p;u|O60716;S230-p;u|Q92522;S2-p;u|P11142;S362-p;u|Q07020;S130-p;u|P53999;S111-p;u|P06733;S272-p;u|Q9UQ80;T386-p;u|O43290;T430-p;u|P35579;T1151-p;u|P04083;T136-p;u|P53999;S104-p;u	3.6127	PI
KINASE-iKiP_MAPK8.JNK1	34.5	0.0296831	P49023;S106-p;u|Q9C0C2;S712-p;u|O43598;S169-p;u|Q12792;S143-p;u|Q8WUF5;S567-p;u|Q14247;S418-p;u|Q13610;S57-p;u|Q9C0C2;S1383-p;u|P29966;S101-p;u|P20290;T182-p;u|Q9UQ35;S2272-p;u|Q9Y2X7;S362-p;u|Q12774;S445-p;u|O75152;S108-p;u|Q9NUQ3;S97-p;u|Q09666;T4100-p;u|Q8TD19;S29-p;u|P05387;S17-p;u|P52292;S62-p;u|Q15477;S245-p;u|P15880;T252-p;u|Q9C0C2;S498-p;u|Q68CZ2;S660-p;u|Q9BXK5;S426-p;u|P51812;S715-p;u|Q…	3.5875	IL
KINASE-iKiP_MKNK2	15.2	0.0163927	P04792;S176-p;u|P04792;S15-p;u|Q9HBH9;S452-p;u|Q9UQ35;S1101-p;u|Q96GQ7;S79-p;u|P53999;S104-p;u|P04083;S173-p;u|P53999;S111-p;u|P23381;S351-p;u|P46013;S648-p;u	3.5831	IL
KINASE-iKiP_MAPK1.ERK2	34.2	0.0165927	O75410;S276-p;u|P49023;S106-p;u|O75122;S1029-p;u|Q9C0C2;S712-p;u|Q8WYP5;S1218-p;u|O43598;S169-p;u|Q9Y5A9;S39-p;u|Q12792;S143-p;u|O14579;S307-p;u|Q8WUF5;S567-p;u|P25205;T722-p;u|Q9C0C2;S695-p;u|P07199;T150-p;u|Q9C0C2;S1297-p;u|Q86WB0;S370-p;u|Q14247;S418-p;u|Q13610;S57-p;u|P29966;S101-p;u|Q15003;S81-p;u|Q12774;S445-p;u|Q9Y4E8;S229-p;u|P31943;T107-p;u|P42566;S814-p;u|Q9NUQ3;S97-p;u|Q09666;T4100-p;u…	3.5748	IL
PERT-P100-DIA2_RO4929097	67.2	0.00892985	P0C1Z6;S249-p;u|Q6Y7W6;S30-p;u|Q15185;S113-p;u|O76021;S361-p;u|Q8IWZ8;S485-p;u|Q9NYV4;S323-p;u|Q9NYV4;S325-p;u|P21333;S968-p;u|Q86W92;S37-p;u|Q9NQW6;S323-p;u|P02545;S404-p;u|Q02880;S1581-p;u|Q7Z5L9;S457-p;u|P57740;S86-p;u|Q09161;S22-p;u|Q13427;S356-p;u|Q9P0V3;S246-p;u|Q15390;S119-p;u|O60264;S116-p;u|P07355;S127-p;u|P20042;S2-p;u|O75533;T223-p;u|O75962;S2631-p;u|Q6MZP7;S310-p;u|Q13523;Y849-p;u|Q13…	3.5524	IL
KINASE-iKiP_BMPR1B	34.1	0.0102051	Q96D46;S468-p;u|P54105;S102-p;u|Q13547;S421-p;u|Q9H3N1;S247-p;u|Q8NBJ5;S616-p;u|P51946;T315-p;u|P67809;S167-p;u|O60841;S113-p;u|P21291;S192-p;u|O00629;S60-p;u|Q8N9T8;S171-p;u|P55209;S10-p;u|Q8NE71;S595-p;u|P20042;T111-p;u|P05198;T279-p;u|P31943;S63-p;u|P49327;S2198-p;u|Q16576;S354-p;u|Q13873;S681-p;u|Q99613;S39-p;u|Q9UBE0;S12-p;u|O60841;S66-p;u|P00338;S310-p;u|Q00341;S35-p;u|Q96HE7;S145-p;u|P2781…	3.5373	PBS
PERT-P100-DIA2_PRI-724	66.9	0.00892985	O75976;T1370-p;u|Q9Y2W1;S575-p;u|P0C1Z6;S249-p;u|Q6Y7W6;S30-p;u|Q15185;S113-p;u|Q5PRF9;S592-p;u|O76021;S361-p;u|P52272;S618-p;u|Q8N8S7;S125-p;u|Q9NQW6;S323-p;u|P02545;S404-p;u|A2AJT9;S15-p;u|Q02880;S1581-p;u|Q8IYB3;S560-p;u|Q8IYB3;S562-p;u|P57740;S86-p;u|O75822;S11-p;u|Q13427;S356-p;u|Q15390;S119-p;u|O60264;S116-p;u|P20042;S2-p;u|Q13442;S176-p;u|Q12888;S525-p;u|Q9H019;S238-p;u|Q27J81;S589-p;u|Q96…	3.5128	IL
PERT-P100-DIA2_TACROLIMUS	66.2	0.0340728	Q9Y2H2;S123-p;u|Q29RF7;S1097-p;u|P18583;S2238-p;u|Q9Y6Q9;S857-p;u|Q6NYC8;S368-p;u|P08670;S72-p;u|Q9H1A4;S688-p;u|P60981;S3-p;u|P00519;S718-p;u|Q9Y4B6;S1000-p;u|Q8WYP5;S1232-p;u|Q7Z6Z7;S1084-p;u|Q92576;S1898-p;u|Q96JM3;S214-p;u|Q8NFC6;S635-p;u|Q7L014;S804-p;u|Q15154;S93-p;u|O14545;S470-p;u|Q9P2Q2;S694-p;u|O60825;S466-p;u|Q06210;S261-p;u|Q9UPN9;S1119-p;u|Q9UPN4;S47-p;u|Q15149;T3785-p;u|O00231;S14-p…	3.4893	PI
PERT-P100-DIA2_RUXOLITINIB	56.5	0.0163927	Q9Y5K6;S458-p;u|Q13263;S473-p;u|O75494;S131-p;u|Q6Y7W6;S30-p;u|Q92522;S2-p;u|Q96B97;S230-p;u|Q9Y2H2;S123-p;u|Q14155;S694-p;u|Q9UNS2;S410-p;u|P17096;S44-p;u|Q16539;Y182-p;u|P62753;S236-p;u|P21333;S2414-p;u|Q13185;S176-p;u|Q5SW79;S359-p;u|Q70J99;S150-p;u|Q96T37;S292-p;u|Q16643;T346-p;u|Q04637;S1145-p;u|P15336;S90-p;u|Q15149;S4386-p;u|Q7Z699;S238-p;u|Q27J81;S359-p;u|Q9BST9;S106-p;u|P49321;S421-p;u|Q…	3.4477	IL
PERT-P100-DIA2_DAUNORUBICIN	69.5	0.0334641	P51532;S1417-p;u|Q9UNZ2;S176-p;u|Q9Y3C6;S149-p;u|Q9Y2I7;S1754-p;u|P17096;S44-p;u|Q6ZWT7;T474-p;u|P11387;S10-p;u|Q3T8J9;S346-p;u|P62241;T130-p;u|Q13185;S176-p;u|Q7Z6Z7;S1084-p;u|Q16555;S522-p;u|Q9UHD8;S85-p;u|Q9Y6G9;S510-p;u|Q9UK76;S87-p;u|P16144;S1474-p;u|Q8TF01;S211-p;u|Q9UIF9;S1397-p;u|Q9UPN9;S862-p;u|O14545;S327-p;u|Q9NPI6;S353-p;u|Q9Y5K6;S510-p;u|P46087;S732-p;u|Q9Y6M7;S233-p;u|Q9NYI0;S1020-p…	3.4193	PI
KINASE-iKiP_MAPK12	34.2	0.0325549	P29692;S162-p;u|Q8WXI9;S122-p;u|Q13242;S211-p;u|P49023;S85-p;u|P25205;T722-p;u|Q9C0C2;S1297-p;u|Q8NBJ5;S616-p;u|P23246;T687-p;u|Q9NTJ3;S22-p;u|Q8WW12;T139-p;u|Q13242;S216-p;u|Q12774;S450-p;u|P78316;S96-p;u|P54727;T155-p;u|Q92530;S153-p;u|Q13263;S752-p;u|O95365;S549-p;u|P32322;S294-p;u|Q12774;S445-p;u|Q9C0C2;S712-p;u|Q8WUF5;S113-p;u|Q13610;S57-p;u|Q14247;S418-p;u|Q9Y5A9;S39-p;u|Q9BTE3;S154-p;u|Q5J…	3.4118	PBS
PERT-PSP_SERUM	50	0.030196	P23443;S447-p;u|P23443;T444-p;u|P23443;S441-p;u|Q15418;S380-p;u|P49841;S9-p;u|P62753;S236-p;u|P62753;S235-p;u|P62753;S240-p;u|P23588;S422-p;u|Q6R327;T1135-p;u|P42345;S2448-p;u|P23443;S427-p;u|P29317;S897-p;u|Q04637;S1147-p;u|P24941;T160-p;u|P06400;T826-p;u|Q00987;S166-p;u|P42345;S2481-p;u|Q969V6;S454-p;u|P06400;S780-p;u|P50548;T526-p;u|P00533;T693-p;u	3.3771	IL
KINASE-iKiP_TGFBR1	27.4	0.0325549	P41236;S121-p;u|Q13283;S149-p;u|P14625;S306-p;u|Q15185;S113-p;u|O00629;S60-p;u|Q8N9T8;S171-p;u|P67809;S313-p;u|Q8NE71;S595-p;u|O43852;S69-p;u|Q9UQ80;T386-p;u|P07437;T55-p;u|P60228;S442-p;u|P08670;S459-p;u|P67809;S174-p;u|P35579;S1943-p;u|O60841;S66-p;u|P20290;S201-p;u|Q00341;S35-p;u|P27816;S1151-p;u|P62269;T60-p;u	3.3111	PBS
KINASE-iKiP_NTRK1	9.2	0.0325549	P51149;Y183-p;u|Q8TAE8;Y166-p;u|O14828;Y35-p;u|P62191;Y439-p;u|P19338;S532-p;u|P18669;S118-p;u|P19338;S356-p;u|P50402;Y161-p;u|P43243;S206-p;u|Q9UQ80;S2-p;u|P14618;S100-p;u	3.2964	PBS
PATH-NP_TSLP_PATHWAY	46.2	0.0445789	P40763;Y705-p;u|P42229;Y694-p;u|Q14765;Y693-p;u|Q5SW96;S14-p;u|Q9UQ35;S2272-p;u|P37802;Y192-p;u|P45983;Y185-p;u|P45983;T183-p;u|P13796;S7-p;u|P16949;S16-p;u|Q8NEY1;S1000-p;u|Q5T5Y3;S1080-p;u|Q8WXF1;S409-p;u|P0DP23;Y100-p;u|P62753;S235-p;u|P62753;S236-p;u|Q05519;S207-p;u|P16949;S25-p;u|P45984;Y185-p;u|Q96HC4;Y251-p;u|P29350;Y536-p;u|P17544;T51-p;u|P17544;T53-p;u|P51610;S598-p;u|Q9C0C9;S839-p;u|P49…	3.2784	PBS
KINASE-iKiP_AKT3	24.1	0.0403133	Q5SW79;S881-p;u|Q9Y580;S136-p;u|Q5JSZ5;S1132-p;u|Q9H1B7;S657-p;u|Q7Z5L9;S457-p;u|Q7Z5L9;S455-p;u|O95835;S464-p;u|Q92945;S193-p;u|Q8TD19;T333-p;u|Q96PK6;S520-p;u|O43175;T78-p;u|Q9P260;S180-p;u|Q9Y6D5;S277-p;u|Q9BTC0;S1456-p;u	3.2696	IL
KINASE-iKiP_MAP3K9.MLK1	14.2	0.0460984	Q9Y5A9;S394-p;u|P15880;T285-p;u|P78371;T246-p;u|Q14847;S194-p;u|P45974;S785-p;u|P04792;S176-p;u|P52597;S107-p;u|P07437;T290-p;u|P11142;S329-p;u|P35221;S690-p;u|P08238;S445-p;u|Q9UQ35;S1648-p;u|P62424;S209-p;u|P53999;S111-p;u|P49736;S170-p;u|P39687;S27-p;u|P07900;S476-p;u|P06733;S272-p;u|P04406;S151-p;u|O15127;T109-p;u|P14618;S77-p;u|P07437;T285-p;u|P11142;S153-p;u|Q01650;T45-p;u|Q13112;S410-p;u|P…	3.2612	PI
PERT-P100-DIA2_GOSSYPETIN	60	0.0230225	P23443;S441-p;u|Q13263;S473-p;u|P04792;S15-p;u|Q9H910;S69-p;u|Q15691;S155-p;u|Q86UE4;S298-p;u|Q13546;S320-p;u|Q09666;S2387-p;u|P05412;S63-p;u|Q9NRY4;S589-p;u|P37802;S163-p;u|Q06210;S261-p;u|Q09666;T4564-p;u|Q09666;S2580-p;u|P43487;S60-p;u|Q96RR4;S511-p;u|Q9C0C2;S882-p;u|Q09666;S4386-p;u|Q7L014;S804-p;u|Q01082;S2169-p;u|O75962;S2631-p;u|Q9P2Q2;S604-p;u|Q70E73;S571-p;u|Q86YR5;S471-p;u|Q96JB2;S663-p…	3.2332	IL
KINASE-PSP_P38A/MAPK14	22.3	0.0235581	P02511;S59-p;u|P04792;S176-p;u|Q13263;S473-p;u|P19634;S723-p;u|P42224;S727-p;u|O43684;S211-p;u|P49023;S85-p;u|Q02078;S479-p;u|Q9NQU5;S165-p;u|Q02078;S98-p;u|Q86UR1;S239-p;u|Q00613;S307-p;u|Q02078;T108-p;u|P15336;T69-p;u|P15336;T71-p;u|Q96I25;S222-p;u|Q9UIG0;S158-p;u|Q9UKV8;S387-p;u|P40763;S727-p;u|P41212;S22-p;u|P04150;S203-p;u|O60381;S402-p;u|P06702;T113-p;u|Q9NRR4;S355-p;u|Q9GZY8;S155-p;u|P3893…	3.2291	IL
KINASE-PSP_p70S6K/RPS6KB1	42.3	0.0499541	P49841;S9-p;u|P35568;S307-p;u|Q09161;T21-p;u|O94763;S372-p;u|P62753;S236-p;u|P62753;S235-p;u|P78362;S494-p;u|P62753;S240-p;u|Q09161;S22-p;u|P23588;S422-p;u|P35568;S636-p;u|Q6R327;T1135-p;u|P42345;S2448-p;u|P35568;S270-p;u|P35568;S527-p;u|Q53EL6;S67-p;u|P27708;S1859-p;u|Q9UN36;S332-p;u|P35568;S1101-p;u|Q9GZT9;S125-p;u|Q9BY77;S383-p;u|Q53EL6;S457-p;u	3.227	IL
PERT-P100-DIA2_DMSO	64.3	0.0445789	Q9P227;S423-p;u|P17096;S44-p;u|P49023;S85-p;u|P51610;S666-p;u|Q9C0C2;S1297-p;u|Q9BW71;S530-p;u|Q9Y2H2;S123-p;u|Q9C0C2;S1029-p;u|Q7Z434;S222-p;u|P16402;S37-p;u|Q92974;S645-p;u|Q5VWQ8;S978-p;u|O75807;S143-p;u|P19338;S619-p;u|Q09666;S5552-p;u|Q8TD55;S390-p;u|Q9NS69;S15-p;u|P16144;S1474-p;u|Q96T37;S292-p;u|Q16584;S524-p;u|Q8IVT2;S394-p;u|P51532;S1417-p;u|Q92945;S274-p;u|P04792;S15-p;u|Q13185;S176-p;u…	3.1919	PBS
KINASE-iKiP_PRKD3	28.6	0.0340545	P04792;S176-p;u|Q16204;S323-p;u|P04792;S15-p;u|Q15545;S171-p;u|O94806;S31-p;u|Q15459;S451-p;u|O43852;S69-p;u|P04792;S83-p;u|Q86WB0;S354-p;u|O94806;S364-p;u|P53396;S478-p;u|Q9Y5B9;S650-p;u|Q3MII6;S506-p;u|P15056;S446-p;u|Q02880;S1522-p;u|O95602;S240-p;u|P19338;S580-p;u|O94806;S27-p;u|P40818;S718-p;u|Q09666;S210-p;u|P23381;S351-p;u|O94806;S41-p;u|Q13573;S232-p;u|P19174;S1233-p;u|P11142;S541-p;u|P36…	3.184	IL
KINASE-iKiP_BUB1B	21	0.0403133	P16403;S2-p;u|P54105;S102-p;u|Q15185;S113-p;u|Q9Y3T9;S673-p;u|P50502;S79-p;u|P20290;S201-p;u|Q5JSZ5;S1132-p;u|Q15293;S80-p;u|O95714;S2928-p;u|Q9NQW6;S562-p;u|P63167;S14-p;u|Q92890;S217-p;u|Q9H0H5;S214-p;u|Q86V81;S8-p;u|P11387;S10-p;u|Q7Z2W4;S492-p;u|P16333;S96-p;u|P35579;T1151-p;u|Q14151;S207-p;u|O94888;S288-p;u|Q8N1F7;S72-p;u|P14618;S77-p;u	3.1797	IL
PERT-P100-DIA2_CHIR99021	59.5	0.0236061	Q13263;S473-p;u|Q9Y2H2;S123-p;u|P17096;S44-p;u|Q16539;Y182-p;u|P62753;S236-p;u|Q5VT25;S1629-p;u|Q96RR4;S511-p;u|Q13185;S176-p;u|Q15390;S119-p;u|Q5SW79;S359-p;u|Q7Z2Z1;S865-p;u|O95453;S557-p;u|Q9H4L7;S79-p;u|Q9UPN4;S78-p;u|O00499;S296-p;u|Q6MZP7;S310-p;u|Q15154;S93-p;u|Q9H0B6;S610-p;u|Q15149;S4386-p;u|P23528;S3-p;u|Q9BZL4;T560-p;u|P04792;S199-p;u|P49792;S1509-p;u|Q9H307;S381-p;u|Q765P7;S274-p;u|Q9…	3.1644	IL
PERT-P100-DIA2_PRAVASTATIN	71.1	0.0454104	P27361;Y204-p;u|Q9UBS0;S423-p;u|Q6Y7W6;S30-p;u|Q1ED39;T308-p;u|Q86UE4;S298-p;u|O76021;S361-p;u|Q8IWZ8;S485-p;u|Q9NYV4;S323-p;u|Q9NYV4;S325-p;u|Q9NQW6;S323-p;u|P57740;S86-p;u|Q09161;S22-p;u|Q13427;S356-p;u|Q15390;S119-p;u|Q6PKG0;S766-p;u|Q5T200;S370-p;u|Q5T200;S372-p;u|O60264;S116-p;u|O95817;S279-p;u|Q9Y3Q8;S165-p;u|Q01082;S2165-p;u|Q14938;S265-p;u|Q8N1G0;S253-p;u|Q6MZP7;S310-p;u|Q15154;S93-p;u|Q9…	3.1421	IL
KINASE-iKiP_EIF2AK1	34.4	0.0348646	Q13769;S314-p;u|Q15185;S113-p;u|O00264;S57-p;u|P20290;S201-p;u|O43852;S69-p;u|P22059;S193-p;u|P35221;S641-p;u|Q15293;S80-p;u|O95714;S2928-p;u|Q9Y266;T145-p;u|Q9BQI3;S258-p;u|P09429;S35-p;u|P07437;T55-p;u|P68371;T55-p;u|Q5VSL9;S335-p;u|Q9NXC5;S766-p;u|Q6PCE3;S175-p;u|P35579;T1151-p;u|P16949;S38-p;u|P42677;S11-p;u|P27816;T521-p;u|O95714;S1942-p;u	3.1266	IL
PERT-P100-DIA2_NILOTINIB	65.3	0.0351213	O75976;T1370-p;u|P0C1Z6;S249-p;u|O43149;S1540-p;u|Q15185;S113-p;u|Q8IWZ8;S485-p;u|Q02880;S1552-p;u|A2AJT9;S15-p;u|Q02880;S1581-p;u|Q12888;S525-p;u|Q9H019;S238-p;u|O75533;T223-p;u|Q86VI3;S1424-p;u|Q6MZP7;S310-p;u|Q13523;Y849-p;u|Q14978;S698-p;u|O95817;S173-p;u|Q9P0U3;S157-p;u|Q9NRY4;S1179-p;u|P62258;S210-p;u|Q12888;S500-p;u|Q01518;S308-p;u|Q15149;S4382-p;u|Q04724;S286-p;u|Q96A00;S128-p;u|Q9UMX1;S4…	3.1208	IL
KINASE-iKiP_NEK9	19.7	0.0232819	P04792;S176-p;u|Q92522;S2-p;u|P20290;S201-p;u|Q7Z4V5;S369-p;u|Q8TD19;S29-p;u|O43852;S69-p;u|Q9C0C2;S494-p;u|Q9C0C2;S498-p;u|P15311;S413-p;u|Q07020;S130-p;u|P53999;S104-p;u|P07437;T285-p;u|P30041;S186-p;u|P13797;S326-p;u|P53999;S111-p;u|P16989;S369-p;u|Q8TD19;S869-p;u|P09429;S35-p;u|P16989;S370-p;u|Q8TD19;T333-p;u|Q96AE4;S52-p;u|Q96HE7;S145-p;u|Q13263;S501-p;u|Q86V81;S8-p;u|Q9UKX7;S52-p;u|P07437;T…	3.1088	IL
KINASE-iKiP_GSK3B	29.9	0.0432799	P25205;T722-p;u|Q13610;S57-p;u|P46013;S2105-p;u|P49327;S2198-p;u|Q8TD19;S29-p;u|P50552;T335-p;u|Q16204;S240-p;u|Q99459;T385-p;u|P49327;T2204-p;u|Q13263;S752-p;u|Q8IWX8;S815-p;u|P17812;S574-p;u|P34932;T538-p;u|O75533;T223-p;u|O75533;T227-p;u|Q96EK5;S178-p;u|Q16643;T331-p;u|O43765;T81-p;u|Q7KZF4;T240-p;u|P06733;S263-p;u|P22234;S27-p;u|Q14204;S3917-p;u|Q09666;S93-p;u|P53396;S481-p;u|P23396;T221-p;u|…	3.0979	IL
KINASE-iKiP_CGK2	30.1	0.0296831	Q9NRL2;S1363-p;u|O15372;S290-p;u|P51858;S107-p;u|Q9UQ35;S871-p;u|O60841;S107-p;u|P14866;S544-p;u|Q5JSZ5;S1132-p;u|P52943;S115-p;u|Q7Z5L9;S457-p;u|P05783;S305-p;u|Q07866;S524-p;u|Q7Z5L9;S455-p;u|Q92945;S193-p;u|Q13501;S24-p;u|Q8TD19;T333-p;u|P48634;S456-p;u|Q9Y2I7;S307-p;u|P23381;S351-p;u|P16333;S85-p;u|P62805;S48-p;u|P49736;S229-p;u|Q53EL6;S76-p;u|P08238;S206-p;u|P46459;S207-p;u|P09972;S45-p;u	3.0654	IL
KINASE-iKiP_AKT2	25	0.0354167	P31751;T309-p;u|Q5SW79;S881-p;u|Q9Y580;S136-p;u|Q5JSZ5;S1132-p;u|Q9H1B7;S657-p;u|O14579;S99-p;u|P0CAP2;S179-p;u|Q7Z5L9;S455-p;u|Q8TD19;T333-p;u|Q96PK6;S520-p;u|P48634;S456-p;u|Q9P260;S180-p;u|P31751;S126-p;u|P34932;S76-p;u|P08238;S452-p;u|Q9NWS0;S173-p;u|P11586;S490-p;u|Q9NVN8;S513-p;u	3.0549	IL
KINASE-iKiP_CSNK1G3	23.2	0.0499541	P16403;S2-p;u|P54105;S102-p;u|Q53EL6;S78-p;u|P20290;S201-p;u|P20042;S158-p;u|Q8WU90;S231-p;u|Q9P206;S93-p;u|Q13541;S112-p;u|Q9P206;S96-p;u|O43823;S685-p;u|Q9Y6M4;S345-p;u|P07900;S476-p;u|P55072;S13-p;u|Q14566;S271-p;u|Q92785;S142-p;u|P05023;S217-p;u|O60841;S66-p;u|P08670;S214-p;u|P08758;S37-p;u	3.0214	IL
DISEASE-PSP_lung_cancer	23	0.0409235	P40763;Y705-p;u|Q04695;S39-p;u|Q04695;S32-p;u|P51532;S1417-p;u|Q04695;S24-p;u|Q00613;S307-p;u|P52701;S227-p;u|Q09472;S1038-p;u|P51532;S695-p;u|Q00613;S303-p;u|P00558;S203-p;u|Q04695;S13-p;u|Q7KZF4;S426-p;u|Q15910;T487-p;u	3.0179	IL
DISEASE-PSP_colorectal_cancer	25	0.030196	Q03135;Y14-p;u|P42224;S727-p;u|Q04695;S39-p;u|Q04695;S32-p;u|Q04695;S24-p;u|Q00613;S307-p;u|Q05655;Y313-p;u|P52701;S227-p;u|Q13315;S1981-p;u|P25054;T1438-p;u|Q00613;S303-p;u|Q04695;S13-p;u|Q96EB6;S27-p;u|P09651;S6-p;u|P52701;S830-p;u|Q00613;S363-p;u|Q15910;T487-p;u|Q6ZS17;S351-p;d|P35606;S859-p;d|Q9GZT9;S125-p;d	2.9653	IL
KINASE-PSP_SGK1	41.5	0.0499541	Q9UN36;T330-p;u|O60343;S570-p;u|Q92597;S330-p;u|P49815;S1130-p;u|P49841;S9-p;u|O60343;S588-p;u|P49815;T1462-p;u|Q6R327;T1135-p;u|Q92597;T328-p;u|O60343;S341-p;u|Q96PU5;S342-p;u|P49841;Y216-p;u|P45985;S80-p;u|Q00987;S166-p;u|P49815;S981-p;u|P25963;S32-p;u|P49815;S939-p;u|Q96PU5;S448-p;u|Q92597;T366-p;u|Q9UN36;S332-p;u|O60343;S666-p;u|P49815;S1132-p;u	2.9587	IL
PERT-P100-DIA2_TACROLIMUS	66.2	0.0499541	P23443;S441-p;u|P18583;S2238-p;u|Q5TDH0;S194-p;u|Q9Y2H2;S123-p;u|Q3KP66;S246-p;u|Q06210;S261-p;u|Q16539;Y182-p;u|Q6NYC8;S368-p;u|Q9P206;S862-p;u|Q8TAD8;S52-p;u|Q8N5Y2;S400-p;u|P43243;S533-p;u|Q9Y2V2;S30-p;u|Q5SW79;S359-p;u|Q15464;S211-p;u|Q6Y7W6;S242-p;u|Q92934;S99-p;u|Q7Z309;S119-p;u|O95453;S557-p;u|Q7L014;S804-p;u|Q15154;S93-p;u|Q9H1A4;S688-p;u|Q13523;Y849-p;u|Q12769;S1157-p;u|Q7Z6Z7;S1084-p;u|…	2.9326	IL
KINASE-iKiP_FER	12	0.0445789	P07355;Y30-p;u|O14828;Y35-p;u|Q96IZ0;Y177-p;u|P00338;Y10-p;u|Q14126;Y979-p;u|O00151;Y321-p;u|Q15654;Y123-p;u|Q9H6F5;Y109-p;u|P31943;Y276-p;u|P08670;Y61-p;u|Q14126;Y968-p;u|O60716;Y257-p;u|Q96BN8;Y56-p;u|P15924;Y56-p;u|P49023;Y88-p;u|P16591;Y402-p;u	2.8994	PBS
KINASE-iKiP_AMPKA1	27.3	0.0499541	Q15185;S113-p;u|Q9Y580;S136-p;u|P07437;S40-p;u|Q7LBC6;S766-p;u|Q9P035;S114-p;u|O94888;S280-p;u|Q99618;S94-p;u|Q3MII6;S506-p;u|Q9Y2U5;S239-p;u|Q92625;S663-p;u|Q96PK6;S520-p;u|Q9Y2I7;S307-p;u|P40818;S718-p;u|O00193;S17-p;u|Q9P260;S180-p;u|O75569;S18-p;u|Q8WUF5;S102-p;u|O60749;S119-p;u|P43490;S472-p;u|P13798;S187-p;u|O76003;S117-p;u|Q15185;S85-p;u|Q01813;S386-p;u|Q9C0C9;S115-p;u	2.8985	IL
PATH-NP_T_CELL_RECEPTOR_PATHWAY	43.2	0.00498667	P28482;Y187-p;u|P28482;T185-p;u|P27361;T202-p;u|P27361;Y204-p;u|P49841;S9-p;u|Q02750;S218-p;u|Q16539;Y182-p;u|P15336;T69-p;u|P15336;T71-p;u|Q16539;T180-p;u|P06493;T14-p;u|P42345;S2448-p;u|P15336;S90-p;u|P05412;S73-p;u|P25963;S32-p;u|P06493;T161-p;u|Q13541;S65-p;u|P06493;Y15-p;d|P30307;S216-p;d	2.8564	IL
PATH-NP_T_CELL_RECEPTOR_PATHWAY	43.2	0.0189293	P15336;S90-p;u|P05412;S73-p;u|P06493;T14-p;u|P06493;T161-p;u|P15336;T69-p;u|P15336;T71-p;u|P42345;S2448-p;u|Q16539;T180-p;u|P25963;S32-p;u|Q16539;Y182-p;u|P49841;S9-p;u|Q02750;S218-p;u|Q13541;S65-p;u|P27361;T202-p;u|P27361;Y204-p;u|P28482;T185-p;u|P28482;Y187-p;u|P30307;S216-p;d|P06493;Y15-p;d	-2.5425	PI
PERT-PSP_INSULIN	42.9	0.012	P35568;S1101-p;u|P62753;S240-p;u|P35568;S323-p;u|P62753;S235-p;u|Q6R327;T1135-p;u|P62753;S236-p;u|O43524;T32-p;u|Q8N122;S863-p;u|O60343;S341-p;u|P29353;Y427-p;u|P49815;S939-p;u|P42345;S2481-p;u|Q04637;S1147-p;u|P45983;Y185-p;u|P42345;S2448-p;u|Q16539;T180-p;u|P45983;T183-p;u|O60343;S588-p;u|P49815;T1462-p;u|Q16539;Y182-p;u|P49841;S9-p;u|Q13541;T70-p;u|P35568;S636-p;u|Q96B36;T246-p;u|P23443;S447-p…	-2.7015	PI
KINASE-PSP_CDK9	22	0.0408609	P50750;S347-p;u|O00267;S666-p;u|P06400;S807-p;u|P06400;S811-p;u|Q15596;S499-p;u|Q15596;S493-p;u|Q00987;S166-p;u|O00267;T806-p;u|Q96EB6;S47-p;u|Q9H0D6;T439-p;u|O00267;T791-p;u	-2.8344	IL
KINASE-PSP_HIPK2	28.3	0.0238596	P29590;S36-p;u|Q9UBP0;S268-p;u|P16220;S257-p;u|P57682;S101-p;u|P57682;S92-p;u|Q96EB6;S27-p;u|Q04724;S286-p;u|P29590;S38-p;u|Q9P1Z0;T795-p;u|P17096;S36-p;u|P57682;S71-p;u|P51608;S80-p;u|P46527;S10-p;u|Q9H2X6;S827-p;u|P57682;S111-p;u|P57682;S250-p;u|P17096;T53-p;u	-3.0018	IL
KINASE-iKiP_NEK7	14.7	0.0353003	O43852;S69-p;u|Q15293;S80-p;u|O60716;S920-p;u|Q8IY81;S688-p;u|Q9Y5X1;S116-p;u|P11940;T319-p;u|Q92890;S217-p;u|P12270;S1185-p;u|Q96AE4;S52-p;u|P11142;S329-p;u|P07437;T55-p;u|P68371;T55-p;u|Q13263;S501-p;u|Q86V81;S8-p;u|P49792;S2270-p;u|P35221;S295-p;u|P07195;S44-p;u|P49736;S170-p;u|Q12888;S507-p;u|P49792;S1613-p;u|P15531;T94-p;u|O94888;S288-p;u|P14618;S100-p;u|P11142;S362-p;u|Q7KZF4;S909-p;u|Q8N1F…	-3.0632	IL
PERT-PSP_TNF	41.2	0.0445789	P45983;Y185-p;u|P45983;T183-p;u|P45984;Y185-p;u|P15336;T71-p;u|Q16539;Y182-p;u|P04792;S82-p;u|P27361;T202-p;u|P27361;Y204-p;u|P35568;S307-p;u|Q16539;T180-p;u|P28482;Y187-p;u|P28482;T185-p;u|P00533;T693-p;u|Q15418;S380-p;u	-3.0784	PBS
KINASE-PSP_CDK5	24.8	0.0350233	P49023;S85-p;u|Q05397;S910-p;u|O94811;S18-p;u|O94811;T14-p;u|O94811;S160-p;u|P40763;S727-p;u|P09874;S782-p;u|P04150;S203-p;u|P35612;S617-p;u|Q96C19;S74-p;u|P07814;S886-p;u|Q8NEL9;S727-p;u|P42858;S432-p;u|P06400;S807-p;u|P06400;S811-p;u|P12931;S75-p;u|P02545;S392-p;u|O14939;S134-p;u|O00429;S616-p;u|Q02750;T292-p;u|P08670;S56-p;u|Q9Y490;S425-p;u|Q13794;S13-p;u|Q16555;S522-p;u|O95817;S291-p;u|Q15717…	-3.1004	IL
KINASE-iKiP_MAPK13	36.8	0.0460984	P29966;S101-p;u|P49327;T2204-p;u|Q9C0C2;S1297-p;u|Q8WUF5;S567-p;u|P17980;S376-p;u|P10398;S186-p;u|P28066;S56-p;u|Q9Y2X7;S362-p;u|Q12792;S143-p;u|Q99733;T51-p;u|O14745;S280-p;u|Q12774;S450-p;u|Q09666;S93-p;u|P34932;T538-p;u|Q9C0C2;S601-p;u|Q9UJU6;S275-p;u|Q92530;S153-p;u|P80723;T36-p;u|Q8TAP8;S52-p;u|Q6P2E9;S844-p;u|Q14160;S1448-p;u|Q9C0C2;S1385-p;u|P30050;S165-p;u|Q13586;T626-p;u|Q8TD19;S29-p;u|A…	-3.2829	PI
KINASE-PSP_PKCI/PRKCI	25.5	0.0348646	Q92934;S75-p;u|Q92934;S99-p;u|P08670;S39-p;u|P08670;S56-p;u|Q13464;S1341-p;u|Q92934;S118-p;u|P50613;T170-p;u|Q8TEW0;S827-p;u|P27448;T564-p;u|Q7KZI7;T596-p;u|Q15910;T487-p;u|Q14247;S261-p;u	-3.2867	IL
KINASE-iKiP_CAMK2G	30.2	0.0460984	P04792;S15-p;u|P05783;S305-p;u|P67809;S167-p;u|P08621;S410-p;u|Q8WX93;S479-p;u|P63167;S14-p;u|Q92522;S2-p;u|Q07021;S213-p;u|P62701;S204-p;u|P04792;S83-p;u|P52597;S187-p;u|P49736;S139-p;u|P67809;S165-p;u|P29692;S86-p;u|Q8WXH0;S2781-p;u|A1L170;S258-p;u|Q9C0C2;S899-p;u|P19338;S580-p;u|P46013;T1764-p;u|Q92733;S267-p;u|P26373;S106-p;u|P30533;S247-p;u|O60841;S107-p;u|P12956;S477-p;u|Q16204;S328-p;u|Q14…	-3.2882	PI
KINASE-iKiP_CDK5-CDK5R1p25	33.2	0.0460984	Q86WB0;S62-p;u|Q14847;T104-p;u|P51812;S715-p;u|Q92530;S153-p;u|P49454;T144-p;u|O95685;S46-p;u|P53396;S481-p;u|P30050;S165-p;u|Q8WYP5;S1222-p;u|P24928;S1878-p;u|Q9Y5S2;S1693-p;u|P07195;S44-p;u|Q99459;T396-p;u|Q9H910;S97-p;u|P23396;T221-p;u|Q86WB0;S370-p;u|Q9NYB0;S203-p;u|P33316;S99-p;u|Q99459;T385-p;u|Q9Y6G9;S207-p;u|P27816;T571-p;u|Q9H6F5;S91-p;u|P24928;S1913-p;u|P14618;S77-p;u|Q14980;T2000-p;u|Q…	-3.2986	PI
PERT-P100-DIA2_SELUMETINIB	67.5	0.017564	Q9UQ35;S1857-p;u|Q8TD55;S390-p;u|Q99501;S316-p;u|Q7L014;S804-p;u|Q8IVT2;S394-p;u|Q8IWZ8;S485-p;u|Q53H80;S21-p;u|O76021;S361-p;u|P33176;S933-p;u|Q12888;S525-p;u|P98175;S89-p;u|O14618;S267-p;u|Q9H6S0;S1221-p;u|O60264;S116-p;u|Q9NRY4;S1179-p;u|Q8IWY8;S153-p;u|O95835;S613-p;u|Q9Y3Q8;S165-p;u|P06493;Y15-p;u|Q9NRA8;S587-p;u|Q9HCI7;S447-p;u|O60716;S864-p;u|P42566;T777-p;u|Q15149;S4382-p;u|Q9Y2W1;S248-p;…	-3.5123	PBS
PERT-PSP_ERLOTINIB	54.5	0.00498667	P56945;Y234-p;u|Q14511;Y317-p;u|P00533;Y1110-p;d|P00533;Y1172-p;d|P00533;Y1197-p;d|P29353;Y427-p;d|P28482;Y187-p;d|Q13480;Y659-p;d|P28482;T185-p;d|P51149;Y183-p;d|P27361;T202-p;d|P27361;Y204-p;d	-3.5235	IL
PERT-P100-DIA2_KN-93	72.3	0.0189293	O75896;S50-p;u|Q86UU1;S461-p;u|O95819;S830-p;u|Q8IUD2;S21-p;u|P30414;S379-p;u|Q16181;T426-p;u|Q13428;S906-p;u|Q8IZP0;S183-p;u|P23528;S3-p;u|Q7Z6Z7;S1084-p;u|Q9H0B6;S610-p;u|P46100;S316-p;u|O60825;S466-p;u|Q00613;S363-p;u|O95251;T88-p;u|Q14980;S1225-p;u|Q9H4Z3;S116-p;u|P02545;S404-p;u|Q96Q42;S1335-p;u|Q6PKG0;S774-p;u|Q86UU1;S563-p;u|Q6P2E9;T693-p;u|Q14807;S543-p;u|O95714;S2454-p;u|Q5JSH3;T219-p;u|…	-3.5256	PI
KINASE-PSP_p90RSK/RPS6KA1	38.4	0.0102051	Q9UBP6;S27-p;u|P19634;S703-p;u|P62753;S235-p;u|P62753;S236-p;u|P67809;S102-p;u|O60343;S570-p;u|O60343;S341-p;u|O60343;S666-p;u|Q96D71;S709-p;u|Q92934;S75-p;u|Q8N122;S719-p;u|O60343;S588-p;u|Q07889;S1161-p;u|O14757;S280-p;u|Q9Y2V2;S52-p;u|P13796;S5-p;u|Q8N122;S722-p;u|P21333;S2152-p;u|Q07889;S1134-p;u|P23588;S422-p;u|Q8IX03;S947-p;u|Q8IX03;T929-p;u|P29317;S897-p;u|Q53EL6;S76-p;u|Q53EL6;S457-p;u|Q9…	-3.5361	PBS
KINASE-PSP_SGK1	43.4	0.0189293	Q6R327;T1135-p;u|P49815;S981-p;u|Q96PU5;S448-p;u|O60343;S666-p;u|O60343;S570-p;u|P49815;S1132-p;u|Q00987;S166-p;u|O60343;S341-p;u|P49815;S939-p;u|Q96PU5;S342-p;u|Q9UN36;S332-p;u|P49815;S1130-p;u|Q9Y2V2;S52-p;u|P49841;Y216-p;u|Q92597;T328-p;u|Q9UN36;T330-p;u|P25963;S32-p;u|O60343;S588-p;u|P49815;T1462-p;u|P45985;S80-p;u|Q92597;T366-p;u|P49841;S9-p;u|Q92597;S330-p;u	-3.5481	PI
PERT-PSP_OKADAIC_ACID	43.9	0.0181768	P45983;Y185-p;u|P45983;T183-p;u|P10636;T548-p;u|P05412;S63-p;u|P05412;S73-p;u|P12931;Y419-p;u|P08727;S35-p;u|P10636;S721-p;u|Q13315;S1981-p;u|P35222;S45-p;u|P27361;T202-p;u|P27361;Y204-p;u|P10636;S713-p;u|P28482;Y187-p;u|P28482;T185-p;u|Q9Y6E0;T190-p;u|P49841;S9-p;u|P27707;S74-p;u	-3.5929	PBS
PERT-PSP_SERUM	50	0.0334641	P62753;S240-p;u|P62753;S235-p;u|P23443;S427-p;u|Q6R327;T1135-p;u|P62753;S236-p;u|P24941;T160-p;u|P23588;S422-p;u|Q00987;S166-p;u|P42345;S2481-p;u|Q04637;S1147-p;u|P42345;S2448-p;u|P06400;T826-p;u|Q969V6;S454-p;u|P50548;T526-p;u|P49841;S9-p;u|P06400;S780-p;u|P00533;T693-p;u|P23443;S441-p;u|P23443;S447-p;u|P23443;T444-p;u|Q15418;S380-p;u|P29317;S897-p;u	-3.6341	PI
KINASE-PSP_ROCK1	16.4	0.017564	Q9UPT6;S365-p;u|Q9UPT6;S314-p;u|P24844;T19-p;u|Q14160;S1378-p;u|Q96IZ0;T163-p;u|Q14CB8;S422-p;u|P61587;S218-p;u|P08670;S72-p;u|P24844;S20-p;u|Q14160;S1508-p;u|O14974;T696-p;u	-3.6381	PBS
KINASE-PSP_PKCD/PRKCD	18.5	0.0445789	O00429;S616-p;u|P62753;S235-p;u|P62753;S236-p;u|Q7KZI7;T596-p;u|Q15139;S738-p;u|Q05655;S503-p;u|P35568;S323-p;u|O95544;S64-p;u|P02545;S22-p;u|P78536;T735-p;u|Q05655;S304-p;u|P51398;S280-p;u|Q15139;S742-p;u|P40763;S727-p;u|P13796;S5-p;u|P12830;T790-p;u|Q14247;S405-p;u|P53004;S230-p;u|P42224;S727-p;u|P35568;S307-p;u|P23396;T221-p;u|P35611;S726-p;u|P49815;S939-p;u|Q05655;T218-p;u|P49841;S9-p;u	-3.7132	PBS
KINASE-iKiP_DYRK2	29.6	0.0189293	Q7L2J0;S69-p;u|P13797;S339-p;u|Q8WZA9;S44-p;u|Q14847;T104-p;u|Q12792;S143-p;u|O14745;S280-p;u|P27708;S1038-p;u|Q09666;S93-p;u|Q9C0C2;S601-p;u|Q9Y3I0;S300-p;u|Q14247;T399-p;u|Q9Y3X0;S521-p;u|Q8TAP8;S52-p;u|Q8TD19;S29-p;u|A0MZ66;T537-p;u|P04792;S83-p;u|Q99598;S33-p;u|Q14258;S100-p;u|Q99459;T396-p;u|P06744;T109-p;u|P42677;S11-p;u|A0MZ66;S494-p;u|O15372;S290-p;u|Q9BSJ8;S1034-p;u|P55209;T62-p;u|P46777…	-3.7189	PI
KINASE-PSP_p70S6K/RPS6KB1	40.4	0.0102051	Q09161;T21-p;u|P62753;S235-p;u|P62753;S236-p;u|P62753;S240-p;u|P78362;S494-p;u|Q9GZT9;S125-p;u|P35568;S636-p;u|P35568;S1101-p;u|P35568;S527-p;u|Q6R327;T1135-p;u|P27708;S1859-p;u|P62753;S244-p;u|Q09161;S22-p;u|P23588;S422-p;u|P35568;S307-p;u|Q53EL6;S457-p;u|O94763;S372-p;u|P42345;S2448-p;u|P35568;S270-p;u|Q9UN36;S332-p;u|P49841;S9-p;u	-3.8241	PBS
PERT-PSP_VANADATE	33.3	0.012	P00533;Y1172-p;u|Q15139;S738-p;u|Q15139;S742-p;u|P12931;Y419-p;u|Q16539;T180-p;u|Q16539;Y182-p;u|P27361;T202-p;u|P27361;Y204-p;u|P28482;T185-p;u|P28482;Y187-p;u	-3.8307	PI
KINASE-PSP_CDK2	42.6	0.012	O60271;T586-p;u|Q9H8Y8;T225-p;u|Q05209;S19-p;u|Q9C0C2;S691-p;u|Q53ET0;S433-p;u|Q7KZ85;T1523-p;u|P49916;S210-p;u|P62913;T47-p;u|P13051;S12-p;u|P16949;S38-p;u|O43303;S400-p;u|P06400;T356-p;u|Q9UQR0;S590-p;u|P17096;S36-p;u|Q6Y7W6;S593-p;u|P31943;S104-p;u|P12956;T455-p;u|Q6UB35;S357-p;u|O75616;S173-p;u|Q15717;S202-p;u|Q08999;S639-p;u|P38919;T163-p;u|P62136;T320-p;u|Q16656;S136-p;u|Q9BZL4;S509-p;u|P30…	-3.8556	PI
PATH-NP_AGE_RAGE_PATHWAY	50	0.012	P40763;Y705-p;u|P45984;Y185-p;u|O43524;T32-p;u|P45983;Y185-p;u|Q05655;Y313-p;u|P12931;Y419-p;u|Q05655;Y334-p;u|Q16539;T180-p;u|P45983;T183-p;u|P25963;S32-p;u|Q16539;Y182-p;u|P27361;T202-p;u|P27361;Y204-p;u|P28482;T185-p;u|P28482;Y187-p;u	-3.9275	PI
KINASE-iKiP_RPS6KA2	26.4	0.012	Q15349;S679-p;u|P16333;S85-p;u|O76003;S117-p;u|P05783;S305-p;u|P15531;S120-p;u|Q02543;S123-p;u|Q8TCD5;S182-p;u|P63167;S14-p;u|Q92522;S2-p;u|Q07021;S213-p;u|Q9BTC0;S1456-p;u|P07195;S44-p;u|P23381;S351-p;u|O00170;S43-p;u|O15372;S290-p;u|P29692;S86-p;u|P00338;S310-p;u|P82909;S90-p;u|O00116;S65-p;u|Q9Y2U5;S239-p;u|Q8NE71;S105-p;u|O60264;S137-p;u|O14579;S99-p;u|Q13442;S176-p;u|Q9C0C2;S920-p;u|P22033;S…	-3.9326	PI
PERT-P100-DIA2_KN-93	72.3	0.00498667	P02545;S404-p;u|Q9H4Z3;S116-p;u|Q5VT25;S1629-p;u|Q9Y2V2;S30-p;u|Q15390;S119-p;u|Q9UQ35;S1857-p;u|Q13322;S476-p;u|Q86UU1;S461-p;u|Q14247;T401-p;u|O75896;S50-p;u|Q9H0B6;S610-p;u|Q15149;S4386-p;u|P23528;S3-p;u|Q7Z6Z7;S1084-p;u|Q9UKI2;S108-p;u|P46013;S1207-p;u|Q99590;S796-p;u|Q8IZP0;S225-p;u|Q659C4;S60-p;u|Q86UU1;S563-p;u|Q9BST9;S106-p;u|O00515;S394-p;u|P22087;S124-p;u|Q53H80;S21-p;u|Q6P2E9;T693-p;u|…	-3.9385	IL
KINASE-PSP_AurB/AURKB	19.5	0.0102051	Q9NQS7;S899-p;u|P62917;S130-p;u|Q96PK6;S649-p;u|Q9NQS7;S72-p;u|P78527;S511-p;u|P38159;S326-p;u|Q9Y2R4;S22-p;u|Q96FF9;S79-p;u|Q53HL2;S219-p;u|P06400;S780-p;u|P08238;S452-p;u|Q96PK6;S618-p;u|P08238;S255-p;u|Q96FF9;S33-p;u|O00571;S594-p;u|Q8TEW0;S962-p;u|Q15149;T2886-p;u|Q69YH5;S977-p;u|P46013;S374-p;u|Q5UIP0;S2205-p;u|Q9H410;S109-p;u|Q13761;T14-p;u|Q96FF9;S83-p;u|P46013;S538-p;u|Q6NZI2;S300-p;u|Q9B…	-3.9882	PBS
PERT-PSP_SII_ANGIOTENSIN_2	86.1	0.0192048	Q9Y2W1;S575-p;u|Q9UKV3;S710-p;u|Q8NC51;S330-p;u|P43243;S188-p;u|Q9BTC0;S1456-p;u|O95218;S153-p;u|Q99759;S340-p;u|Q86YS7;S659-p;u|Q86WB0;S354-p;u|Q86YS7;S662-p;u|Q9BVC5;S189-p;u|Q641Q2;S288-p;u|Q9NWW5;S31-p;u|Q9UN36;S332-p;u|Q9Y624;S284-p;u|Q9BVC5;S193-p;u|Q15139;S205-p;u|Q86WB0;S407-p;u|Q9Y2V2;S41-p;u|P52948;S623-p;u|Q9Y2V2;S30-p;u|Q9Y2V2;S32-p;u|Q9UBC2;S255-p;u|Q9UN36;T330-p;u|Q9Y2X7;S592-p;u|Q9…	-3.9981	PI
KINASE-PSP_SGK1	39.6	0.0102051	Q92597;S330-p;u|O60343;S570-p;u|Q9UN36;T330-p;u|P49815;S1132-p;u|O60343;S341-p;u|O60343;S666-p;u|P45985;S80-p;u|P49815;S1130-p;u|P49841;Y216-p;u|O60343;S588-p;u|Q92597;T366-p;u|Q6R327;T1135-p;u|Q96PU5;S342-p;u|Q00987;S166-p;u|Q9Y2V2;S52-p;u|Q92597;T328-p;u|Q96PU5;S448-p;u|P49815;S981-p;u|P49815;S939-p;u|Q9UN36;S332-p;u|P49841;S9-p;u	-4.0217	PBS
KINASE-iKiP_NEK6	10.7	0.017564	P14618;S77-p;u|P11142;S329-p;u|O43852;S69-p;u|P52597;S107-p;u|Q96AC1;S666-p;u|Q96PK6;S620-p;u|P04083;S173-p;u|P68371;T55-p;u|Q7KZF4;S909-p;u|P12270;S1185-p;u|Q8N1F7;S72-p;u|Q8IY81;S688-p;u|P46777;S230-p;u|Q9Y5X1;S116-p;u|P35579;T1151-p;u|P49792;S1613-p;u|O00193;S87-p;u|O95292;S160-p;u|P05783;S399-p;u|O95292;S156-p;u|P07900;S476-p;u	-4.1038	PBS
PERT-P100-DIA2_ROSCOVITINE	64.5	0.00892985	P49023;S106-p;u|P49760;S142-p;u|Q06210;S261-p;u|Q09666;S41-p;u|O75376;S2184-p;u|Q5SW79;S359-p;u|Q8WXE1;S518-p;u|Q9UQ35;S1857-p;u|Q92934;S99-p;u|Q70J99;S150-p;u|Q66K74;S731-p;u|Q7L014;S804-p;u|Q13523;Y849-p;u|Q5SW79;S466-p;u|Q05397;Y576-p;u|Q12769;S1157-p;u|Q7Z6Z7;S1084-p;u|Q9H2G2;S189-p;u|Q7Z309;S50-p;u|P25786;S177-p;u|Q13596;S188-p;u|Q15637;S80-p;u|Q15637;S82-p;u|Q96JM3;S386-p;u|P21333;S1533-p;u…	-4.1994	IL
KINASE-iKiP_CLK1	47.1	0.0189293	O15061;S1044-p;u|P27816;T521-p;u|P24534;S106-p;u|P10809;S70-p;u|P50613;T170-p;u|Q6PCE3;S175-p;u|P50613;S164-p;u|O60927;S77-p;u|Q9BX95;S112-p;u|P19338;S580-p;u|Q8N6T3;S343-p;u|Q9UQ35;S2694-p;u|Q6NW29;S28-p;u|Q9HB90;S95-p;u|P54105;S102-p;u|Q9C0C9;S87-p;u|P35221;S641-p;u|P49759;T342-p;u|Q13242;S211-p;u|P49759;T138-p;u|P85037;S445-p;u|P49759;S140-p;u|P55081;S132-p;u|P55081;S133-p;u|Q8IWX8;S815-p;u|Q9…	-4.2498	PI
PERT-PSP_THROMBIN	54.2	0.012	P04792;S82-p;u|O14974;T696-p;u|P24844;S20-p;u|P04792;S78-p;u|Q05655;Y313-p;u|P12931;Y419-p;u|Q16539;T180-p;u|P25963;S32-p;u|Q16539;Y182-p;u|P27361;T202-p;u|P27361;Y204-p;u|P28482;T185-p;u|P28482;Y187-p;u	-4.2638	PI
PERT-P100-DIA2_RO4929097	66.7	0.012	Q9UJU6;T291-p;u|Q8IVT2;S394-p;u|P21333;S968-p;u|Q16555;S522-p;u|Q5VV41;S191-p;u|P18858;T195-p;u|Q8IX15;T451-p;u|Q9NRA0;S387-p;u|Q16555;T509-p;u|Q9UKV3;S561-p;u|Q15149;S4382-p;u|Q9NRA8;S587-p;u|Q14980;S1225-p;u|O14974;S507-p;u|Q8IWZ8;S485-p;u|Q7Z5L9;S457-p;u|Q07617;S418-p;u|P02545;S404-p;u|Q9H6S0;S1221-p;u|Q02880;S1581-p;u|Q8TBC3;S649-p;u|Q09161;S22-p;u|P08670;S412-p;u|Q86UU1;S563-p;u|Q96A00;S128-…	-4.2807	PI
KINASE-iKiP_DCLK2	16.3	0.0176184	Q96T58;S1268-p;u|Q8WX93;S479-p;u|P07437;T290-p;u|P13797;S339-p;u|P35269;T156-p;u|P08670;S459-p;u|Q9UQ35;S1326-p;u|P17655;T464-p;u|Q15121;S116-p;u|P40818;S718-p;u|P07437;T285-p;u|Q96PK6;S520-p;u|Q9Y580;S136-p;u|P48634;S456-p;u	-4.2851	PBS
PATH-WP_Translation_inhibitors_in_chronically_activated_PDGFRA_cells	63.6	0.0102051	P62753;S235-p;u|P62753;S236-p;u|P62753;S240-p;u|P23588;S406-p;u|P62753;S244-p;u|P23588;S422-p;u|P27361;T202-p;u|P27361;Y204-p;u|Q53EL6;S76-p;u|P28482;Y187-p;u|P28482;T185-p;u|Q53EL6;S457-p;u|Q15418;S380-p;u|Q02750;S222-p;u	-4.2875	PBS
KINASE-iKiP_PAK5	31.4	0.0102051	P49736;S229-p;u|O96013;S181-p;u|Q13501;S24-p;u|P09972;S45-p;u|O15372;S290-p;u|Q01813;S386-p;u|P46459;S207-p;u|Q9C0C2;S893-p;u|O15357;S1176-p;u|P18615;S131-p;u|Q14566;S271-p;u	-4.2898	PBS
KINASE-iKiP_ICK	38.5	0.0189293	P31943;T107-p;u|Q9BV73;S2229-p;u|P51812;S715-p;u|Q92522;S2-p;u|Q13561;T198-p;u|P10809;S70-p;u|P23396;T221-p;u|Q9NYB0;S203-p;u|Q8IY81;T573-p;u|P52597;S104-p;u|Q4G0J3;S258-p;u|P00966;T219-p;u|P19338;S580-p;u|Q9NTJ3;S22-p;u|P05783;S31-p;u|P28066;S16-p;u|Q14980;T2000-p;u|Q15003;T49-p;u|P49792;S1400-p;u|Q13112;S410-p;u|O60841;S135-p;u|Q14247;T401-p;u|P22626;S344-p;u|P54259;S101-p;u|P04083;S37-p;u|P550…	-4.3065	PI
PATH-WP_Translation_inhibitors_in_chronically_activated_PDGFRA_cells	68.2	0.012	P62753;S240-p;u|P62753;S235-p;u|Q53EL6;S67-p;u|P62753;S236-p;u|P23588;S422-p;u|P23588;S406-p;u|Q53EL6;S457-p;u|Q02750;S222-p;u|Q53EL6;S76-p;u|Q15418;S380-p;u|Q02750;S218-p;u|P27361;T202-p;u|P27361;Y204-p;u|P28482;T185-p;u|P28482;Y187-p;u	-4.3466	PI
PERT-PSP_IL_1B	66.7	0.012	O75676;S196-p;u|O75582;S376-p;u|P45983;Y185-p;u|Q16539;T180-p;u|P45983;T183-p;u|Q16539;Y182-p;u|P27361;T202-p;u|P27361;Y204-p;u|P28482;T185-p;u|P28482;Y187-p;u	-4.3698	PI
PERT-PSP_VIRUS_INFECTION	33.3	0.012	P05783;S34-p;u|Q92934;S99-p;u|Q13315;S1981-p;u|Q16539;T180-p;u|P25963;S32-p;u|Q16539;Y182-p;u|P27361;T202-p;u|P27361;Y204-p;u|P28482;T185-p;u|P28482;Y187-p;u	-4.4142	PI
PERT-PSP_U0126	79.2	0.00498667	P40763;Y705-p;d|P28482;Y187-p;d|P28482;T185-p;d|P27361;T202-p;d|P27361;Y204-p;d|Q9UJU6;S269-p;d|P29317;S901-p;d|Q92934;S75-p;d|O95817;S377-p;d|O43765;S305-p;d|Q8N573;S201-p;d|P40763;S727-p;d|P16949;S25-p;d|P29317;S897-p;d|P06493;Y15-p;d|Q7Z4V5;S454-p;d|Q9UPN9;S1119-p;d|O43765;T303-p;d|Q8N573;S202-p;d	-4.5302	IL
PATH-NP_LEPTIN_PATHWAY	52.3	0.0102051	P45983;Y185-p;u|P45983;T183-p;u|P45984;Y185-p;u|P05412;S63-p;u|Q92934;S99-p;u|P12931;Y419-p;u|P24844;T19-p;u|Q9Y478;S108-p;u|O75582;S376-p;u|O43524;T32-p;u|P40763;S727-p;u|Q16539;Y182-p;u|P27361;T202-p;u|P27361;Y204-p;u|Q16539;T180-p;u|P28482;Y187-p;u|P28482;T185-p;u|P24844;S20-p;u|Q15418;S380-p;u|P05412;S243-p;u|P49841;S9-p;u|Q15418;T573-p;u|Q02750;S222-p;u	-4.6231	PBS
KINASE-iKiP_MAPK12	36.3	0.012	Q7L2J0;S69-p;u|Q9C0C2;S1297-p;u|Q5JSZ5;S556-p;u|Q86WB0;S62-p;u|Q5JSZ5;S563-p;u|P49023;S85-p;u|P17980;S376-p;u|P10398;S186-p;u|Q14847;T104-p;u|Q99733;T51-p;u|O14745;S280-p;u|Q12774;S450-p;u|Q14247;S418-p;u|Q9BXK5;S426-p;u|P34932;T538-p;u|Q9C0C2;S601-p;u|P51812;S715-p;u|Q92530;S153-p;u|P32322;S301-p;u|P80723;T36-p;u|O00178;S25-p;u|Q8TAP8;S52-p;u|P53396;S481-p;u|Q9C0C2;S1385-p;u|Q7L2J0;S254-p;u|P300…	-4.6498	PI
KINASE-PSP_CDK4	34.6	0.00498667	P19484;S114-p;u|Q8IZL8;S477-p;u|Q08050;S704-p;u|Q8NFG4;S73-p;u|P06400;S807-p;u|P06400;S811-p;u|P06400;T826-p;u|P38936;S130-p;u|P06400;S249-p;u|P06400;T252-p;u|P19484;S467-p;u|Q14814;S98-p;u|P49815;S1452-p;u|Q8NFG4;S62-p;u|P06400;S780-p;u|Q8NFG4;S571-p;u|P06400;S788-p;u|P06400;T373-p;u|P21333;S1459-p;u|P21333;S2152-p;u|P26358;S127-p;u|Q9BQA1;T5-p;u|Q08999;S1035-p;u|Q08050;S522-p;u|P28749;S640-p;u|…	-4.8675	IL
PATH-NP_CRH_PATHWAY	66.7	0.012	P45984;Y185-p;u|Q13085;S80-p;u|P45983;Y185-p;u|Q16539;T180-p;u|Q01970;S537-p;u|P45983;T183-p;u|Q16539;Y182-p;u|P49841;S9-p;u|P27361;T202-p;u|P27361;Y204-p;u|P28482;T185-p;u|P28482;Y187-p;u	-4.8688	PI
PATH-NP_OXYTOCIN_PATHWAY	51.7	0.012	P40763;Y705-p;u|P42224;S727-p;u|P25963;S36-p;u|P45983;Y185-p;u|Q16539;T180-p;u|P45983;T183-p;u|P25963;S32-p;u|Q16539;Y182-p;u|P06400;S780-p;u|Q02750;S222-p;u|Q02750;S218-p;u|P27361;T202-p;u|P27361;Y204-p;u|P28482;T185-p;u|P28482;Y187-p;u	-4.9061	PI
PERT-PSP_LPA	72.2	0.012	P23528;S3-p;u|Q9BZL6;S710-p;u|Q9BZL6;S706-p;u|Q15139;S910-p;u|Q16539;T180-p;u|P25963;S32-p;u|Q16539;Y182-p;u|P49841;S9-p;u|Q15418;S380-p;u|P27361;T202-p;u|P27361;Y204-p;u|P28482;T185-p;u|P28482;Y187-p;u	-4.9062	PI
PATH-NP_NOTCH_PATHWAY	44.1	0.012	P40763;Y705-p;u|P45984;Y185-p;u|P45983;Y185-p;u|P12931;Y419-p;u|P40763;S727-p;u|Q16539;T180-p;u|P45983;T183-p;u|Q16539;Y182-p;u|Q02750;S222-p;u|Q02750;S218-p;u|Q06124;Y580-p;u|P27361;T202-p;u|P27361;Y204-p;u|P28482;T185-p;u|P28482;Y187-p;u	-5.0571	PI
PERT-PSP_PHORBOL_ESTER_IONOMYCIN	90.9	0.012	P25963;S36-p;u|P45983;Y185-p;u|Q16539;T180-p;u|P45983;T183-p;u|P25963;S32-p;u|Q16539;Y182-p;u|P27361;T202-p;u|P27361;Y204-p;u|P28482;T185-p;u|P28482;Y187-p;u	-5.1223	PI
PERT-PSP_THROMBIN	50	0.0102051	P12931;Y419-p;u|Q05655;Y313-p;u|P04792;S78-p;u|Q16539;Y182-p;u|P04792;S82-p;u|P27361;T202-p;u|P27361;Y204-p;u|Q16539;T180-p;u|P28482;Y187-p;u|P28482;T185-p;u|P24844;S20-p;u|O14974;T696-p;u	-5.1634	PBS
KINASE-PSP_AMPKA1/PRKAA1	19.9	0.0102051	Q12888;S1317-p;u|Q8ND76;S326-p;u|Q9NZJ5;S715-p;u|Q13586;S257-p;u|P55011;S242-p;u|Q7Z3C6;S761-p;u|Q9BZL4;S452-p;u|Q7Z628;S100-p;u|P46937;S61-p;u|Q9Y478;S108-p;u|O75385;S556-p;u|Q14C86;S902-p;u|O60825;S466-p;u|P49674;S389-p;u|Q15036;S437-p;u|P19338;S328-p;u|O43524;S413-p;u|Q8N122;S722-p;u|Q07866;S521-p;u|Q8IY63;S793-p;u|P15056;S729-p;u|Q14247;T401-p;u|Q9P2M7;S137-p;u|O75385;S638-p;u|Q16875;S461-p;u…	-5.2394	PBS
PATH-NP_TWEAK_PATHWAY	70	0.012	P45984;Y185-p;u|P25963;S36-p;u|O43318;S439-p;u|P45983;Y185-p;u|Q92934;S134-p;u|Q16539;T180-p;u|P45983;T183-p;u|P25963;S32-p;u|Q16539;Y182-p;u|P49841;S9-p;u|P27361;T202-p;u|P27361;Y204-p;u|P28482;T185-p;u|P28482;Y187-p;u	-5.4475	PI
KINASE-PSP_PKCA/PRKCA	6.8	0.0102051	O95786;S8-p;u|Q9H3Q1;S18-p;u|P29966;S167-p;u|P29966;S163-p;u|P16144;S1494-p;u|Q15139;S738-p;u|P19174;S1248-p;u|P81274;S408-p;u|P07355;S12-p;u|P78536;T735-p;u|Q05193;S778-p;u|O75376;S70-p;u|P08670;S10-p;u|P08670;S5-p;u|Q15139;S742-p;u|P21731;S329-p;u|Q9Y624;S284-p;u|P13796;S5-p;u|P29966;S170-p;u|P37802;S185-p;u|P36542;S146-p;u|Q9BZL6;S876-p;u|P37802;T180-p;u|Q14315;S2624-p;u|Q16875;S461-p;u|P35611…	-5.47	PBS
PERT-PSP_TNF	50	0.012	P04792;S82-p;u|P45984;Y185-p;u|P25963;S36-p;u|P15336;T71-p;u|P45983;Y185-p;u|P19838;S927-p;u|Q16539;T180-p;u|P45983;T183-p;u|P25963;S32-p;u|Q16539;Y182-p;u|P00533;T693-p;u|P35568;S307-p;u|Q15418;S380-p;u|P27361;T202-p;u|P27361;Y204-p;u|P28482;T185-p;u|P28482;Y187-p;u	-5.523	PI
PERT-PSP_LPA	66.7	0.0102051	P23528;S3-p;u|Q16539;Y182-p;u|Q15139;S910-p;u|P27361;T202-p;u|P27361;Y204-p;u|Q16539;T180-p;u|P28482;Y187-p;u|P28482;T185-p;u|Q9BZL6;S710-p;u|Q15418;S380-p;u|Q9BZL6;S706-p;u|P49841;S9-p;u	-5.6145	PBS
PATH-NP_LEPTIN_PATHWAY	56.8	0.012	P05412;S63-p;u|P45984;Y185-p;u|P24844;S20-p;u|Q92934;S99-p;u|O43524;T32-p;u|Q15418;S221-p;u|P24844;T19-p;u|O75582;S376-p;u|Q9Y478;S108-p;u|P45983;Y185-p;u|P12931;Y419-p;u|P40763;S727-p;u|P05412;S243-p;u|Q16539;T180-p;u|P45983;T183-p;u|Q16539;Y182-p;u|Q15418;T573-p;u|P49841;S9-p;u|Q02750;S222-p;u|Q15418;S380-p;u|Q02750;S218-p;u|P27361;T202-p;u|P27361;Y204-p;u|P28482;T185-p;u|P28482;Y187-p;u	-5.6319	PI
PERT-PSP_GEFITINIB	42.3	0.00498667	P00533;Y1110-p;d|P00533;Y1172-p;d|P00533;Y1197-p;d|Q96B36;T246-p;d|P49841;S9-p;d|Q92934;S75-p;d|P62753;S236-p;d|P62753;S235-p;d|P62753;S240-p;d|P42345;S2448-p;d|P29317;S897-p;d	-6.0441	IL
KINASE-PSP_Akt1/AKT1	22.8	0.0102051	Q9BRS8;S451-p;u|Q8WX93;S1118-p;u|O00429;S616-p;u|P14618;S37-p;u|Q9UBP6;S27-p;u|P19634;S703-p;u|P62753;S236-p;u|P67809;S102-p;u|P15056;S365-p;u|O60343;S570-p;u|O75140;S1530-p;u|P14618;S202-p;u|P53396;S455-p;u|Q13950;S28-p;u|Q9UNN5;S582-p;u|Q9Y3M2;S20-p;u|O60343;S341-p;u|O60343;S666-p;u|Q92934;S99-p;u|Q9P0V3;S246-p;u|P04150;S134-p;u|P35240;S518-p;u|P19174;S1248-p;u|P02545;S404-p;u|P45985;S80-p;u|P3…	-6.2118	PBS
KINASE-PSP_PKACA/PRKACA	17.3	0.0102051	Q9UH99;S116-p;u|Q14847;S146-p;u|Q13200;S361-p;u|P16949;S16-p;u|P09874;S782-p;u|Q06210;S205-p;u|Q9UMX1;S346-p;u|P04083;T216-p;u|Q9UNZ2;S176-p;u|Q14103;S87-p;u|Q9H3Z4;S10-p;u|Q7Z589;T207-p;u|Q13185;S93-p;u|Q02952;S627-p;u|Q92934;S118-p;u|O75151;S1056-p;u|Q92597;S330-p;u|Q00536;S119-p;u|P13612;S1021-p;u|P06400;S780-p;u|Q68EM7;S702-p;u|O75151;S899-p;u|P16949;S63-p;u|P04049;S621-p;u|Q9Y2K2;S626-p;u|Q9…	-6.3027	PBS
KINASE-PSP_CDK1	35	0.00498667	O75122;S1029-p;u|Q9HCH0;S440-p;u|P23443;S447-p;u|Q6Y7W6;S30-p;u|Q8NHV4;S411-p;u|Q09666;S5763-p;u|P33981;S281-p;u|Q9UJX5;S779-p;u|P30307;S168-p;u|Q53EZ4;S428-p;u|Q9HCH0;S767-p;u|Q96FF9;S75-p;u|Q96FF9;S79-p;u|P46937;S367-p;u|Q02880;S1424-p;u|Q13188;S385-p;u|O95817;S289-p;u|P52292;S62-p;u|P11388;S1247-p;u|Q8WX93;S641-p;u|O00443;S259-p;u|Q99638;S336-p;u|P30260;S426-p;u|P02545;T19-p;u|P24928;S1920-p;u…	-6.7401	IL
PERT-PSP_PHORBOL_ESTER	35.4	0.012	P49815;S664-p;u|P16949;S38-p;u|P62753;S240-p;u|P62753;S235-p;u|P49815;S981-p;u|P62753;S236-p;u|P51812;S227-p;u|Q8N122;S863-p;u|P35611;S726-p;u|P16949;S25-p;u|P25963;S36-p;u|Q9BZL6;S876-p;u|P13796;S5-p;u|Q15139;S738-p;u|Q15139;S742-p;u|P45983;Y185-p;u|Q05655;Y313-p;u|P42345;S2448-p;u|P40763;S727-p;u|Q92934;S75-p;u|Q16539;T180-p;u|Q9BY84;S446-p;u|P45983;T183-p;u|P25963;S32-p;u|Q16539;Y182-p;u|P5181…	-6.8151	PI
KINASE-PSP_CDK2	42.1	0.00498667	Q9H8Y8;T225-p;u|Q13242;S216-p;u|Q6Y7W6;S30-p;u|P25205;T722-p;u|P49736;S139-p;u|Q8TAP6;S83-p;u|Q8WUM0;S50-p;u|Q9UEY8;S423-p;u|P15336;T116-p;u|Q13415;S258-p;u|O43303;S400-p;u|Q9P2B4;S563-p;u|Q13118;S206-p;u|P49450;S19-p;u|Q16204;S244-p;u|Q12778;S298-p;u|Q9P270;S48-p;u|Q9BZL4;S509-p;u|Q9UQR0;S511-p;u|Q08999;T642-p;u|P49736;S108-p;u|Q6Y7W6;S593-p;u|Q8IZL8;S477-p;u|Q14676;T1630-p;u|Q01167;S373-p;u|Q14…	-7.4523	IL

## Sheet: Legend
Column name	Description
TAB1
Protein	Uniprot ID
Protein.Names	Common name of the protein
Gene.Names	Gene symbol
Residue	Phosphorylated amino acid residue
Site	Position of the phosphorylated amino acid residue in the protein sequence
Sequence	Sequence window of amino acids surrounding the phosphorylation site
logFC	The log2 fold change comparing EGF vs DMSO
AveExpr	The average log2 intensity of the phosphosite across all samples in the dataset
t	The moderated t-statistic from Limma, which assesses the significance of the logFC by shrinking the sample variances towards a pooled estimate
P.Value	The raw p-value from Limma
adj.P.Val	The p-value adjusted for multiple testing using Benjamini-Hochberg
B	The B-statistic (log-odds), representing the log-odds probability that the phosphosite is differentially expressed
contrast	The specific statistical comparison evaluated for the given row (contains 3 distinct contrasts: IL, PBS, PI)
regulated	A categorical indicator denoting whether the phosphosite passed the fold-change and significance thresholds defined in the manuscript
TAB2
Signature ID	Name of the PTM signature
Percent Overlap	The percentage of phosphosites within the predefined PTM signature that were successfully identified in the experimental dataset
adj p-val	The adjusted p-value indicating the statistical significance of the pathway enrichment, corrected for multiple hypothesis testing
Overlap	The specific list of intersecting phosphosites found in both the input experimental dataset and the corresponding PTM signature
Score	The enrichment score reflecting the degree to which the signature is overrepresented. Positive scores indicate pathway activation or upregulation, while negative scores indicate inhibition or downregulation
Contrast	The specific statistical comparison evaluated for the given row (contains 3 distinct contrasts	IL, PBS, PI)
