# Supplementary material for: The proteomics and phosphoproteomics landscape of melanoma under T cell attack
Source: Cell Rep Med. 2026 May 21;7(6):102829. doi: 10.1016/j.xcrm.2026.102829 (PMC13293969; doi:10.1016/j.xcrm.2026.102829)
Supplement: Table S3. Significant proteomic alterations in melanoma cells and TILs upon 6-h T cell attack, related to Figure 3 and Figure 4 [file mmc3.xlsx]

## Sheet: Regulated proteins by coculture
Protein.Group	Protein.Names	Genes	logFC	AveExpr	t	P.Value	adj.P.Val	B	Channel	Regulation
P10914	IRF1_HUMAN	IRF1	4.51808	22.3775	28.5937	3.05504e-28	2.65559e-25	53.56	M	Up
P32455	GBP1_HUMAN	GBP1	3.77842	24.3957	19.3572	1.52266e-22	5.04216e-20	41.1931	M	Up
Q9BYX4	IFIH1_HUMAN	IFIH1	3.51865	22.6529	22.9956	1.04164e-22	4.02421e-20	41.0722	M	Up
P05362	ICAM1_HUMAN	ICAM1	3.14662	26.8929	36.4261	1.15233e-37	8.01333e-34	74.8706	M	Up
Q8WVN6	SCTM1_HUMAN	SECTM1	2.74514	23.5084	10.8312	3.10619e-12	2.88006e-10	17.9277	M	Up
Q03518	TAP1_HUMAN	TAP1	2.7219	24.6934	26.5341	4.0263e-31	5.59978e-28	60.5473	M	Up
P32456	GBP2_HUMAN	GBP2	2.68557	25.022	22.0669	2.28926e-24	1.13711e-21	45.2582	M	Up
P04179	SODM_HUMAN	SOD2	2.66664	24.9719	16.6118	9.11134e-22	2.75479e-19	39.3844	M	Up
P10144	GRAB_HUMAN	GZMB	2.41926	24.2318	15.2111	2.15574e-20	5.55223e-18	36.2212	M	Up
Q01201	RELB_HUMAN	RELB	2.33257	21.8083	30.3442	3.03654e-28	2.65559e-25	53.1753	M	Up
Q96CG3	TIFA_HUMAN	TIFA	2.23772	23.5594	8.90664	4.48926e-09	2.42002e-07	10.9281	M	Up
O14879	IFIT3_HUMAN	IFIT3	2.15462	23.3378	19.5792	8.85896e-21	2.41739e-18	36.9432	M	Up
Q03169	TNAP2_HUMAN	TNFAIP2	2.14916	22.6379	6.00681	1.1122e-05	0.000252753	3.38196	M	Up
Q00978	IRF9_HUMAN	IRF9	2.13761	20.6638	10.8402	9.86165e-13	1.05505e-10	18.9991	M	Up
Q9NP31	SH22A_HUMAN	SH2D2A	2.10874	21.6064	19.0317	5.81841e-22	1.83915e-19	39.872	M	Up
Q96S86	HPLN3_HUMAN	HAPLN3	2.04859	23.115	13.7775	1.14434e-11	1.03348e-09	16.2857	M	Up
P17275	JUNB_HUMAN	JUNB	2.01632	24.9769	8.75926	9.48163e-11	7.75709e-09	14.3226	M	Up
P49716	CEBPD_HUMAN	CEBPD	1.95818	18.1703	8.86072	9.5335e-10	6.25433e-08	12.3409	M	Up
P01100	FOS_HUMAN	FOS	1.84197	19.6035	9.54727	1.33221e-10	1.06485e-08	14.2463	M	Up
Q9H0R5	GBP3_HUMAN	GBP3	1.84036	21.2724	7.13404	8.80363e-07	2.74531e-05	5.9515	M	Up
P32970	CD70_HUMAN	CD70	1.83075	22.1234	11.2994	7.2116e-14	9.46216e-12	21.4861	M	Up
Q9BWW8	APOL6_HUMAN	APOL6	1.81142	21.9695	13.1714	4.00276e-15	6.62743e-13	24.43	M	Up
P40261	NNMT_HUMAN	NNMT	1.77891	25.3484	7.32794	8.89626e-09	4.46632e-07	9.77656	M	Up
Q13077	TRAF1_HUMAN	TRAF1	1.72879	22.5214	15.9506	3.87505e-20	9.62396e-18	35.7177	M	Up
Q96DX8	RTP4_HUMAN	RTP4	1.71017	22.0471	15.9095	9.03828e-21	2.41739e-18	37.1188	M	Up
Q13239	SLAP1_HUMAN	SLA	1.67303	21.0475	6.08777	3.29059e-06	8.63501e-05	4.52782	M	Up
Q00653	NFKB2_HUMAN	NFKB2	1.65393	23.6098	31.5868	8.99607e-34	3.12793e-30	66.2948	M	Up
P26022	PTX3_HUMAN	PTX3	1.65294	21.8112	13.2022	6.23508e-12	5.7051e-10	17.1849	M	Up
P09603	CSF1_HUMAN	CSF1	1.65058	23.7786	6.65907	5.61072e-07	1.88488e-05	6.07093	M	Up
P25774	CATS_HUMAN	CTSS	1.6296	23.2102	15.129	7.35189e-16	1.3109e-13	26.1342	M	Up
Q8TDB6	DTX3L_HUMAN	DTX3L	1.62589	23.0928	30.1022	8.13356e-33	1.88536e-29	64.2084	M	Up
P78395	PRAME_HUMAN	PRAME	1.58841	19.9743	7.78083	4.72593e-08	1.89375e-05	7.88078	H	Up
P23381	SYWC_HUMAN	WARS1	1.58735	29.4799	23.5011	1.11756e-28	1.29525e-25	55.0747	M	Up
P05412	JUN_HUMAN	JUN	1.58519	20.6457	7.4259	1.89261e-08	8.8663e-07	9.21267	M	Up
Q8IXQ6	PARP9_HUMAN	PARP9	1.57608	23.7562	22.1322	3.66088e-26	2.54578e-23	49.3753	M	Up
P42224	STAT1_HUMAN	STAT1	1.56542	26.8888	27.3655	9.49089e-32	1.64999e-28	61.9439	M	Up
P14222	PERF_HUMAN	PRF1	1.5346	23.5799	17.6687	6.78059e-23	2.77366e-20	41.9626	M	Up
Q96PP8	GBP5_HUMAN	GBP5	1.53384	22.1803	10.615	4.59932e-13	5.24323e-11	19.613	M	Up
O14791	APOL1_HUMAN	APOL1	1.53352	21.5614	10.9389	2.4162e-12	2.33365e-10	18.1717	M	Up
Q04864	REL_HUMAN	REL	1.51767	22.0437	13.6564	6.76408e-15	1.04528e-12	23.9621	M	Up
O95379	TFIP8_HUMAN	TNFAIP8	1.51023	20.7201	12.0323	3.56199e-14	5.05512e-12	22.2494	M	Up
P19474	RO52_HUMAN	TRIM21	1.49433	23.4341	18.1131	1.45007e-22	5.0419e-20	41.2394	M	Up
Q460N5	PAR14_HUMAN	PARP14	1.46129	23.7649	20.405	2.67862e-25	1.55226e-22	47.4345	M	Up
P28065	PSB9_HUMAN	PSMB9	1.38401	24.4336	11.8513	3.92096e-16	7.36929e-14	26.428	M	Up
Q01151	CD83_HUMAN	CD83	1.37041	20.8347	7.20635	1.90628e-07	7.0512e-06	7.31228	M	Up
P21580	TNAP3_HUMAN	TNFAIP3	1.3676	21.9946	20.2419	1.99583e-19	4.62633e-17	33.9012	M	Up
Q9BUX1	CHAC1_HUMAN	CHAC1	1.35268	19.9502	8.98123	2.67981e-09	1.51507e-07	11.4073	M	Up
Q6ZMZ0	RN19B_HUMAN	RNF19B	1.35247	17.5903	10.1824	2.2263e-10	1.6647e-08	13.8707	M	Up
Q8WWW0	RASF5_HUMAN	RASSF5	1.34314	22.2409	6.95898	7.1384e-07	2.28758e-05	6.10358	M	Up
P19320	VCAM1_HUMAN	VCAM1	1.34028	22.3862	12.9321	1.71689e-15	2.98482e-13	25.2232	M	Up
Q03519	TAP2_HUMAN	TAP2	1.33428	23.8785	17.2289	1.1341e-22	4.15082e-20	41.4404	M	Up
Q9BQE5	APOL2_HUMAN	APOL2	1.28435	24.4719	18.0062	1.68623e-23	7.81737e-21	43.3311	M	Up
O14933	UB2L6_HUMAN	UBE2L6	1.27942	22.7726	7.95712	2.55768e-10	1.85272e-08	13.0888	M	Up
P29728	OAS2_HUMAN	OAS2	1.26842	20.6179	7.01618	9.13004e-06	0.000214022	3.89763	M	Up
P03923	NU6M_HUMAN	MT-ND6	1.2502	17.5997	9.03962	1.07169e-09	1.28833e-06	11.4103	H	Up
P14784	IL2RB_HUMAN	IL2RB	1.23817	19.8606	10.6903	2.14128e-10	1.61853e-08	13.9608	M	Up
P0C0L4	CO4A_HUMAN	C4A	1.23258	23.8915	8.15933	1.53443e-10	1.58238e-07	13.8105	L	Up
Q13287	NMI_HUMAN	NMI	1.22957	22.7734	10.2803	3.70828e-13	4.2979e-11	19.753	M	Up
P22736	NR4A1_HUMAN	NR4A1	1.21963	24.5546	13.1408	3.26876e-14	4.73562e-12	22.4401	M	Up
Q99572	P2RX7_HUMAN	P2RX7	1.21341	22.4867	10.3154	3.2511e-11	2.79113e-09	15.6448	M	Up
P09914	IFIT1_HUMAN	IFIT1	1.20105	21.4496	6.07513	2.83492e-06	7.52445e-05	4.50997	M	Up
Q13325	IFIT5_HUMAN	IFIT5	1.19955	23.6363	21.2376	4.73885e-26	2.99581e-23	49.1363	M	Up
Q16777;Q6FI13	H2A2A_HUMAN;H2A2C_HUMAN	H2AC18;H2AC20	1.18357	22.1648	4.06095	0.0002356	0.00313863	-0.289209	M	Up
Q9HC16	ABC3G_HUMAN	APOBEC3G	1.17601	22.7697	14.7431	7.66712e-19	1.66616e-16	32.7526	M	Up
O43353	RIPK2_HUMAN	RIPK2	1.1696	23.0961	10.6288	1.76231e-13	2.18841e-11	20.4997	M	Up
Q9NSI8	SAMN1_HUMAN	SAMSN1	1.16766	21.3541	10.3599	1.01144e-10	8.17859e-09	14.618	M	Up
Q9P2E3	ZNFX1_HUMAN	ZNFX1	1.16018	24.5557	22.535	3.54964e-27	2.74269e-24	51.6745	M	Up
Q92570	NR4A3_HUMAN	NR4A3	1.15211	22.5228	8.63065	7.31444e-10	4.93831e-08	12.4384	M	Up
P15408	FOSL2_HUMAN	FOSL2	1.14054	20.1727	4.57087	0.000208869	0.0028819	0.519893	M	Up
P80217	IN35_HUMAN	IFI35	1.13815	22.4736	12.704	1.74204e-16	3.36504e-14	27.3431	M	Up
Q9UKT9	IKZF3_HUMAN	IKZF3	1.12643	19.6737	8.3352	3.45891e-09	1.90899e-07	11.0538	M	Up
O14545	TRAD1_HUMAN	TRAFD1	1.12176	22.2831	10.7803	6.26465e-14	8.37777e-12	21.4965	M	Up
Q969X0	RIPL2_HUMAN	RILPL2	1.09444	20.7804	5.03651	4.82472e-05	0.000880606	1.91825	M	Up
P00973	OAS1_HUMAN	OAS1	1.07956	19.3386	5.14845	8.04621e-05	0.00132906	1.63797	M	Up
Q9NSK7	CS012_HUMAN	C19orf12	1.07243	22.2213	7.37444	5.67781e-09	3.014e-07	10.1955	M	Up
Q07352	TISB_HUMAN	ZFP36L1	1.02281	22.1622	9.77633	3.42475e-13	4.03656e-11	19.655	M	Up
Q13761	RUNX3_HUMAN	RUNX3	1.01983	23.2045	9.46229	2.29209e-12	2.27702e-10	17.8517	M	Up
Q9UK39	NOCT_HUMAN	NOCT	1.00347	21.5153	11.465	1.16246e-14	1.75734e-12	23.2206	M	Up
Q08881	ITK_HUMAN	ITK	1.00163	19.5657	6.93388	3.02348e-08	1.36528e-06	8.57771	M	Up
P13747	HLAE_HUMAN	HLA-E	0.993547	27.5253	10.3857	4.43395e-14	6.04582e-12	21.6994	M	Up
P27701	CD82_HUMAN	CD82	0.987261	23.4323	9.16793	2.75144e-12	2.58561e-10	17.572	M	Up
Q14765	STAT4_HUMAN	STAT4	0.986463	21.2431	7.89278	1.10596e-09	7.05579e-08	11.8311	M	Up
Q9C0D7	ZC12C_HUMAN	ZC3H12C	0.980634	24.1047	12.0647	1.45056e-14	2.14622e-12	23.0842	M	Up
P41182	BCL6_HUMAN	BCL6	0.95865	18.8234	8.65007	4.17055e-10	2.87148e-08	12.9509	M	Up
Q96CV9	OPTN_HUMAN	OPTN	0.938402	24.3394	11.1832	5.74755e-15	9.08374e-13	23.786	M	Up
Q7Z2W4	ZCCHV_HUMAN	ZC3HAV1	0.923621	23.8414	15.5483	8.68918e-21	2.41739e-18	37.1262	M	Up
Q9Y6N5	SQOR_HUMAN	SQOR	0.915414	23.7586	11.1965	3.13403e-15	5.31563e-13	24.3494	M	Up
P20292	AL5AP_HUMAN	ALOX5AP	0.913516	23.3297	7.52215	1.978e-09	1.16568e-07	11.1295	M	Up
Q8NB16	MLKL_HUMAN	MLKL	0.912928	20.1923	5.75356	5.38602e-06	0.000134245	3.86863	M	Up
Q16270	IBP7_HUMAN	IGFBP7	0.909935	20.454	7.02337	1.74121e-07	5.36685e-05	7.08805	H	Up
P40306	PSB10_HUMAN	PSMB10	0.90294	24.1769	7.4647	2.75168e-09	1.54316e-07	10.8268	M	Up
P43490	NAMPT_HUMAN	NAMPT	0.900085	27.2917	13.188	6.68453e-18	1.36718e-15	30.4975	M	Up
Q16548	B2LA1_HUMAN	BCL2A1	0.887722	27.2385	8.16873	1.57887e-09	9.63111e-08	11.626	M	Up
P14316	IRF2_HUMAN	IRF2	0.876174	21.8817	6.89289	1.18864e-08	5.78026e-07	9.28193	M	Up
P83111	LACTB_HUMAN	LACTB	0.875173	23.0321	9.29013	2.66751e-12	2.54108e-10	17.6461	M	Up
Q16649	NFIL3_HUMAN	NFIL3	0.874757	19.6162	6.05898	2.48855e-06	6.7336e-05	4.68835	M	Up
Q96AZ6	ISG20_HUMAN	ISG20	0.872255	22.7209	9.26433	2.3902e-12	2.33365e-10	17.7332	M	Up
O75509	TNR21_HUMAN	TNFRSF21	0.862073	18.6591	4.7162	4.52652e-05	0.000841643	1.45948	M	Up
O75326	SEM7A_HUMAN	SEMA7A	0.855681	22.0897	5.96718	1.52889e-06	4.35733e-05	4.97312	M	Up
P19838	NFKB1_HUMAN	NFKB1	0.855294	24.3645	17.7523	5.54746e-23	2.41107e-20	42.1616	M	Up
P31785	IL2RG_HUMAN	IL2RG	0.854394	24.358	8.01507	4.51556e-10	3.07855e-08	12.6456	M	Up
P0DTU3	TRAR2_HUMAN	TRA	0.854018	20.8249	5.47427	6.1079e-06	0.000150618	3.61124	M	Up
P06729	CD2_HUMAN	CD2	0.850267	23.6225	7.05533	1.21207e-08	5.85327e-07	9.37471	M	Up
P01034	CYTC_HUMAN	CST3	0.846444	19.8546	4.94225	1.8736e-05	0.00194647	2.84427	H	Up
P43354	NR4A2_HUMAN	NR4A2	0.835742	20.0289	4.93276	4.93122e-05	0.000895345	1.83401	M	Up
Q9BT23	LIMD2_HUMAN	LIMD2	0.834792	21.4787	5.54078	7.15446e-06	0.000174016	3.42987	M	Up
P02656	APOC3_HUMAN	APOC3	0.822394	25.7656	6.25685	8.88376e-08	2.97423e-05	7.79491	L	Up
P55040	GEM_HUMAN	GEM	0.819459	20.7881	4.80255	7.61906e-05	0.00127499	1.32401	M	Up
P26651	TTP_HUMAN	ZFP36	0.818995	18.6815	5.83412	1.9934e-05	0.000412562	2.90294	M	Up
P02647	APOA1_HUMAN	APOA1	0.818066	27.0426	7.22674	2.72696e-09	1.12487e-06	11.1029	L	Up
Q9UK55	ZPI_HUMAN	SERPINA10	0.815641	22.6466	6.13346	1.48442e-07	4.08214e-05	7.31206	L	Up
Q9BYK8	HELZ2_HUMAN	HELZ2	0.8143	21.8021	7.85761	1.89974e-08	8.8663e-07	9.42545	M	Up
P40763	STAT3_HUMAN	STAT3	0.814033	24.874	19.5339	4.72755e-25	2.52888e-22	46.8679	M	Up
Q14865	ARI5B_HUMAN	ARID5B	0.813046	24.8547	6.32873	3.23472e-07	1.13037e-05	6.38049	M	Up
P01909	DQA1_HUMAN	HLA-DQA1	0.812138	23.9978	7.30402	2.00968e-09	1.1744e-07	10.9935	M	Up
Q9Y4K1	CRBG1_HUMAN	CRYBG1	0.800868	21.6223	5.10837	1.24313e-05	0.000277075	2.72796	M	Up
O00221	IKBE_HUMAN	NFKBIE	0.794506	22.4989	5.78847	1.21483e-06	3.59487e-05	4.9144	M	Up
P20333	TNR1B_HUMAN	TNFRSF1B	0.793606	18.5403	7.23447	5.90017e-09	3.10832e-07	10.0834	M	Up
P14222	PERF_HUMAN	PRF1	0.789774	24.7228	11.9406	6.07221e-16	2.50479e-12	25.3562	L	Up
Q13094	LCP2_HUMAN	LCP2	0.786875	23.2027	9.10786	1.36103e-11	1.21341e-09	16.1368	M	Up
P41212	ETV6_HUMAN	ETV6	0.781873	21.8054	7.85303	7.6675e-10	5.1269e-08	12.1014	M	Up
Q8NFZ5	TNIP2_HUMAN	TNIP2	0.781257	26.051	4.38768	0.000459023	0.00544718	-0.13466	M	Up
O15519	CFLAR_HUMAN	CFLAR	0.778605	20.1311	5.85335	2.3844e-06	6.50239e-05	4.49967	M	Up
P04234	CD3D_HUMAN	CD3D	0.773069	23.4724	7.49991	1.26524e-09	7.99861e-08	11.495	M	Up
Q9HB58	SP110_HUMAN	SP110	0.767242	20.9138	5.38591	4.93075e-05	0.000895345	2.09984	M	Up
Q08116	RGS1_HUMAN	RGS1	0.760129	19.8997	4.45915	0.000179285	0.00254438	0.503776	M	Up
Q8IY21	DDX60_HUMAN	DDX60	0.75931	21.9534	6.4414	7.96727e-07	2.53278e-05	5.71325	M	Up
P18627	LAG3_HUMAN	LAG3	0.756025	21.3987	6.57588	8.23555e-08	3.25398e-06	7.59349	M	Up
Q9BRZ2	TRI56_HUMAN	TRIM56	0.752415	25.1858	14.6289	1.06776e-19	2.56042e-17	34.6264	M	Up
Q15306	IRF4_HUMAN	IRF4	0.752171	24.9608	8.27113	2.34949e-10	1.71983e-08	13.3072	M	Up
Q9H0J9	PAR12_HUMAN	PARP12	0.748795	22.5998	7.49546	4.61163e-08	1.93188e-06	8.48462	M	Up
P29590	PML_HUMAN	PML	0.738764	24.2967	14.1047	4.66829e-19	1.0472e-16	33.1548	M	Up
Q9NPF2	CHSTB_HUMAN	CHST11	0.73716	21.1391	6.55621	1.4399e-07	5.47161e-06	7.09735	M	Up
Q96Q27	ASB2_HUMAN	ASB2	0.730809	19.4276	5.27229	1.19048e-05	0.000267052	2.93142	M	Up
P07148	FABPL_HUMAN	FABP1	0.729411	20.3756	4.28696	0.000185396	0.00944146	0.792044	L	Up
O14503	BHE40_HUMAN	BHLHE40	0.722809	21.6558	4.1412	0.000158374	0.00229444	0.000583808	M	Up
P33241	LSP1_HUMAN	LSP1	0.719656	23.0725	5.51387	1.30068e-06	3.78783e-05	4.59691	M	Up
P05155	IC1_HUMAN	SERPING1	0.719455	22.8645	4.01752	0.000198827	0.00971837	0.505131	L	Up
Q07820	MCL1_HUMAN	MCL1	0.71825	24.6835	11.7492	5.40238e-16	9.88636e-14	26.1076	M	Up
P31431	SDC4_HUMAN	SDC4	0.718045	22.4499	11.0456	5.10037e-15	8.24837e-13	23.8623	M	Up
Q8WYJ6	SEPT1_HUMAN	SEPTIN1	0.716032	22.0913	6.50633	3.55434e-08	1.56436e-06	8.13875	M	Up
Q8NI08	NCOA7_HUMAN	NCOA7	0.714963	20.9807	8.45976	2.8727e-10	2.05946e-08	13.2252	M	Up
P01732	CD8A_HUMAN	CD8A	0.710225	24.2436	7.96466	1.88716e-10	1.4617e-08	13.3504	M	Up
P11309	PIM1_HUMAN	PIM1	0.708527	19.0911	4.80105	3.10691e-05	0.000620846	1.80904	M	Up
Q5D1E8	ZC12A_HUMAN	ZC3H12A	0.70189	22.1565	4.80116	7.64552e-05	0.00127499	1.30276	M	Up
Q9NXR5	ANR10_HUMAN	ANKRD10	0.701335	20.191	4.78114	3.51127e-05	0.000689756	1.69895	M	Up
P06734	FCER2_HUMAN	FCER2	0.695865	21.3153	4.65195	4.3306e-05	0.000811726	1.4005	M	Up
Q9BXS6	NUSAP_HUMAN	NUSAP1	0.69068	20.4617	7.61501	1.05578e-09	1.28833e-06	11.9956	H	Up
B0I1T2	MYO1G_HUMAN	MYO1G	0.689997	23.362	7.81496	3.67029e-10	2.55232e-08	12.7067	M	Up
P0DTU4	TRBR2_HUMAN	TRB	0.68916	22.2136	6.8872	1.09539e-08	5.36431e-07	9.34687	M	Up
P18846	ATF1_HUMAN	ATF1	0.687014	22.9003	5.69605	6.47078e-07	2.1326e-05	5.26803	M	Up
O14975	S27A2_HUMAN	SLC27A2	0.684394	21.0863	3.97979	0.000682015	0.00746887	-0.634961	M	Up
Q86YV0	RASL3_HUMAN	RASAL3	0.683025	23.7693	6.65321	4.09986e-08	1.73844e-06	8.13721	M	Up
Q13118	KLF10_HUMAN	KLF10	0.680871	18.7228	3.65884	0.000966077	0.00989411	-1.44515	M	Up
Q96H12	MSD3_HUMAN	MSANTD3	0.675561	19.9155	7.81311	1.68488e-09	1.01884e-07	11.4111	M	Up
Q14258	TRI25_HUMAN	TRIM25	0.674918	25.2239	9.84	2.76042e-13	3.32845e-11	19.8706	M	Up
Q5K651	SAMD9_HUMAN	SAMD9	0.67444	20.9659	6.52953	5.31157e-07	1.79304e-05	6.07786	M	Up
O15162	PLS1_HUMAN	PLSCR1	0.667077	24.8383	8.132	1.89176e-10	1.4617e-08	13.4362	M	Up
P05546	HEP2_HUMAN	SERPIND1	0.666802	24.3507	4.13478	0.000158235	0.00892242	0.788281	L	Up
P04233	HG2A_HUMAN	CD74	0.666722	26.9419	4.87647	1.13728e-05	0.000257611	2.45178	M	Up
Q6UWB1	I27RA_HUMAN	IL27RA	0.662185	20.9125	7.22127	1.98505e-08	9.20268e-07	9.11815	M	Up
P0CG47;P0CG48	UBB_HUMAN;UBC_HUMAN	UBB;UBC	0.661383	19.4247	5.6939	7.65542e-07	0.000178946	5.76505	H	Up
Q13490	BIRC2_HUMAN	BIRC2	0.659289	21.4497	11.0675	1.34206e-13	1.69685e-11	20.8501	M	Up
P19971	TYPH_HUMAN	TYMP	0.657343	22.7393	3.6747	0.000790966	0.00841255	-1.37466	M	Up
P28062	PSB8_HUMAN	PSMB8	0.657269	25.3708	9.66603	4.98157e-13	5.58739e-11	19.2803	M	Up
P56202	CATW_HUMAN	CTSW	0.654554	23.9581	7.98753	1.99713e-10	1.52616e-08	13.3136	M	Up
Q9ULX9	MAFF_HUMAN	MAFF	0.654115	26.3272	4.5435	3.99444e-05	0.00075712	1.29307	M	Up
P27487	DPP4_HUMAN	DPP4	0.652162	22.0516	5.52703	1.47222e-06	4.22403e-05	4.53578	M	Up
P52566	GDIR2_HUMAN	ARHGDIB	0.650938	25.667	6.13013	1.3738e-07	5.27811e-06	6.79925	M	Up
O43692	PI15_HUMAN	PI15	0.648737	24.8266	5.14732	1.68472e-05	0.000357862	2.51464	M	Up
P01024	CO3_HUMAN	C3	0.646868	26.5315	4.03258	0.000189469	0.00953122	0.550147	L	Up
P62324	BTG1_HUMAN	BTG1	0.6441	21.9083	4.53196	7.2753e-05	0.00122797	1.00893	M	Up
P23142	FBLN1_HUMAN	FBLN1	0.643445	25.2668	5.60027	9.21525e-07	0.000200068	5.57383	L	Up
P19823	ITIH2_HUMAN	ITIH2	0.643264	28.008	4.62193	2.72538e-05	0.00236098	2.36973	L	Up
Q7Z5Q1	CPEB2_HUMAN	CPEB2	0.63239	23.8609	7.25668	9.5486e-09	4.74293e-07	9.68007	M	Up
P08575	PTPRC_HUMAN	PTPRC	0.631363	24.6954	6.92165	7.96049e-09	4.11214e-07	9.62436	M	Up
Q6NYC8	PPR18_HUMAN	PPP1R18	0.629678	23.0125	5.54574	1.30183e-06	3.78783e-05	4.63356	M	Up
Q9Y6K5	OAS3_HUMAN	OAS3	0.629644	22.507	7.49988	1.43406e-09	8.82517e-08	11.3949	M	Up
Q13571	LAPM5_HUMAN	LAPTM5	0.626523	22.1864	5.29491	2.7935e-06	7.47153e-05	3.84472	M	Up
P01903	DRA_HUMAN	HLA-DRA	0.625894	25.5846	5.69379	8.31315e-07	2.61582e-05	5.08894	M	Up
P31146	COR1A_HUMAN	CORO1A	0.62478	27.024	7.21284	2.78968e-09	1.55196e-07	10.6671	M	Up
Q9Y605	MOFA1_HUMAN	MRFAP1	0.62414	20.2967	4.79169	1.6761e-05	0.00180826	2.84999	H	Up
P16150	LEUK_HUMAN	SPN	0.623309	22.2861	5.43138	1.65012e-06	4.65443e-05	4.3457	M	Up
Q9Y3Z3	SAMH1_HUMAN	SAMHD1	0.62211	22.0698	6.71662	2.72445e-07	9.8676e-06	6.67756	M	Up
Q15007	FL2D_HUMAN	WTAP	0.620395	23.3017	3.63927	0.000702106	0.00764075	-1.45109	M	Up
Q06033	ITIH3_HUMAN	ITIH3	0.614252	23.6508	4.54359	3.54581e-05	0.0028821	2.12191	L	Up
O60238	BNI3L_HUMAN	BNIP3L	0.610515	21.4179	4.34094	0.000108807	0.00678232	1.20395	H	Up
Q9P0J1	PDP1_HUMAN	PDP1	0.609332	25.0308	10.2137	7.85895e-14	1.01206e-11	21.127	M	Up
P20774	MIME_HUMAN	OGN	0.608661	19.1499	4.59965	5.72274e-05	0.00414146	1.82317	L	Up
O95445	APOM_HUMAN	APOM	0.605797	25.1735	5.22082	3.4923e-06	0.000514491	4.31094	L	Up
Q969V6	MRTFA_HUMAN	MRTFA	0.602255	19.7066	5.12584	6.95493e-06	0.000886753	3.71689	H	Up
P50453	SPB9_HUMAN	SERPINB9	0.600085	23.2274	6.25839	5.15016e-07	1.7556e-05	6.10692	M	Up
Q06547	GABP1_HUMAN	GABPB1	0.594478	20.9487	3.90221	0.000820772	0.00863487	-0.941622	M	Up
P01889	HLAB_HUMAN	HLA-B	0.586541	26.8596	5.58992	9.96061e-07	3.01157e-05	4.85985	M	Up
P35869	AHR_HUMAN	AHR	0.586047	24.136	9.34494	1.49441e-12	1.55106e-10	18.1821	M	Up
O14867	BACH1_HUMAN	BACH1	0.582406	21.7212	8.21876	3.32681e-10	2.36068e-08	12.994	M	Up
O95466	FMNL1_HUMAN	FMNL1	0.580802	25.6608	6.77683	3.40838e-08	1.52916e-06	8.37185	M	Up
P12544	GRAA_HUMAN	GZMA	0.572382	25.7376	5.92401	2.87267e-07	1.02972e-05	6.06977	M	Up
P07766	CD3E_HUMAN	CD3E	0.5721	24.0091	5.90843	3.03706e-07	1.07207e-05	6.01478	M	Up
Q16769	QPCT_HUMAN	QPCT	0.569717	20.2014	6.14077	4.87431e-07	0.000119066	6.23778	H	Up
P25445	TNR6_HUMAN	FAS	0.569387	21.2589	7.47799	3.81968e-08	1.66013e-06	8.64629	M	Up
Q9HB19	PKHA2_HUMAN	PLEKHA2	0.567662	22.13	5.7703	1.40961e-06	4.06741e-05	4.8017	M	Up
P28838	AMPL_HUMAN	LAP3	0.565956	26.5515	13.486	2.78152e-18	5.86142e-16	31.3732	M	Up
Q96LD4	TRI47_HUMAN	TRIM47	0.564467	22.1095	4.50222	5.93823e-05	0.00104279	1.07411	M	Up
P38936	CDN1A_HUMAN	CDKN1A	0.561631	22.9375	4.65434	3.38472e-05	0.000668675	1.54572	M	Up
Q15063	POSTN_HUMAN	POSTN	0.561408	26.0715	6.0948	1.58684e-07	4.09107e-05	7.24387	L	Up
P12259	FA5_HUMAN	F5	0.5572	25.3719	6.24188	9.37333e-08	2.97423e-05	7.74395	L	Up
O15533	TPSN_HUMAN	TAPBP	0.553262	26.4261	9.36788	1.38108e-12	1.45516e-10	18.2609	M	Up
P16220	CREB1_HUMAN	CREB1	0.553259	22.73	4.22256	0.000101904	0.00160689	0.31822	M	Up
P30511	HLAF_HUMAN	HLA-F	0.552847	22.4852	5.17276	1.10861e-05	0.000252753	2.84075	M	Up
Q9NV58	RN19A_HUMAN	RNF19A	0.550827	19.6014	7.46116	2.57676e-08	1.17887e-06	8.94904	M	Up
Q14761	PTCA_HUMAN	PTPRCAP	0.550733	23.3847	5.16034	4.26336e-06	0.000108329	3.41292	M	Up
P11473	VDR_HUMAN	VDR	0.550584	23.63	4.67714	5.06758e-05	0.000914056	1.35541	M	Up
P29350	PTN6_HUMAN	PTPN6	0.546163	23.0203	4.28917	0.000114278	0.00175817	0.398758	M	Up
P14921	ETS1_HUMAN	ETS1	0.546137	19.3764	4.33309	0.000127667	0.00711471	1.08392	H	Up
P20963	CD3Z_HUMAN	CD247	0.54356	21.1483	4.15354	0.000263324	0.00340998	-0.185236	M	Up
P13284	GILT_HUMAN	IFI30	0.541637	22.2632	3.98031	0.000242373	0.00319822	-0.457475	M	Up
Q9H4G4	GAPR1_HUMAN	GLIPR2	0.540163	20.5716	3.97197	0.000503022	0.00584467	-0.729035	M	Up
P24390	ERD21_HUMAN	KDELR1	0.53939	23.7322	4.35647	0.000116725	0.00718645	1.16408	L	Up
Q9H1B7	I2BPL_HUMAN	IRF2BPL	0.535499	22.2037	3.6587	0.000766167	0.00820944	-1.41036	M	Up
Q86UX7	URP2_HUMAN	FERMT3	0.535123	23.462	5.00804	7.23038e-06	0.000175192	2.89505	M	Up
P54687	BCAT1_HUMAN	BCAT1	0.534298	21.8747	4.27773	0.000167905	0.00241242	0.201422	M	Up
Q96A46	MFRN2_HUMAN	SLC25A28	0.533651	19.7588	4.73124	8.22694e-05	0.00135205	1.12884	M	Up
P55210	CASP7_HUMAN	CASP7	0.528414	21.5964	7.99111	3.55304e-10	2.49574e-08	12.829	M	Up
Q96C23	GALM_HUMAN	GALM	0.52492	23.4801	6.52205	3.97954e-08	1.7169e-06	8.06558	M	Up
Q16739	CEGT_HUMAN	UGCG	0.516668	21.1247	4.28066	0.000130261	0.00711785	1.03391	H	Up
P26010	ITB7_HUMAN	ITGB7	0.514443	21.3774	5.55117	1.08128e-06	3.24104e-05	4.76189	M	Up
Q9ULC3	RAB23_HUMAN	RAB23	0.512286	22.9337	6.5148	3.44756e-08	1.53682e-06	8.169	M	Up
P55061	BI1_HUMAN	TMBIM6	0.509382	21.0101	4.55464	4.40548e-05	0.00359923	1.9848	H	Up
P10124	SRGN_HUMAN	SRGN	0.508605	21.5762	4.37366	6.20002e-05	0.00108329	0.799603	M	Up
Q6NUS6	TECT3_HUMAN	TCTN3	0.508557	18.8499	5.6258	1.09711e-06	0.000236722	5.43693	H	Up
Q9UK58	CCNL1_HUMAN	CCNL1	0.506342	21.1263	8.85825	3.67995e-11	3.12078e-09	15.1938	M	Up
Q92608	DOCK2_HUMAN	DOCK2	0.499711	22.3897	5.15051	4.41179e-06	0.000111562	3.37934	M	Up
O60711	LPXN_HUMAN	LPXN	0.493221	24.528	4.06534	0.000181292	0.00256241	-0.184453	M	Up
Q13422	IKZF1_HUMAN	IKZF1	0.492156	21.1371	4.27374	0.000104627	0.0016461	0.40749	M	Up
Q02818	NUCB1_HUMAN	NUCB1	0.490472	23.9215	4.28319	8.50232e-05	0.00596225	1.30478	H	Up
Q7Z4F1	LRP10_HUMAN	LRP10	0.490091	17.7031	4.7155	3.51488e-05	0.00314905	2.25182	H	Up
Q8NCN4	RN169_HUMAN	RNF169	0.489582	20.7603	4.31715	0.000135658	0.00202006	0.399133	M	Up
O94768	ST17B_HUMAN	STK17B	0.489297	21.6294	6.88983	8.9275e-09	4.46632e-07	9.51042	M	Up
Q8NG08	HELB_HUMAN	HELB	0.488501	23.1909	5.84007	1.03423e-06	3.11344e-05	5.09121	M	Up
Q02818	NUCB1_HUMAN	NUCB1	0.483309	25.8974	3.9987	0.000214379	0.00292312	-0.384611	M	Up
P02649	APOE_HUMAN	APOE	0.481249	22.6174	4.26426	0.000131445	0.00713622	1.01304	H	Up
Q9HAW0	BRF2_HUMAN	BRF2	0.480251	16.8596	4.61815	6.27717e-05	0.00482063	1.75828	H	Up
Q8N9Z2	CC71L_HUMAN	CCDC71L	0.479571	24.4428	5.6459	8.67233e-07	2.71655e-05	5.01606	M	Up
P47974	TISD_HUMAN	ZFP36L2	0.478131	23.5059	3.86659	0.000386552	0.00474089	-0.792748	M	Up
P79483	DRB3_HUMAN	HLA-DRB3	0.477822	24.8676	5.24791	5.71369e-06	0.000141903	3.32488	M	Up
Q96S99	PKHF1_HUMAN	PLEKHF1	0.477583	23.7998	6.91265	1.5358e-08	7.31502e-07	9.09187	M	Up
Q96KC2	ARL5B_HUMAN	ARL5B	0.476891	22.1724	4.20649	0.00014205	0.00209727	0.183064	M	Up
Q9Y5A7	NUB1_HUMAN	NUB1	0.475611	23.2991	9.6496	8.04097e-13	8.8757e-11	18.8449	M	Up
O00139	KIF2A_HUMAN	KIF2A	0.475465	23.8051	12.1469	1.56252e-16	3.10449e-14	27.3479	M	Up
P49759	CLK1_HUMAN	CLK1	0.473861	20.5431	5.4959	4.26836e-06	0.000108329	3.80721	M	Up
Q96AV8	E2F7_HUMAN	E2F7	0.472789	20.0095	5.28611	5.81175e-06	0.000143825	3.37567	M	Up
P50452	SPB8_HUMAN	SERPINB8	0.471216	22.8396	7.30125	5.40889e-09	2.89334e-07	10.1708	M	Up
P14317	HCLS1_HUMAN	HCLS1	0.470434	23.9929	3.53933	0.000877626	0.00914994	-1.74831	M	Up
P09486	SPRC_HUMAN	SPARC	0.467875	22.6213	5.51562	1.27215e-06	0.000267629	5.27117	H	Up
P43403	ZAP70_HUMAN	ZAP70	0.465755	21.6944	4.95633	1.06387e-05	0.000244164	2.61242	M	Up
P13796	PLSL_HUMAN	LCP1	0.461228	27.2029	8.62683	1.81325e-11	1.59612e-09	15.6883	M	Up
Q16763	UBE2S_HUMAN	UBE2S	0.4588	22.0054	4.2836	9.19604e-05	0.00614164	1.25887	H	Up
Q16666	IF16_HUMAN	IFI16	0.44197	26.6521	9.46783	9.80126e-13	1.05505e-10	18.6037	M	Up
Q9ULW0	TPX2_HUMAN	TPX2	0.44128	21.8185	4.30594	8.10047e-05	0.00577673	1.35949	H	Up
Q16611	BAK_HUMAN	BAK1	0.441111	22.7599	6.45266	4.31188e-08	1.81726e-06	7.94715	M	Up
P24821	TENA_HUMAN	TNC	0.440459	24.8855	4.36731	6.33163e-05	0.00109801	0.779227	M	Up
Q9Y561	LRP12_HUMAN	LRP12	0.438967	18.6597	4.58233	7.92225e-05	0.00569792	1.56069	H	Up
Q12834	CDC20_HUMAN	CDC20	0.438693	19.2527	5.2333	4.62168e-06	0.000687212	4.09454	H	Up
Q01196	RUNX1_HUMAN	RUNX1	0.438669	22.75	4.48497	4.68343e-05	0.00085933	1.12724	M	Up
Q16719	KYNU_HUMAN	KYNU	0.438509	24.3276	4.45067	0.000124294	0.0018831	0.601573	M	Up
Q9Y2K7	KDM2A_HUMAN	KDM2A	0.433865	21.8029	9.26324	1.97988e-12	2.02472e-10	17.9009	M	Up
P09958	FURIN_HUMAN	FURIN	0.428885	23.1987	4.69909	0.000156304	0.00226918	0.737256	M	Up
P05107	ITB2_HUMAN	ITGB2	0.428525	23.7932	4.99594	7.84562e-06	0.000187486	2.83135	M	Up
P52333	JAK3_HUMAN	JAK3	0.427858	21.101	4.0265	0.000325126	0.00406992	-0.467655	M	Up
O00635	TRI38_HUMAN	TRIM38	0.426149	21.0553	6.1944	1.47971e-07	5.59233e-06	6.80024	M	Up
Q63HN8	RN213_HUMAN	RNF213	0.424765	23.6803	5.8686	3.72853e-07	1.28357e-05	5.8296	M	Up
Q7Z7M0	MEGF8_HUMAN	MEGF8	0.420392	16.8371	4.61843	9.76468e-05	0.00622625	1.39069	H	Up
Q9UDY2	ZO2_HUMAN	TJP2	0.416147	23.6571	6.98975	6.88291e-09	3.59878e-07	9.78769	M	Up
O60934	NBN_HUMAN	NBN	0.414297	22.404	10.6827	3.64415e-14	5.06829e-12	21.9582	M	Up
Q8IZT6	ASPM_HUMAN	ASPM	0.413153	18.5405	4.54853	5.83017e-05	0.00458513	1.78683	H	Up
Q6Y7W6	GGYF2_HUMAN	GIGYF2	0.412844	23.6543	4.24651	0.000101652	0.00160656	0.36583	M	Up
O14763	TR10B_HUMAN	TNFRSF10B	0.41097	23.2871	5.57895	9.80073e-07	2.99755e-05	4.85872	M	Up
P55268	LAMB2_HUMAN	LAMB2	0.408897	21.336	5.20776	6.79179e-06	0.000886753	3.76825	H	Up
Q86T82	UBP37_HUMAN	USP37	0.404172	15.3726	4.77151	4.67808e-05	0.00374915	2.04127	H	Up
P14921	ETS1_HUMAN	ETS1	0.403852	24.5166	6.12607	1.60926e-07	6.01654e-06	6.68071	M	Up
Q6KCM7	SCMC2_HUMAN	SLC25A25	0.403314	21.1277	4.11758	0.000366195	0.00453118	-0.392934	M	Up
P05549	AP2A_HUMAN	TFAP2A	0.401609	25.2176	3.9073	0.000304192	0.0038531	-0.673079	M	Up
Q06323	PSME1_HUMAN	PSME1	0.401271	26.3095	4.24822	9.37016e-05	0.00151184	0.399414	M	Up
P11169	GTR3_HUMAN	SLC2A3	0.401235	24.2855	7.58994	8.13767e-10	5.38946e-08	11.9131	M	Up
Q13501	SQSTM_HUMAN	SQSTM1	0.400342	27.6114	5.59422	9.28498e-07	2.86968e-05	4.91199	M	Up
P46734	MP2K3_HUMAN	MAP2K3	0.397231	24.8393	6.69925	3.51458e-08	1.55671e-06	8.333	M	Up
P35241	RADI_HUMAN	RDX	0.392598	26.1101	9.22807	2.23526e-12	2.25275e-10	17.7797	M	Up
O95235	KI20A_HUMAN	KIF20A	0.389551	18.687	7.14391	5.3589e-09	3.75793e-06	10.4632	H	Up
P48507	GSH0_HUMAN	GCLM	0.389052	24.8074	6.84188	1.06115e-08	5.23348e-07	9.33873	M	Up
Q9UPU7	TBD2B_HUMAN	TBC1D2B	0.388467	21.4279	7.02652	1.72336e-08	8.15254e-07	9.08594	M	Up
Q6PJG2	MDEAS_HUMAN	MIDEAS	0.387395	22.3033	6.18042	1.55298e-07	5.83754e-06	6.74854	M	Up
O75828	CBR3_HUMAN	CBR3	0.385878	23.7727	4.52556	3.85112e-05	0.000740644	1.27779	M	Up
P16035	TIMP2_HUMAN	TIMP2	0.384424	20.8876	4.369	8.84724e-05	0.00603781	1.36113	H	Up
O15523	DDX3Y_HUMAN	DDX3Y	0.380014	24.1665	4.44805	5.28546e-05	0.000942438	1.00963	M	Up
Q86T65	DAAM2_HUMAN	DAAM2	0.379807	23.4018	5.99754	7.00448e-07	2.25505e-05	5.46968	M	Up
Q96RS6	NUDC1_HUMAN	NUDCD1	0.379585	25.1924	9.83832	2.7761e-13	3.32845e-11	19.865	M	Up
Q9Y2K1	ZBTB1_HUMAN	ZBTB1	0.378331	20.1422	5.81062	6.8921e-07	2.22919e-05	5.33846	M	Up
Q96K21	ANCHR_HUMAN	ZFYVE19	0.378303	21.6735	4.55052	5.60269e-05	0.000993906	1.1812	M	Up
Q02224	CENPE_HUMAN	CENPE	0.374952	18.9901	7.12899	1.57722e-08	9.63924e-06	9.4323	H	Up
Q9BZF2	OSBL7_HUMAN	OSBPL7	0.372927	16.3723	4.48014	0.000112396	0.00680441	1.24948	H	Up
Q96JD6	AKCL2_HUMAN	AKR1E2	0.370644	23.7055	4.15705	0.000132961	0.00794876	0.900441	L	Up
Q9NVZ3	NECP2_HUMAN	NECAP2	0.368878	23.6214	8.13603	1.37351e-10	1.08538e-08	13.7091	M	Up
Q96E39	RMXL1_HUMAN	RBMXL1	0.367393	22.1934	4.68097	2.5427e-05	0.000518531	1.73356	M	Up
P41236	IPP2_HUMAN	PPP1R2	0.366646	23.3597	3.60009	0.000740495	0.00799596	-1.57231	M	Up
P41162	ETV3_HUMAN	ETV3	0.365816	23.3879	4.15119	0.00017987	0.00254748	-0.0325729	M	Up
P17028	ZNF24_HUMAN	ZNF24	0.365076	24.289	4.85438	1.37413e-05	0.000299306	2.31473	M	Up
A0JLT2	MED19_HUMAN	MED19	0.361648	19.6515	4.39166	6.11985e-05	0.00476838	1.62246	H	Up
Q9NYB0	TE2IP_HUMAN	TERF2IP	0.356776	22.2675	6.04163	1.9782e-07	5.54884e-05	7.03681	H	Up
Q9Y6W6	DUS10_HUMAN	DUSP10	0.354593	23.446	5.75534	1.47604e-06	4.22403e-05	4.73508	M	Up
P35869	AHR_HUMAN	AHR	0.354344	20.3111	4.19361	0.000122682	0.00697824	0.989293	H	Up
Q8IZH2	XRN1_HUMAN	XRN1	0.353652	22.687	7.53905	1.10285e-09	7.05579e-08	11.6319	M	Up
Q9NZT2	OGFR_HUMAN	OGFR	0.353514	24.997	6.89318	8.82045e-09	4.46632e-07	9.52241	M	Up
P14679	TYRO_HUMAN	TYR	0.353311	22.3569	4.32302	0.00011014	0.00680441	1.17729	H	Up
P40189	IL6RB_HUMAN	IL6ST	0.352632	22.7361	3.71229	0.000691684	0.00756285	-1.28135	M	Up
P31689	DNJA1_HUMAN	DNAJA1	0.351295	26.1632	8.16887	9.13067e-11	7.55889e-09	14.0746	M	Up
P61225	RAP2B_HUMAN	RAP2B	-0.3503	25.2478	-7.41503	1.34865e-09	8.44909e-08	11.3906	M	Down
O43597	SPY2_HUMAN	SPRY2	-0.350703	22.5849	-4.39609	6.45349e-05	0.00111636	0.821171	M	Down
P04035	HMDH_HUMAN	HMGCR	-0.351168	27.0489	-6.51073	3.80213e-08	1.66013e-06	8.09014	M	Down
P17480	UBF1_HUMAN	UBTF	-0.351996	25.684	-4.17092	0.00012058	0.00183885	0.155509	M	Down
O15355	PPM1G_HUMAN	PPM1G	-0.352399	26.0266	-3.57693	0.000783094	0.00836504	-1.6399	M	Down
A6NHL2	TBAL3_HUMAN	TUBAL3	-0.355819	23.925	-4.06179	0.00017627	0.00932508	0.627246	L	Down
Q9HB40	RISC_HUMAN	SCPEP1	-0.355849	22.7466	-4.72829	4.44464e-05	0.00343697	2.07027	L	Down
P48029	SC6A8_HUMAN	SLC6A8	-0.356714	22.7294	-5.3202	4.86558e-06	0.00012171	3.50396	M	Down
Q9Y4E1	WAC2C_HUMAN	WASHC2C	-0.357315	23.6503	-4.19052	0.000113128	0.00174724	0.217169	M	Down
Q9BVG8	KIFC3_HUMAN	KIFC3	-0.361753	21.9933	-4.52476	7.86367e-05	0.001302	0.918258	M	Down
Q8TBP0	TBC16_HUMAN	TBC1D16	-0.362554	23.4914	-3.78788	0.000513487	0.00593067	-1.05446	M	Down
P49281	NRAM2_HUMAN	SLC11A2	-0.362938	19.7429	-5.30164	2.8234e-06	0.000494976	4.5231	H	Down
Q96RF0	SNX18_HUMAN	SNX18	-0.363002	23.1257	-6.04908	3.37686e-07	1.16829e-05	6.06747	M	Down
P36959	GMPR1_HUMAN	GMPR	-0.363926	22.8539	-5.6626	1.65321e-06	4.65443e-05	4.57079	M	Down
Q14651	PLSI_HUMAN	PLS1	-0.364874	26.7143	-4.62418	3.09366e-05	0.00260435	2.28538	L	Down
P37173	TGFR2_HUMAN	TGFBR2	-0.365459	21.6854	-4.2082	0.00011497	0.00176491	0.250509	M	Down
Q9Y4E1	WAC2C_HUMAN	WASHC2C	-0.367171	23.1226	-4.14258	0.000200393	0.00971837	0.643845	L	Down
Q9UGH3	S23A2_HUMAN	SLC23A2	-0.367295	23.4161	-5.35661	3.53928e-06	9.1495e-05	3.7581	M	Down
P30281	CCND3_HUMAN	CCND3	-0.368069	22.6691	-5.46779	2.30551e-06	6.31357e-05	4.16791	M	Down
Q70SY1	CR3L2_HUMAN	CREB3L2	-0.369644	19.6389	-5.06044	1.43452e-05	0.000309802	2.53386	M	Down
P55081	MFAP1_HUMAN	MFAP1	-0.369701	24.5635	-4.35102	6.80584e-05	0.00506824	1.51355	H	Down
P05090	APOD_HUMAN	APOD	-0.369989	24.8639	-5.53696	1.15239e-06	0.000233713	5.36176	L	Down
P09619	PGFRB_HUMAN	PDGFRB	-0.370221	24.267	-4.49692	4.65069e-05	0.000857557	1.14168	M	Down
Q53S58	TM177_HUMAN	TMEM177	-0.370872	20.9143	-3.62773	0.000954774	0.00980723	-1.51145	M	Down
Q9Y4H2	IRS2_HUMAN	IRS2	-0.372659	24.3237	-6.15952	2.56628e-07	9.34341e-06	6.35394	M	Down
O95084	PRS23_HUMAN	PRSS23	-0.372807	22.7825	-5.60276	1.2094e-06	3.59407e-05	4.74707	M	Down
Q96M96	FGD4_HUMAN	FGD4	-0.379702	22.3506	-4.48431	0.000184874	0.00259246	0.482949	M	Down
Q14118	DAG1_HUMAN	DAG1	-0.382775	22.6164	-5.28109	2.88976e-06	0.000496272	4.49383	H	Down
P15428	PGDH_HUMAN	HPGD	-0.38279	26.6992	-4.83678	1.31481e-05	0.00142726	3.05724	L	Down
P47813	IF1AX_HUMAN	EIF1AX	-0.384255	24.4136	-4.88863	1.09083e-05	0.000249527	2.49256	M	Down
Q8TB40	ABHD4_HUMAN	ABHD4	-0.386425	20.6269	-5.23041	4.04199e-06	0.000103338	3.53648	M	Down
Q9NQ92	COPRS_HUMAN	COPRS	-0.387359	21.0315	-3.72481	0.00061754	0.00687776	-1.22426	M	Down
O43734	CIKS_HUMAN	TRAF3IP2	-0.388096	19.6956	-4.00445	0.000462193	0.00547545	-0.610788	M	Down
Q969Q1	TRI63_HUMAN	TRIM63	-0.388207	22.4678	-4.64811	4.16106e-05	0.000784175	1.41656	M	Down
Q96SB3	NEB2_HUMAN	PPP1R9B	-0.394504	22.2247	-4.73699	1.89466e-05	0.000400312	1.96912	M	Down
Q16643	DREB_HUMAN	DBN1	-0.39638	24.9228	-4.33902	6.95205e-05	0.00118783	0.68857	M	Down
O95214	LERL1_HUMAN	LEPROTL1	-0.396872	20.2669	-4.89955	1.07859e-05	0.00127835	3.24829	H	Down
Q08AE8	SPIR1_HUMAN	SPIRE1	-0.397248	21.3785	-4.28808	0.000134643	0.00200924	0.323505	M	Down
P35052	GPC1_HUMAN	GPC1	-0.399061	20.2166	-7.21195	3.01759e-09	2.30846e-06	11.0066	H	Down
O95544	NADK_HUMAN	NADK	-0.399087	19.8884	-3.71008	0.000760029	0.00815623	-1.24392	M	Down
Q7Z5J4	RAI1_HUMAN	RAI1	-0.401023	22.4911	-5.42488	3.49948e-06	9.08037e-05	3.82933	M	Down
P30203	CD6_HUMAN	CD6	-0.404211	21.4583	-4.13735	0.000141627	0.00834588	0.841387	L	Down
P50548	ERF_HUMAN	ERF	-0.409046	22.2912	-7.41684	2.16847e-09	1.23603e-07	10.996	M	Down
P14174	MIF_HUMAN	MIF	-0.410513	28.9629	-5.5147	1.24647e-06	0.000233713	5.28733	L	Down
O75487	GPC4_HUMAN	GPC4	-0.410864	16.4323	-4.67698	6.55534e-05	0.00496966	1.73752	H	Down
O14682	ENC1_HUMAN	ENC1	-0.410895	19.7529	-4.0113	0.000257035	0.00334723	-0.378407	M	Down
O76096	CYTF_HUMAN	CST7	-0.41526	22.9046	-5.37004	2.07284e-06	0.000342018	4.80513	L	Down
P47813	IF1AX_HUMAN	EIF1AX	-0.417191	23.4121	-4.52541	4.58262e-05	0.00343697	1.93734	L	Down
Q9H2E6	SEM6A_HUMAN	SEMA6A	-0.422631	22.6178	-4.26026	0.000196572	0.00273546	0.218354	M	Down
Q6UWP2	DHR11_HUMAN	DHRS11	-0.423472	22.5668	-6.04795	5.99875e-07	1.98644e-05	5.62575	M	Down
P49427	UB2R1_HUMAN	CDC34	-0.424111	24.8791	-3.63293	0.000660121	0.00727494	-1.47717	M	Down
Q4ZG55	GREB1_HUMAN	GREB1	-0.426533	24.5145	-7.0058	2.78598e-08	1.26625e-06	8.65437	M	Down
P54760	EPHB4_HUMAN	EPHB4	-0.428916	20.4282	-4.68973	6.47778e-05	0.00111778	1.31165	M	Down
O43852	CALU_HUMAN	CALU	-0.430214	28.5978	-3.7705	0.000431636	0.00519307	-1.0713	M	Down
P60763	RAC3_HUMAN	RAC3	-0.431678	23.7359	-5.40188	1.89556e-06	0.000354469	4.89322	H	Down
P13929	ENOB_HUMAN	ENO3	-0.433441	30.6332	-5.5229	1.21096e-06	0.000233713	5.31474	L	Down
Q9Y6M5	ZNT1_HUMAN	SLC30A1	-0.434941	23.4409	-5.789	9.3595e-07	2.87991e-05	5.10045	M	Down
Q9C004	SPY4_HUMAN	SPRY4	-0.437474	23.6037	-5.06547	8.16798e-06	0.000193198	2.94818	M	Down
Q13114	TRAF3_HUMAN	TRAF3	-0.43974	18.3521	-5.25656	6.69875e-06	0.000886753	3.79377	H	Down
Q13671	RIN1_HUMAN	RIN1	-0.440383	22.5635	-4.29269	0.000113059	0.00174724	0.440617	M	Down
Q14118	DAG1_HUMAN	DAG1	-0.445096	24.6312	-6.01961	2.04104e-07	7.50974e-06	6.40763	M	Down
O75056	SDC3_HUMAN	SDC3	-0.44667	22.8917	-5.18769	7.88948e-06	0.000187888	3.05068	M	Down
Q96NL8	CF418_HUMAN	CFAP418	-0.449389	20.3263	-4.71714	2.86296e-05	0.00271374	2.40654	H	Down
O15194	CTDSL_HUMAN	CTDSPL	-0.452647	23.18	-4.81697	1.68793e-05	0.000357862	2.14714	M	Down
P06454	PTMA_HUMAN	PTMA	-0.452791	27.2442	-5.26249	3.08304e-06	0.000518876	4.43253	H	Down
Q9P0V3	SH3B4_HUMAN	SH3BP4	-0.454579	23.6899	-6.92421	1.3205e-08	6.33296e-07	9.22479	M	Down
P21860	ERBB3_HUMAN	ERBB3	-0.458412	22.8241	-6.41883	4.35356e-07	1.49136e-05	6.20183	M	Down
P62873	GBB1_HUMAN	GNB1	-0.460122	25.3298	-6.19227	1.11961e-07	3.29884e-05	7.57515	L	Down
Q712K3	UB2R2_HUMAN	UBE2R2	-0.46026	23.6504	-3.78037	0.00041856	0.00505325	-1.04185	M	Down
P01106	MYC_HUMAN	MYC	-0.463029	23.0728	-4.78333	3.08221e-05	0.000617686	1.80107	M	Down
Q8N4L2	PP4P2_HUMAN	PIP4P2	-0.463217	21.3137	-4.0077	0.00025255	0.00331024	-0.391396	M	Down
P23508	CRCM_HUMAN	MCC	-0.463771	23.6661	-4.31842	0.000123127	0.00187358	0.426819	M	Down
Q14257	RCN2_HUMAN	RCN2	-0.466756	25.2211	-4.68462	2.18748e-05	0.000448724	1.81303	M	Down
P46531	NOTC1_HUMAN	NOTCH1	-0.467365	18.494	-6.65841	2.88496e-08	1.27773e-05	8.87253	H	Down
P53634	CATC_HUMAN	CTSC	-0.467662	27.8328	-8.47787	3.18611e-11	4.3809e-08	15.314	L	Down
O95218	ZRAB2_HUMAN	ZRANB2	-0.472165	23.4522	-4.50674	4.25934e-05	0.0033788	1.96838	L	Down
O43164	PJA2_HUMAN	PJA2	-0.47613	22.0603	-4.50568	3.99573e-05	0.00075712	1.22632	M	Down
Q8TDN4	CABL1_HUMAN	CABLES1	-0.477751	22.5566	-5.75173	3.15516e-06	8.34257e-05	4.28202	M	Down
Q13490	BIRC2_HUMAN	BIRC2	-0.478078	19.4915	-8.96534	9.09508e-12	2.55117e-08	16.4645	H	Down
P50542	PEX5_HUMAN	PEX5	-0.479243	22.3487	-4.00065	0.000238529	0.00315349	-0.400566	M	Down
Q9NZK5	ADA2_HUMAN	ADA2	-0.486234	24.0779	-7.62786	6.48455e-10	3.3436e-07	12.4648	L	Down
P30305	MPIP2_HUMAN	CDC25B	-0.488253	24.9717	-6.51719	1.42372e-07	5.43986e-06	7.08781	M	Down
P35625	TIMP3_HUMAN	TIMP3	-0.490871	26.1327	-6.47002	4.05066e-08	1.72812e-06	8.00912	M	Down
P51808	DYLT3_HUMAN	DYNLT3	-0.491938	23.4776	-4.50127	6.21976e-05	0.00108402	1.00135	M	Down
P62745	RHOB_HUMAN	RHOB	-0.49315	24.8745	-6.29233	9.70642e-08	3.77086e-06	7.19688	M	Down
P18827	SDC1_HUMAN	SDC1	-0.493699	19.6594	-9.35583	1.6506e-12	6.94491e-09	18.0921	H	Down
P20393	NR1D1_HUMAN	NR1D1	-0.497902	20.235	-4.59627	7.2679e-05	0.00122797	1.08085	M	Down
P62745	RHOB_HUMAN	RHOB	-0.498879	24.4021	-6.72566	1.71823e-08	9.63924e-06	9.35648	H	Down
Q9UPQ7	PZRN3_HUMAN	PDZRN3	-0.502212	20.9901	-7.52242	9.22522e-08	3.62442e-06	7.93657	M	Down
P55081	MFAP1_HUMAN	MFAP1	-0.508174	24.8842	-5.05801	6.40733e-06	0.000800916	3.74447	L	Down
Q9HAW4	CLSPN_HUMAN	CLSPN	-0.508869	21.902	-3.78613	0.000418188	0.00505325	-1.02641	M	Down
Q9ULI2	RIMKB_HUMAN	RIMKLB	-0.511296	21.7554	-4.8215	3.85592e-05	0.000740644	1.74427	M	Down
P18827	SDC1_HUMAN	SDC1	-0.513	21.03	-8.28153	2.27283e-10	1.68141e-08	13.3353	M	Down
Q14257	RCN2_HUMAN	RCN2	-0.514899	24.4599	-4.83128	1.49971e-05	0.00151187	2.95908	L	Down
O60674	JAK2_HUMAN	JAK2	-0.517597	19.874	-5.24475	1.3783e-05	0.00155518	3.14969	H	Down
Q9HAY2	MAGF1_HUMAN	MAGEF1	-0.529329	19.4361	-5.49386	2.81564e-06	7.50191e-05	4.04884	M	Down
P17707	DCAM_HUMAN	AMD1	-0.536437	20.5769	-4.49842	0.000148745	0.00217305	0.604552	M	Down
O95164	UBL3_HUMAN	UBL3	-0.537079	23.8215	-7.68476	2.12612e-09	1.2219e-07	11.1461	M	Down
Q9HD40	SPCS_HUMAN	SEPSECS	-0.537567	19.979	-4.74644	0.000259976	0.0033729	0.473305	M	Down
Q9UNP4	SIAT9_HUMAN	ST3GAL5	-0.551522	23.0183	-8.90091	2.61543e-11	2.27347e-09	15.484	M	Down
P60033	CD81_HUMAN	CD81	-0.554385	26.6782	-7.50472	9.77418e-10	6.3523e-08	11.7112	M	Down
Q15185	TEBP_HUMAN	PTGES3	-0.55649	28.5241	-5.14597	4.53112e-06	0.000623029	4.0644	L	Down
P60033	CD81_HUMAN	CD81	-0.573557	24.6633	-7.40801	1.49898e-09	1.40155e-06	11.6698	H	Down
P61916	NPC2_HUMAN	NPC2	-0.587938	24.6144	-7.85505	2.88442e-10	2.37964e-07	13.2319	L	Down
P09601	HMOX1_HUMAN	HMOX1	-0.600245	23.5757	-5.22776	3.37024e-06	8.81076e-05	3.64368	M	Down
Q9BZR6	RTN4R_HUMAN	RTN4R	-0.606611	19.1352	-5.0646	5.92834e-05	0.00104279	1.66952	M	Down
O15403	MOT7_HUMAN	SLC16A6	-0.62069	24.5091	-3.82639	0.000639737	0.00709527	-1.00694	M	Down
P60033	CD81_HUMAN	CD81	-0.630003	24.7968	-7.68582	5.2724e-10	3.3436e-07	12.6608	L	Down
Q9Y6B2	EID1_HUMAN	EID1	-0.631956	20.8168	-4.68021	2.86418e-05	0.000578997	1.67116	M	Down
O75084	FZD7_HUMAN	FZD7	-0.64434	21.2515	-4.93593	1.94695e-05	0.000405784	2.24517	M	Down
P20336	RAB3A_HUMAN	RAB3A	-0.645664	20.2263	-7.50828	8.54419e-09	4.36885e-07	9.90693	M	Down
Q03405	UPAR_HUMAN	PLAUR	-0.649583	19.7157	-4.50267	8.23778e-05	0.00582529	1.49774	H	Down
Q14242	SELPL_HUMAN	SELPLG	-0.653445	24.2567	-7.65776	5.82792e-10	3.3436e-07	12.5659	L	Down
Q8WUM9	S20A1_HUMAN	SLC20A1	-0.661974	23.2474	-5.2712	7.06024e-06	0.000172876	3.24434	M	Down
Q96G01	BICD1_HUMAN	BICD1	-0.665585	23.2797	-6.98473	3.99969e-08	1.7169e-06	8.37271	M	Down
Q9NZU0	FLRT3_HUMAN	FLRT3	-0.674332	21.1099	-7.06674	6.16157e-08	2.50571e-06	8.09318	M	Down
Q53EL6	PDCD4_HUMAN	PDCD4	-0.711385	23.6856	-9.76623	1.87711e-12	3.87154e-09	17.8276	L	Down
Q15653	IKBB_HUMAN	NFKBIB	-0.712119	19.3889	-13.8642	1.23151e-18	1.03631e-14	31.037	H	Down
O00221	IKBE_HUMAN	NFKBIE	-0.739464	20.0282	-4.87271	1.38608e-05	0.00155518	3.04384	H	Down
Q96B54	ZN428_HUMAN	ZNF428	-0.761912	21.0837	-5.83819	4.07461e-07	0.000103903	6.35101	H	Down
Q9H3M7	TXNIP_HUMAN	TXNIP	-0.794907	20.5832	-5.42135	2.74732e-05	0.00236098	2.43391	L	Down
P14854	CX6B1_HUMAN	COX6B1	-0.809455	23.8665	-4.24126	0.000128819	0.00781439	1.01366	L	Down
Q9H3M7	TXNIP_HUMAN	TXNIP	-0.818225	22.9535	-7.31582	1.92625e-09	1.14488e-07	11.0357	M	Down
Q12999	TSN31_HUMAN	TSPAN31	-0.935513	12.7346	-4.96918	4.35096e-05	0.00358954	2.04539	H	Down
P01906	DQA2_HUMAN	HLA-DQA2	-0.936212	20.1428	-5.11563	1.88373e-05	0.00175344	2.87599	L	Down
P62633	CNBP_HUMAN	CNBP	-0.979832	22.801	-6.97298	3.70047e-08	1.38768e-05	8.62421	L	Down
Q96B54	ZN428_HUMAN	ZNF428	-1.02249	22.0046	-6.4355	5.40244e-08	2.23622e-06	7.76232	M	Down
Q96B54	ZN428_HUMAN	ZNF428	-1.31914	20.727	-4.918	0.000115435	0.00718645	1.20137	L	Down

## Sheet: Presence-Absence
Protein.Group	Protein.Names	Genes	Presence/Absence upon coculture
P54922	ADPRH_HUMAN	ADPRH	Absent
Q9UPQ3	AGAP1_HUMAN	AGAP1	Absent
Q9UPW5	CBPC1_HUMAN	AGTPBP1	Absent
Q9NQ31	AKIP1_HUMAN	AKIP1	Absent
Q8N4T4	ARG39_HUMAN	ARHGEF39	Absent
O15169	AXIN1_HUMAN	AXIN1	Absent
Q86UU0	BCL9L_HUMAN	BCL9L	Absent
Q9H694	BICC1_HUMAN	BICC1	Absent
Q8N8R5	CB069_HUMAN	C2orf69	Absent
Q8N7R7	CCYL1_HUMAN	CCNYL1	Absent
Q92526	TCPW_HUMAN	CCT6B	Absent
Q9HC77	CENPJ_HUMAN	CENPJ	Absent
Q9Y6K0	CEPT1_HUMAN	CEPT1	Absent
Q8TCT0	CERK1_HUMAN	CERK	Absent
Q8WZ74	CTTB2_HUMAN	CTTNBP2	Absent
Q7LFL8	CXXC5_HUMAN	CXXC5	Absent
Q96F07	CYFP2_HUMAN	CYFIP2	Absent
Q5VZ89	DEN4C_HUMAN	DENND4C	Absent
Q8WUY9	DEP1B_HUMAN	DEPDC1B	Absent
Q8N1I0	DOCK4_HUMAN	DOCK4	Absent
Q9Y463	DYR1B_HUMAN	DYRK1B	Absent
Q92611	EDEM1_HUMAN	EDEM1	Absent
Q5T8I3	EEIG2_HUMAN	EEIG2	Absent
Q96C92	ENTR1_HUMAN	ENTR1	Absent
P50549	ETV1_HUMAN	ETV1	Absent
Q9H8M9	EVA1A_HUMAN	EVA1A	Absent
Q9UF56	FXL17_HUMAN	FBXL17	Absent
Q8N3Y1	FBXW8_HUMAN	FBXW8	Absent
Q86WN1	FCSD1_HUMAN	FCHSD1	Absent
P10071	GLI3_HUMAN	GLI3	Absent
Q86Z02	HIPK1_HUMAN	HIPK1	Absent
Q92902	HPS1_HUMAN	HPS1	Absent
O43593	HAIR_HUMAN	HR	Absent
P17936	IBP3_HUMAN	IGFBP3	Absent
Q15652	JHD2C_HUMAN	JMJD1C	Absent
Q9BVV6	TALD3_HUMAN	KIAA0586	Absent
Q6ZWT7	MBOA2_HUMAN	MBOAT2	Absent
Q9HCE5	MET14_HUMAN	METTL14	Absent
P39210	MPV17_HUMAN	MPV17	Absent
Q96DP5	FMT_HUMAN	MTFMT	Absent
Q6N069	NAA16_HUMAN	NAA16	Absent
Q9H115	SNAB_HUMAN	NAPB	Absent
Q6IQ20	NAPEP_HUMAN	NAPEPLD	Absent
Q8N9F0	NAT8L_HUMAN	NAT8L	Absent
P52848	NDST1_HUMAN	NDST1	Absent
Q53FV1	ORML2_HUMAN	ORMDL2	Absent
Q9Y236	OSGI2_HUMAN	OSGIN2	Absent
Q9UBM1	PEMT_HUMAN	PEMT	Absent
Q92569	P55G_HUMAN	PIK3R3	Absent
Q8NAT1	PMGT2_HUMAN	POMGNT2	Absent
Q9NQV6	PRD10_HUMAN	PRDM10	Absent
Q02156	KPCE_HUMAN	PRKCE	Absent
Q9H0T7	RAB17_HUMAN	RAB17	Absent
Q8TBN0	R3GEF_HUMAN	RAB3IL1	Absent
Q9Y4G8	RPGF2_HUMAN	RAPGEF2	Absent
O60673	REV3L_HUMAN	REV3L	Absent
O15211	RGL2_HUMAN	RGL2	Absent
P17081	RHOQ_HUMAN	RHOQ	Absent
Q12770	SCAP_HUMAN	SCAP	Absent
Q9UQR0	SCML2_HUMAN	SCML2	Absent
Q8N8R3	S2529_HUMAN	SLC25A29	Absent
Q8N2U9	S66A2_HUMAN	SLC66A2	Absent
Q14BN4	SLMAP_HUMAN	SLMAP	Absent
Q8TB22	SPT20_HUMAN	SPATA20	Absent
P36956	SRBP1_HUMAN	SREBF1	Absent
Q9UMX1	SUFU_HUMAN	SUFU	Absent
Q96BN2	TADA1_HUMAN	TADA1	Absent
Q03167	TGBR3_HUMAN	TGFBR3	Absent
Q53EQ6	TIGD5_HUMAN	TIGD5	Absent
Q6UWJ1	TMCO3_HUMAN	TMCO3	Absent
Q9NV29	TM100_HUMAN	TMEM100	Absent
Q9P0U1	TOM7_HUMAN	TOMM7	Absent
Q7Z4G4	TRM11_HUMAN	TRMT11	Absent
Q96NA8	TSNA1_HUMAN	TSNARE1	Absent
Q92738	US6NL_HUMAN	USP6NL	Absent
Q68DK2	ZFY26_HUMAN	ZFYVE26	Absent
Q96CS4	ZN689_HUMAN	ZNF689	Absent
Q6NSZ9	ZSC25_HUMAN	ZSCAN25	Absent
O14862	AIM2_HUMAN	AIM2	Present
P02647	APOA1_HUMAN	APOA1	Present
Q16520	BATF_HUMAN	BATF	Present
Q8N1L9	BATF2_HUMAN	BATF2	Present
P20749	BCL3_HUMAN	BCL3	Present
P30279	CCND2_HUMAN	CCND2	Present
Q9NZQ7	PD1L1_HUMAN	CD274	Present
P29965	CD40L_HUMAN	CD40LG	Present
P09326	CD48_HUMAN	CD48	Present
P33076	C2TA_HUMAN	CIITA	Present
O95727	CRTAM_HUMAN	CRTAM	Present
P02778	CXL10_HUMAN	CXCL10	Present
Q07325	CXCL9_HUMAN	CXCL9	Present
Q96C10	DHX58_HUMAN	DHX58	Present
P11161	EGR2_HUMAN	EGR2	Present
Q96PP9	GBP4_HUMAN	GBP4	Present
Q8N8V2	GBP7_HUMAN	GBP7	Present
P51124	GRAM_HUMAN	GZMM	Present
P15822	ZEP1_HUMAN	HIVEP1	Present
P14902	I23O1_HUMAN	IDO1	Present
P09913	IFIT2_HUMAN	IFIT2	Present
P01579	IFNG_HUMAN	IFNG	Present
P24394	IL4RA_HUMAN	IL4R	Present
O15054	KDM6B_HUMAN	KDM6B	Present
P15018	LIF_HUMAN	LIF	Present
Q99801	NKX31_HUMAN	NKX3-1	Present
Q969R2	OSBP2_HUMAN	OSBP2	Present
Q9Y6F1	PARP3_HUMAN	PARP3	Present
Q9Y5F2	PCDBB_HUMAN	PCDHB11	Present
P51888	PRELP_HUMAN	PRELP	Present
O95786	RIGI_HUMAN	RIGI	Present
O95977	S1PR4_HUMAN	S1PR4	Present
O75558	STX11_HUMAN	STX11	Present
Q8N103	TAGAP_HUMAN	TAGAP	Present
O15455	TLR3_HUMAN	TLR3	Present
P41273	TNFL9_HUMAN	TNFSF9	Present
O15205	UBD_HUMAN	UBD	Present
P47992;Q9UBD3	XCL1_HUMAN;XCL2_HUMAN	XCL1;XCL2	Present

## Sheet: Legend
Column name	Description
TAB1
Protein.Group	Uniprot ID
Protein.Names	Common name of the protein
Genes	Gene symbol
logFC	The log2 fold change comparing Co-Culture vs Control
AveExpr	The average log2 intensity of the protein across all samples in the dataset for a specific channel
t	The moderated t-statistic from Limma, which assesses the significance of the logFC by shrinking the sample variances towards a pooled estimate
P.Value	The raw p-value from Limma
adj.P.Val	The p-value adjusted for multiple testing using Benjamini-Hochberg by channel
B	The B-statistic (log-odds), representing the log-odds probability that the protein is differentially expressed in a specific channel
Channel	The specific SILAC isotopic labeling state (Light, Medium, or Heavy)
Regulation	A categorical indicator denoting whether the protein passed the fold-change and significance thresholds defined in the manuscript
TAB2
Protein.Group	Uniprot ID
Protein.Names	Common name of the protein
Genes	Gene symbol
Presence/Absence upon coculture	A categorical indicator denoting whether the protein is unique to Control (Absent) or to Co-Culture (present)
