# Supplementary material for: The proteomics and phosphoproteomics landscape of melanoma under T cell attack
Source: Cell Rep Med. 2026 May 21;7(6):102829. doi: 10.1016/j.xcrm.2026.102829 (PMC13293969; doi:10.1016/j.xcrm.2026.102829)
Supplement: Table S4. Significant proteomic alterations in melanoma cells upon IFN-γ stimulation for 6 and 24 h, related to Figure 3 [file mmc4.xlsx]

## Sheet: Regulated proteins by IFNG
Protein.Group	Protein.Names	Genes	First.Protein.Description	logFC	AveExpr	t	P.Value	adj.P.Val	B	regulated	tp
P32456	GBP2_HUMAN	GBP2	Guanylate-binding protein 2	4.38018	22.0516	20.6146	1.72729e-29	5.33871e-27	56.8957	up	24h
P32455	GBP1_HUMAN	GBP1	Guanylate-binding protein 1	4.28227	21.9518	25.3411	1.98798e-32	7.68055e-30	63.6025	up	24h
Q96PP9	GBP4_HUMAN	GBP4	Guanylate-binding protein 4	3.75224	19.4451	24.7716	2.33262e-26	5.30123e-24	49.8756	up	24h
P28068	DMB_HUMAN	HLA-DMB	HLA class II histocompatibility antigen, DM beta chain	3.73784	18.5324	22.3334	1.18787e-17	1.25736e-15	30.3444	up	24h
O14791	APOL1_HUMAN	APOL1	Apolipoprotein L1	3.6434	13.1587	19.6942	1.53188e-25	2.97721e-23	47.9892	up	24h
P29728	OAS2_HUMAN	OAS2	2'-5'-oligoadenylate synthase 2	3.57768	19.3057	32.3571	1.04941e-44	1.62175e-41	91.3153	up	24h
O14879	IFIT3_HUMAN	IFIT3	Interferon-induced protein with tetratricopeptide repeats 3	3.39804	19.4755	24.9881	2.36437e-36	1.40535e-33	72.4788	up	24h
P40306	PSB10_HUMAN	PSMB10	Proteasome subunit beta type-10	3.30088	19.2367	23.3124	1.26937e-33	5.76968e-31	66.2894	up	24h
Q9BYX4	IFIH1_HUMAN	IFIH1	Interferon-induced helicase C domain-containing protein 1	3.26603	18.6853	25.8069	5.2606e-31	1.84767e-28	60.3723	up	24h
Q03518	TAP1_HUMAN	TAP1	Antigen peptide transporter 1	3.13137	22.1176	26.1956	1.34009e-38	8.62908e-36	77.5689	up	24h
P05161	ISG15_HUMAN	ISG15	Ubiquitin-like protein ISG15	3.0589	20.6192	17.9742	9.0074e-28	2.32001e-25	52.8979	up	24h
Q01628	IFM3_HUMAN	IFITM3	Interferon-induced transmembrane protein 3	3.05386	21.5694	16.2286	8.66886e-26	1.84181e-23	48.3173	up	24h
P40261	NNMT_HUMAN	NNMT	Nicotinamide N-methyltransferase	2.86226	22.3692	12.1499	7.79667e-16	7.43763e-14	25.7769	up	24h
Q03519	TAP2_HUMAN	TAP2	Antigen peptide transporter 2	2.74039	21.576	27.4924	5.60652e-40	4.81351e-37	80.6871	up	24h
P04440	DPB1_HUMAN	HLA-DPB1	HLA class II histocompatibility antigen, DP beta 1 chain	2.67793	21.2649	14.8084	3.87288e-23	6.36718e-21	42.2594	up	24h
P04233	HG2A_HUMAN	CD74	HLA class II histocompatibility antigen gamma chain	2.65888	20.6063	12.1342	2.48633e-17	2.56158e-15	29.046	up	24h
P01889	HLAB_HUMAN	HLA-B	HLA class I histocompatibility antigen, B alpha chain	2.63738	21.4289	12.3601	5.7706e-19	6.55727e-17	32.6814	up	24h
P00973	OAS1_HUMAN	OAS1	2'-5'-oligoadenylate synthase 1	2.61828	17.7892	15.4507	2.96597e-22	4.49374e-20	40.3584	up	24h
P23381	SYWC_HUMAN	WARS1	Tryptophan--tRNA ligase, cytoplasmic	2.60644	27.0194	43.8408	9.13092e-54	3.52773e-50	111.285	up	24h
P05362	ICAM1_HUMAN	ICAM1	Intercellular adhesion molecule 1	2.59553	22.5756	26.921	2.23546e-39	1.72734e-36	79.3293	up	24h
P13747	HLAE_HUMAN	HLA-E	HLA class I histocompatibility antigen, alpha chain E	2.56306	23.3155	23.4138	1.90701e-35	9.82366e-33	70.4094	up	24h
Q99538	LGMN_HUMAN	LGMN	Legumain	2.56263	21.9648	29.0322	1.51419e-41	1.48473e-38	84.2253	up	24h
Q00978	IRF9_HUMAN	IRF9	Interferon regulatory factor 9	2.559	16.4364	18.4018	6.24277e-26	1.37823e-23	48.798	up	24h
Q8TCB0	IFI44_HUMAN	IFI44	Interferon-induced protein 44	2.55246	15.3719	14.2277	2.79422e-17	2.84091e-15	29.2249	up	24h
Q460N5	PAR14_HUMAN	PARP14	Protein mono-ADP-ribosyltransferase PARP14	2.47239	19.987	32.6247	6.01195e-45	1.16136e-41	91.856	up	24h
P20036	DPA1_HUMAN	HLA-DPA1	HLA class II histocompatibility antigen, DP alpha 1 chain	2.46585	19.7089	13.8999	1.90952e-20	2.37981e-18	36.1688	up	24h
P25774	CATS_HUMAN	CTSS	Cathepsin S	2.46341	21.4653	20.8728	8.81933e-26	1.84181e-23	48.5707	up	24h
P06681	CO2_HUMAN	C2	Complement C2	2.39019	19.6864	23.9178	2.22023e-25	4.18431e-23	47.698	up	24h
O14933	UB2L6_HUMAN	UBE2L6	Ubiquitin/ISG15-conjugating enzyme E2 L6	2.28421	21.5899	21.0216	1.76125e-30	5.91703e-28	59.1419	up	24h
P01903	DRA_HUMAN	HLA-DRA	HLA class II histocompatibility antigen, DR alpha chain	2.2791	21.7305	12.8288	2.2523e-19	2.6369e-17	33.6527	up	24h
P42224	STAT1_HUMAN	STAT1	Signal transducer and activator of transcription 1-alpha/beta	2.25302	23.991	45.8257	4.16832e-55	3.22086e-51	114.18	up	24h
P01911	DRB1_HUMAN	HLA-DRB1	HLA class II histocompatibility antigen, DRB1 beta chain	2.25165	21.6727	14.6467	2.42315e-21	3.34351e-19	38.2447	up	24h
P28065	PSB9_HUMAN	PSMB9	Proteasome subunit beta type-9	2.23115	21.9106	18.8445	2.22193e-29	6.60341e-27	56.5634	up	24h
P09914	IFIT1_HUMAN	IFIT1	Interferon-induced protein with tetratricopeptide repeats 1	2.22736	18.7386	9.14078	1.03803e-12	7.4267e-11	18.4068	up	24h
Q8IYM9	TRI22_HUMAN	TRIM22	E3 ubiquitin-protein ligase TRIM22	2.21208	20.2436	21.8329	2.01141e-22	3.10844e-20	41.0462	up	24h
O15117	FYB1_HUMAN	FYB1	FYN-binding protein 1	2.10771	16.2441	15.0398	1.49059e-18	1.64539e-16	32.1097	up	24h
Q96AZ6	ISG20_HUMAN	ISG20	Interferon-stimulated gene 20 kDa protein	2.10653	20.4246	15.9064	2.69819e-25	4.96402e-23	47.1849	up	24h
Q96C10	DHX58_HUMAN	DHX58	ATP-dependent RNA helicase DHX58	2.03303	15.718	15.5394	3.49491e-20	4.28654e-18	35.7653	up	24h
Q8IY34	S15A3_HUMAN	SLC15A3	Solute carrier family 15 member 3	1.98578	16.0508	11.8493	2.56644e-11	1.60693e-09	15.9824	up	24h
P80217	IN35_HUMAN	IFI35	Interferon-induced 35 kDa protein	1.97382	19.6031	13.5987	4.26867e-21	5.78667e-19	37.5734	up	24h
Q8TDB6	DTX3L_HUMAN	DTX3L	E3 ubiquitin-protein ligase DTX3L	1.96994	20.0045	36.6912	2.01236e-48	5.18317e-45	99.5827	up	24h
P52630	STAT2_HUMAN	STAT2	Signal transducer and activator of transcription 2	1.89579	20.9452	29.0256	1.53719e-41	1.48473e-38	84.2105	up	24h
P19474	RO52_HUMAN	TRIM21	E3 ubiquitin-protein ligase TRIM21	1.86923	19.7249	21.486	4.36709e-33	1.87469e-30	65.0307	up	24h
Q96S86	HPLN3_HUMAN	HAPLN3	Hyaluronan and proteoglycan link protein 3	1.85327	16.2811	13.0054	3.47394e-13	2.63168e-11	20.1231	up	24h
Q13287	NMI_HUMAN	NMI	N-myc-interactor	1.83719	20.8943	15.7142	7.68916e-25	1.35032e-22	46.1504	up	24h
Q8N1Q1	CAH13_HUMAN	CA13	Carbonic anhydrase 13	1.82665	17.6093	10.7928	3.69862e-13	2.73844e-11	19.7301	up	24h
Q9HB58	SP110_HUMAN	SP110	Sp110 nuclear body protein	1.78317	18.4621	15.683	5.62265e-24	9.44482e-22	44.2192	up	24h
Q30154	DRB5_HUMAN	HLA-DRB5	HLA class II histocompatibility antigen, DR beta 5 chain	1.77442	21.7075	7.98838	2.72997e-11	1.68756e-09	15.0501	up	24h
Q8IY21	DDX60_HUMAN	DDX60	Probable ATP-dependent RNA helicase DDX60	1.77041	20.935	24.2459	9.40393e-33	3.82443e-30	64.3362	up	24h
Q8NB16	MLKL_HUMAN	MLKL	Mixed lineage kinase domain-like protein	1.76355	15.3398	12.3838	3.38312e-18	3.68188e-16	30.9928	up	24h
Q9H0J9	PAR12_HUMAN	PARP12	Protein mono-ADP-ribosyltransferase PARP12	1.7359	17.8285	19.4388	3.47499e-30	1.1188e-27	58.4082	up	24h
Q8TF65	GIPC2_HUMAN	GIPC2	PDZ domain-containing protein GIPC2	1.68073	20.8611	4.75922	0.000152775	0.00294592	0.561891	up	24h
Q9BQE5	APOL2_HUMAN	APOL2	Apolipoprotein L2	1.65751	22.4852	13.8284	5.6036e-22	8.32674e-20	39.5608	up	24h
O15533	TPSN_HUMAN	TAPBP	Tapasin	1.64871	23.5238	17.6647	6.42175e-28	1.71106e-25	53.2059	up	24h
Q00978	IRF9_HUMAN	IRF9	Interferon regulatory factor 9	1.64302	16.4364	11.7172	6.03831e-17	1.16841e-13	27.0189	up	6h
Q9BYK8	HELZ2_HUMAN	HELZ2	3'-5' exoribonuclease HELZ2	1.62705	19.4867	15.7036	5.24828e-24	9.01188e-22	44.2866	up	24h
Q8IXQ6	PARP9_HUMAN	PARP9	Protein mono-ADP-ribosyltransferase PARP9	1.57545	20.7068	26.8414	2.71562e-39	1.9076e-36	79.1381	up	24h
Q96DX8	RTP4_HUMAN	RTP4	Receptor-transporting protein 4	1.54713	18.4654	11.4839	2.09885e-17	2.19159e-15	29.0997	up	24h
Q64LD2	WDR25_HUMAN	WDR25	WD repeat-containing protein 25	1.53217	11.9017	8.86331	1.7254e-10	9.8757e-09	13.6379	up	24h
P13762	DRB4_HUMAN	HLA-DRB4	HLA class II histocompatibility antigen, DR beta 4 chain	1.52868	20.2273	8.35979	7.2216e-11	4.26578e-09	14.2634	up	24h
Q9BUX1	CHAC1_HUMAN	CHAC1	Glutathione-specific gamma-glutamylcyclotransferase 1	1.48726	12.7306	8.57251	1.20541e-08	5.71425e-07	9.67359	up	24h
Q9NRD1	FBX6_HUMAN	FBXO6	F-box only protein 6	1.48204	18.6384	12.1163	8.69487e-18	9.33128e-16	30.05	up	24h
Q96DN6	MBD6_HUMAN	MBD6	Methyl-CpG-binding domain protein 6	1.45593	12.8065	6.4334	4.5006e-05	0.0010412	1.98468	up	24h
Q9Y6K5	OAS3_HUMAN	OAS3	2'-5'-oligoadenylate synthase 3	1.4544	20.1127	16.9476	7.20853e-27	1.68789e-24	50.7968	up	24h
Q53H76	PLA1A_HUMAN	PLA1A	Phospholipase A1 member A	1.45259	18.4666	9.68528	1.391e-13	1.07482e-11	20.4104	up	24h
P28062	PSB8_HUMAN	PSMB8	Proteasome subunit beta type-8	1.44637	22.6454	17.5074	1.08585e-27	2.70657e-25	52.6828	up	24h
P09603	CSF1_HUMAN	CSF1	Macrophage colony-stimulating factor 1	1.4206	11.8903	5.90333	4.1979e-06	0.000129232	3.78821	up	24h
P28838	AMPL_HUMAN	LAP3	Cytosol aminopeptidase	1.41575	25.4351	30.9682	2.01828e-43	2.59921e-40	88.4399	up	24h
P05362	ICAM1_HUMAN	ICAM1	Intercellular adhesion molecule 1	1.38214	22.5756	14.3356	8.25471e-23	3.19457e-19	39.3023	up	6h
P13284	GILT_HUMAN	IFI30	Gamma-interferon-inducible lysosomal thiol reductase	1.36613	20.2399	11.5735	3.78564e-16	3.70274e-14	26.3634	up	24h
Q10589	BST2_HUMAN	BST2	Bone marrow stromal antigen 2	1.36431	21.4753	13.2265	9.73761e-21	1.23764e-18	36.7288	up	24h
Q16825	PTN21_HUMAN	PTPN21	Tyrosine-protein phosphatase non-receptor type 21	1.35812	12.6705	8.46537	3.90367e-07	1.50194e-05	6.55683	up	24h
O14879	IFIT3_HUMAN	IFIT3	Interferon-induced protein with tetratricopeptide repeats 3	1.332	19.4755	9.82431	9.38168e-15	1.21024e-11	22.6032	up	6h
Q8IVG5	SAM9L_HUMAN	SAMD9L	Sterile alpha motif domain-containing protein 9-like	1.31407	17.8067	10.3429	3.27959e-12	2.2426e-10	17.6789	up	24h
A6NFQ2	TCAF2_HUMAN	TCAF2	TRPM8 channel-associated factor 2	1.3119	17.084	9.78542	1.5879e-12	1.10538e-10	18.1603	up	24h
Q96S86	HPLN3_HUMAN	HAPLN3	Hyaluronan and proteoglycan link protein 3	1.31051	16.2811	5.95098	2.34554e-06	0.00100858	4.26226	up	6h
O14791	APOL1_HUMAN	APOL1	Apolipoprotein L1	1.30812	13.1587	7.10633	3.63099e-09	2.34199e-06	10.6979	up	6h
Q63HN8	RN213_HUMAN	RNF213	E3 ubiquitin-protein ligase RNF213	1.30577	21.9758	23.546	1.3303e-35	7.34228e-33	70.7653	up	24h
Q9NZQ7	PD1L1_HUMAN	CD274	Programmed cell death 1 ligand 1	1.29702	12.9174	5.12738	3.32702e-05	0.000806072	2.07573	up	24h
P40763	STAT3_HUMAN	STAT3	Signal transducer and activator of transcription 3	1.29339	21.7916	23.2354	3.10731e-35	1.50064e-32	69.9268	up	24h
O95620	DUS4L_HUMAN	DUS4L	tRNA-dihydrouridine(20a/20b) synthase [NAD(P)+]-like	1.28501	10.1462	5.95149	4.41597e-06	0.000134871	4.01711	up	24h
Q13325	IFIT5_HUMAN	IFIT5	Interferon-induced protein with tetratricopeptide repeats 5	1.27697	20.0296	17.6697	6.31669e-28	1.71106e-25	53.2224	up	24h
Q9P2Q2	FRM4A_HUMAN	FRMD4A	FERM domain-containing protein 4A	1.22844	18.1058	13.087	9.7704e-21	1.23764e-18	36.7059	up	24h
Q2YD98	UVSSA_HUMAN	UVSSA	UV-stimulated scaffold protein A	1.20838	10.6748	4.22605	0.000498155	0.00771391	-0.615759	up	24h
P01023	A2MG_HUMAN	A2M	Alpha-2-macroglobulin	1.18936	24.6159	6.77373	2.85289e-09	1.41309e-07	10.4022	up	24h
Q14766	LTBP1_HUMAN	LTBP1	Latent-transforming growth factor beta-binding protein 1	1.18216	13.9962	4.86771	4.27663e-05	0.000997401	1.31899	up	24h
P29590	PML_HUMAN	PML	Protein PML	1.18212	21.3913	18.2314	9.92391e-29	2.84008e-26	55.0651	up	24h
O15068	MCF2L_HUMAN	MCF2L	Guanine nucleotide exchange factor DBS	1.14544	15.584	5.2921	7.03153e-05	0.00152757	1.36401	up	24h
Q53GL7	PAR10_HUMAN	PARP10	Protein mono-ADP-ribosyltransferase PARP10	1.11566	21.252	13.1641	7.23499e-21	9.63875e-19	37.006	up	24h
P10321	HLAC_HUMAN	HLA-C	HLA class I histocompatibility antigen, C alpha chain	1.10427	24.5554	14.4864	4.70091e-23	7.56748e-21	42.0352	up	24h
O00481	BT3A1_HUMAN	BTN3A1	Butyrophilin subfamily 3 member A1	1.0772	18.0571	9.37507	3.67709e-13	2.73844e-11	19.4243	up	24h
Q5K651	SAMD9_HUMAN	SAMD9	Sterile alpha motif domain-containing protein 9	1.0696	17.4246	10.1841	1.32093e-15	1.2008e-13	24.9083	up	24h
P41212	ETV6_HUMAN	ETV6	Transcription factor ETV6	1.05206	17.5156	6.53667	1.05989e-08	5.0868e-07	9.13761	up	24h
P24821	TENA_HUMAN	TNC	Tenascin	1.04865	21.1252	8.98378	2.46266e-13	1.88406e-11	19.7026	up	24h
Q9Y5A7	NUB1_HUMAN	NUB1	NEDD8 ultimate buster 1	1.04755	21.2694	16.2143	9.11333e-26	1.85312e-23	48.2675	up	24h
Q9Y666	S12A7_HUMAN	SLC12A7	Solute carrier family 12 member 7	1.03394	18.2079	13.1181	8.65387e-21	1.13336e-18	36.8271	up	24h
P23497	SP100_HUMAN	SP100	Nuclear autoantigen Sp-100	1.02685	24.5228	10.1449	1.55871e-15	1.40048e-13	24.7432	up	24h
P32455	GBP1_HUMAN	GBP1	Guanylate-binding protein 1	1.02372	21.9518	6.12003	9.58689e-08	5.68424e-05	7.65435	up	6h
Q86T65	DAAM2_HUMAN	DAAM2	Disheveled-associated activator of morphogenesis 2	1.01954	23.0714	13.5438	1.66511e-21	2.33933e-19	38.4731	up	24h
Q9H8U3	ZFAN3_HUMAN	ZFAND3	AN1-type zinc finger protein 3	1.01393	10.3855	5.08897	0.000105744	0.00217888	0.755585	up	24h
P01920	DQB1_HUMAN	HLA-DQB1	HLA class II histocompatibility antigen, DQ beta 1 chain	0.997136	18.6644	6.20495	7.40807e-08	3.27098e-06	7.28876	up	24h
Q9BX59	TPSNR_HUMAN	TAPBPL	Tapasin-related protein	0.989534	18.4412	8.60688	1.5233e-12	1.07005e-10	17.902	up	24h
O00478	BT3A3_HUMAN	BTN3A3	Butyrophilin subfamily 3 member A3	0.978986	17.244	4.97792	1.69465e-05	0.000448445	2.12087	up	24h
P14316	IRF2_HUMAN	IRF2	Interferon regulatory factor 2	0.978505	17.3879	5.27722	1.88905e-06	6.10739e-05	4.06696	up	24h
Q99572	P2RX7_HUMAN	P2RX7	P2X purinoceptor 7	0.963805	19.9433	9.48953	5.76844e-14	4.64299e-12	21.1916	up	24h
Q9HC16	ABC3G_HUMAN	APOBEC3G	DNA dC->dU-editing enzyme APOBEC-3G	0.960515	20.0739	9.39787	3.72327e-14	3.06061e-12	21.5783	up	24h
Q9Y5Q0	FADS3_HUMAN	FADS3	Fatty acid desaturase 3	0.935869	16.906	4.95188	4.14347e-05	0.0009702	1.4022	up	24h
Q8NBJ9	SIDT2_HUMAN	SIDT2	SID1 transmembrane family member 2	0.93365	15.1169	6.72503	1.74048e-08	8.05312e-07	8.77413	up	24h
P41226	UBA7_HUMAN	UBA7	Ubiquitin-like modifier-activating enzyme 7	0.933457	20.3336	10.2704	7.44564e-15	6.46432e-13	23.2929	up	24h
Q9ULC3	RAB23_HUMAN	RAB23	Ras-related protein Rab-23	0.901153	20.9485	16.0649	1.5412e-25	2.97721e-23	47.7435	up	24h
Q03518	TAP1_HUMAN	TAP1	Antigen peptide transporter 1	0.90104	22.1176	7.53771	1.1004e-10	9.46348e-08	13.9351	up	6h
O15162	PLS1_HUMAN	PLSCR1	Phospholipid scramblase 1	0.894153	21.2842	7.40489	3.86464e-10	2.10296e-08	12.4377	up	24h
P13747	HLAE_HUMAN	HLA-E	HLA class I histocompatibility antigen, alpha chain E	0.886687	23.3155	8.09997	9.81912e-12	1.08571e-08	16.1832	up	6h
Q96GC6	ZN274_HUMAN	ZNF274	Neurotrophin receptor-interacting factor homolog	0.883833	9.42638	4.27637	0.000565127	0.00852878	-0.900679	up	24h
P15169	CBPN_HUMAN	CPN1	Carboxypeptidase N catalytic chain	0.878603	18.5997	4.83267	2.47637e-05	0.000621263	1.75691	up	24h
Q9H4E5	RHOJ_HUMAN	RHOJ	Rho-related GTP-binding protein RhoJ	0.87723	17.2847	4.60836	2.26423e-05	0.000571754	1.64722	up	24h
Q9Y287	ITM2B_HUMAN	ITM2B	Integral membrane protein 2B	0.864965	16.9515	6.14511	9.26637e-08	4.00007e-06	7.06366	up	24h
Q8IV32	CCD71_HUMAN	CCDC71	Coiled-coil domain-containing protein 71	0.855269	9.91634	4.21612	0.000300816	0.00513114	-0.549947	up	24h
O95568	MET18_HUMAN	METTL18	Histidine protein methyltransferase 1 homolog	0.854715	15.2216	5.34439	6.57336e-06	0.000191669	3.11082	up	24h
Q8IZH2	XRN1_HUMAN	XRN1	5'-3' exoribonuclease 1	0.838518	21.6343	20.5909	6.15798e-32	2.26584e-29	62.4059	up	24h
P05549	AP2A_HUMAN	TFAP2A	Transcription factor AP-2-alpha	0.837786	19.767	7.82854	3.15655e-11	1.93577e-09	14.8673	up	24h
Q8WVR3	TPC14_HUMAN	TRAPPC14	Trafficking protein particle complex subunit 14	0.83458	17.8491	5.27322	2.31815e-05	0.00664538	2.72935	up	6h
Q9NSK7	CS012_HUMAN	C19orf12	Protein C19orf12	0.83336	18.7364	8.25116	5.12147e-12	3.41152e-10	16.675	up	24h
Q9H9S5	FKRP_HUMAN	FKRP	Ribitol 5-phosphate transferase FKRP	0.831043	11.9528	3.82682	0.000360829	0.00600889	-0.986604	up	24h
Q9BXI9	C1QT6_HUMAN	C1QTNF6	Complement C1q tumor necrosis factor-related protein 6	0.816906	20.1207	5.32626	6.38031e-06	0.000187455	3.11396	up	24h
P04439	HLAA_HUMAN	HLA-A	HLA class I histocompatibility antigen, A alpha chain	0.798228	24.5285	8.67061	8.42169e-13	6.08172e-11	18.4713	up	24h
Q8TDB6	DTX3L_HUMAN	DTX3L	E3 ubiquitin-protein ligase DTX3L	0.794969	20.0045	14.8067	1.43527e-23	1.1109e-19	40.8296	up	6h
Q8IVT5	KSR1_HUMAN	KSR1	Kinase suppressor of Ras 1	0.790099	12.774	3.91964	0.000678835	0.00999317	-1.37115	up	24h
Q9UL46	PSME2_HUMAN	PSME2	Proteasome activator complex subunit 2	0.789753	23.9997	12.7574	3.55866e-20	4.29652e-18	35.4148	up	24h
Q08AF3	SLFN5_HUMAN	SLFN5	Schlafen family member 5	0.788964	21.6723	12.5319	8.68704e-20	1.03269e-17	34.5234	up	24h
Q14258	TRI25_HUMAN	TRIM25	E3 ubiquitin/ISG15 ligase TRIM25	0.783625	23.1334	16.9984	6.05974e-27	1.46324e-24	50.9698	up	24h
P13688	CEAM1_HUMAN	CEACAM1	Carcinoembryonic antigen-related cell adhesion molecule 1	0.769267	21.498	7.65366	6.69111e-11	4.00792e-09	14.1213	up	24h
Q08722	CD47_HUMAN	CD47	Leukocyte surface antigen CD47	0.766844	23.479	14.4666	5.06007e-23	7.97942e-21	41.9617	up	24h
Q7Z6R9	AP2D_HUMAN	TFAP2D	Transcription factor AP-2-delta	0.766844	20.8453	6.2882	8.95607e-08	3.88784e-06	7.16294	up	24h
Q8WV93	AFG1L_HUMAN	AFG1L	AFG1-like ATPase	0.761792	11.1163	3.98354	0.000337217	0.00568926	-0.809734	up	24h
Q01814	AT2B2_HUMAN	ATP2B2	Plasma membrane calcium-transporting ATPase 2	0.748083	15.567	6.34724	3.26588e-06	0.0012639	4.5457	up	6h
Q96DX8	RTP4_HUMAN	RTP4	Receptor-transporting protein 4	0.672709	18.4654	4.99331	4.58242e-06	0.00168895	4.03206	up	6h
P19474	RO52_HUMAN	TRIM21	E3 ubiquitin-protein ligase TRIM21	0.665221	19.7249	7.64641	6.90271e-11	6.67838e-08	14.3693	up	6h
Q8IXQ6	PARP9_HUMAN	PARP9	Protein mono-ADP-ribosyltransferase PARP9	0.644054	20.7068	10.9729	4.87469e-17	1.16841e-13	27.4253	up	6h
Q9BYX4	IFIH1_HUMAN	IFIH1	Interferon-induced helicase C domain-containing protein 1	0.60664	18.6853	4.9032	9.93788e-06	0.00307677	3.35654	up	6h
Q99572	P2RX7_HUMAN	P2RX7	P2X purinoceptor 7	0.547706	19.9433	5.41041	9.33007e-07	0.000438383	5.51194	up	6h
P28065	PSB9_HUMAN	PSMB9	Proteasome subunit beta type-9	0.54046	21.9106	4.56091	2.06963e-05	0.00616112	2.6244	up	6h
Q460N5	PAR14_HUMAN	PARP14	Protein mono-ADP-ribosyltransferase PARP14	0.528955	19.987	6.97989	1.19107e-09	8.38079e-07	11.7149	up	6h
P42224	STAT1_HUMAN	STAT1	Signal transducer and activator of transcription 1-alpha/beta	0.516896	23.991	10.5135	3.30817e-16	5.12104e-13	25.6795	up	6h
Q07820	MCL1_HUMAN	MCL1	Induced myeloid leukemia cell differentiation protein Mcl-1	0.473932	18.4645	4.78989	8.65281e-06	0.00279053	3.42978	up	6h
P23381	SYWC_HUMAN	WARS1	Tryptophan--tRNA ligase, cytoplasmic	0.444431	27.0194	7.47541	1.43721e-10	1.1124e-07	13.6864	up	6h
Q99538	LGMN_HUMAN	LGMN	Legumain	0.435119	21.9648	4.92949	5.08905e-06	0.00179042	3.92213	up	6h
Q9P2E3	ZNFX1_HUMAN	ZNFX1	NFX1-type zinc finger-containing protein 1	0.367814	16.5413	5.06784	2.98805e-06	0.00121724	4.41662	up	6h
Q13325	IFIT5_HUMAN	IFIT5	Interferon-induced protein with tetratricopeptide repeats 5	0.347253	20.0296	4.80502	8.17176e-06	0.00274997	3.48281	up	6h
P40763	STAT3_HUMAN	STAT3	Signal transducer and activator of transcription 3	0.329138	21.7916	5.91287	1.02816e-07	5.68424e-05	7.55479	up	6h
Q9P0J1	PDP1_HUMAN	PDP1	[Pyruvate dehydrogenase [acetyl-transferring]]-phosphatase 1, mitochondrial	0.316424	21.3264	5.6058	3.57188e-07	0.000184309	6.3936	up	6h
O75376	NCOR1_HUMAN	NCOR1	Nuclear receptor corepressor 1	-0.347094	20.2971	-4.45598	2.99323e-05	0.00786224	2.28148	down	6h
O95235	KI20A_HUMAN	KIF20A	Kinesin-like protein KIF20A	-0.367197	18.7957	-4.48254	2.71606e-05	0.000672659	1.42016	down	24h
P28827	PTPRM_HUMAN	PTPRM	Receptor-type tyrosine-protein phosphatase mu	-0.367766	17.637	-3.62526	0.00056158	0.00849773	-1.46779	down	24h
Q92831	KAT2B_HUMAN	KAT2B	Histone acetyltransferase KAT2B	-0.368855	16.5199	-3.74605	0.000358677	0.0059989	-1.05701	down	24h
Q86WQ0	NR2CA_HUMAN	NR2C2AP	Nuclear receptor 2C2-associated protein	-0.377959	18.8563	-4.60379	1.73697e-05	0.000454968	1.8529	down	24h
P53350	PLK1_HUMAN	PLK1	Serine/threonine-protein kinase PLK1	-0.381088	19.4139	-3.68116	0.000444752	0.00708576	-1.26145	down	24h
Q9BTT6	LRRC1_HUMAN	LRRC1	Leucine-rich repeat-containing protein 1	-0.382294	19.4759	-4.23922	6.6287e-05	0.00145511	0.562365	down	24h
O96028	NSD2_HUMAN	NSD2	Histone-lysine N-methyltransferase NSD2	-0.385529	16.916	-3.70448	0.000415205	0.00668393	-1.19355	down	24h
Q9BSV6	SEN34_HUMAN	TSEN34	tRNA-splicing endonuclease subunit Sen34	-0.386514	18.7701	-3.7128	0.000400579	0.00654392	-1.16207	down	24h
Q16763	UBE2S_HUMAN	UBE2S	Ubiquitin-conjugating enzyme E2 S	-0.389743	21.2171	-3.89553	0.000216775	0.0039136	-0.576987	down	24h
Q92793	CBP_HUMAN	CREBBP	CREB-binding protein	-0.390157	15.6352	-3.62594	0.000533177	0.00814201	-1.43349	down	24h
P24530	EDNRB_HUMAN	EDNRB	Endothelin receptor type B	-0.396818	18.8988	-3.81793	0.000284532	0.0048749	-0.833802	down	24h
Q8IWY9	CDAN1_HUMAN	CDAN1	Codanin-1	-0.400294	13.6348	-3.64095	0.000515773	0.00790749	-1.39678	down	24h
Q16890	TPD53_HUMAN	TPD52L1	Tumor protein D53	-0.401424	18.4654	-3.67227	0.000583409	0.00873644	-1.42705	down	24h
Q9BV73	CP250_HUMAN	CEP250	Centrosome-associated protein CEP250	-0.403826	16.785	-4.53471	2.24238e-05	0.000568095	1.60556	down	24h
Q9Y5Z7	HCFC2_HUMAN	HCFC2	Host cell factor 2	-0.404316	13.9862	-3.79636	0.000411035	0.00663062	-1.10533	down	24h
O75147	OBSL1_HUMAN	OBSL1	Obscurin-like protein 1	-0.404975	17.7868	-5.72515	2.20688e-07	9.0705e-06	6.11512	down	24h
Q8IWF2	FXRD2_HUMAN	FOXRED2	FAD-dependent oxidoreductase domain-containing protein 2	-0.405701	19.0824	-4.5355	2.85813e-05	0.000705584	1.41783	down	24h
Q9UQC2	GAB2_HUMAN	GAB2	GRB2-associated-binding protein 2	-0.40684	18.9936	-5.67243	2.82164e-07	1.14151e-05	5.87829	down	24h
Q99808	S29A1_HUMAN	SLC29A1	Equilibrative nucleoside transporter 1	-0.406874	22.2785	-5.35878	9.56748e-07	3.33009e-05	4.67706	down	24h
Q9BZX2	UCK2_HUMAN	UCK2	Uridine-cytidine kinase 2	-0.40766	22.6363	-7.07332	8.00615e-10	4.15192e-08	11.6599	down	24h
Q4ZG55	GREB1_HUMAN	GREB1	Protein GREB1	-0.411089	19.6788	-5.24734	1.48427e-06	4.9435e-05	4.24756	down	24h
Q9HB21	PKHA1_HUMAN	PLEKHA1	Pleckstrin homology domain-containing family A member 1	-0.414548	16.1188	-3.74142	0.000377514	0.00622417	-1.09554	down	24h
O60336	MABP1_HUMAN	MAPKBP1	Mitogen-activated protein kinase-binding protein 1	-0.415205	15.2391	-3.77489	0.000328654	0.0055691	-0.971161	down	24h
O60353	FZD6_HUMAN	FZD6	Frizzled-6	-0.41881	16.4826	-3.63917	0.000518776	0.00793778	-1.4032	down	24h
Q86SK9	SCD5_HUMAN	SCD5	Stearoyl-CoA desaturase 5	-0.419348	19.1399	-3.76605	0.000404559	0.00656729	-1.11605	down	24h
Q58FF8	H90B2_HUMAN	HSP90AB2P	Putative heat shock protein HSP 90-beta 2	-0.4201	25.1909	-4.98896	3.76305e-05	0.000900218	1.49612	down	24h
Q9BRL6	SRSF8_HUMAN	SRSF8	Serine/arginine-rich splicing factor 8	-0.427362	16.6838	-3.58581	0.000643092	0.00952697	-1.59343	down	24h
Q9HD67	MYO10_HUMAN	MYO10	Unconventional myosin-X	-0.427694	21.494	-5.42563	7.3397e-07	2.61354e-05	4.93656	down	24h
A0A024RBG1	NUD4B_HUMAN	NUDT4B	Diphosphoinositol polyphosphate phosphohydrolase NUDT4B	-0.429227	21.2124	-5.42637	7.31825e-07	2.61354e-05	4.93942	down	24h
Q63ZY3	KANK2_HUMAN	KANK2	KN motif and ankyrin repeat domain-containing protein 2	-0.431532	17.9717	-5.07585	3.03567e-06	9.49661e-05	3.5569	down	24h
Q92569	P55G_HUMAN	PIK3R3	Phosphatidylinositol 3-kinase regulatory subunit gamma	-0.434925	16.8564	-3.88062	0.000359948	0.00600716	-0.954987	down	24h
P31321	KAP1_HUMAN	PRKAR1B	cAMP-dependent protein kinase type I-beta regulatory subunit	-0.440341	20.5487	-4.41999	3.57252e-05	0.000862652	1.16436	down	24h
Q9UGY1	NOL12_HUMAN	NOL12	Nucleolar protein 12	-0.442046	17.7863	-3.97254	0.000170114	0.00319047	-0.339449	down	24h
Q9NRZ9	HELLS_HUMAN	HELLS	Lymphoid-specific helicase	-0.442803	18.2455	-4.12787	9.70272e-05	0.00202083	0.192978	down	24h
O43505	B4GA1_HUMAN	B4GAT1	Beta-1,4-glucuronyltransferase 1	-0.445443	16.7156	-4.9478	4.74441e-06	0.000143765	3.11372	down	24h
Q9H2E6	SEM6A_HUMAN	SEMA6A	Semaphorin-6A	-0.450739	15.5417	-4.07123	0.000122517	0.00247178	-0.0213152	down	24h
Q9UKT5	FBX4_HUMAN	FBXO4	F-box only protein 4	-0.451212	15.6126	-3.7258	0.000502532	0.00775063	-1.2985	down	24h
Q5VVQ6	OTU1_HUMAN	YOD1	Ubiquitin thioesterase OTU1	-0.452528	17.5414	-4.09143	0.000110245	0.00225361	0.0703757	down	24h
P13591	NCAM1_HUMAN	NCAM1	Neural cell adhesion molecule 1	-0.453368	20.3012	-3.80684	0.000377784	0.00622417	-1.03006	down	24h
Q9P0N9	TBCD7_HUMAN	TBC1D7	TBC1 domain family member 7	-0.454144	19.7719	-7.31125	2.90164e-10	1.62471e-08	12.6657	down	24h
Q06418	TYRO3_HUMAN	TYRO3	Tyrosine-protein kinase receptor TYRO3	-0.454285	16.9562	-4.77975	9.34558e-06	0.000263552	2.46072	down	24h
Q86VP1	TAXB1_HUMAN	TAX1BP1	Tax1-binding protein 1	-0.455968	19.1102	-6.20129	3.13576e-08	1.42529e-06	8.03512	down	24h
A0A096LP01	SIM26_HUMAN	SMIM26	Small integral membrane protein 26	-0.457381	16.942	-3.91662	0.000210313	0.00381476	-0.536788	down	24h
Q9NVW2	RNF12_HUMAN	RLIM	E3 ubiquitin-protein ligase RLIM	-0.458517	16.3771	-4.18828	8.04169e-05	0.00170709	0.379698	down	24h
O60346	PHLP1_HUMAN	PHLPP1	PH domain leucine-rich repeat-containing protein phosphatase 1	-0.460381	15.5771	-4.24676	6.45341e-05	0.00142473	0.58817	down	24h
Q8N4C6	NIN_HUMAN	NIN	Ninein	-0.464062	18.3357	-4.62782	1.6163e-05	0.000433651	1.92611	down	24h
Q5TCZ1	SPD2A_HUMAN	SH3PXD2A	SH3 and PX domain-containing protein 2A	-0.468324	15.389	-4.88402	6.05389e-06	0.000179917	2.87645	down	24h
Q09328	MGT5A_HUMAN	MGAT5	Alpha-1,6-mannosylglycoprotein 6-beta-N-acetylglucosaminyltransferase A	-0.468511	17.9136	-5.34135	1.21807e-06	4.14625e-05	4.46937	down	24h
P22894	MMP8_HUMAN	MMP8	Neutrophil collagenase	-0.468614	18.6373	-3.87933	0.000236005	0.00422133	-0.650352	down	24h
O14757	CHK1_HUMAN	CHEK1	Serine/threonine-protein kinase Chk1	-0.472944	17.063	-4.14456	9.14956e-05	0.00191595	0.249362	down	24h
O00308	WWP2_HUMAN	WWP2	NEDD4-like E3 ubiquitin-protein ligase WWP2	-0.473391	18.5436	-6.00717	7.26169e-08	3.22477e-06	7.212	down	24h
Q15326	ZMY11_HUMAN	ZMYND11	Zinc finger MYND domain-containing protein 11	-0.477899	14.902	-4.35238	5.20557e-05	0.0011727	0.835276	down	24h
Q8NBK3	SUMF1_HUMAN	SUMF1	Formylglycine-generating enzyme	-0.478927	19.0869	-5.59509	3.72895e-07	1.44792e-05	5.60028	down	24h
P23471	PTPRZ_HUMAN	PTPRZ1	Receptor-type tyrosine-protein phosphatase zeta	-0.47917	17.9891	-4.53618	3.81186e-05	0.000909082	1.20403	down	24h
Q9BRQ6	MIC25_HUMAN	CHCHD6	MICOS complex subunit MIC25	-0.481003	18.3943	-4.21519	0.000142245	0.00277557	0.00651833	down	24h
Q8TBP0	TBC16_HUMAN	TBC1D16	TBC1 domain family member 16	-0.482473	19.4942	-5.2965	1.22344e-06	4.14628e-05	4.43651	down	24h
Q06609	RAD51_HUMAN	RAD51	DNA repair protein RAD51 homolog 1	-0.492163	14.7037	-3.57877	0.000641235	0.00952697	-1.59768	down	24h
Q9P2F8	SI1L2_HUMAN	SIPA1L2	Signal-induced proliferation-associated 1-like protein 2	-0.49316	16.3983	-5.14288	2.23291e-06	7.07117e-05	3.84863	down	24h
Q2M1Z3	RHG31_HUMAN	ARHGAP31	Rho GTPase-activating protein 31	-0.495289	16.5742	-5.9369	9.3186e-08	4.00027e-06	6.96258	down	24h
Q9BQ04	RBM4B_HUMAN	RBM4B	RNA-binding protein 4B	-0.499191	12.5018	-3.60829	0.000578229	0.00867568	-1.50337	down	24h
Q8WVI0	UQCC5_HUMAN	UQCC5	Ubiquinol-cytochrome c reductase complex assembly factor 5	-0.505921	17.9468	-4.97301	4.3071e-06	0.000132067	3.20792	down	24h
P51511	MMP15_HUMAN	MMP15	Matrix metalloproteinase-15	-0.50646	15.4166	-4.45751	4.10705e-05	0.000964596	1.10055	down	24h
Q9P2M4	TBC14_HUMAN	TBC1D14	TBC1 domain family member 14	-0.507433	18.2827	-4.19678	9.9233e-05	0.00206122	0.241787	down	24h
Q9H1Z9	TSN10_HUMAN	TSPAN10	Tetraspanin-10	-0.515936	19.2616	-4.18221	8.01089e-05	0.00170524	0.377095	down	24h
Q86TG7	PEG10_HUMAN	PEG10	Retrotransposon-derived protein PEG10	-0.520265	20.9624	-7.47122	1.46324e-10	8.43765e-09	13.3447	down	24h
Q16082	HSPB2_HUMAN	HSPB2	Heat shock protein beta-2	-0.523494	20.4374	-3.75949	0.000402125	0.00655532	-1.11184	down	24h
P53801	PTTG_HUMAN	PTTG1IP	Pituitary tumor-transforming gene 1 protein-interacting protein	-0.527556	21.4684	-3.63634	0.000546839	0.00831776	-1.44074	down	24h
Q765P7	MTSS2_HUMAN	MTSS2	Protein MTSS 2	-0.539102	15.2105	-4.62748	1.8885e-05	0.000491327	1.80252	down	24h
Q9NS91	RAD18_HUMAN	RAD18	E3 ubiquitin-protein ligase RAD18	-0.559442	18.2677	-4.61782	1.6773e-05	0.000445378	1.8902	down	24h
P30825	CTR1_HUMAN	SLC7A1	High affinity cationic amino acid transporter 1	-0.560472	21.3425	-7.55729	1.08986e-10	6.33183e-09	13.6433	down	24h
Q5DX21	IGS11_HUMAN	IGSF11	Immunoglobulin superfamily member 11	-0.560652	18.9594	-6.37251	1.61132e-08	7.5004e-07	8.69689	down	24h
Q9P0T7	TMEM9_HUMAN	TMEM9	Proton-transporting V-type ATPase complex assembly regulator TMEM9	-0.561733	18.6142	-5.08942	2.7484e-06	8.6681e-05	3.6459	down	24h
Q96GV9	MACIR_HUMAN	MACIR	Macrophage immunometabolism regulator	-0.577124	14.0151	-5.09726	5.73788e-06	0.000171847	3.05386	down	24h
P06276	CHLE_HUMAN	BCHE	Cholinesterase	-0.577152	19.9149	-5.35285	9.79483e-07	3.39393e-05	4.65408	down	24h
Q8NFX7	STXB6_HUMAN	STXBP6	Syntaxin-binding protein 6	-0.578903	20.8996	-5.5663	8.29928e-07	2.92824e-05	4.91084	down	24h
Q9NZU0	FLRT3_HUMAN	FLRT3	Leucine-rich repeat transmembrane protein FLRT3	-0.58074	13.2138	-4.59609	2.61648e-05	0.000654289	1.52628	down	24h
Q9NPD8	UBE2T_HUMAN	UBE2T	Ubiquitin-conjugating enzyme E2 T	-0.592698	19.7818	-3.92058	0.000199022	0.00364417	-0.495349	down	24h
P04818	TYSY_HUMAN	TYMS	Thymidylate synthase	-0.604267	22.4184	-6.81254	2.42125e-09	1.21487e-07	10.5644	down	24h
Q9Y6Y0	NS1BP_HUMAN	IVNS1ABP	Influenza virus NS1A-binding protein	-0.606117	20.9765	-9.1472	1.08822e-13	8.49364e-12	20.5093	down	24h
Q29983	MICA_HUMAN	MICA	MHC class I polypeptide-related sequence A	-0.608191	17.2099	-5.24124	5.76683e-06	0.000172047	3.16841	down	24h
Q8NA72	POC5_HUMAN	POC5	Centrosomal protein POC5	-0.611	15.1263	-4.00755	0.000511067	0.00785093	-0.934866	down	24h
Q6ZPD9	D19L3_HUMAN	DPY19L3	Protein C-mannosyl-transferase DPY19L3	-0.614264	12.8138	-3.70218	0.000568718	0.00855383	-1.40211	down	24h
Q13449	LSAMP_HUMAN	LSAMP	Limbic system-associated membrane protein	-0.629036	19.2233	-5.42837	1.31187e-06	4.40731e-05	4.45069	down	24h
P04035	HMDH_HUMAN	HMGCR	3-hydroxy-3-methylglutaryl-coenzyme A reductase	-0.632965	19.741	-5.91482	1.02e-07	4.35442e-06	6.87368	down	24h
Q08117	TLE5_HUMAN	TLE5	TLE family member 5	-0.640035	18.7674	-4.5384	7.48042e-05	0.00160559	0.689576	down	24h
Q9Y4D1	DAAM1_HUMAN	DAAM1	Disheveled-associated activator of morphogenesis 1	-0.641847	20.4935	-7.20522	5.20657e-10	2.75556e-08	12.0984	down	24h
O95164	UBL3_HUMAN	UBL3	Ubiquitin-like protein 3	-0.648831	20.5645	-6.50981	8.66533e-09	4.18481e-07	9.30411	down	24h
Q9BV19	CA050_HUMAN	C1orf50	Uncharacterized protein C1orf50	-0.669324	20.2515	-3.78418	0.000451664	0.00718109	-1.17086	down	24h
Q9BSA4	TTYH2_HUMAN	TTYH2	Protein tweety homolog 2	-0.671473	18.9635	-5.64155	3.93453e-07	1.50194e-05	5.58461	down	24h
Q9Y561	LRP12_HUMAN	LRP12	Low-density lipoprotein receptor-related protein 12	-0.712406	16.8534	-7.74928	2.19221e-10	1.23644e-08	13.0785	down	24h
Q9BRX9	WDR83_HUMAN	WDR83	WD repeat domain-containing protein 83	-0.726529	12.5639	-5.7445	2.88662e-05	0.00786224	2.62869	down	6h
Q7Z309	PBIR2_HUMAN	PABIR2	PABIR family member 2	-0.731181	12.9498	-5.03011	3.04738e-05	0.00786224	2.46906	down	6h
O43822	CF410_HUMAN	CFAP410	Cilia- and flagella-associated protein 410	-0.740009	17.6349	-4.6903	1.7867e-05	0.000466414	1.89452	down	24h
Q92673	SORL_HUMAN	SORL1	Sortilin-related receptor	-0.741507	21.2409	-8.78354	1.01526e-11	6.64823e-10	16.2073	down	24h
Q562F6	SGO2_HUMAN	SGO2	Shugoshin 2	-0.747908	11.7788	-4.47096	3.74375e-05	0.000898383	1.17029	down	24h
P31431	SDC4_HUMAN	SDC4	Syndecan-4	-0.750965	17.3404	-5.91147	1.4239e-07	6.04533e-06	6.58694	down	24h
P40126	TYRP2_HUMAN	DCT	L-dopachrome tautomerase	-0.775175	21.8046	-5.79487	2.93652e-07	1.17567e-05	5.90364	down	24h
Q9BX63	FANCJ_HUMAN	BRIP1	Fanconi anemia group J protein	-0.792586	14.1902	-4.02961	0.000249247	0.00441728	-0.554607	down	24h
Q86XS8	GOLI_HUMAN	RNF130	E3 ubiquitin-protein ligase RNF130	-0.799023	11.6229	-4.45443	4.59068e-05	0.00105259	0.996569	down	24h
Q5VUD6	DIK1B_HUMAN	DIPK1B	Divergent protein kinase domain 1B	-0.808278	12.5322	-5.04471	2.20459e-05	0.000560358	1.97029	down	24h
A5D8V6	VP37C_HUMAN	VPS37C	Vacuolar protein sorting-associated protein 37C	-0.879388	13.9267	-4.36863	0.000163898	0.00310402	0.0221089	down	24h
Q13370	PDE3B_HUMAN	PDE3B	cGMP-inhibited 3',5'-cyclic phosphodiesterase 3B	-0.888604	14.7474	-7.34634	5.31632e-10	2.7945e-08	12.131	down	24h
Q86YS3	RFIP4_HUMAN	RAB11FIP4	Rab11 family-interacting protein 4	-0.915014	10.6789	-4.90866	8.27827e-05	0.0017525	0.974337	down	24h
P0DI83	NARR_HUMAN	RAB34	Ras-related protein Rab-34, isoform NARR	-0.939156	13.5678	-4.34301	8.94617e-05	0.00187845	0.478333	down	24h
P08581	MET_HUMAN	MET	Hepatocyte growth factor receptor	-0.94239	14.4117	-5.79646	1.16531e-06	3.98424e-05	4.84296	down	24h
O60245	PCDH7_HUMAN	PCDH7	Protocadherin-7	-0.968499	17.9937	-6.4849	1.74257e-07	7.31785e-06	6.69674	down	24h
Q9Y653	AGRG1_HUMAN	ADGRG1	Adhesion G-protein coupled receptor G1	-0.979355	21.4278	-8.86063	3.72119e-13	2.73844e-11	19.2845	down	24h
Q86VQ1	GLCI1_HUMAN	GLCCI1	Glucocorticoid-induced transcript 1 protein	-0.983975	12.735	-4.96946	3.95858e-05	0.00093828	1.47215	down	24h
P19440	GGT1_HUMAN	GGT1	Glutathione hydrolase 1 proenzyme	-1.00744	13.1214	-4.08789	0.00026003	0.00457238	-0.53955	down	24h
Q9BRX9	WDR83_HUMAN	WDR83	WD repeat domain-containing protein 83	-1.0364	12.5639	-8.16195	3.94583e-07	1.50194e-05	6.49322	down	24h
Q5SZL2	CE85L_HUMAN	CEP85L	Centrosomal protein of 85 kDa-like	-1.11232	14.0253	-4.07054	0.000408654	0.006606	-0.760719	down	24h
A0A024R1R8;Q9Y2S6	TMA7B_HUMAN;TMA7_HUMAN	TMA7;TMA7B	Translation machinery-associated protein 7B	-1.22581	23.7207	-6.42578	9.62857e-07	0.000438383	5.65373	down	6h
Q96A19	C102A_HUMAN	CCDC102A	Coiled-coil domain-containing protein 102A	-1.23055	11.0811	-5.57069	2.64935e-05	0.000660372	2.12169	down	24h
Q12962	TAF10_HUMAN	TAF10	Transcription initiation factor TFIID subunit 10	-1.23545	18.4888	-5.53568	6.29476e-06	0.000186359	3.27916	down	24h
P78504	JAG1_HUMAN	JAG1	Protein jagged-1	-1.34482	17.2606	-8.99778	3.55696e-10	1.94926e-08	13.0068	down	24h
Q96JP0	FEM1C_HUMAN	FEM1C	Protein fem-1 homolog C	-1.41193	9.54914	-4.96906	0.000246328	0.00437558	0.273474	down	24h
Q99728	BARD1_HUMAN	BARD1	BRCA1-associated RING domain protein 1	-1.56592	13.9076	-6.06751	1.72351e-06	5.61924e-05	4.53201	down	24h
O43524	FOXO3_HUMAN	FOXO3	Forkhead box protein O3	-1.84544	10.9257	-6.90287	7.94003e-08	3.46625e-06	7.63441	down	24h
P12035	K2C3_HUMAN	KRT3	Keratin, type II cytoskeletal 3	-1.89956	16.8189	-8.66074	2.91998e-07	1.17514e-05	6.8634	down	24h
P02533	K1C14_HUMAN	KRT14	Keratin, type I cytoskeletal 14	-1.98431	13.5321	-5.18312	6.06545e-05	0.00134292	1.29712	down	24h
O95754	SEM4F_HUMAN	SEMA4F	Semaphorin-4F	-3.35716	12.1693	-7.83331	1.03072e-06	3.55553e-05	5.82928	down	24h
Q9UKT7	FBXL3_HUMAN	FBXL3	F-box/LRR-repeat protein 3	-4.33748	14.2433	-8.93181	5.909e-07	2.17423e-05	6.45993	down	24h

## Sheet: Presence-Absence
Protein.Group	Protein.Names	Genes	First.Protein.Description	Presence/Absence
O14862	AIM2_HUMAN	AIM2	Interferon-inducible protein AIM2	Present IFNG
O95236	APOL3_HUMAN	APOL3	Apolipoprotein L3	Present IFNG
O95786	RIGI_HUMAN	RIGI	Antiviral innate immune response receptor RIG-I	Present IFNG
P00736	C1R_HUMAN	C1R	Complement C1r subcomponent	Present IFNG
P01579	IFNG_HUMAN	IFNG	Interferon gamma	Present IFNG
P10914	IRF1_HUMAN	IRF1	Interferon regulatory factor 1	Present IFNG
P14902	I23O1_HUMAN	IDO1	Indoleamine 2,3-dioxygenase 1	Present IFNG
P28067	DMA_HUMAN	HLA-DMA	HLA class II histocompatibility antigen, DM alpha chain	Present IFNG
P33076	C2TA_HUMAN	CIITA	MHC class II transactivator	Present IFNG
P40305	IFI27_HUMAN	IFI27	Interferon alpha-inducible protein 27, mitochondrial	Present IFNG
Q05084	ICA69_HUMAN	ICA1	Islet cell autoantigen 1	Present IFNG
Q07325	CXCL9_HUMAN	CXCL9	C-X-C motif chemokine 9	Present IFNG
Q15646	OASL_HUMAN	OASL	2'-5'-oligoadenylate synthase-like protein	Present IFNG
Q86X29	LSR_HUMAN	LSR	Lipolysis-stimulated lipoprotein receptor	Present IFNG
Q8N8V2	GBP7_HUMAN	GBP7	Guanylate-binding protein 7	Present IFNG
Q8WVN6	SCTM1_HUMAN	SECTM1	Secreted and transmembrane protein 1	Present IFNG
Q92985	IRF7_HUMAN	IRF7	Interferon regulatory factor 7	Present IFNG
Q9UHI5	LAT2_HUMAN	SLC7A8	Large neutral amino acids transporter small subunit 2	Present IFNG
F5GYI3	UBA1L_HUMAN	UBAP1L	Ubiquitin-associated protein 1-like	Absent IFNG
O75112	LDB3_HUMAN	LDB3	LIM domain-binding protein 3	Absent IFNG
P17707	DCAM_HUMAN	AMD1	S-adenosylmethionine decarboxylase proenzyme	Absent IFNG
P68431;P84243;Q71DI3;Q16695	H31T_HUMAN;H31_HUMAN;H32_HUMAN;H33_HUMAN	H3-3A;H3-4;H3C1;H3C15	Histone H3.1	Absent IFNG
Q6B0I6	KDM4D_HUMAN	KDM4D	Lysine-specific demethylase 4D	Absent IFNG
Q6P1K8	T2H2L_HUMAN	GTF2H2C	General transcription factor IIH subunit 2-like protein	Absent IFNG
Q8N2G6	ZCH24_HUMAN	ZCCHC24	Zinc finger CCHC domain-containing protein 24	Absent IFNG
Q92698	RAD54_HUMAN	RAD54L	DNA repair and recombination protein RAD54-like	Absent IFNG
Q96N06	SPT33_HUMAN	SPATA33	Spermatogenesis-associated protein 33	Absent IFNG
Q96SD1	DCR1C_HUMAN	DCLRE1C	Protein artemis	Absent IFNG
Q9BUH8	BEGIN_HUMAN	BEGAIN	Brain-enriched guanylate kinase-associated protein	Absent IFNG
Q9P0M2	AKA7G_HUMAN	AKAP7	A-kinase anchor protein 7 isoform gamma	Absent IFNG

## Sheet: Overlap_SILAC_IFNG
Protein.Group	Genes	SILAC_logFC	IFNG_logFC_6h	IFNG_logFC_24h
O14862	AIM2	NA	NA	NA
Q9NZQ7	CD274	NA	0.301222	1.29702
P33076	CIITA	NA	NA	NA
Q07325	CXCL9	NA	NA	NA
Q96C10	DHX58	NA	0.147328	2.03303
Q96PP9	GBP4	NA	0.094437	3.75224
Q8N8V2	GBP7	NA	NA	NA
P14902	IDO1	NA	NA	NA
P01579	IFNG	NA	NA	NA
O95786	RIGI	NA	NA	NA
P10914	IRF1	4.51808	NA	NA
P32455	GBP1	3.77842	1.02372	4.28227
Q9BYX4	IFIH1	3.51865	0.60664	3.26603
P05362	ICAM1	3.14662	1.38214	2.59553
Q8WVN6	SECTM1	2.74514	NA	NA
Q03518	TAP1	2.7219	0.90104	3.13137
P32456	GBP2	2.68557	0.891021	4.38018
O14879	IFIT3	2.15462	1.332	3.39804
Q00978	IRF9	2.13761	1.64302	2.559
Q96S86	HAPLN3	2.04859	1.31051	1.85327
P40261	NNMT	1.77891	0.25581	2.86226
Q96DX8	RTP4	1.71017	0.672709	1.54713
P09603	CSF1	1.65058	NA	1.4206
P25774	CTSS	1.6296	0.30886	2.46341
Q8TDB6	DTX3L	1.62589	0.794969	1.96994
P23381	WARS1	1.58735	0.444431	2.60644
Q8IXQ6	PARP9	1.57608	0.644054	1.57545
P42224	STAT1	1.56542	0.516896	2.25302
O14791	APOL1	1.53352	1.30812	3.6434
P19474	TRIM21	1.49433	0.665221	1.86923
Q460N5	PARP14	1.46129	0.528955	2.47239
P28065	PSMB9	1.38401	0.54046	2.23115
Q9BUX1	CHAC1	1.35268	NA	1.48726
Q03519	TAP2	1.33428	0.395973	2.74039
Q9BQE5	APOL2	1.28435	0.332739	1.65751
O14933	UBE2L6	1.27942	0.270811	2.28421
P29728	OAS2	1.26842	0.452276	3.57768
Q13287	NMI	1.22957	0.374747	1.83719
Q99572	P2RX7	1.21341	0.547706	0.963805
P09914	IFIT1	1.20105	0.357647	2.22736
Q13325	IFIT5	1.19955	0.347253	1.27697
Q9HC16	APOBEC3G	1.17601	0.101241	0.960515
Q9P2E3	ZNFX1	1.16018	0.367814	0.725155
P80217	IFI35	1.13815	0.260636	1.97382
P00973	OAS1	1.07956	0.399483	2.61828
Q9NSK7	C19orf12	1.07243	0.33357	0.83336
P13747	HLA-E	0.993547	0.886687	2.56306
Q8NB16	MLKL	0.912928	0.0973288	1.76355
P40306	PSMB10	0.90294	0.42915	3.30088
P14316	IRF2	0.876174	0.302732	0.978505
Q96AZ6	ISG20	0.872255	0.109506	2.10653
Q9BYK8	HELZ2	0.8143	0.309483	1.62705
P40763	STAT3	0.814033	0.329138	1.29339
P41212	ETV6	0.781873	0.163344	1.05206
Q9HB58	SP110	0.767242	0.387092	1.78317
Q8IY21	DDX60	0.75931	0.210094	1.77041
Q9H0J9	PARP12	0.748795	0.2809	1.7359
P29590	PML	0.738764	0.106028	1.18212
Q07820	MCL1	0.71825	0.473932	0.671378
Q14258	TRIM25	0.674918	0.121616	0.783625
Q5K651	SAMD9	0.67444	0.0861368	1.0696
O15162	PLSCR1	0.667077	0.387789	0.894153
P04233	CD74	0.666722	0.105539	2.65888
P28062	PSMB8	0.657269	0.225231	1.44637
Q9Y6K5	OAS3	0.629644	0.131753	1.4544
P01903	HLA-DRA	0.625894	0.168775	2.2791
Q9P0J1	PDP1	0.609332	0.316424	0.576927
P01889	HLA-B	0.586541	0.3244	2.63738
P28838	LAP3	0.565956	0.102671	1.41575
O15533	TAPBP	0.553262	0.178149	1.64871
P13284	IFI30	0.541637	-0.13389	1.36613
Q9ULC3	RAB23	0.512286	0.208429	0.901153
Q9Y5A7	NUB1	0.475611	0.147452	1.04755
P24821	TNC	0.440459	0.215223	1.04865
Q63HN8	RNF213	0.424765	0.0750565	1.30577
P05549	TFAP2A	0.401609	0.14892	0.837786
Q86T65	DAAM2	0.379807	0.184662	1.01954
Q8IZH2	XRN1	0.353652	0.0505089	0.838518

## Sheet: Legend
Column name	Description
TAB1
Protein.Group	Uniprot ID
Protein.Names	Common name of the protein
Genes	Gene symbol
First.Protein.Description	Description of the first protein of the protein group
logFC	The log2 fold change comparing Co-Culture vs Control
AveExpr	The average log2 intensity of the protein across all samples in the dataset for a specific channel
t	The moderated t-statistic from Limma, which assesses the significance of the logFC by shrinking the sample variances towards a pooled estimate
P.Value	The raw p-value from Limma
adj.P.Val	The p-value adjusted for multiple testing using Benjamini-Hochberg by channel
B	The B-statistic (log-odds), representing the log-odds probability that the protein is differentially expressed in a specific channel
regulated	A categorical indicator denoting whether the protein passed the fold-change and significance thresholds defined in the manuscript
tp	The specific time point evaluated for the given row
TAB2
Protein.Group	Uniprot ID
Protein.Names	Common name of the protein
Genes	Gene symbol
First.Protein.Description	Description of the first protein of the protein group
Presence/Absence	A categorical indicator denoting whether the protein is unique to Control (Absent IFNG) or to Co-Culture (present IFNG)
TAB3
Protein.Group	Uniprot ID
Genes	Gene symbol
SILAC_logFC	The log2 fold change comparing Co-Culture vs Control in the - SILAC proteome dataset
IFNG_logFC_6h	The log2 fold change comparing IFNG vs Ctrl at 6h
IFNG_logFC_24h	The log2 fold change comparing IFNG vs Ctrl at 24h
