# Supplementary material for: The proteomics and phosphoproteomics landscape of melanoma under T cell attack
Source: Cell Rep Med. 2026 May 21;7(6):102829. doi: 10.1016/j.xcrm.2026.102829 (PMC13293969; doi:10.1016/j.xcrm.2026.102829)
Supplement: Table S5. Significant phosphoproteomic alterations in melanoma cells and TILs upon 2-h T cell attack, related to Figure 6 [file mmc5.xlsx]

## Sheet: Regulated sites upon co-culture
logFC	AveExpr	t	P.Value	adj.P.Val	B	Channel	psite.id	id	Protein.Names	Genes	site_pos	window	residue	gene_site	Regulation
0.3751	19.921	1.56555	0.134242	0.293991	-5.31276	H	Q9UGU5:S512_M3	Q9UGU5	HMGX4_HUMAN	HMGXB4	512	MLLPASPAKAP	S	HMGXB4_S512_M3	Unchanged
-0.181272	21.2754	-0.855043	0.399157	0.594664	-6.44496	H	Q9HDC5:S469_M3	Q9HDC5	JPH1_HUMAN	JPH1	469	RSPEASPKHSH	S	JPH1_S469_M3	Unchanged
-0.129336	20.1395	-0.157256	0.876731	0.938809	-6.3998	H	Q8IYB3:S781_M3	Q8IYB3	SRRM1_HUMAN	SRRM1	781	PSTNWSPAVPV	S	SRRM1_S781_M3	Unchanged
-1.07285	19.0691	-3.17998	0.00501	0.0278525	-2.34996	H	P62753:S244_M3	P62753	RS6_HUMAN	RPS6	244	ASTSKSESSQK	S	RPS6_S244_M3	Unchanged
0.174753	20.5269	0.699149	0.491271	0.676812	-6.38948	H	P62995:S99_M3	P62995	TRA2B_HUMAN	TRA2B	99	HSHSHSPMSTR	S	TRA2B_S99_M3	Unchanged
-0.570534	21.8563	-2.60659	0.0158806	0.0657299	-3.48167	H	P62753:S240_M3	P62753	RS6_HUMAN	RPS6	240	SSLRASTSKSE	S	RPS6_S240_M3	Unchanged
-0.0821131	18.0826	-0.395699	0.695256	0.824741	-6.62414	H	P35658:S678_M3	P35658	NU214_HUMAN	NUP214	678	AAKPGSPQAKS	S	NUP214_S678_M3	Unchanged
0.022315	19.8244	0.0632654	0.950355	0.977687	-6.32172	H	Q01082:S2169_M3	Q01082	SPTB2_HUMAN	SPTBN1	2169	SSPIPSPTSDR	S	SPTBN1_S2169_M3	Unchanged
-1.24342	21.7025	-3.30297	0.00291742	0.0184368	-1.94449	H	Q16555:S522_M3	Q16555	DPYL2_HUMAN	DPYSL2	522	SSAKTSPAKQQ	S	DPYSL2_S522_M3	Unchanged
-0.135833	20.883	-0.454082	0.655625	0.798863	-6.30254	H	Q9UQ35:S994_M3	Q9UQ35	SRRM2_HUMAN	SRRM2	994	HSGSISPYPKV	S	SRRM2_S994_M3	Unchanged
-0.136753	20.6733	-0.47379	0.639237	0.787744	-6.61337	H	Q9UQ35:S908_M3	Q9UQ35	SRRM2_HUMAN	SRRM2	908	TPPRQSPSRSS	S	SRRM2_S908_M3	Unchanged
0.0987776	21.1427	0.20327	0.841716	0.917702	-6.10837	H	Q9NYF8:S300_M3	Q9NYF8	BCLF1_HUMAN	BCLAF1	300	IPSRRSPAKTI	S	BCLAF1_S300_M3	Unchanged
0.366755	19.2608	1.57774	0.120847	0.27405	-5.88567	H	O76021:S427_M2	O76021	RL1D1_HUMAN	RSL1D1	427	ETPGKSPEKKP	S	RSL1D1_S427_M2	Unchanged
-0.104599	21.9789	-0.374906	0.709429	0.834179	-7.00207	H	Q13207:S657_M2	Q13207	TBX2_HUMAN	TBX2	657	NSREPSPLPEL	S	TBX2_S657_M2	Unchanged
-0.0821875	26.5652	-0.54523	0.587987	0.750854	-6.96638	H	Q96TA1:S696_M2	Q96TA1	NIBA2_HUMAN	NIBAN2	696	SSPPASPLQHL	S	NIBAN2_S696_M2	Unchanged
-0.133791	21.0821	-0.885703	0.382669	0.579438	-6.38849	H	Q9NQW6:T194_M2	Q9NQW6	ANLN_HUMAN	ANLN	194	SNASATPVGRR	T	ANLN_T194_M2	Unchanged
-0.227805	21.1367	-2.5235	0.0157302	0.0653132	-3.96848	H	Q8IYB3:S743_M2	Q8IYB3	SRRM1_HUMAN	SRRM1	743	SPSPQSVRRVS	S	SRRM1_S743_M2	Unchanged
-0.301195	22.9388	-3.26573	0.00198188	0.0137556	-2.21437	H	Q99569:S281_M2	Q99569	PKP4_HUMAN	PKP4	281	SQRPASPTAIR	S	PKP4_S281_M2	Unchanged
0.209332	21.4445	1.4175	0.163122	0.336522	-6.05312	H	Q9UDY2:S986_M2	Q9UDY2	ZO2_HUMAN	TJP2	986	QLRDNSPPPAF	S	TJP2_S986_M2	Unchanged
-0.344472	21.5589	-2.62314	0.0114236	0.0515473	-3.8579	H	Q92538:S1785_M2	Q92538	GBF1_HUMAN	GBF1	1785	SSSPGSPVASS	S	GBF1_S1785_M2	Unchanged
-0.069187	23.3909	-0.30818	0.759599	0.865554	-6.91392	H	Q96B36:S92_M2	Q96B36	AKTS1_HUMAN	AKT1S1	92	PSPTPSPPRPT	S	AKT1S1_S92_M2	Unchanged
0.248333	18.6776	1.31306	0.196181	0.380063	-6.16326	H	Q9UFC0:S259_M2	Q9UFC0	LRWD1_HUMAN	LRWD1	259	AQVEGSPVAGS	S	LRWD1_S259_M2	Unchanged
0.184642	21.1602	0.710506	0.48259	0.669719	-6.57374	H	Q9P1Y6:S1371_M2	Q9P1Y6	PHRF1_HUMAN	PHRF1	1371	AGKEDSPSASG	S	PHRF1_S1371_M2	Unchanged
0.138414	16.9974	0.327195	0.746976	0.857831	-6.4356	H	Q9NVW2:S230_M2	Q9NVW2	RNF12_HUMAN	RLIM	230	AERSRSPLHPM	S	RLIM_S230_M2	Unchanged
-0.145753	22.916	-1.03233	0.307872	0.507175	-6.46093	H	Q9NTI5:T1370_M2	Q9NTI5	PDS5B_HUMAN	PDS5B	1370	ESTQSTPQKGR	T	PDS5B_T1370_M2	Unchanged
-0.304724	17.5267	-1.34692	0.192588	0.375398	-5.63739	H	Q96PC5:S1156_M2	Q96PC5	MIA2_HUMAN	MIA2	1156	GPLRLSPLLPG	S	MIA2_S1156_M2	Unchanged
-0.206286	22.4728	-0.615034	0.544936	0.718853	-6.36968	H	Q13207:S386_M2	Q13207	TBX2_HUMAN	TBX2	386	APDSASPTRLT	S	TBX2_S386_M2	Unchanged
-0.00977427	19.1425	-0.0154847	0.987841	0.994547	-5.80853	H	Q03252:S37_M2	Q03252	LMNB2_HUMAN	LMNB2	37	PATPLSPTRLS	S	LMNB2_S37_M2	Unchanged
0.551733	19.9801	2.42204	0.0202237	0.0785494	-4.17096	H	P20700:S23_M2	P20700	LMNB1_HUMAN	LMNB1	23	PTTPLSPTRLS	S	LMNB1_S23_M2	Unchanged
0.377859	20.4417	1.55642	0.137334	0.298539	-5.21232	H	Q16204:S413_M2	Q16204	CCDC6_HUMAN	CCDC6	413	GITRPSPRRSN	S	CCDC6_S413_M2	Unchanged
-0.148119	23.0175	-0.894525	0.377391	0.574164	-6.45444	H	Q86Y82:S142_M2	Q86Y82	STX12_HUMAN	STX12	142	AGSRLSAEERQ	S	STX12_S142_M2	Unchanged
4.44304	20.3258	17.5575	1.48738e-17	7.35245e-15	28.375	H	P12956:S477_M1	P12956	XRCC6_HUMAN	XRCC6	477	TYRSDSFENPV	S	XRCC6_S477_M1	Up
0.477989	17.3896	2.75377	0.00884546	0.0426525	-3.45358	H	Q9Y5U2:S146_M2	Q9Y5U2	TSSC4_HUMAN	TSSC4	146	HRSPASPRVPP	S	TSSC4_S146_M2	Unchanged
-0.0168413	20.9113	-0.110244	0.912958	0.957738	-6.78899	H	Q8NFG4:S73_M2	Q8NFG4	FLCN_HUMAN	FLCN	73	SVESSSPGPKK	S	FLCN_S73_M2	Unchanged
-0.296753	23.1938	-2.72934	0.0101386	0.047283	-3.41564	H	Q9NQG6:S59_M2	Q9NQG6	MID51_HUMAN	MIEF1	59	ISAPTSPTRLS	S	MIEF1_S59_M2	Unchanged
-0.436142	20.7782	-2.42313	0.0194106	0.0762592	-4.24678	H	Q96MU7:T148_M2	Q96MU7	YTDC1_HUMAN	YTHDC1	148	RAKSPTPDGSE	T	YTHDC1_T148_M2	Unchanged
0.00201753	25.6325	0.0228145	0.9819	0.991536	-7.04156	H	Q9HAU0:T868_M2	Q9HAU0	PKHA5_HUMAN	PLEKHA5	868	IASYVTLRKTK	T	PLEKHA5_T868_M2	Unchanged
-0.321653	18.718	-2.2734	0.0286363	0.100505	-4.49632	H	Q9NRA0:S414_M2	Q9NRA0	SPHK2_HUMAN	SPHK2	414	PPMAHSPLHRS	S	SPHK2_S414_M2	Unchanged
-0.112335	15.2762	-0.686367	0.495807	0.680568	-6.84401	H	Q9NSY0:T411_M2	Q9NSY0	NRBP2_HUMAN	NRBP2	411	KAKTPTPEPFD	T	NRBP2_T411_M2	Unchanged
-0.0639718	24.972	-0.345758	0.731614	0.848927	-6.83233	H	Q66K74:S640_M2	Q66K74	MAP1S_HUMAN	MAP1S	640	RPRTPSPESHR	S	MAP1S_S640_M2	Unchanged
-0.236704	20.918	-0.955598	0.357148	0.555027	-5.76225	H	Q9UPT8:S908_M2	Q9UPT8	ZC3H4_HUMAN	ZC3H4	908	GSLHSSPVGPS	S	ZC3H4_S908_M2	Unchanged
0.156353	21.7906	1.1851	0.241296	0.434934	-6.43778	H	Q9P206:S862_M2	Q9P206	NHSL3_HUMAN	NHSL3	862	LSGRASPVPAP	S	NHSL3_S862_M2	Unchanged
-0.0185356	22.4262	-0.0829191	0.934236	0.969341	-7.12469	H	Q13207:S710_M2	Q13207	TBX2_HUMAN	TBX2	710	SPGRESPK	S	TBX2_S710_M2	Unchanged
-0.11643	19.2348	-0.711229	0.480812	0.668255	-6.76001	H	O75420:S28_M2	O75420	GGYF1_HUMAN	GIGYF1	28	ASPPPSPAMPK	S	GIGYF1_S28_M2	Unchanged
-0.215923	22.913	-1.13209	0.263635	0.459626	-6.4005	H	Q6Y7W6:S30_M2	Q6Y7W6	GGYF2_HUMAN	GIGYF2	30	TSPPLSPALPK	S	GIGYF2_S30_M2	Unchanged
0.440979	19.2064	1.43201	0.171782	0.348326	-5.36436	H	P52948:T553_M2	P52948	NUP98_HUMAN	NUP98	553	THYKLTPRPAT	T	NUP98_T553_M2	Unchanged
0.66808	21.2727	3.1258	0.00403879	0.0235946	-2.44546	H	Q9UJU6:S275_M2	Q9UJU6	DBNL_HUMAN	DBNL	275	TTSISSPQPGK	S	DBNL_S275_M2	Unchanged
4.30603	19.871	24.3333	1.56466e-28	1.50137e-24	54.0785	H	Q86U44:S243_M1	Q86U44	MTA70_HUMAN	METTL3	243	QSKKVSQEILE	S	METTL3_S243_M1	Up
-0.528422	18.7429	-2.46622	0.0181958	0.0727038	-4.05587	H	P13861:S58_M2	P13861	KAP2_HUMAN	PRKAR2A	58	ATPRQSLGHPP	S	PRKAR2A_S58_M2	Unchanged
-0.65599	19.7746	-1.48533	0.158622	0.3302	-5.0856	H	Q8IYB3:S696_M2	Q8IYB3	SRRM1_HUMAN	SRRM1	696	PQTSSSPPPVR	S	SRRM1_S696_M2	Unchanged
0.302608	21.0312	1.88969	0.0644153	0.178332	-5.37976	H	Q8IV50:S29_M2	Q8IV50	LYSM2_HUMAN	LYSMD2	29	SPPPRSRSGSE	S	LYSMD2_S29_M2	Unchanged
-0.511577	20.001	-1.59848	0.123198	0.2775	-5.27761	H	Q8N3F8:S486_M2	Q8N3F8	MILK1_HUMAN	MICALL1	486	RAPSASPLALH	S	MICALL1_S486_M2	Unchanged
0.208824	20.5644	1.32768	0.19151	0.374226	-6.12881	H	Q5TZA2:S1460_M2	Q5TZA2	CROCC_HUMAN	CROCC	1460	RPVPGSPARDA	S	CROCC_S1460_M2	Unchanged
4.15215	26.1938	26.6854	2.831e-32	5.43297e-28	62.5136	H	P02545:S636_M1	P02545	LMNA_HUMAN	LMNA	636	GSGGGSFGDNL	S	LMNA_S636_M1	Up
-0.298408	19.6397	-1.01154	0.329323	0.528014	-5.73306	H	Q76L83:S845_M2	Q76L83	ASXL2_HUMAN	ASXL2	845	LISGASPVHCA	S	ASXL2_S845_M2	Unchanged
-0.384998	12.6807	-1.32987	0.203863	0.390531	-5.37822	H	Q15390:S119_M2	Q15390	MTFR1_HUMAN	MTFR1	119	PSRQISLPDLS	S	MTFR1_S119_M2	Unchanged
0.0833585	18.8552	0.416816	0.679243	0.815321	-6.82883	H	Q96EZ8:S108_M2	Q96EZ8	MCRS1_HUMAN	MCRS1	108	TPVPPSPAPAP	S	MCRS1_S108_M2	Unchanged
-0.0912144	20.7351	-0.346516	0.731576	0.848927	-6.66436	H	Q8N5F7:S9_M2	Q8N5F7	NKAP_HUMAN	NKAP	9	VSGSRSPDREA	S	NKAP_S9_M2	Unchanged
-0.0307581	19.1664	-0.17695	0.860366	0.928957	-7.01674	H	Q13796:S1039_M2	Q13796	SHRM2_HUMAN	SHROOM2	1039	AQSPGSPLHAR	S	SHROOM2_S1039_M2	Unchanged
-0.30575	22.3358	-1.97842	0.0536758	0.157965	-5.17713	H	Q13427:S546_M2	Q13427	PPIG_HUMAN	PPIG	546	RAQSRSRECDI	S	PPIG_S546_M2	Unchanged
0.131	20.1869	0.71348	0.481985	0.669158	-6.45033	H	Q14669:S1427_M2	Q14669	TRIPC_HUMAN	TRIP12	1427	APTKTSPRNAK	S	TRIP12_S1427_M2	Unchanged
-0.106388	26.6374	-1.32937	0.189456	0.37146	-6.2595	H	Q9UQ35:S1014_M2	Q9UQ35	SRRM2_HUMAN	SRRM2	1014	LSGSKSPCPQE	S	SRRM2_S1014_M2	Unchanged
-0.0572681	19.5645	-0.309755	0.758329	0.865019	-6.8657	H	Q9BRD0:S201_M2	Q9BRD0	BUD13_HUMAN	BUD13	201	DSPDPSPPRRP	S	BUD13_S201_M2	Unchanged
4.10009	22.7785	14.6734	6.16914e-16	1.94085e-13	25.1085	H	P51858:T184_M1	P51858	HDGF_HUMAN	HDGF	184	EKEAATLEVER	T	HDGF_T184_M1	Up
-0.0795959	18.0617	-0.46117	0.647828	0.793494	-6.69563	H	P42695:S1357_M2	P42695	CNDD3_HUMAN	NCAPD3	1357	IAILNSVKKAV	S	NCAPD3_S1357_M2	Unchanged
-0.160921	23.5583	-0.901601	0.379392	0.576106	-6.01153	H	O95685:S77_M2	O95685	PPR3D_HUMAN	PPP1R3D	77	ARSLPSSPERR	S	PPP1R3D_S77_M2	Unchanged
-0.099005	18.635	-0.578592	0.5665	0.734872	-6.73245	H	Q99501:S486_M2	Q99501	GA2L1_HUMAN	GAS2L1	486	AAPRLSRVSSP	S	GAS2L1_S486_M2	Unchanged
-0.0725161	23.3884	-0.748809	0.457812	0.648673	-6.77694	H	Q9H4M7:S241_M2	Q9H4M7	PKHA4_HUMAN	PLEKHA4	241	LSRPPSPLSLP	S	PLEKHA4_S241_M2	Unchanged
-0.480069	22.019	-2.33187	0.0238908	0.0880015	-4.47301	H	P27987:S176_M2	P27987	IP3KB_HUMAN	ITPKB	176	RARSPSPCPFR	S	ITPKB_S176_M2	Unchanged
-0.32439	19.3072	-1.09677	0.289308	0.487995	-5.67011	H	Q99501:S438_M2	Q99501	GA2L1_HUMAN	GAS2L1	438	RARSQSREEQA	S	GAS2L1_S438_M2	Unchanged
-0.190125	28.28	-2.50939	0.0152055	0.063881	-4.12879	H	Q9UQ35:T2409_M2	Q9UQ35	SRRM2_HUMAN	SRRM2	2409	RARSRTPPSAP	T	SRRM2_T2409_M2	Unchanged
-0.458091	26.6678	-4.3906	6.25093e-05	0.000871181	1.1166	H	Q13247:S316_M2	Q13247	SRSF6_HUMAN	SRSF6	316	KARSVSPPPKR	S	SRSF6_S316_M2	Unchanged
-0.386723	23.5891	-1.23963	0.234571	0.427142	-5.36469	H	O95685:S78_M2	O95685	PPR3D_HUMAN	PPP1R3D	78	RSLPSSPERRQ	S	PPP1R3D_S78_M2	Unchanged
-0.312652	18.8592	-1.16324	0.256322	0.451913	-5.92401	H	Q8TEK3:S902_M2	Q8TEK3	DOT1L_HUMAN	DOT1L	902	ARSTPSPVLQP	S	DOT1L_S902_M2	Unchanged
-0.179802	16.1195	-1.13178	0.263162	0.459205	-6.46376	H	P51610:S6_M2	P51610	HCFC1_HUMAN	HCFC1	6	MASAVSPANLP	S	HCFC1_S6_M2	Unchanged
0.0659663	18.8636	0.290307	0.774341	0.875356	-6.56427	H	Q5JR12:S76_M2	Q5JR12	PPM1J_HUMAN	PPM1J	76	TFLQLSPGGLR	S	PPM1J_S76_M2	Unchanged
-0.466152	18.4337	-2.485	0.0182552	0.0728929	-3.97591	H	O94826:S110_M2	O94826	TOM70_HUMAN	TOMM70	110	HLDMNSLDRAQ	S	TOMM70_S110_M2	Unchanged
0.49756	21.1518	1.94641	0.063078	0.175975	-4.87971	H	O15119:S435_M2	O15119	TBX3_HUMAN	TBX3	435	KASPDSRHSPA	S	TBX3_S435_M2	Unchanged
0.342829	21.3192	1.35364	0.181743	0.361015	-6.21633	H	P46379:S973_M2	P46379	BAG6_HUMAN	BAG6	973	QRENASPAPGT	S	BAG6_S973_M2	Unchanged
0.0265506	19.5559	0.162075	0.871879	0.935954	-7.11487	H	O75385:S479_M2	O75385	ULK1_HUMAN	ULK1	479	ARASPSPPAHA	S	ULK1_S479_M2	Unchanged
0.181483	18.6643	0.485542	0.632655	0.782415	-6.07433	H	Q9HC35:S146_M2	Q9HC35	EMAL4_HUMAN	EML4	146	IRASPSPQPSS	S	EML4_S146_M2	Unchanged
-0.290894	17.3853	-1.18446	0.25388	0.449467	-5.52293	H	Q9UIF9:S509_M2	Q9UIF9	BAZ2A_HUMAN	BAZ2A	509	AFPTASPANKD	S	BAZ2A_S509_M2	Unchanged
-0.183868	23.8591	-1.2692	0.213335	0.402775	-6.07072	H	O15400:S129_M2	O15400	STX7_HUMAN	STX7	129	ASSRVSGSFPE	S	STX7_S129_M2	Unchanged
-0.132146	21.4865	-1.02499	0.310238	0.509305	-6.58976	H	Q63ZY6:S260_M2	Q63ZY6	NSN5C_HUMAN	NSUN5P2	260	PERTPSPAPKR	S	NSUN5P2_S260_M2	Unchanged
-0.476135	19.2135	-1.01336	0.326275	0.525342	-5.44163	H	O43237:S391_M2	O43237	DC1L2_HUMAN	DYNC1LI2	391	RGPSGSPRTQG	S	DYNC1LI2_S391_M2	Unchanged
0.127197	20.1037	0.781466	0.442982	0.635181	-6.29419	H	Q9UQ88:S222_M2	Q9UQ88	CD11A_HUMAN	CDK11A	222	SHWSRSPPRPP	S	CDK11A_S222_M2	Unchanged
-0.403365	14.0733	-1.10485	0.284915	0.483311	-5.80574	H	Q7Z2K8:S64_M2	Q7Z2K8	GRIN1_HUMAN	GPRIN1	64	HTPDQSPGMES	S	GPRIN1_S64_M2	Unchanged
-0.326652	24.5866	-2.44192	0.0182135	0.0727524	-4.25419	H	O94804:S454_M2	O94804	STK10_HUMAN	STK10	454	QSRPNSSALET	S	STK10_S454_M2	Unchanged
0.305554	19.1051	1.05696	0.301662	0.501577	-6.05824	H	P35568:S348_M2	P35568	IRS1_HUMAN	IRS1	348	DGSPVSPSTNR	S	IRS1_S348_M2	Unchanged
0.164653	27.5812	1.78219	0.0804826	0.207907	-5.5782	H	P02545:S407_M2	P02545	LMNA_HUMAN	LMNA	407	ASSHSSQTQGG	S	LMNA_S407_M2	Unchanged
-0.300498	18.7311	-1.54538	0.131887	0.290324	-5.67202	H	O75122:S364_M2	O75122	CLAP2_HUMAN	CLASP2	364	SSLPGSLQRSR	S	CLASP2_S364_M2	Unchanged
-0.00638893	21.4317	-0.0485541	0.961545	0.98303	-6.87796	H	O14646:S1683_M2	O14646	CHD1_HUMAN	CHD1	1683	PLDQRSPYGSR	S	CHD1_S1683_M2	Unchanged
0.123157	19.9036	0.47115	0.643297	0.790012	-6.34991	H	Q9UGU5:S502_M3	Q9UGU5	HMGX4_HUMAN	HMGXB4	502	SPQKKSPPTTM	S	HMGXB4_S502_M3	Unchanged
-0.0833393	21.92	-0.613325	0.542405	0.716617	-6.92668	H	O15344:S96_M2	O15344	TRI18_HUMAN	MID1	96	VSGPNSPSETR	S	MID1_S96_M2	Unchanged
0.127809	21.7455	0.564461	0.577157	0.741877	-6.53634	H	Q86U86:S14_M2	Q86U86	PB1_HUMAN	PBRM1	14	TSPSSSVSGDF	S	PBRM1_S14_M2	Unchanged
-0.0681822	25.6371	-0.620317	0.537724	0.713113	-6.94544	H	Q8IWW6:S240_M2	Q8IWW6	RHG12_HUMAN	ARHGAP12	240	QGRPDSPVYAN	S	ARHGAP12_S240_M2	Unchanged
3.92158	20.451	10.9603	2.61134e-09	1.47395e-07	10.911	H	P18621:S5_M1	P18621	RL17_HUMAN	RPL17	5	MVRYSLDPEN	S	RPL17_S5_M1	Up
0.074703	15.8404	0.207618	0.838588	0.916002	-6.27677	H	Q9UHB7:S1058_M2	Q9UHB7	AFF4_HUMAN	AFF4	1058	MPSPVSPKLSP	S	AFF4_S1058_M2	Unchanged
-0.19849	24.1967	-1.64395	0.106257	0.251781	-5.79422	H	P29590:S527_M2	P29590	PML_HUMAN	PML	527	LDGPPSPRSPV	S	PML_S527_M2	Unchanged
-0.428321	18.3325	-1.35494	0.187241	0.368611	-5.70566	H	Q8NFH5:T265_M2	Q8NFH5	NUP35_HUMAN	NUP35	265	PSLAFTPPIKT	T	NUP35_T265_M2	Unchanged
-0.375146	15.4605	-0.955896	0.354609	0.553236	-5.67855	H	Q14966:S560_M2	Q14966	ZN638_HUMAN	ZNF638	560	CFRSVSPERMS	S	ZNF638_S560_M2	Unchanged
-0.448521	19.4429	-1.45798	0.160625	0.333069	-5.43893	H	Q8NHP6:T452_M2	Q8NHP6	MSPD2_HUMAN	MOSPD2	452	SSKPNTLTLKD	T	MOSPD2_T452_M2	Unchanged
0.0775975	25.5307	0.490313	0.625949	0.777367	-7.01811	H	Q13523:S437_M2	Q13523	PRP4K_HUMAN	PRP4K	437	PINRWSPTRRR	S	PRP4K_S437_M2	Unchanged
-0.108132	22.1433	-1.06864	0.290503	0.48921	-6.5124	H	Q8N2M8:S456_M2	Q8N2M8	CLASR_HUMAN	CLASRP	456	HRYSRSPARRG	S	CLASRP_S456_M2	Unchanged
-0.039138	20.5549	-0.177012	0.860447	0.928982	-6.91996	H	Q3V6T2:S237_M2	Q3V6T2	GRDN_HUMAN	CCDC88A	237	QSPCGSPGMKR	S	CCDC88A_S237_M2	Unchanged
0.0209731	20.2392	0.131152	0.896392	0.949578	-6.83714	H	Q96JH7:T761_M2	Q96JH7	VCIP1_HUMAN	VCPIP1	761	SSAPATPTKAP	T	VCPIP1_T761_M2	Unchanged
0.191156	21.9124	2.01042	0.0501853	0.150626	-5.10609	H	Q9UQ35:S1458_M2	Q9UQ35	SRRM2_HUMAN	SRRM2	1458	TPSRHSLSGSS	S	SRRM2_S1458_M2	Unchanged
0.123752	18.8086	0.317715	0.753609	0.86217	-6.2657	H	Q8TAP9:T51_M2	Q8TAP9	MPLKI_HUMAN	MPLKIP	51	GSPHHTPPYGP	T	MPLKIP_T51_M2	Unchanged
0.0030617	23.5048	0.0361072	0.971333	0.987186	-7.1389	H	A0JNW5:S418_M2	A0JNW5	BLT3B_HUMAN	BLTP3B	418	GSPPKSPTHAS	S	BLTP3B_S418_M2	Unchanged
-0.101997	21.4691	-0.345233	0.735172	0.851203	-6.06759	H	Q9BSF8:S112_M2	Q9BSF8	BTBDA_HUMAN	BTBD10	112	SSRPSSPRPQK	S	BTBD10_S112_M2	Unchanged
-0.304569	19.5252	-2.05026	0.0459798	0.141511	-5.02048	H	Q9P2N6:S515_M2	Q9P2N6	KANL3_HUMAN	KANSL3	515	GSRPASPAAKL	S	KANSL3_S515_M2	Unchanged
-0.513359	22.4114	-2.91119	0.00625402	0.0330636	-3.03991	H	Q9H4M7:S563_M2	Q9H4M7	PKHA4_HUMAN	PLEKHA4	563	GSPRVSRASSP	S	PLEKHA4_S563_M2	Unchanged
-0.180962	15.9701	-0.409705	0.688863	0.820759	-6.13616	H	P78364:T922_M2	P78364	PHC1_HUMAN	PHC1	922	NTAPPTPELHG	T	PHC1_T922_M2	Unchanged
-0.243409	20.1168	-1.11154	0.274703	0.471592	-6.16497	H	Q9BUB5:S226_M2	Q9BUB5	MKNK1_HUMAN	MKNK1	226	SPEKVSPVKIC	S	MKNK1_S226_M2	Unchanged
-0.0447927	21.6371	-0.279028	0.781791	0.880516	-6.85808	H	Q8NDI1:S432_M2	Q8NDI1	EHBP1_HUMAN	EHBP1	432	TSPKPSPIPSP	S	EHBP1_S432_M2	Unchanged
-0.066396	23.1644	-0.44487	0.658236	0.801028	-7.03954	H	Q8NDI1:S436_M2	Q8NDI1	EHBP1_HUMAN	EHBP1	436	PSPIPSPVLGR	S	EHBP1_S436_M2	Unchanged
0.370474	18.8678	0.953048	0.351075	0.549953	-6.11143	H	Q15154:S435_M2	Q15154	PCM1_HUMAN	PCM1	435	SSPQRSVDQRS	S	PCM1_S435_M2	Unchanged
-0.281206	20.7104	-1.12754	0.267258	0.463654	-6.25887	H	Q9P206:S673_M2	Q9P206	NHSL3_HUMAN	NHSL3	673	QSPPPSPPPSY	S	NHSL3_S673_M2	Unchanged
-0.500732	21.1106	-1.95113	0.0564732	0.163342	-5.26826	H	Q9BRD0:S151_M2	Q9BRD0	BUD13_HUMAN	BUD13	151	DTPDPSPRRAR	S	BUD13_S151_M2	Unchanged
-0.245661	24.4352	-2.98178	0.00436361	0.0249678	-2.9754	H	Q9HCD5:S34_M2	Q9HCD5	NCOA5_HUMAN	NCOA5	34	SPIRGSPRREP	S	NCOA5_S34_M2	Unchanged
-0.162286	20.1607	-0.985831	0.328723	0.527585	-6.65197	H	Q9UQ35:S408_M2	Q9UQ35	SRRM2_HUMAN	SRRM2	408	RSPPKSPEKLP	S	SRRM2_S408_M2	Unchanged
-0.177103	20.6894	-0.498101	0.623935	0.776268	-6.35568	H	Q08999:S966_M2	Q08999	RBL2_HUMAN	RBL2	966	TSRDSSPVMRS	S	RBL2_S966_M2	Unchanged
-0.288676	21.8522	-1.88332	0.0657649	0.181023	-5.34772	H	P49792:S2454_M2	P49792	RBP2_HUMAN	RANBP2	2454	ITPHVSRSSTP	S	RANBP2_S2454_M2	Unchanged
0.0510125	20.153	0.297352	0.768501	0.871546	-6.69349	H	Q96PU5:S479_M2	Q96PU5	NED4L_HUMAN	NEDD4L	479	LSNPQSPQPSP	S	NEDD4L_S479_M2	Unchanged
0.409063	19.6263	1.41086	0.174729	0.352492	-5.48154	H	Q96PU5:S487_M2	Q96PU5	NED4L_HUMAN	NEDD4L	487	PSPYNSPKPQH	S	NEDD4L_S487_M2	Unchanged
0.616058	21.2941	1.99664	0.0551105	0.160709	-4.90513	H	Q9H4A3:S2032_M2	Q9H4A3	WNK1_HUMAN	WNK1	2032	SGSPHSPHQLS	S	WNK1_S2032_M2	Unchanged
0.293843	14.9537	0.762413	0.460941	0.65142	-5.87879	H	Q5THJ4:S1765_M2	Q5THJ4	VP13D_HUMAN	VPS13D	1765	LTPPPSPTVDE	S	VPS13D_S1765_M2	Unchanged
-0.0959416	26.8347	-0.994752	0.324405	0.52334	-6.64319	H	Q9Y3T9:S56_M2	Q9Y3T9	NOC2L_HUMAN	NOC2L	56	DKPGGSPSASR	S	NOC2L_S56_M2	Unchanged
0.462664	20.4331	2.58743	0.013772	0.0593662	-3.77575	H	Q5VUA4:S698_M2	Q5VUA4	ZN318_HUMAN	ZNF318	698	HPHPPSPVDPY	S	ZNF318_S698_M2	Unchanged
0.0125672	18.9958	0.0372615	0.970779	0.987186	-6.25037	H	O75122:S512_M2	O75122	CLAP2_HUMAN	CLASP2	512	SPSRLSVARSS	S	CLASP2_S512_M2	Unchanged
0.209293	24.6006	1.31183	0.195489	0.379255	-6.25933	H	P85037:S223_M2	P85037	FOXK1_HUMAN	FOXK1	223	LYPQISPLKIH	S	FOXK1_S223_M2	Unchanged
0.156452	21.5947	1.58089	0.120006	0.272871	-5.89226	H	Q9H4Z3:S30_M2	Q9H4Z3	CAPAM_HUMAN	PCIF1	30	QSQPCSPKPIR	S	PCIF1_S30_M2	Unchanged
-0.0157618	26.2374	-0.145494	0.884876	0.942914	-7.12885	H	Q8IXT5:S254_M2	Q8IXT5	RB12B_HUMAN	RBM12B	254	RSEEHSPPRGI	S	RBM12B_S254_M2	Unchanged
0.214351	19.1639	0.820755	0.423365	0.616985	-6.09371	H	P78524:S368_M2	P78524	DEN2B_HUMAN	DENND2B	368	GTPGNSPSSQR	S	DENND2B_S368_M2	Unchanged
-0.0637243	22.2375	-0.661362	0.51288	0.694076	-6.66173	H	Q8IXJ6:S372_M2	Q8IXJ6	SIR2_HUMAN	SIRT2	372	ASPKKSPPPAK	S	SIRT2_S372_M2	Unchanged
0.0880545	18.2119	0.207807	0.837516	0.915462	-6.18079	H	P51810:S343_M2	P51810	GP143_HUMAN	GPR143	343	EGAHPSPLMPH	S	GPR143_S343_M2	Unchanged
-0.11925	20.5795	-0.819313	0.417269	0.61147	-6.66254	H	Q9NYF8:S531_M2	Q9NYF8	BCLF1_HUMAN	BCLAF1	531	TFREESPLRIK	S	BCLAF1_S531_M2	Unchanged
0.0139453	19.4076	0.0360746	0.971391	0.987186	-7.01459	H	Q9H1E3:S204_M2	Q9H1E3	NUCKS_HUMAN	NUCKS1	204	KEKTPSPKEED	S	NUCKS1_S204_M2	Unchanged
3.86855	21.6431	16.7088	7.23229e-18	4.2059e-15	29.3735	H	Q9BQG0:S1303_M1	Q9BQG0	MBB1A_HUMAN	MYBBP1A	1303	KKARLSLVIRS	S	MYBBP1A_S1303_M1	Up
0.253769	20.0059	1.17845	0.24986	0.44474	-5.98808	H	Q9UQ35:S1326_M2	Q9UQ35	SRRM2_HUMAN	SRRM2	1326	PLRENSFGSPL	S	SRRM2_S1326_M2	Unchanged
0.166706	22.7741	0.678515	0.501384	0.685279	-6.74889	H	Q9UQ35:S1329_M2	Q9UQ35	SRRM2_HUMAN	SRRM2	1329	ENSFGSPLEFR	S	SRRM2_S1329_M2	Unchanged
-0.302951	19.1425	-1.94002	0.0607899	0.171648	-5.06538	H	P51825:S212_M2	P51825	AFF1_HUMAN	AFF1	212	PVPPLSPIHSN	S	AFF1_S212_M2	Unchanged
-0.14983	20.1606	-0.780933	0.439364	0.632403	-6.66261	H	Q13049:S339_M2	Q13049	TRI32_HUMAN	TRIM32	339	ASPRASPAKQR	S	TRIM32_S339_M2	Unchanged
0.849877	20.6571	1.94846	0.0597326	0.169978	-4.99813	H	O43765:T81_M2	O43765	SGTA_HUMAN	SGTA	81	RSPARTPPSEE	T	SGTA_T81_M2	Unchanged
-0.472917	19.2889	-1.5486	0.14143	0.304861	-5.20985	H	Q9Y2L9:S536_M2	Q9Y2L9	LRCH1_HUMAN	LRCH1	536	NSPAVSPTTNS	S	LRCH1_S536_M2	Unchanged
-0.109747	18.8053	-0.69287	0.491753	0.677134	-6.83964	H	Q08999:T417_M2	Q08999	RBL2_HUMAN	RBL2	417	NSPCVTPVSTA	T	RBL2_T417_M2	Unchanged
1.1443	20.721	3.33603	0.00208027	0.01427	-1.93412	H	O14745:S280_M2	O14745	NHRF1_HUMAN	NHERF1	280	EAALESPRPAL	S	NHERF1_S280_M2	Unchanged
-0.323407	19.852	-1.61229	0.118245	0.27002	-5.48731	H	Q13207:S342_M2	Q13207	TBX2_HUMAN	TBX2	342	PGAAPSPLRLH	S	TBX2_S342_M2	Unchanged
-0.31068	18.9108	-1.35339	0.187728	0.369128	-5.69393	H	Q9HCE3:S298_M2	Q9HCE3	ZN532_HUMAN	ZNF532	298	NSRESSPLPKE	S	ZNF532_S298_M2	Unchanged
0.25282	22.1238	0.915713	0.373691	0.57098	-5.69236	H	P42167:T160_M2	P42167	LAP2B_HUMAN	TMPO	160	ESRSSTPLPTI	T	TMPO_T160_M2	Unchanged
-0.185994	21.9795	-0.902673	0.371056	0.568682	-6.69702	H	Q92615:S736_M2	Q92615	LAR4B_HUMAN	LARP4B	736	STPPKSPQ	S	LARP4B_S736_M2	Unchanged
-0.112868	20.2562	-0.456297	0.651195	0.795739	-6.6363	H	Q5VZK9:S1319_M2	Q5VZK9	CARL1_HUMAN	CARMIL1	1319	SSPQPSPRTFS	S	CARMIL1_S1319_M2	Unchanged
0.523085	21.9611	1.73299	0.0979888	0.238236	-5.11149	H	Q6UN15:S500_M2	Q6UN15	FIP1_HUMAN	FIP1L1	500	PSVFNSDEERY	S	FIP1L1_S500_M2	Unchanged
-0.0725416	20.107	-0.32336	0.749386	0.859443	-6.52133	H	Q9NPI1:S289_M2	Q9NPI1	BRD7_HUMAN	BRD7	289	AHAFKSPSKEN	S	BRD7_S289_M2	Unchanged
-0.0828163	26.0715	-1.00109	0.321732	0.521087	-6.59136	H	Q9BXP5:S74_M2	Q9BXP5	SRRT_HUMAN	SRRT	74	PRHELSPPQKR	S	SRRT_S74_M2	Unchanged
0.148015	23.7492	0.646864	0.520698	0.699917	-6.88564	H	P23588:S409_M2	P23588	IF4B_HUMAN	EIF4B	409	HPSWRSEETQE	S	EIF4B_S409_M2	Unchanged
0.91623	20.2125	2.88637	0.00657692	0.034261	-3.093	H	O60271:T217_M2	O60271	JIP4_HUMAN	SPAG9	217	GDGLLTPDAQK	T	SPAG9_T217_M2	Unchanged
-0.26774	25.2625	-1.96438	0.0548745	0.160213	-5.2438	H	P84103:S140_M2	P84103	SRSF3_HUMAN	SRSF3	140	RERSLSRERNH	S	SRSF3_S140_M2	Unchanged
0.161581	27.1395	2.39133	0.0203925	0.0789813	-4.39158	H	Q9Y2W1:S253_M2	Q9Y2W1	TR150_HUMAN	THRAP3	253	SPALKSPLQSV	S	THRAP3_S253_M2	Unchanged
-0.332709	24.2474	-1.67785	0.0994163	0.240714	-5.74011	H	Q9Y2V2:S32_M2	Q9Y2V2	CHSP1_HUMAN	CARHSP1	32	RERSPSPLRGN	S	CARHSP1_S32_M2	Unchanged
-0.54646	18.5639	-2.32008	0.0267312	0.0954593	-4.29888	H	Q14687:S828_M2	Q14687	GSE1_HUMAN	GSE1	828	RERSPSPPTIQ	S	GSE1_S828_M2	Unchanged
-0.192089	21.8039	-0.948844	0.347293	0.546438	-6.65021	H	P49585:S331_M2	P49585	PCY1A_HUMAN	PCYT1A	331	RERSPSPSFRW	S	PCYT1A_S331_M2	Unchanged
0.00735967	22.3694	0.0433169	0.965646	0.984421	-7.01192	H	Q9Y2V2:S41_M2	Q9Y2V2	CHSP1_HUMAN	CARHSP1	41	GNVVPSPLPTR	S	CARHSP1_S41_M2	Unchanged
-0.163065	19.4179	-0.650417	0.519971	0.699405	-6.63739	H	O43719:S498_M2	O43719	HTSF1_HUMAN	HTATSF1	498	GSEEDSPKKES	S	HTATSF1_S498_M2	Unchanged
0.0392474	20.088	0.135205	0.893465	0.947905	-6.6753	H	Q96T58:S2126_M2	Q96T58	MINT_HUMAN	SPEN	2126	PEKSESPQKED	S	SPEN_S2126_M2	Unchanged
-0.127644	24.4809	-0.793975	0.430987	0.624279	-6.78912	H	Q01082:S2169_M2	Q01082	SPTB2_HUMAN	SPTBN1	2169	SSPIPSPTSDR	S	SPTBN1_S2169_M2	Unchanged
-0.266195	22.1642	-1.19577	0.237701	0.430905	-6.36742	H	Q6PKG0:S521_M2	Q6PKG0	LARP1_HUMAN	LARP1	521	ESAPGSPRAVT	S	LARP1_S521_M2	Unchanged
0.528762	19.4903	1.57224	0.131074	0.289331	-5.38263	H	Q9NQX3:S194_M2	Q9NQX3	GEPH_HUMAN	GPHN	194	PPPPLSPPPTT	S	GPHN_S194_M2	Unchanged
-0.248084	22.7697	-1.21865	0.234058	0.426467	-5.8476	H	Q15154:S384_M2	Q15154	PCM1_HUMAN	PCM1	384	QSRKPSASERL	S	PCM1_S384_M2	Unchanged
0.0556584	24.0372	0.252245	0.803343	0.894632	-6.5506	H	Q14C86:T762_M2	Q14C86	GAPD1_HUMAN	GAPVD1	762	SSRPSTPGLSV	T	GAPVD1_T762_M2	Unchanged
0.0704485	20.2676	0.508925	0.614699	0.770878	-6.65089	H	Q9HCD6:S1534_M2	Q9HCD6	TANC2_HUMAN	TANC2	1534	PSPPPSPLRRG	S	TANC2_S1534_M2	Unchanged
0.0368061	20.0801	0.144415	0.885923	0.943702	-6.9169	H	P19484:S122_M2	P19484	TFEB_HUMAN	TFEB	122	PPPAASPGVRA	S	TFEB_S122_M2	Unchanged
0.219932	20.3873	1.08329	0.284763	0.483148	-6.43035	H	Q969V6:S454_M2	Q969V6	MRTFA_HUMAN	MRTFA	454	STPPVSPTPSE	S	MRTFA_S454_M2	Unchanged
0.572626	16.3033	2.15812	0.0449366	0.139226	-4.25878	H	O43166:S1568_M2	O43166	SI1L1_HUMAN	SIPA1L1	1568	LSSPQSPFPST	S	SIPA1L1_S1568_M2	Unchanged
-0.370715	14.8905	-1.11027	0.281761	0.479422	-5.77778	H	Q9UBC2:T113_M2	Q9UBC2	EP15R_HUMAN	EPS15L1	113	SPLMVTPPSAE	T	EPS15L1_T113_M2	Unchanged
0.123008	22.959	1.36741	0.177533	0.355602	-6.18422	H	Q99590:S802_M2	Q99590	SCAFB_HUMAN	SCAF11	802	PSTTWSPNKDT	S	SCAF11_S802_M2	Unchanged
-0.166608	22.1967	-1.36208	0.179081	0.357287	-6.20513	H	Q96JG6:S498_M2	Q96JG6	VPS50_HUMAN	VPS50	498	RSPSVSPSKQP	S	VPS50_S498_M2	Unchanged
0.502004	21.3562	2.74899	0.0086596	0.0420512	-3.49744	H	Q9Y5K6:S514_M2	Q9Y5K6	CD2AP_HUMAN	CD2AP	514	HSPTHSPEKIL	S	CD2AP_S514_M2	Unchanged
-0.159953	23.3298	-1.73145	0.0892256	0.223509	-5.66345	H	O14681:S330_M2	O14681	EI24_HUMAN	EI24	330	PSPHPSPAKLK	S	EI24_S330_M2	Unchanged
0.213931	26.6762	1.68704	0.09751	0.237386	-5.73625	H	Q13427:T358_M2	Q13427	PPIG_HUMAN	PPIG	358	FRRSETPPHWR	T	PPIG_T358_M2	Unchanged
-0.340273	19.4717	-2.51981	0.0148104	0.0626327	-4.10511	H	Q9P270:S467_M2	Q9P270	SLAI2_HUMAN	SLAIN2	467	SPAAPSPLALR	S	SLAIN2_S467_M2	Unchanged
-0.224257	21.6281	-0.938025	0.360207	0.558243	-5.97884	H	Q8IY92:S1329_M2	Q8IY92	SLX4_HUMAN	SLX4	1329	CLTPVSPGTSD	S	SLX4_S1329_M2	Unchanged
0.727086	22.455	2.14173	0.0379664	0.123222	-4.74839	H	P13639:T59_M2	P13639	EF2_HUMAN	EEF2	59	TRFTDTRKDEQ	T	EEF2_T59_M2	Unchanged
0.715274	15.6438	1.00968	0.331537	0.530263	-5.03852	H	Q15942:S281_M2	Q15942	ZYX_HUMAN	ZYX	281	VASKFSPGAPG	S	ZYX_S281_M2	Unchanged
-0.0232654	21.8807	-0.129129	0.897747	0.950285	-7.13112	H	Q5SRE5:S1717_M2	Q5SRE5	NU188_HUMAN	NUP188	1717	TGVLPSPQGKS	S	NUP188_S1717_M2	Unchanged
-0.314657	18.9809	-1.9679	0.0550373	0.160544	-5.17956	H	Q8TED9:S104_M2	Q8TED9	AF1L1_HUMAN	AFAP1L1	104	PELAKSPRLRN	S	AFAP1L1_S104_M2	Unchanged
0.813275	18.3384	2.6984	0.0126387	0.0555542	-3.34689	H	O60716:S920_M2	O60716	CTND1_HUMAN	CTNND1	920	RTLDRSGDLGD	S	CTNND1_S920_M2	Unchanged
-0.0977486	16.2432	-0.482232	0.632291	0.782163	-6.8379	H	O75533:T278_M2	O75533	SF3B1_HUMAN	SF3B1	278	TPGHATPGHGG	T	SF3B1_T278_M2	Unchanged
-0.091895	16.5109	-0.308115	0.762052	0.867102	-6.27311	H	Q8TEP8:S1755_M2	Q8TEP8	CE192_HUMAN	CEP192	1755	GSKPLSPGPCL	S	CEP192_S1755_M2	Unchanged
-0.24863	15.32	-0.443243	0.664522	0.804989	-5.99957	H	O75533:T328_M2	O75533	SF3B1_HUMAN	SF3B1	328	IGETPTPGASK	T	SF3B1_T328_M2	Unchanged
0.387385	22.5927	2.10999	0.0397204	0.127109	-4.96584	H	Q99459:T396_M2	Q99459	CDC5L_HUMAN	CDC5L	396	DFSGVTPQRQV	T	CDC5L_T396_M2	Unchanged
-0.379079	21.0468	-1.53254	0.138111	0.29983	-5.48849	H	P10398:S257_M2	P10398	ARAF_HUMAN	ARAF	257	GTPRGSPSPAS	S	ARAF_S257_M2	Unchanged
-0.218929	24.0828	-2.03351	0.0474718	0.144686	-5.08319	H	Q14195:S522_M2	Q14195	DPYL3_HUMAN	DPYSL3	522	GSARGSPTRPN	S	DPYSL3_S522_M2	Unchanged
0.508572	25.3401	1.5992	0.129737	0.287374	-5.05652	H	Q00613:T369_M2	Q00613	HSF1_HUMAN	HSF1	369	PPPTSTPEKCL	T	HSF1_T369_M2	Unchanged
0.0859003	17.5155	0.228364	0.821245	0.905622	-6.61872	H	Q12767:S225_M2	Q12767	TMM94_HUMAN	TMEM94	225	FSPPPSPRGEV	S	TMEM94_S225_M2	Unchanged
0.252512	17.7571	0.72739	0.475144	0.663759	-6.25069	H	Q6PJF5:S328_M2	Q6PJF5	RHDF2_HUMAN	RHBDF2	328	SASPVSPDGVQ	S	RHBDF2_S328_M2	Unchanged
-0.352919	22.4096	-2.3021	0.0265245	0.0949499	-4.45554	H	Q9Y2J2:T469_M2	Q9Y2J2	E41L3_HUMAN	EPB41L3	469	LITTVTPEKKA	T	EPB41L3_T469_M2	Unchanged
0.0888872	17.6203	0.432104	0.668688	0.807732	-6.60688	H	Q13191:S525_M2	Q13191	CBLB_HUMAN	CBLB	525	RSPCGSPTGSP	S	CBLB_S525_M2	Unchanged
-0.00187645	21.9336	-0.0166503	0.986787	0.994038	-7.0662	H	Q9Y6R9:S458_M2	Q9Y6R9	CCD61_HUMAN	CCDC61	458	GSNMKSPPVER	S	CCDC61_S458_M2	Unchanged
0.0612357	20.1835	0.331792	0.742303	0.855044	-6.76425	H	P48730:S331_M2	P48730	KC1D_HUMAN	CSNK1D	331	LPSTASGRLRG	S	CSNK1D_S331_M2	Unchanged
-0.30036	16.798	-1.41394	0.171585	0.348122	-5.62244	H	Q96DF8:S395_M2	Q96DF8	ESS2_HUMAN	ESS2	395	LSPAMSPALQR	S	ESS2_S395_M2	Unchanged
-0.0499467	21.6749	-0.497779	0.620977	0.774194	-6.93205	H	Q5TZA2:S494_M2	Q5TZA2	CROCC_HUMAN	CROCC	494	GQRTPSPPRRS	S	CROCC_S494_M2	Unchanged
-0.103063	20.3131	-0.449451	0.655615	0.798863	-6.85605	H	Q5VT52:S930_M2	Q5VT52	RPRD2_HUMAN	RPRD2	930	SDRSPSPSKND	S	RPRD2_S930_M2	Unchanged
0.401909	18.97	0.835389	0.416052	0.610365	-6.04639	H	A2AJT9:S80_M2	A2AJT9	BCLA3_HUMAN	BCLAF3	80	EHRSPSPNIRN	S	BCLAF3_S80_M2	Unchanged
-0.109527	23.8072	-1.14775	0.25657	0.452101	-6.44347	H	P35269:T389_M2	P35269	T2FA_HUMAN	GTF2F1	389	NSRPGTPSAEG	T	GTF2F1_T389_M2	Unchanged
0.567031	18.758	2.68841	0.0142624	0.0609744	-3.33348	H	Q9NRA8:S693_M2	Q9NRA8	4ET_HUMAN	EIF4ENIF1	693	ITSMLSPSFTP	S	EIF4ENIF1_S693_M2	Unchanged
0.108387	20.7144	0.526464	0.601291	0.761625	-6.86948	H	Q05682:T730_M2	Q05682	CALD1_HUMAN	CALD1	730	PTAAGTPNKET	T	CALD1_T730_M2	Unchanged
0.336989	18.6324	0.97305	0.341264	0.540274	-6.03964	H	Q03164:T1845_M2	Q03164	KMT2A_HUMAN	KMT2A	1845	PLHPPTPPILS	T	KMT2A_T1845_M2	Unchanged
-0.160012	23.0286	-1.72369	0.0907424	0.225978	-5.66534	H	Q6ZTN6:T556_M2	Q6ZTN6	AN13D_HUMAN	ANKRD13D	556	GSPPRTPPAPG	T	ANKRD13D_T556_M2	Unchanged
3.81375	22.1422	17.6459	6.01498e-21	1.15434e-17	37.2337	H	P78527:S2624_M1	P78527	PRKDC_HUMAN	PRKDC	2624	RTQEGSLSARW	S	PRKDC_S2624_M1	Up
0.444093	25.7317	2.51502	0.0154067	0.0645138	-4.05575	H	Q13573:S232_M2	Q13573	SNW1_HUMAN	SNW1	232	APVMHSPSRKM	S	SNW1_S232_M2	Unchanged
0.311051	22.1658	1.24052	0.228045	0.41992	-5.81187	H	Q13573:S234_M2	Q13573	SNW1_HUMAN	SNW1	234	VMHSPSRKMTV	S	SNW1_S234_M2	Unchanged
-0.314615	22.5043	-1.5683	0.123161	0.277447	-5.88834	H	Q5T200:S265_M2	Q5T200	ZC3HD_HUMAN	ZC3H13	265	GPRTPSPPPPI	S	ZC3H13_S265_M2	Unchanged
0.000107465	23.2517	0.00081669	0.999355	0.999667	-6.69429	H	Q9H7N4:S725_M2	Q9H7N4	SFR19_HUMAN	SCAF1	725	PAPASSPKREV	S	SCAF1_S725_M2	Unchanged
0.364183	20.7725	1.37121	0.179378	0.357581	-5.93956	H	O14497:S702_M2	O14497	ARI1A_HUMAN	ARID1A	702	PSPVGSPASVA	S	ARID1A_S702_M2	Unchanged
-0.485913	19.9705	-2.4448	0.0219869	0.083178	-3.82192	H	Q7RTP6:S1156_M2	Q7RTP6	MICA3_HUMAN	MICAL3	1156	PSQATSPIRSP	S	MICAL3_S1156_M2	Unchanged
-0.0848898	20.1119	-0.71616	0.477705	0.665672	-6.76455	H	Q9Y4E8:S229_M2	Q9Y4E8	UBP15_HUMAN	USP15	229	PSTPKSPGASN	S	USP15_S229_M2	Unchanged
0.118082	24.0803	0.787259	0.434658	0.627844	-6.82758	H	O95684:S160_M2	O95684	CEP43_HUMAN	CEP43	160	HSPPKSPEGKT	S	CEP43_S160_M2	Unchanged
0.214384	22.0126	1.3005	0.19943	0.384456	-6.26197	H	Q9Y2H2:S940_M2	Q9Y2H2	SAC2_HUMAN	INPP5F	940	SPLKKSPSAGD	S	INPP5F_S940_M2	Unchanged
0.0859602	21.6284	0.754295	0.456244	0.647521	-6.56466	H	P49815:S1452_M2	P49815	TSC2_HUMAN	TSC2	1452	SSSPRSPSGLR	S	TSC2_S1452_M2	Unchanged
-0.0975062	19.7542	-0.386669	0.701508	0.828827	-6.78356	H	Q9UQ35:S1069_M2	Q9UQ35	SRRM2_HUMAN	SRRM2	1069	SPDHRSDTSSP	S	SRRM2_S1069_M2	Unchanged
-0.178836	20.857	-0.716467	0.482568	0.669719	-6.26979	H	Q07617:S418_M2	Q07617	SPAG1_HUMAN	SPAG1	418	GADKRSPRRAS	S	SPAG1_S418_M2	Unchanged
0.0206053	20.4936	0.131439	0.89621	0.949541	-6.81478	H	Q9Y6R9:S336_M2	Q9Y6R9	CCD61_HUMAN	CCDC61	336	ARPSPSPTGGR	S	CCDC61_S336_M2	Unchanged
-0.0654644	25.0569	-0.917723	0.362947	0.560499	-6.7165	H	Q9NTI5:S1383_M2	Q9NTI5	PDS5B_HUMAN	PDS5B	1383	PSKTPSPSQPK	S	PDS5B_S1383_M2	Unchanged
-0.351095	19.315	-1.29934	0.207479	0.395719	-5.77132	H	Q13233:S252_M2	Q13233	M3K1_HUMAN	MAP3K1	252	GRRSPSPGNSP	S	MAP3K1_S252_M2	Unchanged
0.135309	20.8189	0.975838	0.333691	0.532487	-6.6503	H	Q8WX93:S1104_M2	Q8WX93	PALLD_HUMAN	PALLD	1104	GRSPRSPSGHP	S	PALLD_S1104_M2	Unchanged
0.289824	13.6429	1.26471	0.220754	0.411264	-5.7359	H	Q9Y4B5:S1814_M2	Q9Y4B5	MTCL1_HUMAN	MTCL1	1814	RGRSPSPIGVG	S	MTCL1_S1814_M2	Unchanged
-0.0113552	19.4451	-0.0725161	0.942508	0.973921	-7.05754	H	Q9UQ35:S1764_M2	Q9UQ35	SRRM2_HUMAN	SRRM2	1764	RGRSPSPKPRG	S	SRRM2_S1764_M2	Unchanged
-0.412121	16.8659	-1.85013	0.0773706	0.202457	-5.00236	H	Q96B18:S391_M2	Q96B18	DACT3_HUMAN	DACT3	391	RSVEQSPPRER	S	DACT3_S391_M2	Unchanged
0.205977	16.9316	1.08012	0.292527	0.49124	-6.00385	H	Q5T1R4:S2255_M2	Q5T1R4	ZEP3_HUMAN	HIVEP3	2255	SSASVSPVAKV	S	HIVEP3_S2255_M2	Unchanged
0.109458	22.3941	0.589363	0.558725	0.729238	-6.83866	H	Q13671:S337_M2	Q13671	RIN1_HUMAN	RIN1	337	GSPATSPHLGR	S	RIN1_S337_M2	Unchanged
-0.178173	22.8777	-0.656803	0.514834	0.695689	-6.75512	H	Q13242:S216_M2	Q13242	SRSF9_HUMAN	SRSF9	216	SPHYFSPFRPY	S	SRSF9_S216_M2	Unchanged
-0.306671	18.974	-1.30765	0.204693	0.391846	-5.68052	H	Q14161:S514_M2	Q14161	GIT2_HUMAN	GIT2	514	GSRPMSMYETG	S	GIT2_S514_M2	Unchanged
-0.248961	16.87	-0.874183	0.392565	0.588985	-6.12064	H	O75427:S279_M2	O75427	LRCH4_HUMAN	LRCH4	279	PSRPPSFSPCP	S	LRCH4_S279_M2	Unchanged
3.77067	20.8276	11.4796	1.24162e-12	1.73926e-10	18.7157	H	Q3ZCQ8:S341_M1	Q3ZCQ8	TIM50_HUMAN	TIMM50	341	NLFLGSLTSRL	S	TIMM50_S341_M1	Up
-0.77803	19.2828	-3.04183	0.00488282	0.0273116	-2.58115	H	Q86UU1:S551_M2	Q86UU1	PHLB1_HUMAN	PHLDB1	551	SLTGASPCQSP	S	PHLDB1_S551_M2	Unchanged
-0.0774213	13.6888	-0.323142	0.749107	0.859404	-6.65249	H	Q6VY07:T46_M2	Q6VY07	PACS1_HUMAN	PACS1	46	PPQQPTPPKLA	T	PACS1_T46_M2	Unchanged
-0.236038	20.8039	-2.15636	0.0373351	0.121761	-4.73436	H	Q96AY4:S2108_M2	Q96AY4	TTC28_HUMAN	TTC28	2108	ISTPNSPVKMT	S	TTC28_S2108_M2	Unchanged
-0.0663725	20.3056	-0.443152	0.65958	0.801996	-7.00288	H	Q9H6S0:S1281_M2	Q9H6S0	YTDC2_HUMAN	YTHDC2	1281	GSKSPSPRPNM	S	YTHDC2_S1281_M2	Unchanged
-0.696109	22.242	-2.79205	0.00768029	0.0385038	-3.39796	H	O60716:S352_M2	O60716	CTND1_HUMAN	CTNND1	352	LASLDSLRKGG	S	CTNND1_S352_M2	Unchanged
-0.00314999	19.8889	-0.015802	0.987472	0.994415	-6.97092	H	P55197:S689_M2	P55197	AF10_HUMAN	MLLT10	689	SLSPRSPVSSL	S	MLLT10_S689_M2	Unchanged
-0.373326	21.6741	-2.15246	0.0417755	0.131991	-4.41726	H	Q9Y4F1:S340_M2	Q9Y4F1	FARP1_HUMAN	FARP1	340	SSFRFSGRTQK	S	FARP1_S340_M2	Unchanged
3.71309	22.8529	16.9053	7.13337e-19	1.25401e-16	32.5825	L	Q14980:S2047_M1	Q14980	NUMA1_HUMAN	NUMA1	2047	ADRRQSMAFSI	S	NUMA1_S2047_M1	Up
-0.0452667	18.1127	-0.307086	0.760515	0.86614	-6.84646	H	Q13112:T419_M2	Q13112	CAF1B_HUMAN	CHAF1B	419	RPVEGTPASRT	T	CHAF1B_T419_M2	Unchanged
-0.147489	22.2347	-0.787428	0.442082	0.634696	-6.00846	H	Q92560:S597_M2	Q92560	BAP1_HUMAN	BAP1	597	SQGSSSPVEKE	S	BAP1_S597_M2	Unchanged
0.0101475	21.8667	0.0819622	0.934987	0.969701	-7.13616	H	Q9NUL3:S492_M2	Q9NUL3	STAU2_HUMAN	STAU2	492	PTPPCSPVQPS	S	STAU2_S492_M2	Unchanged
0.788369	17.981	3.02903	0.00485158	0.0271956	-2.57648	H	Q6NZY4:T485_M2	Q6NZY4	ZCHC8_HUMAN	ZCCHC8	485	PPPVFTPPLPK	T	ZCCHC8_T485_M2	Unchanged
-0.521183	22.8694	-2.69258	0.00975371	0.0458783	-3.66194	H	P52594:S181_M2	P52594	AGFG1_HUMAN	AGFG1	181	GTPSQSPVVGR	S	AGFG1_S181_M2	Unchanged
-0.158372	18.962	-0.572232	0.57399	0.740141	-6.34845	H	Q9UH99:S116_M2	Q9UH99	SUN2_HUMAN	SUN2	116	ESSRASGLVGR	S	SUN2_S116_M2	Unchanged
-0.380349	18.0079	-1.30972	0.206176	0.393821	-5.61817	H	Q9H4H8:S462_M2	Q9H4H8	FA83D_HUMAN	FAM83D	462	QSTEGSPVSKM	S	FAM83D_S462_M2	Unchanged
-0.217196	24.1036	-2.33151	0.0235849	0.087176	-4.52084	H	Q8TAD8:S76_M2	Q8TAD8	SNIP1_HUMAN	SNIP1	76	RGVSRSPPKKK	S	SNIP1_S76_M2	Unchanged
0.575405	17.0497	1.58708	0.131276	0.289544	-5.14062	H	Q7Z6E9:S861_M2	Q7Z6E9	RBBP6_HUMAN	RBBP6	861	NRENFSPERFL	S	RBBP6_S861_M2	Unchanged
0.248342	21.5635	1.83498	0.0722673	0.193321	-5.47643	H	O95425:S270_M2	O95425	SVIL_HUMAN	SVIL	270	GDPQLSPEARP	S	SVIL_S270_M2	Unchanged
-0.189125	21.5404	-0.774841	0.447206	0.639136	-6.22894	H	Q99618:T76_M2	Q99618	CDCA3_HUMAN	CDCA3	76	LGIARTPMKTS	T	CDCA3_T76_M2	Unchanged
0.107584	23.6321	1.1856	0.241206	0.434934	-6.42584	H	Q9UQ35:S440_M2	Q9UQ35	SRRM2_HUMAN	SRRM2	440	SSSPESPKPAP	S	SRRM2_S440_M2	Unchanged
-0.17543	25.699	-1.4214	0.161095	0.333663	-6.13579	H	Q96T37:S674_M2	Q96T37	RBM15_HUMAN	RBM15	674	PSPDRSPELSS	S	RBM15_S674_M2	Unchanged
0.2089	18.5731	0.497259	0.625909	0.777367	-6.17073	H	Q9BRD0:S175_M2	Q9BRD0	BUD13_HUMAN	BUD13	175	HDSDTSPPRRI	S	BUD13_S175_M2	Unchanged
-0.430795	21.6659	-1.52295	0.133868	0.293507	-5.97926	H	Q9BRD0:S163_M2	Q9BRD0	BUD13_HUMAN	BUD13	163	DTPDPSPLRGA	S	BUD13_S163_M2	Unchanged
0.411296	18.9709	1.24983	0.223088	0.41397	-5.87897	H	O75592:S2687_M2	O75592	MYCB2_HUMAN	MYCBP2	2687	QTPPPSPFSVQ	S	MYCBP2_S2687_M2	Unchanged
-0.493094	21.2272	-1.13719	0.272547	0.469267	-5.66472	H	Q9BRD0:S127_M2	Q9BRD0	BUD13_HUMAN	BUD13	127	DTPDSSPRRVR	S	BUD13_S127_M2	Unchanged
0.16836	24.9587	0.956744	0.343733	0.542616	-6.59565	H	Q9UQ35:S398_M2	Q9UQ35	SRRM2_HUMAN	SRRM2	398	PPSEASPTRDR	S	SRRM2_S398_M2	Unchanged
0.191747	16.199	0.416257	0.681315	0.816378	-6.42903	H	Q96T58:S1278_M2	Q96T58	MINT_HUMAN	SPEN	1278	EDPIGSPRLLS	S	SPEN_S1278_M2	Unchanged
-0.976183	19.5528	-3.55037	0.00218286	0.0147452	-1.54651	H	Q9BRD0:S240_M2	Q9BRD0	BUD13_HUMAN	BUD13	240	SSDISSPRRVH	S	BUD13_S240_M2	Unchanged
-0.270962	20.725	-2.42136	0.01901	0.075097	-4.31648	H	Q9BRD0:S139_M2	Q9BRD0	BUD13_HUMAN	BUD13	139	GTPDPSPRKDR	S	BUD13_S139_M2	Unchanged
0.0770795	21.6152	0.760291	0.450604	0.642183	-6.82537	H	Q2KHR2:S1125_M2	Q2KHR2	RFX7_HUMAN	RFX7	1125	RLTPVSPVQHQ	S	RFX7_S1125_M2	Unchanged
0.00803684	23.311	0.0481773	0.961844	0.983116	-6.89749	H	Q5T200:S348_M2	Q5T200	ZC3HD_HUMAN	ZC3H13	348	QRHSPSPRRKR	S	ZC3H13_S348_M2	Unchanged
0.674379	23.8988	2.36366	0.0218174	0.0827631	-4.45169	H	Q9Y2X3:S514_M2	Q9Y2X3	NOP58_HUMAN	NOP58	514	STAIASPEKKK	S	NOP58_S514_M2	Unchanged
-0.200659	13.3846	-0.644156	0.526557	0.704729	-6.33974	H	Q8NI27:S1516_M2	Q8NI27	THOC2_HUMAN	THOC2	1516	KHKSESPCESP	S	THOC2_S1516_M2	Unchanged
0.131627	21.1266	0.489085	0.627408	0.778583	-6.8578	H	O75400:S888_M2	O75400	PR40A_HUMAN	PRPF40A	888	SDSPESDAERE	S	PRPF40A_S888_M2	Unchanged
-0.128358	20.6058	-0.395029	0.698504	0.826698	-6.07886	H	Q9Y6D5:S1514_M2	Q9Y6D5	BIG2_HUMAN	ARFGEF2	1514	RQSLSSIDKNP	S	ARFGEF2_S1514_M2	Unchanged
-0.197817	22.0925	-0.754785	0.463181	0.653692	-5.91018	H	Q99759:S176_M2	Q99759	M3K3_HUMAN	MAP3K3	176	NPGRSSPPPGY	S	MAP3K3_S176_M2	Unchanged
0.0588744	19.6223	0.344928	0.732502	0.849471	-6.76766	H	Q9UHF7:S1085_M2	Q9UHF7	TRPS1_HUMAN	TRPS1	1085	YSPPGSPIEKY	S	TRPS1_S1085_M2	Unchanged
0.292318	17.864	1.79645	0.0795048	0.206475	-5.43927	H	Q6P3S6:S552_M2	Q6P3S6	FBX42_HUMAN	FBXO42	552	LAGAVSPGALR	S	FBXO42_S552_M2	Unchanged
0.0849244	21.216	0.779231	0.43954	0.632543	-6.7988	H	O95696:S25_M2	O95696	BRD1_HUMAN	BRD1	25	CSVKHSPTRET	S	BRD1_S25_M2	Unchanged
0.211249	16.2983	0.596367	0.557404	0.728589	-6.40172	H	Q96ST2:S263_M2	Q96ST2	IWS1_HUMAN	IWS1	263	HQASDSENEEL	S	IWS1_S263_M2	Unchanged
-0.187023	17.1576	-0.801957	0.428954	0.622273	-6.41165	H	Q96ST2:S198_M2	Q96ST2	IWS1_HUMAN	IWS1	198	HQASDSENEEP	S	IWS1_S198_M2	Unchanged
-0.014687	19.4573	-0.0650766	0.948522	0.976718	-6.79427	H	A8K855:S212_M2	A8K855	EFCB7_HUMAN	EFCAB7	212	PVPKPSPKITR	S	EFCAB7_S212_M2	Unchanged
0.457041	17.2434	0.919902	0.369355	0.5672	-6.02369	H	Q13017:S1202_M2	Q13017	RHG05_HUMAN	ARHGAP5	1202	EDPLLSPVETW	S	ARHGAP5_S1202_M2	Unchanged
0.350345	18.5064	1.4467	0.157806	0.329144	-5.68436	H	Q15596:S499_M2	Q15596	NCOA2_HUMAN	NCOA2	499	PGVAGSPRIPP	S	NCOA2_S499_M2	Unchanged
0.00457502	29.1802	0.0629727	0.950089	0.97756	-6.99522	H	Q8IYB3:T406_M2	Q8IYB3	SRRM1_HUMAN	SRRM1	406	PSPPATPPPKT	T	SRRM1_T406_M2	Unchanged
0.193852	24.1214	1.17292	0.249057	0.443918	-6.2008	H	A2AJT9:S17_M2	A2AJT9	BCLA3_HUMAN	BCLAF3	17	KHRSLSPVPRN	S	BCLAF3_S17_M2	Unchanged
-0.0570063	15.0427	-0.207983	0.83695	0.914999	-6.6225	H	Q8TEK3:T480_M2	Q8TEK3	DOT1L_HUMAN	DOT1L	480	LLVAPTPPALQ	T	DOT1L_T480_M2	Unchanged
-0.215501	23.2121	-1.25693	0.220095	0.410759	-5.91719	H	Q9HDC5:S479_M2	Q9HDC5	JPH1_HUMAN	JPH1	479	HSPASSPKPLK	S	JPH1_S479_M2	Unchanged
0.311407	21.8557	1.42833	0.159331	0.331392	-6.10344	H	Q5VZ89:S973_M2	Q5VZ89	DEN4C_HUMAN	DENND4C	973	SPEPHSPTEPP	S	DENND4C_S973_M2	Unchanged
0.244823	16.9696	0.515837	0.613168	0.769608	-5.97425	H	Q5VZ89:T975_M2	Q5VZ89	DEN4C_HUMAN	DENND4C	975	EPHSPTEPPAW	T	DENND4C_T975_M2	Unchanged
-0.169019	25.4622	-1.81929	0.0772686	0.2023	-5.25602	H	Q9Y4H2:S1162_M2	Q9Y4H2	IRS2_HUMAN	IRS2	1162	TVTPVSPSFAH	S	IRS2_S1162_M2	Unchanged
0.377014	19.0396	1.46321	0.153923	0.323948	-5.68331	H	Q96RK0:S710_M2	Q96RK0	CIC_HUMAN	CIC	710	FTVPISPGRRK	S	CIC_S710_M2	Unchanged
0.461524	19.1509	1.54991	0.138885	0.30093	-5.25114	H	Q14004:S439_M2	Q14004	CDK13_HUMAN	CDK13	439	RHSSISPSTLT	S	CDK13_S439_M2	Unchanged
-0.310549	22.9124	-1.44386	0.155755	0.326177	-6.01237	H	Q9NYV4:S385_M2	Q9NYV4	CDK12_HUMAN	CDK12	385	RHSSISPVRLP	S	CDK12_S385_M2	Unchanged
0.142705	18.9862	0.720384	0.476925	0.664972	-6.50976	H	Q86VZ6:T113_M2	Q86VZ6	JAZF1_HUMAN	JAZF1	113	LTPPVTPPITP	T	JAZF1_T113_M2	Unchanged
-0.274321	22.1065	-2.15836	0.0368545	0.120899	-4.73199	H	Q9Y5S2:S1690_M2	Q9Y5S2	MRCKB_HUMAN	CDC42BPB	1690	PSGPPSPNSPH	S	CDC42BPB_S1690_M2	Unchanged
1.10765	19.3605	2.83147	0.0104232	0.0482471	-2.90279	H	Q16539:Y182_M2	Q16539	MK14_HUMAN	MAPK14	182	DEMTGYVATRW	Y	MAPK14_Y182_M2	Unchanged
0.206719	21.3066	1.0137	0.321907	0.521283	-6.00286	H	Q8TEU7:S1241_M2	Q8TEU7	RPGF6_HUMAN	RAPGEF6	1241	SSPPASPQGSP	S	RAPGEF6_S1241_M2	Unchanged
3.7065	21.6403	9.37516	1.94141e-09	1.13949e-07	11.6001	H	Q9NX40:S209_M1	Q9NX40	OCAD1_HUMAN	OCIAD1	209	NKNRESYEVSL	S	OCIAD1_S209_M1	Up
0.0593798	20.6395	0.477805	0.635172	0.78435	-6.91157	H	Q8N1I0:S1815_M2	Q8N1I0	DOCK4_HUMAN	DOCK4	1815	SPAGRSPLKGS	S	DOCK4_S1815_M2	Unchanged
0.42972	22.0994	1.71171	0.100023	0.241907	-5.23719	H	Q5T0B9:S410_M2	Q5T0B9	ZN362_HUMAN	ZNF362	410	PQRTESPGIPV	S	ZNF362_S410_M2	Unchanged
-0.438471	22.4479	-2.14866	0.0372462	0.121605	-4.80395	H	Q9UHD8:S89_M2	Q9UHD8	SEPT9_HUMAN	SEPTIN9	89	RSPKASLRRVE	S	SEPTIN9_S89_M2	Unchanged
0.0888652	21.3726	0.754464	0.454063	0.645188	-6.82979	H	Q13443:T761_M2	Q13443	ADAM9_HUMAN	ADAM9	761	HVSPVTPPREV	T	ADAM9_T761_M2	Unchanged
-0.22529	21.7505	-1.37007	0.180943	0.360075	-5.85192	H	Q5T4S7:S2719_M2	Q5T4S7	UBR4_HUMAN	UBR4	2719	VTLPSSPRSNT	S	UBR4_S2719_M2	Unchanged
0.614546	18.8348	4.37086	6.8628e-05	0.000944792	1.03896	H	P46013:T2231_M2	P46013	KI67_HUMAN	MKI67	2231	PDPVGTPTIFK	T	MKI67_T2231_M2	Unchanged
0.214995	21.7799	0.651364	0.51951	0.699105	-6.63054	H	P27361:Y204_M2	P27361	MK03_HUMAN	MAPK3	204	GFLTEYVATRW	Y	MAPK3_Y204_M2	Unchanged
0.00390551	22.0903	0.0302079	0.976018	0.989386	-7.12771	H	Q6MZP7:S314_M2	Q6MZP7	LIN54_HUMAN	LIN54	314	ISPLKSPNKAV	S	LIN54_S314_M2	Unchanged
0.0402424	17.9249	0.1126	0.911259	0.956829	-6.65825	H	Q16584:S793_M2	Q16584	M3K11_HUMAN	MAP3K11	793	PSPLPSPQPAP	S	MAP3K11_S793_M2	Unchanged
-0.0638763	17.9634	-0.242783	0.81082	0.899647	-6.45277	H	Q15911:S2230_M2	Q15911	ZFHX3_HUMAN	ZFHX3	2230	DSRPPSPEPPK	S	ZFHX3_S2230_M2	Unchanged
0.181074	21.2658	1.1001	0.277456	0.47474	-6.3971	H	Q9UEY8:S681_M2	Q9UEY8	ADDG_HUMAN	ADD3	681	GSPSKSPSKKK	S	ADD3_S681_M2	Unchanged
0.422906	14.0342	1.50294	0.152734	0.321965	-5.15366	H	Q92598:T815_M2	Q92598	HS105_HUMAN	HSPH1	815	PKLERTPNGPN	T	HSPH1_T815_M2	Unchanged
-0.561793	20.9735	-2.73353	0.0119316	0.0533463	-3.3225	H	Q8IVL0:S1190_M2	Q8IVL0	NAV3_HUMAN	NAV3	1190	GSGRSSPVTVN	S	NAV3_S1190_M2	Unchanged
-0.290936	19.157	-1.82946	0.07547	0.199085	-5.29734	H	Q659C4:S343_M2	Q659C4	LAR1B_HUMAN	LARP1B	343	IGSPLSPKKNS	S	LARP1B_S343_M2	Unchanged
-0.0347818	18.9868	-0.163589	0.871094	0.93551	-6.80639	H	Q15652:S641_M2	Q15652	JHD2C_HUMAN	JMJD1C	641	IKSSPSPEVVK	S	JMJD1C_S641_M2	Unchanged
-0.368927	23.9391	-1.67005	0.103915	0.248284	-5.54054	H	P06400:S811_M2	P06400	RB_HUMAN	RB1	811	ISPLKSPYKIS	S	RB1_S811_M2	Unchanged
0.162819	16.1831	0.928974	0.359325	0.557327	-6.41984	H	Q16514:S51_M2	Q16514	TAF12_HUMAN	TAF12	51	AGGRLSPENNQ	S	TAF12_S51_M2	Unchanged
-0.18213	21.5573	-0.682784	0.49928	0.683576	-6.64926	H	O75122:S529_M2	O75122	CLAP2_HUMAN	CLASP2	529	VSQGCSREASR	S	CLASP2_S529_M2	Unchanged
-0.186645	25.7708	-2.05744	0.0460929	0.141635	-4.95153	H	P06400:T826_M2	P06400	RB_HUMAN	RB1	826	TPTKMTPRSRI	T	RB1_T826_M2	Unchanged
-0.190634	24.2341	-1.8591	0.0686024	0.186427	-5.44484	H	Q9NWH9:S553_M2	Q9NWH9	SLTM_HUMAN	SLTM	553	RISSKSPGHMV	S	SLTM_S553_M2	Unchanged
0.0142823	22.9001	0.0725741	0.942501	0.973921	-6.98353	H	P41212:S22_M2	P41212	ETV6_HUMAN	ETV6	22	YTPPESPVPSY	S	ETV6_S22_M2	Unchanged
0.954953	14.9498	1.90233	0.0756654	0.199442	-4.33276	H	P46013:T1991_M2	P46013	KI67_HUMAN	MKI67	1991	PDPVKTPTSSK	T	MKI67_T1991_M2	Unchanged
3.57163	20.5521	9.90828	4.47028e-11	4.1444e-09	15.0832	H	Q96JM3:S572_M1	Q96JM3	CHAP1_HUMAN	CHAMP1	572	ALFSESQKAVE	S	CHAMP1_S572_M1	Up
0.109793	19.269	0.604778	0.551331	0.72393	-6.27579	H	Q9ULM3:S473_M2	Q9ULM3	YETS2_HUMAN	YEATS2	473	STPSPSPLPRT	S	YEATS2_S473_M2	Unchanged
-0.0385339	21.4117	-0.224643	0.823747	0.906813	-6.79351	H	Q9UKJ3:S1035_M2	Q9UKJ3	GPTC8_HUMAN	GPATCH8	1035	IYRSQSPHYFR	S	GPATCH8_S1035_M2	Unchanged
-0.0618697	24.1977	-0.519492	0.605594	0.76393	-7.00326	H	Q8IYB3:S740_M2	Q8IYB3	SRRM1_HUMAN	SRRM1	740	KAASPSPQSVR	S	SRRM1_S740_M2	Unchanged
-0.48645	16.9321	-1.13394	0.275007	0.471936	-5.5592	H	P25440:S301_M2	P25440	BRD2_HUMAN	BRD2	301	PGSPASPPGSL	S	BRD2_S301_M2	Unchanged
-0.196522	17.707	-1.10335	0.280522	0.478293	-6.06446	H	Q9NZJ0:S679_M2	Q9NZJ0	DTL_HUMAN	DTL	679	NPSPRSPSSQT	S	DTL_S679_M2	Unchanged
0.0851022	18.9604	0.459214	0.648259	0.793708	-6.94585	H	Q02880:S1552_M2	Q02880	TOP2B_HUMAN	TOP2B	1552	RKASGSENEGD	S	TOP2B_S1552_M2	Unchanged
0.189393	21.447	0.553404	0.587794	0.750723	-6.2426	H	Q9NPI6:S525_M2	Q9NPI6	DCP1A_HUMAN	DCP1A	525	KASSPSPLTIG	S	DCP1A_S525_M2	Unchanged
0.49165	17.7847	2.76098	0.00978541	0.0459823	-3.29103	H	Q9C0A6:S1144_M2	Q9C0A6	SETD5_HUMAN	SETD5	1144	HLEAVSPSDSR	S	SETD5_S1144_M2	Unchanged
-0.286124	19.6545	-1.60984	0.117054	0.268174	-5.54459	H	Q96AV8:T68_M2	Q96AV8	E2F7_HUMAN	E2F7	68	ERNPITPVKFV	T	E2F7_T68_M2	Unchanged
0.305492	18.9804	0.684235	0.501808	0.685619	-6.32024	H	P51858:S133_M2	P51858	HDGF_HUMAN	HDGF	133	NAEGSSDEEGK	S	HDGF_S133_M2	Unchanged
0.321585	14.6572	1.01087	0.3223	0.521611	-6.03285	H	P35568:S636_M2	P35568	IRS1_HUMAN	IRS1	636	DYMPMSPKSVS	S	IRS1_S636_M2	Unchanged
-0.527365	22.0093	-3.04071	0.00511626	0.0283355	-2.6952	H	Q92729:T867_M2	Q92729	PTPRU_HUMAN	PTPRU	867	GSPYHTGQLHP	T	PTPRU_T867_M2	Unchanged
-0.181272	21.2754	-0.855043	0.399157	0.594664	-6.44496	H	Q9HDC5:S465_M3	Q9HDC5	JPH1_HUMAN	JPH1	465	TTPPRSPEASP	S	JPH1_S465_M3	Unchanged
-0.0851557	24.1922	-0.652565	0.517381	0.69751	-6.83397	H	Q9HDC5:S465_M2	Q9HDC5	JPH1_HUMAN	JPH1	465	TTPPRSPEASP	S	JPH1_S465_M2	Unchanged
-0.122195	18.0962	-0.614178	0.542358	0.716617	-6.78235	H	Q3B726:T322_M2	Q3B726	RPA43_HUMAN	POLR1F	322	EEAEFTPPLKC	T	POLR1F_T322_M2	Unchanged
0.66368	18.4924	3.08294	0.0034706	0.0210374	-2.68114	H	Q3B726:S328_M2	Q3B726	RPA43_HUMAN	POLR1F	328	PPLKCSPKRKG	S	POLR1F_S328_M2	Unchanged
-0.141504	25.2373	-1.18421	0.241967	0.435719	-6.40586	H	Q92922:S330_M2	Q92922	SMRC1_HUMAN	SMARCC1	330	RKHSPSPPPPT	S	SMARCC1_S330_M2	Unchanged
-0.0600015	17.5203	-0.259789	0.797021	0.890213	-6.52665	H	Q9H8Y8:T225_M2	Q9H8Y8	GORS2_HUMAN	GORASP2	225	AGTPITPLKDG	T	GORASP2_T225_M2	Unchanged
0.790336	20.8135	2.46909	0.022843	0.0854807	-3.77259	H	Q5SYE7:S941_M2	Q5SYE7	NHSL1_HUMAN	NHSL1	941	PPPVPSPPFPC	S	NHSL1_S941_M2	Unchanged
0.0778603	21.4306	0.398558	0.694739	0.824485	-6.39413	H	P25054:S2473_M2	P25054	APC_HUMAN	APC	2473	SSRPASPTRSQ	S	APC_S2473_M2	Unchanged
-0.117726	20.4688	-0.245118	0.810621	0.899647	-5.97206	H	P02545:S429_M2	P02545	LMNA_HUMAN	LMNA	429	TESRSSFSQHA	S	LMNA_S429_M2	Unchanged
0.0846495	21.0091	0.468557	0.643056	0.789817	-6.59307	H	Q86VM9:S534_M2	Q86VM9	ZCH18_HUMAN	ZC3H18	534	LGVSVSPSRAR	S	ZC3H18_S534_M2	Unchanged
-0.273158	22.6174	-2.78754	0.0073707	0.037273	-3.47115	H	Q13428:T1358_M2	Q13428	TCOF_HUMAN	TCOF1	1358	QPAARTPRSKK	T	TCOF1_T1358_M2	Unchanged
0.0840464	17.0631	0.412861	0.683136	0.817336	-6.63599	H	Q92766:S180_M2	Q92766	RREB1_HUMAN	RREB1	180	SHDAESEREDP	S	RREB1_S180_M2	Unchanged
0.11016	23.2085	0.525462	0.601467	0.761798	-7.00012	H	O75533:T227_M2	O75533	SF3B1_HUMAN	SF3B1	227	ETPGHTPSLRW	T	SF3B1_T227_M2	Unchanged
0.590861	17.0517	1.48091	0.151818	0.320874	-5.56907	H	Q8NE71:S109_M2	Q8NE71	ABCF1_HUMAN	ABCF1	109	LSVPTSDEEDE	S	ABCF1_S109_M2	Unchanged
-0.044725	20.1171	-0.192556	0.848464	0.921424	-6.8617	H	Q8WVC0:S630_M2	Q8WVC0	LEO1_HUMAN	LEO1	630	AKKLTSDEEGE	S	LEO1_S630_M2	Unchanged
-0.149913	19.1877	-0.407781	0.687838	0.8202	-6.44726	H	O75533:T436_M2	O75533	SF3B1_HUMAN	SF3B1	436	LTATPTPLGGM	T	SF3B1_T436_M2	Unchanged
-0.102823	25.1557	-1.37041	0.176371	0.354164	-6.20529	H	Q14839:S1535_M2	Q14839	CHD4_HUMAN	CHD4	1535	MSQPGSPSPKT	S	CHD4_S1535_M2	Unchanged
0.251399	19.9194	0.810943	0.421898	0.615574	-6.68681	H	Q12789:S1068_M2	Q12789	TF3C1_HUMAN	GTF3C1	1068	STDQGSDEEGS	S	GTF3C1_S1068_M2	Unchanged
-0.156663	21.2817	-0.602945	0.552278	0.724531	-6.43252	H	Q9UKA4:S433_M2	Q9UKA4	AKA11_HUMAN	AKAP11	433	CDAPDSPRPVK	S	AKAP11_S433_M2	Unchanged
0.127409	17.8589	0.785638	0.437573	0.630535	-6.55237	H	Q86YA3:S880_M2	Q86YA3	ZGRF1_HUMAN	ZGRF1	880	VVSPKSPHLHK	S	ZGRF1_S880_M2	Unchanged
0.371838	18.4458	1.75776	0.0873677	0.219932	-5.32243	H	O60318:S538_M2	O60318	GANP_HUMAN	MCM3AP	538	APFQHSPLGKA	S	MCM3AP_S538_M2	Unchanged
0.36718	20.9274	2.79475	0.00775049	0.0387242	-3.3819	H	Q96JM3:S432_M2	Q96JM3	CHAP1_HUMAN	CHAMP1	432	SPEIRSPAGSP	S	CHAMP1_S432_M2	Unchanged
0.123022	20.1955	0.386038	0.702649	0.829671	-6.64326	H	Q96JM3:S436_M2	Q96JM3	CHAP1_HUMAN	CHAMP1	436	RSPAGSPELRK	S	CHAMP1_S436_M2	Unchanged
-0.167911	26.6539	-2.49804	0.0156461	0.0650557	-4.15447	H	Q8IYB3:S775_M2	Q8IYB3	SRRM1_HUMAN	SRRM1	775	PVQSQSPSTNW	S	SRRM1_S775_M2	Unchanged
0.243779	16.825	0.346273	0.734053	0.850464	-5.30292	H	Q05397:S890_M2	Q05397	FAK1_HUMAN	PTK2	890	LGSLASLSSPA	S	PTK2_S890_M2	Unchanged
-0.00249583	21.2748	-0.00718562	0.994325	0.99713	-6.59449	H	P16070:S706_M2	P16070	CD44_HUMAN	CD44	706	GEASKSQEMVH	S	CD44_S706_M2	Unchanged
-0.325071	21.3126	-2.49013	0.0163098	0.06711	-4.12774	H	Q8N3F8:S644_M2	Q8N3F8	MILK1_HUMAN	MICALL1	644	PSPAASPATKK	S	MICALL1_S644_M2	Unchanged
-0.205792	23.8756	-1.28663	0.211205	0.400256	-5.80805	H	O75909:S329_M2	O75909	CCNK_HUMAN	CCNK	329	SPQPSSPRQVK	S	CCNK_S329_M2	Unchanged
0.20602	24.781	1.19285	0.238275	0.431432	-6.4287	H	Q96JM3:S452_M2	Q96JM3	CHAP1_HUMAN	CHAMP1	452	DLWKLSPDQRK	S	CHAMP1_S452_M2	Unchanged
-0.0154361	21.7358	-0.0614251	0.951384	0.978352	-6.86912	H	Q96JM3:S286_M2	Q96JM3	CHAP1_HUMAN	CHAMP1	286	PSPSESPEPWK	S	CHAMP1_S286_M2	Unchanged
0.152831	22.2242	1.02269	0.313338	0.512161	-6.39572	H	Q96JM3:S297_M2	Q96JM3	CHAP1_HUMAN	CHAMP1	297	PFPAVSPEPRR	S	CHAMP1_S297_M2	Unchanged
0.373452	22.7024	2.0186	0.0545232	0.159457	-4.76815	H	Q9Y6G9:S516_M2	Q9Y6G9	DC1L1_HUMAN	DYNC1LI1	516	PTTPTSPTEGE	S	DYNC1LI1_S516_M2	Unchanged
0.697787	21.9945	3.31303	0.0042006	0.0243105	-2.09763	H	Q9BSE4:S93_M2	Q9BSE4	HERP2_HUMAN	HERPUD2	93	SRTPPSSPKSS	S	HERPUD2_S93_M2	Unchanged
0.17991	23.3937	0.996592	0.331702	0.530386	-5.98124	H	Q9P2R6:S600_M2	Q9P2R6	RERE_HUMAN	RERE	600	PDGRTSPINED	S	RERE_S600_M2	Unchanged
3.56035	19.0383	5.72677	8.26588e-06	0.000162199	3.72305	H	P82970:S20_M2	P82970	HMGN5_HUMAN	HMGN5	20	EPKRRSARLSA	S	HMGN5_S20_M2	Up
-0.0609819	20.8467	-0.49849	0.620296	0.773797	-6.99284	H	A7E2V4:S53_M2	A7E2V4	ZSWM8_HUMAN	ZSWIM8	53	SAGPNSPTGGG	S	ZSWIM8_S53_M2	Unchanged
-0.435935	13.5768	-1.70349	0.103464	0.247517	-5.12923	H	Q9H2J7:S701_M2	Q9H2J7	S6A15_HUMAN	SLC6A15	701	RKQSGSPTLDT	S	SLC6A15_S701_M2	Unchanged
-0.0733363	21.2796	-0.362061	0.719638	0.841198	-6.80556	H	Q53SF7:T260_M2	Q53SF7	COBL1_HUMAN	COBLL1	260	ASAPATPLVNK	T	COBLL1_T260_M2	Unchanged
3.56035	19.0383	5.72677	8.26588e-06	0.000162199	3.72305	H	P82970:S24_M2	P82970	HMGN5_HUMAN	HMGN5	24	RSARLSAMLVP	S	HMGN5_S24_M2	Up
-0.209587	16.9745	-0.641155	0.528821	0.706153	-6.02796	H	Q9UPN4:S120_M2	Q9UPN4	CP131_HUMAN	CEP131	120	LSTAPSEKGAT	S	CEP131_S120_M2	Unchanged
0.126711	19.8051	0.422928	0.676935	0.813925	-6.25344	H	Q99590:S818_M2	Q99590	SCAFB_HUMAN	SCAF11	818	RPQSPSPRRET	S	SCAF11_S818_M2	Unchanged
0.281552	25.2263	1.90906	0.0628392	0.175564	-5.23246	H	O43294:S141_M2	O43294	TGFI1_HUMAN	TGFB1I1	141	PSLPSSPSPGL	S	TGFB1I1_S141_M2	Unchanged
0.534615	21.4757	1.8416	0.0814755	0.209794	-4.8688	H	O43294:S143_M2	O43294	TGFI1_HUMAN	TGFB1I1	143	LPSSPSPGLPK	S	TGFB1I1_S143_M2	Unchanged
0.129439	18.6957	0.519776	0.609019	0.766355	-6.35925	H	Q9P2D0:S1004_M2	Q9P2D0	IBTK_HUMAN	IBTK	1004	SDIIQSPSSTG	S	IBTK_S1004_M2	Unchanged
0.353663	20.6948	2.20842	0.0333749	0.112668	-4.60789	H	Q14676:S1820_M2	Q14676	MDC1_HUMAN	MDC1	1820	LATMDSPPHQK	S	MDC1_S1820_M2	Unchanged
-0.0473384	26.5512	-0.51712	0.607237	0.765018	-7.0045	H	Q8TAQ2:S304_M2	Q8TAQ2	SMRC2_HUMAN	SMARCC2	304	RKRSPSPSPTP	S	SMARCC2_S304_M2	Unchanged
0.362381	21.6072	1.83173	0.0733771	0.195309	-5.42318	H	Q9UKJ3:S1014_M2	Q9UKJ3	GPTC8_HUMAN	GPATCH8	1014	SWGHESPEERH	S	GPATCH8_S1014_M2	Unchanged
0.150671	22.6214	1.59597	0.116839	0.267989	-5.84391	H	Q9BUQ8:S109_M2	Q9BUQ8	DDX23_HUMAN	DDX23	109	KRSSLSPGRGK	S	DDX23_S109_M2	Unchanged
-0.189192	22.4877	-1.63004	0.110454	0.258759	-5.71197	H	Q5T200:S356_M2	Q5T200	ZC3HD_HUMAN	ZC3H13	356	RKRTPSPSYQR	S	ZC3H13_S356_M2	Unchanged
0.558829	22.0768	6.13398	1.20805e-07	4.30922e-06	7.15864	H	O76021:S396_M2	O76021	RL1D1_HUMAN	RSL1D1	396	KSPAKSPNPST	S	RSL1D1_S396_M2	Unchanged
0.0473375	27.1052	0.511098	0.611418	0.768165	-7.00762	H	Q9Y2W1:S320_M2	Q9Y2W1	TR150_HUMAN	THRAP3	320	SPVGKSPPSTG	S	THRAP3_S320_M2	Unchanged
0.227171	20.7144	2.14503	0.0365809	0.12021	-4.90654	H	Q9BYW2:S754_M2	Q9BYW2	SETD2_HUMAN	SETD2	754	TEPLVSPHQDK	S	SETD2_S754_M2	Unchanged
3.52379	20.6055	8.65363	3.87286e-08	1.55165e-06	8.57354	H	Q92785:S118_M1	Q92785	REQU_HUMAN	DPF2	118	SQDGSSLEALL	S	DPF2_S118_M1	Up
-0.0659204	18.6514	-0.208021	0.837732	0.915594	-6.28677	H	Q15746:S1779_M2	Q15746	MYLK_HUMAN	MYLK	1779	TGSPTSPLNAE	S	MYLK_S1779_M2	Unchanged
-0.168881	22.179	-0.925454	0.364475	0.562316	-6.16384	H	P18887:S266_M2	P18887	XRCC1_HUMAN	XRCC1	266	PPAQLSPSVPK	S	XRCC1_S266_M2	Unchanged
-0.282922	22.4474	-2.31527	0.0246844	0.0903345	-4.5361	H	P08651:S339_M2	P08651	NFIC_HUMAN	NFIC	339	PFNSPSPQDSP	S	NFIC_S339_M2	Unchanged
0.241228	21.2233	2.34923	0.0229158	0.0856693	-4.44554	H	Q9Y6X9:S730_M2	Q9Y6X9	MORC2_HUMAN	MORC2	730	SPIKLSPATPS	S	MORC2_S730_M2	Unchanged
0.0814866	17.0776	0.303969	0.76314	0.867722	-6.73982	H	O43237:S446_M2	O43237	DC1L2_HUMAN	DYNC1LI2	446	TGSPGSPGAGG	S	DYNC1LI2_S446_M2	Unchanged
-0.34281	18.5664	-0.740486	0.47153	0.660954	-5.80037	H	Q8IYB3:S465_M2	Q8IYB3	SRRM1_HUMAN	SRRM1	465	VELSESEEDKG	S	SRRM1_S465_M2	Unchanged
-0.144153	20.4274	-1.09732	0.279855	0.477523	-6.31812	H	Q6IQ23:S907_M2	Q6IQ23	PKHA7_HUMAN	PLEKHA7	907	TSPLQSPTKAK	S	PLEKHA7_S907_M2	Unchanged
0.140006	12.0583	0.20105	0.843619	0.918638	-5.8443	H	O95613:S3284_M2	O95613	PCNT_HUMAN	PCNT	3284	GRATPSPNSRL	S	PCNT_S3284_M2	Unchanged
0.109569	19.9011	0.502939	0.618599	0.772987	-6.63071	H	Q9BUH6:S152_M2	Q9BUH6	PAXX_HUMAN	PAXX	152	VSPRKSPRPAG	S	PAXX_S152_M2	Unchanged
0.117925	23.0415	0.586973	0.561256	0.730669	-6.66131	H	Q6NYC8:S213_M2	Q6NYC8	PPR18_HUMAN	PPP1R18	213	ESREQSPRRKE	S	PPP1R18_S213_M2	Unchanged
-0.246492	20.5035	-1.33479	0.191769	0.374541	-5.92235	H	O15417:S1136_M2	O15417	TNC18_HUMAN	TNRC18	1136	KPIRLSPSKIT	S	TNRC18_S1136_M2	Unchanged
-0.0776197	25.0984	-0.613125	0.542536	0.716635	-6.9268	H	Q96JM3:S214_M2	Q96JM3	CHAP1_HUMAN	CHAMP1	214	KPAPVSPESVK	S	CHAMP1_S214_M2	Unchanged
-0.226689	21.2591	-2.01234	0.0493099	0.14858	-5.16455	H	P29374:S1145_M2	P29374	ARI4A_HUMAN	ARID4A	1145	SPARISPHIKD	S	ARID4A_S1145_M2	Unchanged
-0.227909	20.7008	-1.46424	0.14943	0.31726	-6.04309	H	P29590:S505_M2	P29590	PML_HUMAN	PML	505	RLARSSPEQPR	S	PML_S505_M2	Unchanged
-0.151215	22.7111	-2.13842	0.0371397	0.121422	-4.91973	H	Q15648:T1215_M2	Q15648	MED1_HUMAN	MED1	1215	KPVPGTPPSSK	T	MED1_T1215_M2	Unchanged
-0.472835	19.0069	-3.25022	0.0027981	0.0178578	-2.19775	H	O60315:T782_M2	O60315	ZEB2_HUMAN	ZEB2	782	HSRSNTPSPLN	T	ZEB2_T782_M2	Unchanged
0.194613	24.0781	1.04535	0.300633	0.500343	-6.59194	H	O95359:S2321_M2	O95359	TACC2_HUMAN	TACC2	2321	ASPPRSPAEPN	S	TACC2_S2321_M2	Unchanged
-0.362311	23.2613	-1.56408	0.123788	0.278533	-5.92893	H	Q16204:S244_M2	Q16204	CCDC6_HUMAN	CCDC6	244	VSAPPSPRDIS	S	CCDC6_S244_M2	Unchanged
-0.192478	19.8201	-0.534437	0.600539	0.760917	-6.07861	H	O60293:S953_M2	O60293	ZC3H1_HUMAN	ZFC3H1	953	SSPVSSPRKHS	S	ZFC3H1_S953_M2	Unchanged
-0.178912	19.0857	-0.540922	0.594342	0.756067	-6.17002	H	Q9BXS5:T154_M2	Q9BXS5	AP1M1_HUMAN	AP1M1	154	PPATVTNAVSW	T	AP1M1_T154_M2	Unchanged
0.0847826	23.2038	0.499705	0.619404	0.773317	-7.00201	H	Q9UNE7:S23_M2	Q9UNE7	CHIP_HUMAN	STUB1	23	GSPEKSPSAQE	S	STUB1_S23_M2	Unchanged
0.285607	18.4075	2.03288	0.0476535	0.145001	-5.06312	H	P49756:S683_M2	P49756	RBM25_HUMAN	RBM25	683	PGQPNSVKRKK	S	RBM25_S683_M2	Unchanged
-0.00108216	19.065	-0.00413038	0.996751	0.998155	-6.44437	H	Q8TEW8:S368_M2	Q8TEW8	PAR3L_HUMAN	PARD3B	368	SSPSLSPLMGF	S	PARD3B_S368_M2	Unchanged
-0.1363	22.6258	-0.81593	0.420274	0.614232	-6.4873	H	Q5SW79:S1165_M2	Q5SW79	CE170_HUMAN	CEP170	1165	SLSARSDSEAT	S	CEP170_S1165_M2	Unchanged
-0.241186	16.2775	-1.14683	0.259782	0.455552	-6.15755	H	O15037:S359_M2	O15037	KHNYN_HUMAN	KHNYN	359	PPRVPSPPPAP	S	KHNYN_S359_M2	Unchanged
-0.291908	24.6295	-1.61813	0.111608	0.260497	-5.84586	H	P20700:S393_M2	P20700	LMNB1_HUMAN	LMNB1	393	LKLSPSPSSRV	S	LMNB1_S393_M2	Unchanged
-0.0357306	21.2122	-0.232027	0.817531	0.903966	-7.04136	H	Q92797:S1175_M2	Q92797	SYMPK_HUMAN	SYMPK	1175	SSPSPSPSARP	S	SYMPK_S1175_M2	Unchanged
0.573091	17.9432	1.99387	0.0554276	0.161364	-4.88041	H	Q86UU0:S1004_M2	Q86UU0	BCL9L_HUMAN	BCL9L	1004	SMAVPSPGWVA	S	BCL9L_S1004_M2	Unchanged
0.773439	15.1859	2.19369	0.0404487	0.128796	-4.33015	H	P98174:S715_M2	P98174	FGD1_HUMAN	FGD1	715	DTPPNSPNVDL	S	FGD1_S715_M2	Unchanged
-0.292182	18.3232	-1.87072	0.0676612	0.184812	-5.35476	H	Q9C0A6:T855_M2	Q9C0A6	SETD5_HUMAN	SETD5	855	PLSPVTPPPPN	T	SETD5_T855_M2	Unchanged
0.52737	18.5781	2.0531	0.0517765	0.153696	-4.66431	H	Q9Y618:T946_M2	Q9Y618	NCOR2_HUMAN	NCOR2	946	RPSLLTPTGDP	T	NCOR2_T946_M2	Unchanged
0.0972435	18.8658	0.243527	0.810969	0.899647	-6.24316	H	Q9H4M7:S213_M2	Q9H4M7	PKHA4_HUMAN	PLEKHA4	213	RLLTPSPTTDL	S	PLEKHA4_S213_M2	Unchanged
-0.141898	21.8047	-0.747937	0.458698	0.649225	-6.71523	H	Q9UGU0:S583_M2	Q9UGU0	TCF20_HUMAN	TCF20	583	REEATSPGAKD	S	TCF20_S583_M2	Unchanged
0.626998	20.7751	1.96324	0.0614698	0.17292	-4.77906	H	Q05519:S212_M2	Q05519	SRS11_HUMAN	SRSF11	212	SPSLKSDTSSK	S	SRSF11_S212_M2	Unchanged
-0.142133	22.8742	-0.484472	0.634751	0.784032	-5.98411	H	Q96N67:T878_M2	Q96N67	DOCK7_HUMAN	DOCK7	878	SVHYATMARSA	T	DOCK7_T878_M2	Unchanged
-0.67498	18.2076	-2.97225	0.00650879	0.0340726	-2.79961	H	Q9UQ35:S424_M2	Q9UQ35	SRRM2_HUMAN	SRRM2	424	ESSPPSPQPTK	S	SRRM2_S424_M2	Unchanged
0.781791	22.7888	2.83764	0.00744957	0.0375334	-3.17338	H	Q09666:S216_M2	Q09666	AHNK_HUMAN	AHNAK	216	GSGAASPTGSA	S	AHNAK_S216_M2	Unchanged
0.262702	22.1252	1.30757	0.196808	0.380855	-6.27636	H	Q9H6F5:S91_M2	Q9H6F5	CCD86_HUMAN	CCDC86	91	EPGAASPQRQQ	S	CCDC86_S91_M2	Unchanged
0.483499	18.9616	1.83534	0.0772247	0.202241	-5.0851	H	Q5JTV8:S143_M2	Q5JTV8	TOIP1_HUMAN	TOR1AIP1	143	PPLQPSPVMTR	S	TOR1AIP1_S143_M2	Unchanged
-0.0695127	20.4992	-0.474464	0.639516	0.787839	-6.44175	H	Q14978:T610_M2	Q14978	NOLC1_HUMAN	NOLC1	610	LQTPNTFPKRK	T	NOLC1_T610_M2	Unchanged
-0.116073	17.0931	-0.378627	0.709475	0.834183	-6.30557	H	Q96NE9:S525_M2	Q96NE9	FRMD6_HUMAN	FRMD6	525	GQSTDSLPQTI	S	FRMD6_S525_M2	Unchanged
-0.257913	29.2595	-1.89931	0.063006	0.175876	-5.37316	H	P02545:S392_M2	P02545	LMNA_HUMAN	LMNA	392	LRLSPSPTSQR	S	LMNA_S392_M2	Unchanged
-0.408839	23.3482	-4.86455	1.07932e-05	0.000203271	2.74401	H	Q8IZL8:S481_M2	Q8IZL8	PELP1_HUMAN	PELP1	481	RSPRGSPDGSL	S	PELP1_S481_M2	Unchanged
0.0449474	19.2155	0.132469	0.896299	0.949541	-5.95742	H	Q5T200:S1217_M2	Q5T200	ZC3HD_HUMAN	ZC3H13	1217	DSAHRSGDDQS	S	ZC3H13_S1217_M2	Unchanged
-0.207248	21.7	-1.6575	0.104587	0.249349	-5.68067	H	Q92974:S960_M2	Q92974	ARHG2_HUMAN	ARHGEF2	960	LSPPHSPRDFT	S	ARHGEF2_S960_M2	Unchanged
-0.0977823	17.4124	-0.578985	0.56917	0.73709	-6.32044	H	Q96T58:S2493_M2	Q96T58	MINT_HUMAN	SPEN	2493	GIPHQSPPTKV	S	SPEN_S2493_M2	Unchanged
-0.170952	18.5971	-1.23207	0.225361	0.416698	-6.18166	H	Q8TEK3:S834_M2	Q8TEK3	DOT1L_HUMAN	DOT1L	834	DPRPLSPGALQ	S	DOT1L_S834_M2	Unchanged
0.236613	24.0693	1.82578	0.0767628	0.201498	-5.25146	H	Q7Z3K3:T1368_M2	Q7Z3K3	POGZ_HUMAN	POGZ	1368	HSESSTPRPRS	T	POGZ_T1368_M2	Unchanged
0.177891	22.5667	0.719015	0.480585	0.668091	-6.27737	H	Q0JRZ9:S496_M2	Q0JRZ9	FCHO2_HUMAN	FCHO2	496	VTSNTSPPPAA	S	FCHO2_S496_M2	Unchanged
0.636853	17.3526	1.51311	0.148974	0.316536	-5.27986	H	Q9BQG0:S1314_M2	Q9BQG0	MBB1A_HUMAN	MYBBP1A	1314	PSLLQSGAKKK	S	MYBBP1A_S1314_M2	Unchanged
-0.499109	20.4909	-4.28213	9.40373e-05	0.00121597	0.748903	H	Q9H7D0:T1794_M2	Q9H7D0	DOCK5_HUMAN	DOCK5	1794	SPPPLTPKATR	T	DOCK5_T1794_M2	Unchanged
-0.125285	21.0479	-0.57346	0.571523	0.738382	-6.39382	H	P02545:S398_M2	P02545	LMNA_HUMAN	LMNA	398	PTSQRSRGRAS	S	LMNA_S398_M2	Unchanged
-0.365486	18.2741	-1.77549	0.084116	0.21435	-5.38973	H	Q6PL18:S342_M2	Q6PL18	ATAD2_HUMAN	ATAD2	342	SAGPRSPYCKR	S	ATAD2_S342_M2	Unchanged
-0.0920917	29.0483	-1.30475	0.197651	0.382025	-6.29129	H	P62753:S240_M2	P62753	RS6_HUMAN	RPS6	240	SSLRASTSKSE	S	RPS6_S240_M2	Unchanged
3.45091	23.281	11.2941	7.14331e-12	8.30832e-10	16.8533	H	Q92945:S125_M1	Q92945	FUBP2_HUMAN	KHSRP	125	SKKLASQGDSI	S	KHSRP_S125_M1	Up
-0.1081	19.4607	-0.276494	0.785781	0.882965	-6.27913	H	P62753:S244_M2	P62753	RS6_HUMAN	RPS6	244	ASTSKSESSQK	S	RPS6_S244_M2	Unchanged
-0.0983657	20.5648	-1.03718	0.304482	0.504207	-6.58898	H	Q9Y2K6:S413_M2	Q9Y2K6	UBP20_HUMAN	USP20	413	SPPRASPVRMA	S	USP20_S413_M2	Unchanged
0.100919	21.8175	0.643177	0.523633	0.702412	-6.77682	H	Q8IY63:S906_M2	Q8IY63	AMOL1_HUMAN	AMOTL1	906	TTPAHSPVLKH	S	AMOTL1_S906_M2	Unchanged
0.0960004	18.7897	0.635395	0.528209	0.705811	-6.85755	H	Q9Y2K7:S558_M2	Q9Y2K7	KDM2A_HUMAN	KDM2A	558	RPAAASPIVSG	S	KDM2A_S558_M2	Unchanged
-0.496129	19.0547	-2.08956	0.0471313	0.143911	-4.59245	H	Q9UJF2:S739_M2	Q9UJF2	NGAP_HUMAN	RASAL2	739	TGSQLSITQVA	S	RASAL2_S739_M2	Unchanged
3.42936	21.5279	14.4609	1.05653e-14	2.35766e-12	22.3779	H	Q06587:S140_M1	Q06587	RING1_HUMAN	RING1	140	QALSSSIEEGL	S	RING1_S140_M1	Up
0.246806	20.392	1.04835	0.300823	0.500615	-6.42372	H	Q9NYZ3:S599_M2	Q9NYZ3	GTSE1_HUMAN	GTSE1	599	SPDRGSPPSRV	S	GTSE1_S599_M2	Unchanged
-0.353308	20.0655	-1.47843	0.149488	0.317315	-5.65486	H	O15014:S578_M2	O15014	ZN609_HUMAN	ZNF609	578	EPHSPSPSSKF	S	ZNF609_S578_M2	Unchanged
0.115144	22.226	0.483099	0.631191	0.781446	-6.97289	H	Q8NHG8:S151_M2	Q8NHG8	ZNRF2_HUMAN	ZNRF2	151	LPAHLSPHMFG	S	ZNRF2_S151_M2	Unchanged
-0.029443	20.7106	-0.163253	0.871072	0.93551	-7.01002	H	P21580:S575_M2	P21580	TNAP3_HUMAN	TNFAIP3	575	LVRSPSPHSCH	S	TNFAIP3_S575_M2	Unchanged
0.0758881	20.3737	0.419306	0.677312	0.814222	-6.85955	H	Q12923:S502_M2	Q12923	PTN13_HUMAN	PTPN13	502	RQSRLSLYPGD	S	PTPN13_S502_M2	Unchanged
-0.147571	24.3936	-1.57406	0.121462	0.275073	-5.91378	H	Q8NDX5:S616_M2	Q8NDX5	PHC3_HUMAN	PHC3	616	PPPTLSPAAIT	S	PHC3_S616_M2	Unchanged
-0.253772	21.1759	-1.15963	0.256105	0.45178	-6.07304	H	Q9NTI5:S1166_M2	Q9NTI5	PDS5B_HUMAN	PDS5B	1166	SSNPSSPGRIK	S	PDS5B_S1166_M2	Unchanged
0.345363	24.0012	1.50075	0.146642	0.312994	-5.45223	H	P08670:S26_M2	P08670	VIME_HUMAN	VIM	26	ASRPSSSRSYV	S	VIM_S26_M2	Unchanged
-0.188024	20.9196	-1.41513	0.163029	0.336436	-6.13321	H	Q53F19:S415_M2	Q53F19	NCBP3_HUMAN	NCBP3	415	MISTPSPKKSM	S	NCBP3_S415_M2	Unchanged
-0.308808	22.1244	-0.882235	0.395453	0.591284	-5.48298	H	Q8N9M1:T155_M2	Q8N9M1	CS047_HUMAN	C19orf47	155	DSPPSTPPRRP	T	C19orf47_T155_M2	Unchanged
-0.212386	23.1788	-0.908799	0.373016	0.570447	-6.16413	H	P50548:S21_M2	P50548	ERF_HUMAN	ERF	21	YKPESSPGSRQ	S	ERF_S21_M2	Unchanged
0.213073	20.4566	0.994465	0.328933	0.527585	-6.2334	H	P49585:S319_M2	P49585	PCY1A_HUMAN	PCYT1A	319	ISPKQSPSSSP	S	PCYT1A_S319_M2	Unchanged
0.0900911	20.4021	0.737292	0.464484	0.654857	-6.8103	H	O60244:S1136_M2	O60244	MED14_HUMAN	MED14	1136	NPSLHSPVPDA	S	MED14_S1136_M2	Unchanged
0.688799	19.2542	2.9738	0.00708097	0.0362109	-2.74656	H	O60244:S1144_M2	O60244	MED14_HUMAN	MED14	1144	PDASHSPRAGT	S	MED14_S1144_M2	Unchanged
-0.0662699	12.1238	-0.306978	0.762661	0.867434	-6.36569	H	Q9H0D6:S487_M2	Q9H0D6	XRN2_HUMAN	XRN2	487	SDGSPSPLGGI	S	XRN2_S487_M2	Unchanged
-0.967012	14.5058	-2.25072	0.0428401	0.134297	-3.89901	H	Q2LD37:S1808_M2	Q2LD37	BLTP1_HUMAN	BLTP1	1808	SGSLRSNAGAE	S	BLTP1_S1808_M2	Unchanged
0.0587291	22.5062	0.373471	0.711453	0.835229	-6.73607	H	Q9Y2H6:S207_M2	Q9Y2H6	FND3A_HUMAN	FNDC3A	207	SSPPSSPQKCP	S	FNDC3A_S207_M2	Unchanged
3.40353	19.814	13.358	5.16562e-15	1.28745e-12	23.5735	H	Q9H4I2:S604_M1	Q9H4I2	ZHX3_HUMAN	ZHX3	604	SAKRQSWHQTP	S	ZHX3_S604_M1	Up
0.17345	16.332	1.23107	0.2252	0.416521	-6.2468	H	P07199:S156_M2	P07199	CENPB_HUMAN	CENPB	156	PAAPASPAAVP	S	CENPB_S156_M2	Unchanged
-0.118561	17.6807	-0.472499	0.641294	0.788724	-6.44963	H	Q6KC79:S280_M2	Q6KC79	NIPBL_HUMAN	NIPBL	280	PQPVCSPAGSE	S	NIPBL_S280_M2	Unchanged
0.341578	21.0364	1.99962	0.0576631	0.165685	-4.75569	H	O15440:S509_M2	O15440	MRP5_HUMAN	ABCC5	509	SSIQNSPKLTP	S	ABCC5_S509_M2	Unchanged
-0.201745	19.9352	-0.842051	0.408186	0.603086	-6.24098	H	O15440:T513_M2	O15440	MRP5_HUMAN	ABCC5	513	NSPKLTPKMKK	T	ABCC5_T513_M2	Unchanged
0.109925	20.7943	0.416141	0.679947	0.81564	-6.74896	H	Q14103:S87_M2	Q14103	HNRPD_HUMAN	HNRNPD	87	SSPRHSEAATA	S	HNRNPD_S87_M2	Unchanged
-0.0657573	13.3129	-0.135932	0.893256	0.947905	-6.42423	H	P67809:S176_M2	P67809	YBOX1_HUMAN	YBX1	176	NEGSESAPEGQ	S	YBX1_S176_M2	Unchanged
-0.444983	18.6354	-3.25502	0.0020234	0.0139684	-2.24584	H	Q92993:S90_M2	Q92993	KAT5_HUMAN	KAT5	90	GSRPGSPEREV	S	KAT5_S90_M2	Unchanged
-0.117562	21.2378	-0.917766	0.363562	0.561178	-6.63074	H	Q9NS91:S103_M2	Q9NS91	RAD18_HUMAN	RAD18	103	ESPAKSPASSS	S	RAD18_S103_M2	Unchanged
0.0642375	20.6424	0.432046	0.667471	0.806945	-7.04521	H	Q9H4L4:S181_M2	Q9H4L4	SENP3_HUMAN	SENP3	181	TPQVPSPCCRF	S	SENP3_S181_M2	Unchanged
-0.107901	25.6341	-1.43131	0.159626	0.331732	-6.00008	H	Q9UQ35:T2104_M2	Q9UQ35	SRRM2_HUMAN	SRRM2	2104	HSGSRTPPVAL	T	SRRM2_T2104_M2	Unchanged
-0.0358698	21.1039	-0.165792	0.869445	0.934757	-6.74726	H	Q5SYE7:T1392_M2	Q5SYE7	NHSL1_HUMAN	NHSL1	1392	PSPPVTPTGAA	T	NHSL1_T1392_M2	Unchanged
3.39596	22.5694	16.3691	1.34157e-17	6.95839e-15	29.2922	H	Q8WVV9:S61_M1	Q8WVV9	HNRLL_HUMAN	HNRNPLL	61	GGRSFSQPEAG	S	HNRNPLL_S61_M1	Up
0.437929	16.6761	1.67147	0.11046	0.258759	-5.21732	H	Q15642:S351_M2	Q15642	CIP4_HUMAN	TRIP10	351	PNGPPSPRSGR	S	TRIP10_S351_M2	Unchanged
0.443844	15.0294	2.35918	0.0234627	0.0868936	-4.32289	H	Q6VMQ6:T118_M2	Q6VMQ6	MCAF1_HUMAN	ATF7IP	118	SPHNITPEPVS	T	ATF7IP_T118_M2	Unchanged
-0.0480962	17.6412	-0.162242	0.872146	0.936094	-6.77907	H	Q9C0E8:S194_M2	Q9C0E8	LNP_HUMAN	LNPK	194	PQVPVSPGPPK	S	LNPK_S194_M2	Unchanged
0.281691	21.9259	1.97187	0.0556252	0.161784	-5.05942	H	Q13098:S474_M2	Q13098	CSN1_HUMAN	GPS1	474	PPREGSQGELT	S	GPS1_S474_M2	Unchanged
0.0110907	21.0121	0.0325978	0.974503	0.988461	-6.19853	H	Q99567:S50_M2	Q99567	NUP88_HUMAN	NUP88	50	SSLPSSPPPQL	S	NUP88_S50_M2	Unchanged
-0.127465	19.5608	-0.991439	0.327797	0.526731	-6.44739	H	Q7Z6E9:S1699_M2	Q7Z6E9	RBBP6_HUMAN	RBBP6	1699	SSPSVSPSRSH	S	RBBP6_S1699_M2	Unchanged
-0.170494	16.8219	-0.509952	0.615014	0.771017	-6.44089	H	Q8IZ21:S291_M2	Q8IZ21	PHAR4_HUMAN	PHACTR4	291	LLSKPSPPLPP	S	PHACTR4_S291_M2	Unchanged
0.431337	19.1076	1.6208	0.115296	0.265464	-5.524	H	O60516:T56_M2	O60516	4EBP3_HUMAN	EIF4EBP3	56	SPIARTPPCCL	T	EIF4EBP3_T56_M2	Unchanged
0.641364	24.9449	2.97562	0.00454276	0.0258311	-2.96441	H	Q13541:T70_M2	Q13541	4EBP1_HUMAN	EIF4EBP1	70	SPVTKTPPRDL	T	EIF4EBP1_T70_M2	Unchanged
0.345139	21.1708	1.99624	0.0511895	0.152709	-5.18443	H	Q9P270:S357_M2	Q9P270	SLAI2_HUMAN	SLAIN2	357	PSPKQSPRNSP	S	SLAIN2_S357_M2	Unchanged
0.167687	19.3486	0.792408	0.435384	0.628514	-6.40544	H	Q9C0B0:S385_M2	Q9C0B0	UNK_HUMAN	UNK	385	SNLCGSPPGSI	S	UNK_S385_M2	Unchanged
-0.296825	20.3691	-1.47805	0.145349	0.310865	-6.05583	H	P20020:S1182_M2	P20020	AT2B1_HUMAN	ATP2B1	1182	SSPPPSPNKNN	S	ATP2B1_S1182_M2	Unchanged
-0.652175	19.0504	-2.22632	0.0392547	0.126039	-4.20217	H	Q7Z460:T1095_M2	Q7Z460	CLAP1_HUMAN	CLASP1	1095	GSPSNTIGRTP	T	CLASP1_T1095_M2	Unchanged
0.072671	18.1326	0.325691	0.747931	0.858672	-6.47718	H	Q03164:S3036_M2	Q03164	KMT2A_HUMAN	KMT2A	3036	LQVPVSPTVPI	S	KMT2A_S3036_M2	Unchanged
-0.534314	24.7848	-2.65635	0.0127648	0.0559844	-3.55523	H	O15085:S255_M2	O15085	ARHGB_HUMAN	ARHGEF11	255	DSPRTSPVIMA	S	ARHGEF11_S255_M2	Unchanged
0.348597	24.7396	3.24505	0.0020429	0.0140672	-2.28155	H	Q9NYF8:S268_M2	Q9NYF8	BCLF1_HUMAN	BCLAF1	268	HSIQHSPERSG	S	BCLAF1_S268_M2	Unchanged
-0.299893	21.9073	-2.05509	0.0449415	0.139226	-5.07263	H	Q13427:S415_M2	Q13427	PPIG_HUMAN	PPIG	415	RNVSESPNRKN	S	PPIG_S415_M2	Unchanged
-0.124796	19.9005	-0.644272	0.522621	0.701667	-6.83752	H	Q86WB0:T28_M2	Q86WB0	ZC3C1_HUMAN	ZC3HC1	28	RSPEGTPQKIR	T	ZC3HC1_T28_M2	Unchanged
0.138645	23.7864	1.42593	0.159787	0.331897	-6.1295	H	O60825:S493_M2	O60825	F262_HUMAN	PFKFB2	493	PLKPLSPLRAQ	S	PFKFB2_S493_M2	Unchanged
0.0620704	21.6256	0.166024	0.869193	0.934702	-6.80436	H	P54727:S160_M2	P54727	RD23B_HUMAN	RAD23B	160	TPVATSPTATD	S	RAD23B_S160_M2	Unchanged
0.0641722	22.5956	0.477271	0.635445	0.784587	-6.94019	H	Q6ZU35:S975_M2	Q6ZU35	CRACD_HUMAN	CRACD	975	QTPPASPLSKL	S	CRACD_S975_M2	Unchanged
0.746514	19.8061	2.18816	0.049771	0.149711	-4.10503	H	Q12968:S269_M2	Q12968	NFAC3_HUMAN	NFATC3	269	SSRPTSPCGKR	S	NFATC3_S269_M2	Unchanged
3.33038	25.0108	21.2561	1.75398e-27	3.49451e-24	52.2991	L	Q09666:S135_M1	Q09666	AHNK_HUMAN	AHNAK	135	KPRLKSEDGVE	S	AHNAK_S135_M1	Up
-0.324761	23.195	-1.9073	0.0625166	0.175052	-5.3049	H	Q9Y2W1:S408_M2	Q9Y2W1	TR150_HUMAN	THRAP3	408	FRGSQSPKRYK	S	THRAP3_S408_M2	Unchanged
-0.161294	26.1227	-1.15089	0.255902	0.451547	-6.38199	H	Q01518:S310_M2	Q01518	CAP1_HUMAN	CAP1	310	PQTSPSPKRAT	S	CAP1_S310_M2	Unchanged
0.0559202	22.422	0.409591	0.684555	0.818371	-6.81402	H	Q96S59:S487_M2	Q96S59	RANB9_HUMAN	RANBP9	487	SSPSMSPSHGM	S	RANBP9_S487_M2	Unchanged
0.645647	20.1094	2.32853	0.0283827	0.0998335	-4.1093	H	O14686:T2233_M2	O14686	KMT2D_HUMAN	KMT2D	2233	TTPPGTPRHQP	T	KMT2D_T2233_M2	Unchanged
0.224804	21.3805	0.661194	0.511884	0.693505	-6.82827	H	P41162:S250_M2	P41162	ETV3_HUMAN	ETV3	250	SPFAVSPIPGR	S	ETV3_S250_M2	Unchanged
0.0410483	23.0201	0.266557	0.791389	0.886554	-6.86562	H	Q8IY33:S726_M2	Q8IY33	MILK2_HUMAN	MICALL2	726	GETVTSPVRLH	S	MICALL2_S726_M2	Unchanged
-0.440321	20.6563	-1.87329	0.078667	0.204844	-4.72532	H	Q15555:S223_M2	Q15555	MARE2_HUMAN	MAPRE2	223	PSRPSSAKRAS	S	MAPRE2_S223_M2	Unchanged
0.266772	25.2251	3.41727	0.00122678	0.00943616	-1.80233	H	Q9Y6D5:S227_M2	Q9Y6D5	BIG2_HUMAN	ARFGEF2	227	QAAAVSPKFVR	S	ARFGEF2_S227_M2	Unchanged
3.32472	19.4058	16.8764	9.69032e-22	2.32459e-18	39.1877	H	Q8IVD9:S146_M1	Q8IVD9	NUDC3_HUMAN	NUDCD3	146	EMAHGSQEAEA	S	NUDCD3_S146_M1	Up
-0.427911	18.2787	-1.92167	0.0613417	0.172652	-5.2123	H	O43432:S232_M2	O43432	IF4G3_HUMAN	EIF4G3	232	VLKSPSPVLRL	S	EIF4G3_S232_M2	Unchanged
-0.250094	16.102	-1.21172	0.237095	0.43027	-5.95234	H	Q92570:S393_M2	Q92570	NR4A3_HUMAN	NR4A3	393	QPSPPSPPICM	S	NR4A3_S393_M2	Unchanged
-0.250418	21.5311	-1.368	0.179009	0.357255	-6.03943	H	Q9Y6D6:S1569_M2	Q9Y6D6	BIG1_HUMAN	ARFGEF1	1569	TISQKSVDIHD	S	ARFGEF1_S1569_M2	Unchanged
-0.447565	23.6124	-3.59501	0.00129508	0.00985486	-1.28086	H	Q14684:S732_M2	Q14684	RRP1B_HUMAN	RRP1B	732	KTPTSSPASSP	S	RRP1B_S732_M2	Unchanged
-0.0012224	21.2129	-0.0119954	0.990476	0.995612	-7.11642	H	Q12830:S2471_M2	Q12830	BPTF_HUMAN	BPTF	2471	PVRVQSPSQTR	S	BPTF_S2471_M2	Unchanged
-0.169832	18.3138	-0.697896	0.494323	0.679481	-6.11454	H	Q8N3F8:T362_M2	Q8N3F8	MILK1_HUMAN	MICALL1	362	KPSEGTPAPRK	T	MICALL1_T362_M2	Unchanged
-0.56363	19.0211	-2.32797	0.0313203	0.107506	-3.96653	H	Q15678:S578_M2	Q15678	PTN14_HUMAN	PTPN14	578	PRPATSTPDLA	S	PTPN14_S578_M2	Unchanged
-0.621804	18.7782	-1.85827	0.0808767	0.208532	-4.81717	H	P55198:S382_M2	P55198	AF17_HUMAN	MLLT6	382	PSAPPSPSAPE	S	MLLT6_S382_M2	Unchanged
0.0528112	19.9504	0.32469	0.747312	0.858115	-6.85382	H	Q0JRZ9:S468_M2	Q0JRZ9	FCHO2_HUMAN	FCHO2	468	PPRPASRPKLT	S	FCHO2_S468_M2	Unchanged
-0.30485	19.9164	-1.72787	0.0915985	0.227497	-5.52436	H	Q9Y4H2:S391_M2	Q9Y4H2	IRS2_HUMAN	IRS2	391	AGSPLSPGPVR	S	IRS2_S391_M2	Unchanged
-0.497228	17.9585	-1.51369	0.154636	0.324792	-5.13398	H	O43166:S1734_M2	O43166	SI1L1_HUMAN	SIPA1L1	1734	SSKDSSPTLAS	S	SIPA1L1_S1734_M2	Unchanged
0.544131	19.5054	1.92058	0.0651435	0.179829	-4.90465	H	P46937:T119_M2	P46937	YAP1_HUMAN	YAP1	119	TAGALTPQHVR	T	YAP1_T119_M2	Unchanged
-0.00888786	17.0282	-0.0474018	0.962391	0.983296	-7.08042	H	P49848:T660_M2	P49848	TAF6_HUMAN	TAF6	660	PPAPGTPKANG	T	TAF6_T660_M2	Unchanged
0.12068	24.1005	0.521788	0.605135	0.763829	-6.75859	H	P48681:S471_M2	P48681	NEST_HUMAN	NES	471	LAPPLSPDHSS	S	NES_S471_M2	Unchanged
-0.00218549	22.9947	-0.0174913	0.986151	0.993763	-6.85642	H	Q8N1G0:S242_M2	Q8N1G0	ZN687_HUMAN	ZNF687	242	QGSGSSPKATD	S	ZNF687_S242_M2	Unchanged
-0.00646265	20.5948	-0.0321735	0.974518	0.988461	-6.88849	H	P53805:S167_M2	P53805	RCAN1_HUMAN	RCAN1	167	ISPPASPPVGW	S	RCAN1_S167_M2	Unchanged
-0.167837	23.0335	-1.09114	0.285346	0.483667	-6.0914	H	Q9H6U6:S488_M2	Q9H6U6	BCAS3_HUMAN	BCAS3	488	PGLSSSPSGSP	S	BCAS3_S488_M2	Unchanged
-0.592799	19.5759	-2.97085	0.00764802	0.0383721	-2.80219	H	Q9ULC8:S682_M2	Q9ULC8	ZDHC8_HUMAN	ZDHHC8	682	PGTPHSPSYAG	S	ZDHHC8_S682_M2	Unchanged
3.31817	26.1038	15.2433	3.91995e-21	9.76231e-19	37.8795	L	P13796:S5_M1	P13796	PLSL_HUMAN	LCP1	5	MARGSVSDEE	S	LCP1_S5_M1	Up
-0.414159	26.2083	-4.30198	0.00015954	0.00186328	0.589623	H	Q9UQ35:T866_M2	Q9UQ35	SRRM2_HUMAN	SRRM2	866	NEQSVTPQRRS	T	SRRM2_T866_M2	Unchanged
0.0473996	21.3748	0.3545	0.724435	0.844477	-7.05483	H	P10398:S186_M2	P10398	ARAF_HUMAN	ARAF	186	TPQGPSPRTQH	S	ARAF_S186_M2	Unchanged
3.27451	23.6394	16.7938	3.14596e-18	1.94755e-15	30.5421	H	Q9Y2W1:S211_M1	Q9Y2W1	TR150_HUMAN	THRAP3	211	FSGGTSQDTKA	S	THRAP3_S211_M1	Up
-0.130354	20.7543	-0.956062	0.343492	0.542415	-6.66931	H	Q9HCD6:S404_M2	Q9HCD6	TANC2_HUMAN	TANC2	404	DSPHASPKHVD	S	TANC2_S404_M2	Unchanged
0.0716119	18.1049	0.230064	0.821218	0.905622	-6.10308	H	Q9C0D5:S448_M2	Q9C0D5	TANC1_HUMAN	TANC1	448	NSPGSSPKTSD	S	TANC1_S448_M2	Unchanged
0.0790082	19.5463	0.276989	0.783482	0.88148	-6.70433	H	Q9NS87:T1144_M2	Q9NS87	KIF15_HUMAN	KIF15	1144	PQSPKTPPHFQ	T	KIF15_T1144_M2	Unchanged
0.102038	21.5499	0.425333	0.675728	0.813238	-6.36401	H	Q9Y2J2:S91_M2	Q9Y2J2	E41L3_HUMAN	EPB41L3	91	KLSQKSSSSKL	S	EPB41L3_S91_M2	Unchanged
0.513252	21.5754	1.74049	0.090642	0.225835	-5.40287	H	Q8N9T8:S639_M2	Q8N9T8	KRI1_HUMAN	KRI1	639	EEAPVSPHKKP	S	KRI1_S639_M2	Unchanged
0.255142	18.8327	1.14102	0.269089	0.465694	-5.77242	H	Q96A73:S182_M2	Q96A73	P33MX_HUMAN	KIAA1191	182	STTPHSSPKQR	S	KIAA1191_S182_M2	Unchanged
-0.303812	18.336	-0.99189	0.332196	0.530867	-6.10354	H	P29590:S40_M2	P29590	PML_HUMAN	PML	40	PSPSPSPTERA	S	PML_S40_M2	Unchanged
0.39261	23.804	1.90507	0.0642262	0.177962	-5.19412	H	Q9H6F5:S113_M2	Q9H6F5	CCD86_HUMAN	CCDC86	113	EYSPESPRCQP	S	CCDC86_S113_M2	Unchanged
-0.260447	20.7767	-1.68656	0.0980888	0.238251	-5.69327	H	Q8NDT2:S267_M2	Q8NDT2	RB15B_HUMAN	RBM15B	267	KQRSLSPVAAP	S	RBM15B_S267_M2	Unchanged
-0.356476	21.4172	-2.03815	0.0474821	0.144686	-5.03182	H	O94913:S511_M2	O94913	PCF11_HUMAN	PCF11	511	RQRSMSPTSTP	S	PCF11_S511_M2	Unchanged
0.154545	22.1448	0.488695	0.627683	0.77876	-6.86389	H	O15061:S1049_M2	O15061	SYNEM_HUMAN	SYNM	1049	SPAPGSPDEEG	S	SYNM_S1049_M2	Unchanged
-0.341535	17.5167	-1.33023	0.202474	0.388802	-5.49331	H	Q9NPI6:S373_M2	Q9NPI6	DCP1A_HUMAN	DCP1A	373	LIANQSPFRAP	S	DCP1A_S373_M2	Unchanged
-0.828431	21.2184	-2.35706	0.022323	0.0840037	-4.44692	H	Q9H7N4:S500_M2	Q9H7N4	SFR19_HUMAN	SCAF1	500	RQRSPSPAPAP	S	SCAF1_S500_M2	Unchanged
0.215566	20.3699	0.935204	0.360479	0.558305	-6.12703	H	Q9NYV4:S303_M2	Q9NYV4	CDK12_HUMAN	CDK12	303	RQRSVSPYSRR	S	CDK12_S303_M2	Unchanged
-0.230822	19.6218	-2.5461	0.013915	0.0598364	-4.03635	H	Q8N1G0:S271_M2	Q8N1G0	ZN687_HUMAN	ZNF687	271	SPGHQSPLASP	S	ZNF687_S271_M2	Unchanged
-0.208834	16.5725	-0.906525	0.372775	0.570375	-6.16056	H	Q8N1G0:S275_M2	Q8N1G0	ZN687_HUMAN	ZNF687	275	QSPLASPKVPV	S	ZNF687_S275_M2	Unchanged
-0.0514464	25.6081	-0.675656	0.502215	0.685933	-6.90941	H	Q12888:S1101_M2	Q12888	TP53B_HUMAN	TP53BP1	1101	VKDPVSPASQK	S	TP53BP1_S1101_M2	Unchanged
-0.258713	22.139	-2.4057	0.01983	0.0773648	-4.33922	H	Q8WWY3:T440_M2	Q8WWY3	PRP31_HUMAN	PRPF31	440	YGGKSTIRDRS	T	PRPF31_T440_M2	Unchanged
-0.195491	15.6936	-1.13904	0.264452	0.460619	-5.98813	H	Q86TI0:S614_M2	Q86TI0	TBCD1_HUMAN	TBC1D1	614	QPARGSPGVSQ	S	TBC1D1_S614_M2	Unchanged
-0.00775169	20.759	-0.0491445	0.961051	0.983001	-6.97041	H	P21333:S2158_M2	P21333	FLNA_HUMAN	FLNA	2158	VANVGSHCDLS	S	FLNA_S2158_M2	Unchanged
-0.20578	20.3003	-0.79777	0.43328	0.626749	-6.23144	H	Q15276:S410_M2	Q15276	RABE1_HUMAN	RABEP1	410	AQSTDSLGTSG	S	RABEP1_S410_M2	Unchanged
3.26598	27.1772	31.5977	7.05443e-36	4.21644e-32	70.8657	L	P08670:S39_M1	P08670	VIME_HUMAN	VIM	39	STRTYSLGSAL	S	VIM_S39_M1	Up
3.18951	21.3946	13.8898	3.01697e-19	3.0473e-16	33.579	H	P09429:S100_M1	P09429	HMGB1_HUMAN	HMGB1	100	PKRPPSAFFLF	S	HMGB1_S100_M1	Up
-0.377347	16.4303	-1.8995	0.0715405	0.192019	-4.81396	H	Q9Y2F5:S1699_M2	Q9Y2F5	ICE1_HUMAN	ICE1	1699	PDPSPSPSAAS	S	ICE1_S1699_M2	Unchanged
-0.204658	18.0046	-1.08984	0.280838	0.478509	-6.53347	H	Q2M2Z5:S321_M2	Q2M2Z5	KIZ_HUMAN	KIZ	321	ASPPVSPIPVS	S	KIZ_S321_M2	Unchanged
-0.248819	21.4126	-1.73712	0.0882108	0.22152	-5.65403	H	Q5VUA4:S71_M2	Q5VUA4	ZN318_HUMAN	ZNF318	71	RRASPSPPRGR	S	ZNF318_S71_M2	Unchanged
-0.00195952	21.697	-0.0075722	0.994048	0.997012	-6.26432	H	Q14005:S689_M2	Q14005	IL16_HUMAN	IL16	689	PVTQTSPIKHP	S	IL16_S689_M2	Unchanged
0.0592618	20.6545	0.191827	0.850194	0.922386	-6.12347	H	P27987:S49_M2	P27987	IP3KB_HUMAN	ITPKB	49	PGSVFSPGRGA	S	ITPKB_S49_M2	Unchanged
-0.199966	21.711	-1.27763	0.207981	0.396244	-6.21207	H	Q96B23:S69_M2	Q96B23	ARK2N_HUMAN	ARK2N	69	RDSSESQLAST	S	ARK2N_S69_M2	Unchanged
-0.152212	21.1459	-0.4079	0.687348	0.820051	-6.49872	H	P36915:S51_M2	P36915	GNL1_HUMAN	GNL1	51	EQTDTSDGESV	S	GNL1_S51_M2	Unchanged
-0.0198521	19.4053	-0.114344	0.909625	0.955992	-6.88879	H	P47736:T522_M2	P47736	RPGP1_HUMAN	RAP1GAP	522	PAGQKTPDSGH	T	RAP1GAP_T522_M2	Unchanged
-0.0118021	23.0355	-0.089001	0.929419	0.966956	-7.13555	H	Q8IYB3:S452_M2	Q8IYB3	SRRM1_HUMAN	SRRM1	452	KRESPSPAPKP	S	SRRM1_S452_M2	Unchanged
0.410975	19.9827	0.9272	0.362804	0.560459	-6.09539	H	Q9H307:S100_M2	Q9H307	PININ_HUMAN	PNN	100	ESRQESDPEDD	S	PNN_S100_M2	Unchanged
-0.497086	21.5302	-3.95945	0.000226579	0.00245804	-0.196711	H	Q9UQ35:S2740_M2	Q9UQ35	SRRM2_HUMAN	SRRM2	2740	RRETPSPRPMR	S	SRRM2_S2740_M2	Unchanged
-0.161619	20.5124	-1.16823	0.249867	0.44474	-6.26933	H	P23443:S447_M2	P23443	KS6B1_HUMAN	RPS6KB1	447	PRTPVSPVKFS	S	RPS6KB1_S447_M2	Unchanged
-0.276775	24.9436	-2.98322	0.00431487	0.0247776	-2.97795	H	P18583:S2031_M2	P18583	SON_HUMAN	SON	2031	RRFSRSPIRRK	S	SON_S2031_M2	Unchanged
-0.509262	24.1198	-3.31412	0.00200367	0.0138718	-2.047	H	Q9NWQ8:S298_M2	Q9NWQ8	PHAG1_HUMAN	PAG1	298	RFSSLSYKSRE	S	PAG1_S298_M2	Unchanged
-0.263	22.3117	-2.07434	0.0441149	0.137147	-4.93935	H	Q01196:S21_M2	Q01196	RUNX1_HUMAN	RUNX1	21	PSTALSPGKMS	S	RUNX1_S21_M2	Unchanged
0.602438	21.9722	2.96609	0.00772982	0.038641	-2.77374	H	Q9UQ35:S323_M2	Q9UQ35	SRRM2_HUMAN	SRRM2	323	TQRPSSPETAT	S	SRRM2_S323_M2	Unchanged
-0.18999	21.0447	-1.33653	0.191206	0.373822	-5.91179	H	Q9UQ35:S1824_M2	Q9UQ35	SRRM2_HUMAN	SRRM2	1824	GYHSRSPARQE	S	SRRM2_S1824_M2	Unchanged
0.057767	21.3377	0.54142	0.591323	0.753973	-6.81738	H	Q6P5Z2:S548_M2	Q6P5Z2	PKN3_HUMAN	PKN3	548	PSPPASPTRKP	S	PKN3_S548_M2	Unchanged
0.460845	23.4094	2.04341	0.0494049	0.14882	-4.83329	H	Q14135:S285_M2	Q14135	VGLL4_HUMAN	VGLL4	285	VSHSHSPSVVS	S	VGLL4_S285_M2	Unchanged
0.243292	21.1027	1.20426	0.240909	0.4346	-5.9093	H	Q6ZRV2:S945_M2	Q6ZRV2	FA83H_HUMAN	FAM83H	945	TISGESPKAGP	S	FAM83H_S945_M2	Unchanged
-0.390053	20.8693	-1.64387	0.113419	0.262687	-5.29593	H	Q5VUA4:S91_M2	Q5VUA4	ZN318_HUMAN	ZNF318	91	RRGSPSPPRGR	S	ZNF318_S91_M2	Unchanged
0.200078	20.3976	1.19091	0.242268	0.436069	-6.15341	H	Q9UQ35:S1675_M2	Q9UQ35	SRRM2_HUMAN	SRRM2	1675	RGSRSSPEPKT	S	SRRM2_S1675_M2	Unchanged
-0.0316548	18.3349	-0.204738	0.838798	0.916081	-6.9362	H	Q86UX6:S18_M2	Q86UX6	ST32C_HUMAN	STK32C	18	AASPGSPPPGR	S	STK32C_S18_M2	Unchanged
0.372668	22.5226	4.16434	0.000181416	0.00206376	0.287472	H	Q9NZJ0:S490_M2	Q9NZJ0	DTL_HUMAN	DTL	490	SVSSVSPKPPS	S	DTL_S490_M2	Unchanged
-0.111386	21.1828	-0.48269	0.63235	0.782173	-6.75158	H	Q9UQ88:S740_M2	Q9UQ88	CD11A_HUMAN	CDK11A	740	VKRGTSPRPPE	S	CDK11A_S740_M2	Unchanged
0.155036	16.7264	0.720257	0.475698	0.664067	-6.70358	H	Q9UPS6:S1663_M2	Q9UPS6	SET1B_HUMAN	SETD1B	1663	GSPELSPPQPL	S	SETD1B_S1663_M2	Unchanged
-0.198504	22.2957	-1.10863	0.277134	0.474368	-6.12654	H	P47974:S75_M2	P47974	TISD_HUMAN	ZFP36L2	75	SPGSCSPKFPG	S	ZFP36L2_S75_M2	Unchanged
0.207012	20.5157	0.869955	0.39271	0.588997	-6.28906	H	P62995:S97_M3	P62995	TRA2B_HUMAN	TRA2B	97	RRHSHSHSPMS	S	TRA2B_S97_M3	Unchanged
-0.00758269	20.1516	-0.0299772	0.976308	0.989456	-6.66633	H	P62995:S99_M2	P62995	TRA2B_HUMAN	TRA2B	99	HSHSHSPMSTR	S	TRA2B_S99_M2	Unchanged
0.318652	16.034	1.61189	0.12024	0.273215	-5.3791	H	P81274:T418_M2	P81274	GPSM2_HUMAN	GPSM2	418	ELMKLTPEKVQ	T	GPSM2_T418_M2	Unchanged
-0.0422371	20.0637	-0.218529	0.828298	0.909479	-6.85591	H	Q8IYB3:S685_M2	Q8IYB3	SRRM1_HUMAN	SRRM1	685	KRHSPSPRPRA	S	SRRM1_S685_M2	Unchanged
-0.160331	21.9249	-0.589748	0.55833	0.729154	-6.87083	H	Q96E09:S147_M2	Q96E09	PBIR1_HUMAN	PABIR1	147	VSPAPSPTRGI	S	PABIR1_S147_M2	Unchanged
-0.400392	22.7976	-2.36569	0.0218611	0.0828797	-4.42829	H	Q7Z309:S119_M2	Q7Z309	PBIR2_HUMAN	PABIR2	119	VSPAPSPTRGF	S	PABIR2_S119_M2	Unchanged
0.510357	18.4469	1.55211	0.131998	0.290435	-5.57219	H	P49790:S338_M2	P49790	NU153_HUMAN	NUP153	338	SSPLNSPLDRS	S	NUP153_S338_M2	Unchanged
0.376334	21.2216	2.57032	0.0130831	0.0570889	-3.98069	H	Q96II8:S419_M2	Q96II8	LRCH3_HUMAN	LRCH3	419	ISHEGSPVKPV	S	LRCH3_S419_M2	Unchanged
-0.339167	19.9115	-1.94579	0.0605995	0.17136	-4.99871	H	Q7Z7G8:S1002_M2	Q7Z7G8	VP13B_HUMAN	VPS13B	1002	EVSIGSAPLAK	S	VPS13B_S1002_M2	Unchanged
-0.000639826	22.0215	-0.00339404	0.997313	0.998405	-6.8554	H	O75151:S905_M2	O75151	PHF2_HUMAN	PHF2	905	DDAPYSPTARV	S	PHF2_S905_M2	Unchanged
0.187216	21.9133	0.661257	0.511503	0.693278	-6.88401	H	Q13185:S95_M2	Q13185	CBX3_HUMAN	CBX3	95	KRKSLSDSESD	S	CBX3_S95_M2	Unchanged
-0.150276	21.2054	-0.634875	0.530375	0.707375	-6.56802	H	Q14004:S360_M2	Q14004	CDK13_HUMAN	CDK13	360	LPRSPSPYSRR	S	CDK13_S360_M2	Unchanged
-0.189378	21.8379	-1.91936	0.0604688	0.171209	-5.3263	H	Q9H4G0:T550_M2	Q9H4G0	E41L1_HUMAN	EPB41L1	550	PSPKGTPEKAN	T	EPB41L1_T550_M2	Unchanged
3.11139	21.1151	13.7742	1.12239e-14	2.42021e-12	23.0785	H	Q8N9T8:S150_M1	Q8N9T8	KRI1_HUMAN	KRI1	150	LQETSSQSYVE	S	KRI1_S150_M1	Up
3.10642	21.9898	14.5742	9.14997e-15	6.2147e-13	23.4818	L	O75152:S290_M1	O75152	ZC11A_HUMAN	ZC3H11A	290	GKRKFSAGGDS	S	ZC3H11A_S290_M1	Up
0.0919984	22.3123	0.653777	0.516211	0.696639	-6.89862	H	Q96Q42:S492_M2	Q96Q42	ALS2_HUMAN	ALS2	492	LLSQVSPRLLR	S	ALS2_S492_M2	Unchanged
0.113032	21.6533	0.674701	0.502994	0.686265	-6.87671	H	O94806:S216_M2	O94806	KPCD3_HUMAN	PRKD3	216	RLSNVSLPGPG	S	PRKD3_S216_M2	Unchanged
0.104445	21.8949	0.727644	0.470628	0.660229	-6.76256	H	Q15139:S208_M2	Q15139	KPCD1_HUMAN	PRKD1	208	RLSNVSLTGVS	S	PRKD1_S208_M2	Unchanged
-0.0972788	18.499	-0.388508	0.70143	0.828786	-6.41386	H	Q9NR48:S1170_M2	Q9NR48	ASH1L_HUMAN	ASH1L	1170	TLLPNSPSHLS	S	ASH1L_S1170_M2	Unchanged
-0.114584	27.326	-2.04462	0.0460021	0.141528	-5.09272	H	Q8IYB3:S393_M2	Q8IYB3	SRRM1_HUMAN	SRRM1	393	LSPSASPPRRR	S	SRRM1_S393_M2	Unchanged
-0.311366	21.6569	-1.50615	0.141084	0.304288	-5.73878	H	P62753:S236_M3	P62753	RS6_HUMAN	RPS6	236	RRRLSSLRAST	S	RPS6_S236_M3	Unchanged
-0.588338	26.567	-4.88724	1.63744e-05	0.000289011	2.52966	H	Q9Y2J2:S762_M2	Q9Y2J2	E41L3_HUMAN	EPB41L3	762	KRLSTSPVRLA	S	EPB41L3_S762_M2	Unchanged
3.09365	18.7888	9.34452	9.18628e-07	2.4899e-05	5.29491	H	Q96B97:S82_M1	Q96B97	SH3K1_HUMAN	SH3KBP1	82	VPSGNSLLSSE	S	SH3KBP1_S82_M1	Up
0.539155	19.9564	2.01184	0.0504315	0.151082	-5.0515	H	Q7Z5L9:S460_M2	Q7Z5L9	I2BP2_HUMAN	IRF2BP2	460	SNSPPSPSSMN	S	IRF2BP2_S460_M2	Unchanged
0.647426	21.6933	2.49216	0.016152	0.066576	-4.1137	H	Q13542:T70_M2	Q13542	4EBP2_HUMAN	EIF4EBP2	70	SPMAQTPPCHL	T	EIF4EBP2_T70_M2	Unchanged
-0.399964	20.4492	-0.828265	0.417981	0.612046	-6.14873	H	Q9H1B7:S659_M2	Q9H1B7	I2BPL_HUMAN	IRF2BPL	659	RRNSSSPVSPA	S	IRF2BPL_S659_M2	Unchanged
0.0342589	21.005	0.169013	0.867223	0.933524	-6.6159	H	Q8TBZ3:S360_M2	Q8TBZ3	WDR20_HUMAN	WDR20	360	RNSTDSRPVSV	S	WDR20_S360_M2	Unchanged
0.452306	16.8256	2.64542	0.0120563	0.0536954	-3.65301	H	Q9BTC0:T1469_M2	Q9BTC0	DIDO1_HUMAN	DIDO1	1469	VAGAATPSLVE	T	DIDO1_T1469_M2	Unchanged
3.07755	19.7704	9.91402	1.61453e-11	1.69314e-09	16.2122	H	Q92804:S295_M1	Q92804	RBP56_HUMAN	TAF15	295	FDDPPSAKAAI	S	TAF15_S295_M1	Up
-0.130908	19.4949	-0.459405	0.649183	0.793937	-6.63499	H	Q9H1B7:S662_M2	Q9H1B7	I2BPL_HUMAN	IRF2BPL	662	SSSPVSPASVP	S	IRF2BPL_S662_M2	Unchanged
-0.34573	24.372	-1.96993	0.0585731	0.167598	-4.8775	H	Q9BU76:S220_M2	Q9BU76	MMTA2_HUMAN	MMTAG2	220	TSSPTSPERPR	S	MMTAG2_S220_M2	Unchanged
0.166371	23.2515	2.04444	0.0459228	0.141461	-5.10342	H	Q96JM3:S319_M2	Q96JM3	CHAP1_HUMAN	CHAMP1	319	PGPPGSPRPWK	S	CHAMP1_S319_M2	Unchanged
-0.0899687	22.7282	-0.60284	0.549202	0.722053	-6.95618	H	Q8TAD8:S54_M2	Q8TAD8	SNIP1_HUMAN	SNIP1	54	SGGSPSPPTSE	S	SNIP1_S54_M2	Unchanged
-0.0902088	24.6031	-0.610121	0.544405	0.718397	-6.95174	H	Q7Z5K2:S226_M2	Q7Z5K2	WAPL_HUMAN	WAPL	226	SPSEISPIKGS	S	WAPL_S226_M2	Unchanged
-0.163249	19.7412	-1.61359	0.113506	0.262793	-5.77602	H	Q7Z2Z1:T1307_M2	Q7Z2Z1	TICRR_HUMAN	TICRR	1307	SSPPVTPKKLF	T	TICRR_T1307_M2	Unchanged
3.05077	23.6713	16.4076	3.56157e-18	4.73056e-16	30.9133	L	P55196:S1799_M1	P55196	AFAD_HUMAN	AFDN	1799	RQRLFSQGQDV	S	AFDN_S1799_M1	Up
0.0234021	22.1073	0.211996	0.832995	0.912496	-7.07357	H	Q96T58:S727_M2	Q96T58	MINT_HUMAN	SPEN	727	IERSQSPVHLR	S	SPEN_S727_M2	Unchanged
0.248909	15.8241	1.09691	0.289248	0.487995	-5.73153	H	Q9UHV7:S481_M2	Q9UHV7	MED13_HUMAN	MED13	481	FHHRVSVSDDV	S	MED13_S481_M2	Unchanged
0.247184	20.6813	0.971067	0.33824	0.536993	-6.42168	H	Q86YP4:S107_M2	Q86YP4	P66A_HUMAN	GATAD2A	107	DVIVLSDNEQP	S	GATAD2A_S107_M2	Unchanged
3.0174	20.0511	12.0378	9.8642e-13	1.40225e-10	18.6926	H	Q96EP0:S383_M1	Q96EP0	RNF31_HUMAN	RNF31	383	LAQPPSLVVDS	S	RNF31_S383_M1	Up
-0.501134	22.0129	-3.18347	0.00246509	0.0162148	-2.44413	H	Q9BW71:S87_M2	Q9BW71	HIRP3_HUMAN	HIRIP3	87	PPTPCSDPERK	S	HIRIP3_S87_M2	Unchanged
0.01841	14.7143	0.045729	0.964104	0.983895	-6.26299	H	P24844:S20_M2	P24844	MYL9_HUMAN	MYL9	20	PQRATSNVFAM	S	MYL9_S20_M2	Unchanged
-0.243382	22.1158	-1.78837	0.0795789	0.206536	-5.55681	H	Q96T58:S740_M2	Q96T58	MINT_HUMAN	SPEN	740	QSPGASPSQAE	S	SPEN_S740_M2	Unchanged
0.0626669	21.269	0.394874	0.695223	0.824741	-6.81496	H	Q8TDM6:S1000_M2	Q8TDM6	DLG5_HUMAN	DLG5	1000	PGPAHSPQPSK	S	DLG5_S1000_M2	Unchanged
0.390117	21.5504	1.81229	0.0762423	0.200463	-5.4735	H	Q6NYC8:S133_M2	Q6NYC8	PPR18_HUMAN	PPP1R18	133	EMRDQSPKGRE	S	PPP1R18_S133_M2	Unchanged
0.16378	20.3562	0.96695	0.339147	0.537899	-6.53956	H	O15085:S1413_M2	O15085	ARHGB_HUMAN	ARHGEF11	1413	RRPSRSPPSLA	S	ARHGEF11_S1413_M2	Unchanged
0.409729	21.1358	2.14402	0.0435118	0.13582	-4.39557	H	Q3KQU3:S446_M2	Q3KQU3	MA7D1_HUMAN	MAP7D1	446	QSLPASPRARL	S	MAP7D1_S446_M2	Unchanged
0.0856444	17.4031	0.24877	0.806407	0.896868	-6.26785	H	Q15751:S2723_M2	Q15751	HERC1_HUMAN	HERC1	2723	RQSLTSPDSQS	S	HERC1_S2723_M2	Unchanged
0.11885	18.4518	1.10006	0.276403	0.473443	-6.52239	H	Q14980:T2055_M2	Q14980	NUMA1_HUMAN	NUMA1	2055	FSILNTPKKLG	T	NUMA1_T2055_M2	Unchanged
0.0457626	28.1731	0.480427	0.632913	0.782518	-7.02295	H	Q8IYB3:S715_M2	Q8IYB3	SRRM1_HUMAN	SRRM1	715	RRQSPSPSTRP	S	SRRM1_S715_M2	Unchanged
-0.185397	21.3071	-1.26918	0.214243	0.403725	-6.00051	H	Q7Z460:S649_M2	Q7Z460	CLAP1_HUMAN	CLASP1	649	RQSSGSATNVA	S	CLASP1_S649_M2	Unchanged
-0.300241	21.7227	-1.61279	0.113392	0.262687	-5.79798	H	Q9NYV4:S276_M2	Q9NYV4	CDK12_HUMAN	CDK12	276	RRQSVSPPYKE	S	CDK12_S276_M2	Unchanged
-0.204562	25.4303	-1.7334	0.089106	0.223271	-5.63813	H	Q14738:S90_M2	Q14738	2A5D_HUMAN	PPP2R5D	90	RRQSSSRFNLS	S	PPP2R5D_S90_M2	Unchanged
-0.0708921	23.717	-0.758289	0.451861	0.64325	-6.81685	H	Q8IYB3:S628_M2	Q8IYB3	SRRM1_HUMAN	SRRM1	628	RRASPSPPPKR	S	SRRM1_S628_M2	Unchanged
-0.182221	16.4052	-0.672022	0.511355	0.693256	-6.12872	H	Q9Y2U5:S344_M2	Q9Y2U5	M3K2_HUMAN	MAP3K2	344	TVMDISPPSRS	S	MAP3K2_S344_M2	Unchanged
0.314491	16.5935	1.23276	0.232959	0.425422	-5.64892	H	Q86Y91:S639_M2	Q86Y91	KI18B_HUMAN	KIF18B	639	ALEADSPMAPK	S	KIF18B_S639_M2	Unchanged
-0.147239	23.7512	-1.62548	0.110029	0.25798	-5.83436	H	Q9UQ35:S2706_M2	Q9UQ35	SRRM2_HUMAN	SRRM2	2706	PSPQPSPRDQQ	S	SRRM2_S2706_M2	Unchanged
-0.0289183	23.0055	-0.326931	0.745016	0.856656	-7.0855	H	Q9H7N4:S614_M2	Q9H7N4	SFR19_HUMAN	SCAF1	614	RRRSASPPPAT	S	SCAF1_S614_M2	Unchanged
0.633943	21.8291	2.35217	0.0330758	0.111832	-3.76881	H	P18583:S2011_M2	P18583	SON_HUMAN	SON	2011	RRRSFSISPVR	S	SON_S2011_M2	Unchanged
0.627652	21.7146	1.96184	0.0677902	0.184927	-4.62426	H	P18583:S2013_M2	P18583	SON_HUMAN	SON	2013	RSFSISPVRLR	S	SON_S2013_M2	Unchanged
-0.157986	21.332	-1.15307	0.257003	0.452461	-6.15914	H	O43314:S1016_M2	O43314	VIP2_HUMAN	PPIP5K2	1016	TSSPVSPKSLA	S	PPIP5K2_S1016_M2	Unchanged
0.353197	22.0537	1.69392	0.104604	0.249349	-5.13323	H	O43318:S455_M2	O43318	M3K7_HUMAN	MAP3K7	455	PGQVSSRSSSP	S	MAP3K7_S455_M2	Unchanged
-0.107032	19.077	-0.533056	0.597965	0.758615	-6.64605	H	Q96N67:S182_M2	Q96N67	DOCK7_HUMAN	DOCK7	182	KRRSMSIDDTP	S	DOCK7_S182_M2	Unchanged
0.0809462	23.8628	0.781367	0.43845	0.631388	-6.76989	H	Q8IYB3:S655_M2	Q8IYB3	SRRM1_HUMAN	SRRM1	655	KRRSPSLSSKH	S	SRRM1_S655_M2	Unchanged
-0.111056	24.3391	-1.02422	0.3105	0.509511	-6.60223	H	Q8IYB3:S562_M2	Q8IYB3	SRRM1_HUMAN	SRRM1	562	RRRSPSPAPPP	S	SRRM1_S562_M2	Unchanged
0.0439882	24.0628	0.533443	0.596014	0.757591	-6.98445	H	Q8IYB3:S551_M2	Q8IYB3	SRRM1_HUMAN	SRRM1	551	RRRSPSPPPTR	S	SRRM1_S551_M2	Unchanged
-0.111831	26.7894	-1.34666	0.183857	0.363827	-6.23685	H	P49450:S19_M2	P49450	CENPA_HUMAN	CENPA	19	RRRSPSPTPTP	S	CENPA_S19_M2	Unchanged
-0.254444	28.4692	-2.42993	0.0193844	0.0761841	-4.20679	H	Q13595:S262_M2	Q13595	TRA2A_HUMAN	TRA2A	262	RRRSPSPYYSR	S	TRA2A_S262_M2	Unchanged
-0.2516	23.9797	-1.16827	0.247959	0.442536	-6.45733	H	Q5VTL8:S529_M2	Q5VTL8	PR38B_HUMAN	PRPF38B	529	RRRSQSIEQES	S	PRPF38B_S529_M2	Unchanged
-0.0792163	18.5859	-0.455081	0.651663	0.79601	-6.82352	H	Q9BUI4:S205_M2	Q9BUI4	RPC3_HUMAN	POLR3C	205	KRRRSSDEDAA	S	POLR3C_S205_M2	Unchanged
-0.27054	22.1397	-0.879001	0.388622	0.585036	-6.0518	H	Q9NYV4:S333_M2	Q9NYV4	CDK12_HUMAN	CDK12	333	GRRRSSSPFLS	S	CDK12_S333_M2	Unchanged
-0.114029	28.526	-0.703689	0.489477	0.675309	-6.29305	H	Q13595:Y264_M2	Q13595	TRA2A_HUMAN	TRA2A	264	RSPSPYYSRYR	Y	TRA2A_Y264_M2	Unchanged
-0.0112896	18.9774	-0.0714676	0.943475	0.974179	-6.83758	H	Q9BYW2:S2082_M2	Q9BYW2	SETD2_HUMAN	SETD2	2082	RRSSLSPPSSA	S	SETD2_S2082_M2	Unchanged
-0.14335	25.6497	-1.84731	0.0703223	0.189811	-5.46562	H	Q8IYB3:S616_M2	Q8IYB3	SRRM1_HUMAN	SRRM1	616	KRRTASPPPPP	S	SRRM1_S616_M2	Unchanged
0.0169726	26.2146	0.223448	0.824068	0.906869	-7.10289	H	Q8IYB3:S583_M2	Q8IYB3	SRRM1_HUMAN	SRRM1	583	RRRTPSPPPRR	S	SRRM1_S583_M2	Unchanged
-0.0517916	25.1285	-0.645188	0.52166	0.700965	-6.91819	H	Q8IYB3:T574_M2	Q8IYB3	SRRM1_HUMAN	SRRM1	574	RRRTPTPPPRR	T	SRRM1_T574_M2	Unchanged
-0.0793749	20.453	-0.366675	0.715674	0.838236	-6.94626	H	Q16629:S233_M2	Q16629	SRSF7_HUMAN	SRSF7	233	PRRSASPERMD	S	SRSF7_S233_M2	Unchanged
-0.236755	22.0742	-1.96726	0.0559992	0.162556	-5.11911	H	Q9UQR0:S511_M2	Q9UQR0	SCML2_HUMAN	SCML2	511	YVVPLSPKLPK	S	SCML2_S511_M2	Unchanged
-0.226557	20.9221	-1.54745	0.129317	0.286772	-5.81259	H	Q9ULD4:S19_M2	Q9ULD4	BRPF3_HUMAN	BRPF3	19	GRRSPSPYSLK	S	BRPF3_S19_M2	Unchanged
-0.0388806	23.0658	-0.246723	0.807085	0.897119	-6.68528	H	Q05193:S778_M2	Q05193	DYN1_HUMAN	DNM1	778	RSPTSSPTPQR	S	DNM1_S778_M2	Unchanged
-0.0470367	21.5981	-0.283622	0.777879	0.877542	-7.06559	H	Q7Z5Q1:S92_M2	Q7Z5Q1	CPEB2_HUMAN	CPEB2	92	RRSPVSPQLQQ	S	CPEB2_S92_M2	Unchanged
-0.350552	22.5969	-1.73039	0.090787	0.226037	-5.52697	H	Q9Y4E1:S288_M2	Q9Y4E1	WAC2C_HUMAN	WASHC2C	288	RSRPTSFADEL	S	WASHC2C_S288_M2	Unchanged
0.207813	20.2686	0.927412	0.364951	0.562648	-6.09907	H	O15027:S1369_M2	O15027	SC16A_HUMAN	SEC16A	1369	ASRRSSLSSHS	S	SEC16A_S1369_M2	Unchanged
2.9252	22.7161	20.1354	9.97133e-24	3.8272e-20	43.3897	H	Q9HD20:S935_M1	Q9HD20	AT131_HUMAN	ATP13A1	935	QRDRLSQVLRD	S	ATP13A1_S935_M1	Up
0.354336	21.8863	1.22588	0.231369	0.423522	-5.91658	H	Q13136:S242_M2	Q13136	LIPA1_HUMAN	PPFIA1	242	RSSDGSLSHEE	S	PPFIA1_S242_M2	Unchanged
-0.299565	19.832	-1.28835	0.206956	0.394879	-6.01837	H	Q7Z401:S1256_M2	Q7Z401	MYCPP_HUMAN	DENND4A	1256	SLPPNSPKPVR	S	DENND4A_S1256_M2	Unchanged
-0.217633	19.0947	-0.979121	0.334503	0.533315	-6.34749	H	Q9Y5W9:S194_M2	Q9Y5W9	SNX11_HUMAN	SNX11	194	RRSSPSPPPSE	S	SNX11_S194_M2	Unchanged
0.0170635	24.0872	0.14928	0.882173	0.941666	-6.8328	H	Q3KQU3:S116_M2	Q3KQU3	MA7D1_HUMAN	MAP7D1	116	RSSQPSPTAVP	S	MAP7D1_S116_M2	Unchanged
-0.273459	23.4096	-1.3984	0.179294	0.357488	-5.48968	H	Q9UQ35:S1693_M2	Q9UQ35	SRRM2_HUMAN	SRRM2	1693	RRSSRSSPELT	S	SRRM2_S1693_M2	Unchanged
-0.327501	20.0679	-1.83807	0.0743908	0.197155	-5.2182	H	Q9Y6W5:S308_M2	Q9Y6W5	WASF2_HUMAN	WASF2	308	APPLGSPPGPK	S	WASF2_S308_M2	Unchanged
0.0431609	24.3697	0.434175	0.665969	0.806059	-7.03287	H	Q86TB9:S184_M2	Q86TB9	PATL1_HUMAN	PATL1	184	SPIIGSPPVRA	S	PATL1_S184_M2	Unchanged
0.413794	19.088	1.62685	0.113092	0.262376	-5.57307	H	Q13017:S1176_M2	Q13017	RHG05_HUMAN	ARHGAP5	1176	THSDASDDEAF	S	ARHGAP5_S1176_M2	Unchanged
-0.324315	21.6283	-1.40559	0.16958	0.345772	-5.836	H	P34910:S271_M2	P34910	EVI2B_HUMAN	EVI2B	271	RTSIISLTPWK	S	EVI2B_S271_M2	Unchanged
-0.272084	19.1026	-1.41076	0.171322	0.347864	-5.69757	H	Q8TEH3:S523_M2	Q8TEH3	DEN1A_HUMAN	DENND1A	523	RTSVPSPEQPQ	S	DENND1A_S523_M2	Unchanged
0.173816	19.3542	0.884424	0.388341	0.584826	-6.02531	H	O14777:S69_M2	O14777	NDC80_HUMAN	NDC80	69	HGSRNSQLGIF	S	NDC80_S69_M2	Unchanged
0.647542	20.0844	2.36648	0.0233535	0.0866881	-4.27758	H	Q15435:S27_M2	Q15435	PP1R7_HUMAN	PPP1R7	27	VESEESGDEEG	S	PPP1R7_S27_M2	Unchanged
-0.135222	17.7977	-0.525188	0.606367	0.764532	-6.2934	H	Q8N108:S488_M2	Q8N108	MIER1_HUMAN	MIER1	488	SNGKESPGSSE	S	MIER1_S488_M2	Unchanged
0.881834	18.3862	2.72425	0.0121854	0.0540445	-3.22081	H	O95747:S325_M2	O95747	OXSR1_HUMAN	OXSR1	325	RVPGSSGRLHK	S	OXSR1_S325_M2	Unchanged
-0.224119	16.8353	-0.927893	0.359877	0.557866	-6.41781	H	P46013:T525_M2	P46013	KI67_HUMAN	MKI67	525	NLPPNTPLKRG	T	MKI67_T525_M2	Unchanged
0.000755053	21.7852	0.00993973	0.992107	0.996555	-7.13951	H	Q8IYB3:S638_M2	Q8IYB3	SRRM1_HUMAN	SRRM1	638	RRVSHSPPPKQ	S	SRRM1_S638_M2	Unchanged
0.319793	20.6983	3.09108	0.00335892	0.020516	-2.65943	H	Q14980:T2000_M2	Q14980	NUMA1_HUMAN	NUMA1	2000	HQGPGTPESKK	T	NUMA1_T2000_M2	Unchanged
-0.263446	21.6368	-1.77668	0.0820025	0.210506	-5.52268	H	Q5VUA4:S81_M2	Q5VUA4	ZN318_HUMAN	ZNF318	81	RRVSPSPPRAR	S	ZNF318_S81_M2	Unchanged
-0.23036	20.8664	-1.62242	0.117423	0.268751	-5.37915	H	Q13233:T285_M2	Q13233	M3K1_HUMAN	MAP3K1	285	QSGRITPPRRA	T	MAP3K1_T285_M2	Unchanged
0.259962	22.8223	1.52268	0.135391	0.295731	-5.85526	H	O94885:S101_M2	O94885	SASH1_HUMAN	SASH1	101	EKPDASPTSLQ	S	SASH1_S101_M2	Unchanged
0.0197836	20.5122	0.0545498	0.957145	0.981739	-6.36644	H	Q9UEY8:S650_M2	Q9UEY8	ADDG_HUMAN	ADD3	650	RVSRLSTSTTI	S	ADD3_S650_M2	Unchanged
-0.0403441	24.5276	-0.424957	0.672599	0.81095	-7.04828	H	Q8IYB3:T727_M2	Q8IYB3	SRRM1_HUMAN	SRRM1	727	RRVSRTPEPKK	T	SRRM1_T727_M2	Unchanged
-0.447465	18.435	-1.03395	0.320487	0.519685	-5.55082	H	Q15154:S69_M2	Q15154	PCM1_HUMAN	PCM1	69	ISPESSPGVGR	S	PCM1_S69_M2	Unchanged
-0.638147	20.2201	-3.20706	0.00237171	0.0157384	-2.36439	H	O75533:T211_M2	O75533	SF3B1_HUMAN	SF3B1	211	QTPGATPKKLS	T	SF3B1_T211_M2	Unchanged
0.0916364	26.5041	0.683473	0.497361	0.681694	-6.89265	H	Q14157:S609_M2	Q14157	UBP2L_HUMAN	UBAP2L	609	SSISSSPQKDL	S	UBAP2L_S609_M2	Unchanged
-0.0617679	26.5932	-0.664679	0.509459	0.691675	-6.85652	H	Q8IYB3:S607_M2	Q8IYB3	SRRM1_HUMAN	SRRM1	607	RRYSPSPPPKR	S	SRRM1_S607_M2	Unchanged
0.394684	20.0486	2.153	0.0390404	0.12568	-4.64327	H	O60861:S117_M2	O60861	GAS7_HUMAN	GAS7	117	PGIPASPGSHR	S	GAS7_S117_M2	Unchanged
-0.281837	21.0893	-2.10025	0.0408062	0.129611	-4.96164	H	Q01167:S373_M2	Q01167	FOXK2_HUMAN	FOXK2	373	RSAPASPNHAG	S	FOXK2_S373_M2	Unchanged
-0.259178	24.6602	-1.74761	0.0863599	0.21818	-5.63654	H	P85037:S420_M2	P85037	FOXK1_HUMAN	FOXK1	420	RSAPASPTHPG	S	FOXK1_S420_M2	Unchanged
0.79953	20.011	3.58007	0.00219147	0.014793	-1.5275	H	Q01167:T389_M2	Q01167	FOXK2_HUMAN	FOXK2	389	SSGAQTPESLS	T	FOXK2_T389_M2	Unchanged
2.9156	23.366	12.4311	2.57374e-14	1.50816e-12	22.4642	L	Q9UBK5:Y86_M1	Q9UBK5	HCST_HUMAN	HCST	86	EDGKVYINMPG	Y	HCST_Y86_M1	Up
-0.114567	18.8403	-0.706908	0.483295	0.670104	-6.79442	H	P05114:S25_M2	P05114	HMGN1_HUMAN	HMGN1	25	RSARLSAKPPA	S	HMGN1_S25_M2	Unchanged
2.89865	17.6882	8.33959	4.73593e-08	1.86244e-06	8.48309	H	O43166:S1170_M1	O43166	SI1L1_HUMAN	SIPA1L1	1170	TYRQKSMPEGF	S	SIPA1L1_S1170_M1	Up
0.265474	18.9927	1.49597	0.14456	0.309626	-5.73367	H	P16401:T4_M2	P16401	H15_HUMAN	H1-5	4	MSETAPAET	T	H1-5_T4_M2	Unchanged
-0.140745	21.5408	-0.473608	0.638748	0.78735	-6.75697	H	P10412:T18_M2	P10412	H14_HUMAN	H1-4	18	APAEKTPVKKK	T	H1-4_T18_M2	Unchanged
-0.243312	19.4742	-1.19483	0.242669	0.436463	-5.97598	H	Q96JN8:S907_M2	Q96JN8	NEUL4_HUMAN	NEURL4	907	SFPLHSPVAGV	S	NEURL4_S907_M2	Unchanged
-0.667429	19.5616	-2.98014	0.00722013	0.0366953	-2.74519	H	Q96FS4:S67_M2	Q96FS4	SIPA1_HUMAN	SIPA1	67	PPTPASPRARA	S	SIPA1_S67_M2	Unchanged
-0.27491	19.6829	-1.19766	0.243419	0.437239	-5.86011	H	Q9UQ35:S1552_M2	Q9UQ35	SRRM2_HUMAN	SRRM2	1552	VKPSASPQERS	S	SRRM2_S1552_M2	Unchanged
-0.179489	20.7075	-1.25246	0.21833	0.408702	-6.14309	H	P33991:T110_M2	P33991	MCM4_HUMAN	MCM4	110	SGVRGTPVRQR	T	MCM4_T110_M2	Unchanged
-0.811037	17.2335	-2.12446	0.0472176	0.144085	-4.3659	H	Q13595:S100_M2	Q13595	TRA2A_HUMAN	TRA2A	100	RSRSHSPMSNR	S	TRA2A_S100_M2	Unchanged
-0.607256	19.7677	-2.36537	0.0247504	0.0904774	-4.13377	H	Q5SW79:S359_M2	Q5SW79	CE170_HUMAN	CEP170	359	SKSIKSDVPVY	S	CEP170_S359_M2	Unchanged
-1.45236	20.5677	-3.28547	0.00476644	0.0268643	-2.05563	H	Q9P0K7:T297_M2	Q9P0K7	RAI14_HUMAN	RAI14	297	RSITSTPLSGK	T	RAI14_T297_M2	Unchanged
0.226669	23.6431	1.3784	0.174019	0.351498	-6.18328	H	Q14498:S129_M2	Q14498	RBM39_HUMAN	RBM39	129	RSRSKSPFRKD	S	RBM39_S129_M2	Unchanged
-0.408539	18.8526	-2.02915	0.0533625	0.15741	-4.69559	H	O75376:S2337_M2	O75376	NCOR1_HUMAN	NCOR1	2337	SRKSKSPIPGQ	S	NCOR1_S2337_M2	Unchanged
0.615523	19.6167	1.84491	0.0770878	0.20202	-5.04457	H	Q7Z422:S39_M2	Q7Z422	SZRD1_HUMAN	SZRD1	39	SRKSKSPPKVP	S	SZRD1_S39_M2	Unchanged
-0.769738	18.8026	-3.3277	0.00285043	0.0181015	-1.99688	H	Q13111:T259_M2	Q13111	CAF1A_HUMAN	CHAF1A	259	KSLPATPQGKN	T	CHAF1A_T259_M2	Unchanged
0.939639	23.0166	1.7022	0.0988337	0.239604	-5.41481	H	Q6PKG0:S774_M2	Q6PKG0	LARP1_HUMAN	LARP1	774	TTVPESPNYRN	S	LARP1_S774_M2	Unchanged
-0.289174	22.2894	-2.36197	0.0229273	0.0856693	-4.34515	H	Q15334:S663_M2	Q15334	L2GL1_HUMAN	LLGL1	663	KSLRQSFRRIR	S	LLGL1_S663_M2	Unchanged
2.86776	23.8653	12.7364	9.15739e-14	4.88694e-12	21.2468	L	Q14005:S845_M1	Q14005	IL16_HUMAN	IL16	845	RQRISSFETFG	S	IL16_S845_M1	Up
-0.344831	23.4839	-3.37038	0.00168278	0.0121453	-1.90186	H	Q9H3Q1:S142_M2	Q9H3Q1	BORG4_HUMAN	CDC42EP4	142	KSLSSSPVKKA	S	CDC42EP4_S142_M2	Unchanged
1.32364	21.4114	3.99169	0.00161141	0.0117405	-0.970455	H	Q9UQ35:T2069_M2	Q9UQ35	SRRM2_HUMAN	SRRM2	2069	GKRSLTRSPPA	T	SRRM2_T2069_M2	Unchanged
2.86052	23.2833	10.0154	1.24704e-11	1.34056e-09	16.337	H	Q9UKV3:S328_M1	Q9UKV3	ACINU_HUMAN	ACIN1	328	RPKTRSQEQEV	S	ACIN1_S328_M1	Up
-0.603403	17.4637	-3.26563	0.00212863	0.0144946	-2.19341	H	P46013:T543_M2	P46013	KI67_HUMAN	MKI67	543	SLVMHTPPVLK	T	MKI67_T543_M2	Unchanged
-0.115384	20.0563	-1.05686	0.297132	0.496193	-6.39919	H	Q8N7R7:S112_M2	Q8N7R7	CCYL1_HUMAN	CCNYL1	112	HLNHVSPGQLT	S	CCNYL1_S112_M2	Unchanged
-0.0227981	18.8569	-0.185597	0.853784	0.92492	-6.90116	H	P53671:S293_M2	P53671	LIMK2_HUMAN	LIMK2	293	NSISKSPGPSS	S	LIMK2_S293_M2	Unchanged
2.8533	19.9032	9.0384	4.46518e-11	4.1444e-09	15.211	H	Q14061:S14_M1	Q14061	COX17_HUMAN	COX17	14	PAPPESQEKKP	S	COX17_S14_M1	Up
0.0905432	20.0694	0.338202	0.738465	0.852803	-6.50798	H	O14647:S1801_M2	O14647	CHD2_HUMAN	CHD2	1801	PHDSKSPLDHR	S	CHD2_S1801_M2	Unchanged
-0.0463103	18.6956	-0.190581	0.851465	0.923399	-6.17897	H	Q14181:S152_M2	Q14181	DPOA2_HUMAN	POLA2	152	SPSSFSPSATP	S	POLA2_S152_M2	Unchanged
0.370664	19.0946	2.34341	0.0242091	0.0890204	-4.33796	H	Q5VUA4:S1043_M2	Q5VUA4	ZN318_HUMAN	ZNF318	1043	PKPAESPQSAT	S	ZNF318_S1043_M2	Unchanged
-0.251168	19.842	-2.23172	0.0302708	0.10486	-4.69375	H	O75665:S669_M2	O75665	OFD1_HUMAN	OFD1	669	PLAAKSPPSLH	S	OFD1_S669_M2	Unchanged
0.318658	12.7453	0.98763	0.341815	0.540878	-5.58987	H	Q96PK6:S220_M2	Q96PK6	RBM14_HUMAN	RBM14	220	SPLRRSPPRAS	S	RBM14_S220_M2	Unchanged
0.0329743	17.1578	0.111404	0.912915	0.957738	-6.11552	H	Q9ULU4:S444_M2	Q9ULU4	ZMYD8_HUMAN	ZMYND8	444	SVHTGSDVEQD	S	ZMYND8_S444_M2	Unchanged
0.377339	22.3104	1.84774	0.071746	0.192352	-5.3277	H	P42694:S1620_M2	P42694	HELZ_HUMAN	HELZ	1620	PPAVPSPPSST	S	HELZ_S1620_M2	Unchanged
-0.430012	19.8859	-3.12782	0.00368913	0.0220417	-2.48256	H	Q9UGU5:S512_M2	Q9UGU5	HMGX4_HUMAN	HMGXB4	512	MLLPASPAKAP	S	HMGXB4_S512_M2	Unchanged
-0.345171	17.2789	-2.20215	0.034023	0.114189	-4.60882	H	Q8IWB9:S794_M2	Q8IWB9	TEX2_HUMAN	TEX2	794	RSPQRSPLQSA	S	TEX2_S794_M2	Unchanged
-0.0821131	18.0826	-0.395699	0.695256	0.824741	-6.62414	H	P35658:T670_M3	P35658	NU214_HUMAN	NUP214	670	KSPRITPPAAK	T	NUP214_T670_M3	Unchanged
-0.130448	20.5866	-0.886531	0.380956	0.577756	-6.52815	H	Q7Z589:S173_M2	Q7Z589	EMSY_HUMAN	EMSY	173	SPRPASPASNV	S	EMSY_S173_M2	Unchanged
-0.0632615	23.0311	-0.83762	0.406029	0.600745	-6.78666	H	P30291:T173_M2	P30291	WEE1_HUMAN	WEE1	173	PDHPGTPPHKT	T	WEE1_T173_M2	Unchanged
-0.736519	17.5167	-2.88138	0.00875125	0.0423269	-2.84468	H	Q9Y2W1:S268_M2	Q9Y2W1	TR150_HUMAN	THRAP3	268	RSPRPSPVPKP	S	THRAP3_S268_M2	Unchanged
-0.255947	20.4176	-1.81948	0.0747482	0.197779	-5.49235	H	Q15287:S157_M2	Q15287	RNPS1_HUMAN	RNPS1	157	KRRSPSPKPTK	S	RNPS1_S157_M2	Unchanged
0.0615575	14.1992	0.20335	0.840758	0.917386	-6.54162	H	A0JNW5:T420_M2	A0JNW5	BLT3B_HUMAN	BLTP3B	420	PPKSPTHASPQ	T	BLTP3B_T420_M2	Unchanged
0.0291029	27.5817	0.424448	0.672968	0.811137	-7.0485	H	Q9NVD7:S19_M2	Q9NVD7	PARVA_HUMAN	PARVA	19	SPTPKSPPSRK	S	PARVA_S19_M2	Unchanged
-0.0657169	21.5665	-0.350953	0.727435	0.846432	-6.91617	H	Q9UQ35:S1916_M2	Q9UQ35	SRRM2_HUMAN	SRRM2	1916	SRSRASPVSRR	S	SRRM2_S1916_M2	Unchanged
-0.177946	23.2707	-1.06451	0.2963	0.495479	-6.15497	H	Q96JH7:S998_M2	Q96JH7	VCIP1_HUMAN	VCPIP1	998	RSRESSPSHGL	S	VCPIP1_S998_M2	Unchanged
-0.393852	23.7412	-2.97561	0.00440727	0.0251726	-2.99757	H	Q3KQU3:T97_M2	Q3KQU3	MA7D1_HUMAN	MAP7D1	97	KSRGPTPPAMG	T	MAP7D1_T97_M2	Unchanged
-0.48923	14.7563	-2.23067	0.0336943	0.113344	-4.43757	H	Q96RK0:S780_M2	Q96RK0	CIC_HUMAN	CIC	780	RSRQPSPLLLL	S	CIC_S780_M2	Unchanged
-0.0693952	19.9487	-0.373473	0.711209	0.835177	-6.75876	H	P49761:S51_M2	P49761	CLK3_HUMAN	CLK3	51	RSRSRSHDRLP	S	CLK3_S51_M2	Unchanged
-0.0409323	19.7517	-0.179615	0.859292	0.928424	-6.4554	H	Q9UQ35:S486_M2	Q9UQ35	SRRM2_HUMAN	SRRM2	486	MGRSRSPATAK	S	SRRM2_S486_M2	Unchanged
-0.211605	24.5443	-1.37819	0.17397	0.351474	-6.19483	H	Q9UQ35:S2046_M2	Q9UQ35	SRRM2_HUMAN	SRRM2	2046	RSRSRSPLAIR	S	SRRM2_S2046_M2	Unchanged
0.0483506	20.6028	0.200463	0.841905	0.917702	-7.10782	H	Q8IXT5:S280_M2	Q8IXT5	RB12B_HUMAN	RBM12B	280	RTRSRSPLGFY	S	RBM12B_S280_M2	Unchanged
-0.360164	23.1338	-2.01451	0.0492782	0.148543	-5.14124	H	Q13523:S368_M2	Q13523	PRP4K_HUMAN	PRP4K	368	SRRSRSPLLND	S	PRP4K_S368_M2	Unchanged
0.153436	22.7812	0.636739	0.527161	0.70493	-6.90966	H	Q14966:S510_M2	Q14966	ZN638_HUMAN	ZNF638	510	FRRSRSPMHYM	S	ZNF638_S510_M2	Unchanged
0.270874	21.8905	1.18978	0.243261	0.43703	-6.07995	H	Q01130:S191_M2	Q01130	SRSF2_HUMAN	SRSF2	191	RSRSRSPPPVS	S	SRSF2_S191_M2	Unchanged
-0.0402868	24.7403	-0.316397	0.752951	0.861833	-7.08892	H	Q9UQ35:S536_M2	Q9UQ35	SRRM2_HUMAN	SRRM2	536	RGRSRSPQRPG	S	SRRM2_S536_M2	Unchanged
-0.315766	18.1246	-1.93817	0.0636731	0.177031	-4.93383	H	Q9UQ35:S1499_M2	Q9UQ35	SRRM2_HUMAN	SRRM2	1499	RPRSRSPSSPE	S	SRRM2_S1499_M2	Unchanged
-0.542529	22.3979	-2.71994	0.00887247	0.0427388	-3.62796	H	Q13523:S294_M2	Q13523	PRP4K_HUMAN	PRP4K	294	GKKSRSPVDLR	S	PRP4K_S294_M2	Unchanged
-0.0374031	21.4485	-0.174904	0.862269	0.930174	-6.83315	H	Q8IYB3:S343_M2	Q8IYB3	SRRM1_HUMAN	SRRM1	343	HRRSRSPVRRR	S	SRRM1_S343_M2	Unchanged
-0.359944	21.4361	-3.20224	0.00291888	0.0184368	-2.33432	H	Q99698:S2118_M2	Q99698	LYST_HUMAN	LYST	2118	SLLTQSQKLTG	S	LYST_S2118_M2	Unchanged
-0.18768	20.7869	-1.15076	0.257081	0.452461	-6.28374	H	Q9UQ35:T1880_M2	Q9UQ35	SRRM2_HUMAN	SRRM2	1880	RSRSRTPLISR	T	SRRM2_T1880_M2	Unchanged
-0.398778	23.6363	-2.8557	0.00613104	0.032593	-3.30212	H	Q9UQ35:T2034_M2	Q9UQ35	SRRM2_HUMAN	SRRM2	2034	RSRSRTPLLPR	T	SRRM2_T2034_M2	Unchanged
0.135181	24.336	1.36886	0.176852	0.354703	-6.20736	H	P18583:T2022_M2	P18583	SON_HUMAN	SON	2022	LRRSRTPLRRR	T	SON_T2022_M2	Unchanged
-0.254246	24.5888	-2.73118	0.00856613	0.0417452	-3.60861	H	Q9UQ35:T2022_M2	Q9UQ35	SRRM2_HUMAN	SRRM2	2022	RSRSRTPPAIR	T	SRRM2_T2022_M2	Unchanged
-0.136526	24.3975	-1.09019	0.280686	0.478509	-6.53309	H	Q9UQ35:T1844_M2	Q9UQ35	SRRM2_HUMAN	SRRM2	1844	RGRSRTPPTSR	T	SRRM2_T1844_M2	Unchanged
-0.0707566	26.8155	-0.674533	0.502922	0.686265	-6.91017	H	Q9UQ35:T1962_M2	Q9UQ35	SRRM2_HUMAN	SRRM2	1962	RSRSRTPPVTR	T	SRRM2_T1962_M2	Unchanged
-0.0800124	20.3175	-0.47245	0.640311	0.788008	-6.57645	H	Q9UQ35:T1939_M2	Q9UQ35	SRRM2_HUMAN	SRRM2	1939	RSRSRTPTTRR	T	SRRM2_T1939_M2	Unchanged
-0.363668	22.5055	-1.39104	0.175296	0.353077	-5.72216	H	Q9UQ35:S1857_M2	Q9UQ35	SRRM2_HUMAN	SRRM2	1857	SRSRTSPAPWK	S	SRRM2_S1857_M2	Unchanged
-0.231189	23.9211	-1.46828	0.14972	0.3176	-5.92965	H	Q9UQ35:S1975_M2	Q9UQ35	SRRM2_HUMAN	SRRM2	1975	SRSRTSPITRR	S	SRRM2_S1975_M2	Unchanged
0.0727349	22.7004	0.35378	0.726392	0.845373	-6.57213	H	Q9UQ35:S1893_M2	Q9UQ35	SRRM2_HUMAN	SRRM2	1893	SRSRTSPVSRR	S	SRRM2_S1893_M2	Unchanged
-0.175502	25.1762	-1.38585	0.171984	0.348638	-6.14991	H	Q9UQ35:S2011_M2	Q9UQ35	SRRM2_HUMAN	SRRM2	2011	SRSRTSPVTRR	S	SRRM2_S2011_M2	Unchanged
-0.864476	12.7001	-2.43911	0.0262216	0.0942359	-3.76206	H	P47929:S9_M2	P47929	LEG7_HUMAN	LGALS7	9	VPHKSSLPEGI	S	LGALS7_S9_M2	Unchanged
-0.0978282	19.627	-0.515437	0.611715	0.768489	-6.40431	H	Q8TBP0:S126_M2	Q8TBP0	TBC16_HUMAN	TBC1D16	126	ASHQPSPTELR	S	TBC1D16_S126_M2	Unchanged
-0.00596991	16.9036	-0.0231288	0.98175	0.991536	-6.61279	H	P15822:S1884_M2	P15822	ZEP1_HUMAN	HIVEP1	1884	ENTHISPLKCT	S	HIVEP1_S1884_M2	Unchanged
0.330183	21.4763	1.7838	0.0867616	0.218883	-5.12238	H	P29590:S512_M2	P29590	PML_HUMAN	PML	512	EQPRPSTSKAV	S	PML_S512_M2	Unchanged
-0.206714	17.6741	-0.857535	0.404071	0.59891	-6.02787	H	Q9P0K7:S419_M2	Q9P0K7	RAI14_HUMAN	RAI14	419	SVLIHSLGKST	S	RAI14_S419_M2	Unchanged
-0.586703	20.1901	-3.18903	0.00385715	0.0227832	-2.25987	H	Q07157:S178_M2	Q07157	ZO1_HUMAN	TJP1	178	RRSVASSQPAK	S	TJP1_S178_M2	Unchanged
-0.253969	20.3463	-1.99502	0.0533112	0.157327	-4.9946	H	Q92738:S396_M2	Q92738	US6NL_HUMAN	USP6NL	396	SVGRPSPLASG	S	USP6NL_S396_M2	Unchanged
-0.0956584	21.9622	-0.406622	0.686318	0.819521	-6.93225	H	Q15643:T1846_M2	Q15643	TRIPB_HUMAN	TRIP11	1846	KSVPNTPLRPN	T	TRIP11_T1846_M2	Unchanged
0.146258	21.1332	1.28144	0.206112	0.393739	-6.27158	H	Q86X27:S308_M2	Q86X27	RGPS2_HUMAN	RALGPS2	308	PEVGASPQSGR	S	RALGPS2_S308_M2	Unchanged
-0.192688	22.7835	-2.48734	0.0160724	0.0663468	-4.17862	H	P83369:S21_M2	P83369	LSM11_HUMAN	LSM11	21	PARPPSPRLDV	S	LSM11_S21_M2	Unchanged
-0.0136743	22.8654	-0.106373	0.915733	0.959532	-7.07761	H	O14908:T242_M2	O14908	GIPC1_HUMAN	GIPC1	242	GTGRGTLRLRS	T	GIPC1_T242_M2	Unchanged
-0.19693	24.2042	-2.90295	0.0055002	0.0300725	-3.16259	H	P49792:S2280_M2	P49792	RBP2_HUMAN	RANBP2	2280	LSPSKSPAKLN	S	RANBP2_S2280_M2	Unchanged
2.85289	25.2221	12.6203	1.49417e-17	7.35245e-15	29.7276	H	P04792:S15_M1	P04792	HSPB1_HUMAN	HSPB1	15	LLRGPSWDPFR	S	HSPB1_S15_M1	Up
2.8481	18.7965	8.76723	5.58505e-10	3.82795e-08	12.8013	H	Q96QC0:S398_M1	Q96QC0	PP1RA_HUMAN	PPP1R10	398	GRKRKSVTWPE	S	PPP1R10_S398_M1	Up
-0.0411618	19.5064	-0.283675	0.778299	0.877813	-6.88031	H	Q9HC56:T954_M2	Q9HC56	PCDH9_HUMAN	PCDH9	954	HLKPDTPVSVK	T	PCDH9_T954_M2	Unchanged
-0.0381029	23.3288	-0.175642	0.861627	0.929765	-6.8707	H	O60271:S733_M2	O60271	JIP4_HUMAN	SPAG9	733	SASQSSLDKLD	S	SPAG9_S733_M2	Unchanged
-0.00986379	20.1046	-0.0426607	0.966345	0.98482	-6.53729	H	Q13620:S53_M2	Q13620	CUL4B_HUMAN	CUL4B	53	TTPPTSAKKRK	S	CUL4B_S53_M2	Unchanged
-0.577391	25.7438	-3.22708	0.00215282	0.0145988	-2.33061	H	Q9UQ35:S353_M2	Q9UQ35	SRRM2_HUMAN	SRRM2	353	TRPSPSPERSS	S	SRRM2_S353_M2	Unchanged
-0.90627	19.8537	-2.26453	0.0391474	0.125848	-3.95375	H	Q2M2I8:S678_M2	Q2M2I8	AAK1_HUMAN	AAK1	678	TTPSGSPRTSQ	S	AAK1_S678_M2	Unchanged
0.279461	18.8333	1.59505	0.121666	0.275341	-5.53541	H	P53667:S310_M2	P53667	LIMK1_HUMAN	LIMK1	310	AGSLGSPASQR	S	LIMK1_S310_M2	Unchanged
-0.0852711	19.8155	-0.464212	0.64524	0.791689	-6.82301	H	Q7Z2W4:S275_M2	Q7Z2W4	ZCCHV_HUMAN	ZC3HAV1	275	RSCTPSPDQIS	S	ZC3HAV1_S275_M2	Unchanged
-0.517857	22.034	-3.6745	0.000566746	0.00515959	-1.05776	H	Q92625:S652_M2	Q92625	ANS1A_HUMAN	ANKS1A	652	SLSNCSIGKKR	S	ANKS1A_S652_M2	Unchanged
-0.138991	19.477	-0.64418	0.525922	0.704185	-6.32606	H	P01106:S308_M2	P01106	MYC_HUMAN	MYC	308	SKPPHSPLVLK	S	MYC_S308_M2	Unchanged
0.25489	22.7635	1.29257	0.205509	0.393016	-6.01789	H	P16401:S18_M2	P16401	H15_HUMAN	H1-5	18	APVEKSPAKKK	S	H1-5_S18_M2	Unchanged
2.8469	21.0934	13.8488	5.01601e-19	4.58391e-16	33.0851	H	Q99729:S242_M1	Q99729	ROAA_HUMAN	HNRNPAB	242	QQQYGSGGRGN	S	HNRNPAB_S242_M1	Up
-0.116831	23.3662	-0.875796	0.385443	0.582168	-6.70415	H	P50613:T170_M2	P50613	CDK7_HUMAN	CDK7	170	PNRAYTHQVVT	T	CDK7_T170_M2	Unchanged
-0.0539015	21.0144	-0.244672	0.808289	0.898095	-6.81294	H	Q9ULJ3:S422_M2	Q9ULJ3	ZBT21_HUMAN	ZBTB21	422	DREGASPVTEV	S	ZBTB21_S422_M2	Unchanged
0.451892	21.4928	2.31544	0.026817	0.0956058	-4.3479	H	Q15742:S171_M2	Q15742	NAB2_HUMAN	NAB2	171	LGEKLSPLPGG	S	NAB2_S171_M2	Unchanged
0.16919	14.3362	0.510826	0.615459	0.771275	-6.38048	H	P18615:S181_M2	P18615	NELFE_HUMAN	NELFE	181	AHSSASPPRSR	S	NELFE_S181_M2	Unchanged
-0.141919	22.1582	-0.842321	0.404657	0.599443	-6.61048	H	P02545:S22_M2	P02545	LMNA_HUMAN	LMNA	22	SSTPLSPTRIT	S	LMNA_S22_M2	Unchanged
0.235161	22.2321	0.801276	0.426866	0.620605	-6.75101	H	P85037:S445_M2	P85037	FOXK1_HUMAN	FOXK1	445	LSREGSPIPHD	S	FOXK1_S445_M2	Unchanged
0.0313317	20.7281	0.166588	0.869109	0.934663	-6.64904	H	Q9UQR1:T670_M2	Q9UQR1	ZN148_HUMAN	ZNF148	670	SPLRTTPDKSH	T	ZNF148_T670_M2	Unchanged
-0.00995289	18.7632	-0.026075	0.979549	0.990961	-6.10492	H	Q9NYV4:S325_M2	Q9NYV4	CDK12_HUMAN	CDK12	325	SGRSPSPYGRR	S	CDK12_S325_M2	Unchanged
-0.497783	19.3113	-2.21793	0.038504	0.124483	-4.22322	H	Q8N556:S668_M2	Q8N556	AFAP1_HUMAN	AFAP1	668	TSSPQSPVFRH	S	AFAP1_S668_M2	Unchanged
0.233667	18.3017	1.5604	0.128604	0.285718	-5.63316	H	Q99459:T442_M2	Q99459	CDC5L_HUMAN	CDC5L	442	STPGRTPLRDK	T	CDC5L_T442_M2	Unchanged
0.0595494	23.1013	0.409893	0.684269	0.818181	-6.81714	H	P40189:T670_M2	P40189	IL6RB_HUMAN	IL6ST	670	QWSPHTPPRHN	T	IL6ST_T670_M2	Unchanged
0.0466156	21.1488	0.238699	0.813036	0.90076	-6.74242	H	Q9BZ67:S24_M2	Q9BZ67	FRMD8_HUMAN	FRMD8	24	RSSVSSVGARA	S	FRMD8_S24_M2	Unchanged
-0.0276448	23.9093	-0.127535	0.899957	0.951521	-6.44348	H	P25054:S2535_M2	P25054	APC_HUMAN	APC	2535	RSHSESPSRLP	S	APC_S2535_M2	Unchanged
-0.234047	19.614	-1.22729	0.229695	0.421947	-6.0229	H	Q96GE4:S451_M2	Q96GE4	CEP95_HUMAN	CEP95	451	RSHSLSPSPVN	S	CEP95_S451_M2	Unchanged
-0.121385	20.3709	-0.586868	0.562848	0.732159	-6.4617	H	Q8N8E3:S173_M2	Q8N8E3	CE112_HUMAN	CEP112	173	RSHSLSPTHRE	S	CEP112_S173_M2	Unchanged
-0.38868	19.0851	-1.58354	0.129241	0.286635	-5.24354	H	Q2KJY2:S1016_M2	Q2KJY2	KI26B_HUMAN	KIF26B	1016	AAPAHSPSPAS	S	KIF26B_S1016_M2	Unchanged
0.238059	22.7565	0.640684	0.530984	0.707844	-6.14546	H	P46937:S109_M2	P46937	YAP1_HUMAN	YAP1	109	HSRQASTDAGT	S	YAP1_S109_M2	Unchanged
0.530807	21.9159	2.72371	0.00946776	0.0449408	-3.5369	H	Q9GZV5:S105_M2	Q9GZV5	WWTR1_HUMAN	WWTR1	105	AGAAGSPAQQH	S	WWTR1_S105_M2	Unchanged
2.83037	21.4373	9.12789	1.53533e-09	9.41357e-08	11.6705	H	Q96PK6:S649_M1	Q96PK6	RBM14_HUMAN	RBM14	649	DYARYSGSYND	S	RBM14_S649_M1	Up
-0.106253	22.1459	-0.662581	0.512109	0.693505	-6.62699	H	P04049:S301_M2	P04049	RAF1_HUMAN	RAF1	301	SPNNLSPTGWS	S	RAF1_S301_M2	Unchanged
0.00572309	22.0076	0.0328634	0.973957	0.988262	-6.86938	H	P40123:S312_M2	P40123	CAP2_HUMAN	CAP2	312	TPSPTSPKSYP	S	CAP2_S312_M2	Unchanged
-0.54391	21.0439	-2.07621	0.0436589	0.136126	-4.95101	H	Q9BRZ2:S475_M2	Q9BRZ2	TRI56_HUMAN	TRIM56	475	ISREPSPALGP	S	TRIM56_S475_M2	Unchanged
-0.0234762	18.9513	-0.128921	0.898165	0.95057	-6.87058	H	O60336:S1283_M2	O60336	MABP1_HUMAN	MAPKBP1	1283	APIRVSPLSKL	S	MAPKBP1_S1283_M2	Unchanged
-0.225522	21.284	-1.01969	0.318184	0.51713	-6.08469	H	Q3T8J9:S1902_M2	Q3T8J9	GON4L_HUMAN	GON4L	1902	PHREASPMPGA	S	GON4L_S1902_M2	Unchanged
-0.446854	23.1395	-2.38079	0.0211525	0.0810319	-4.38781	H	Q5T200:S209_M2	Q5T200	ZC3HD_HUMAN	ZC3H13	209	SKLSPSPSLRK	S	ZC3H13_S209_M2	Unchanged
-0.219803	20.741	-1.79805	0.0781269	0.20388	-5.52696	H	Q9H7P9:S450_M2	Q9H7P9	PKHG2_HUMAN	PLEKHG2	450	TPPLGSPRPRD	S	PLEKHG2_S450_M2	Unchanged
0.201542	16.5165	0.995649	0.326738	0.525689	-6.36969	H	Q01130:S212_M2	Q01130	SRSF2_HUMAN	SRSF2	212	KSPPKSPEEEG	S	SRSF2_S212_M2	Unchanged
0.189525	20.6729	1.21809	0.229585	0.421785	-6.30567	H	Q9UHB7:S222_M2	Q9UHB7	AFF4_HUMAN	AFF4	222	DANWDSPSRVP	S	AFF4_S222_M2	Unchanged
-0.284313	23.6368	-2.4586	0.0173365	0.0700286	-4.23402	H	Q9UKV3:S388_M2	Q9UKV3	ACINU_HUMAN	ACIN1	388	KSKSPSPPRLT	S	ACIN1_S388_M2	Unchanged
0.381049	16.5567	0.687897	0.503021	0.686265	-5.57404	H	Q9NQS7:S481_M2	Q9NQS7	INCE_HUMAN	INCENP	481	SKTPSSPCPAS	S	INCENP_S481_M2	Unchanged
-0.0947774	17.9739	-0.540217	0.593219	0.755288	-6.62471	H	Q8NDI1:S751_M2	Q8NDI1	EHBP1_HUMAN	EHBP1	751	RSDPESPIKKT	S	EHBP1_S751_M2	Unchanged
-0.316278	19.8102	-1.9583	0.0564565	0.163342	-5.17271	H	O15085:T672_M2	O15085	ARHGB_HUMAN	ARHGEF11	672	PTPPFTPKMGR	T	ARHGEF11_T672_M2	Unchanged
0.123841	23.304	0.502657	0.619044	0.773099	-6.60369	H	Q8N3F8:S471_M2	Q8N3F8	MILK1_HUMAN	MICALL1	471	ITPTSSPKTKK	S	MICALL1_S471_M2	Unchanged
-0.294306	16.2745	-1.14821	0.262852	0.459082	-5.90571	H	Q8IUW5:T261_M2	Q8IUW5	RELL1_HUMAN	RELL1	261	GEVPATPVKRE	T	RELL1_T261_M2	Unchanged
0.214748	19.1062	1.46174	0.150971	0.319612	-5.96584	H	Q14004:S325_M2	Q14004	CDK13_HUMAN	CDK13	325	GGRDDSPVSHR	S	CDK13_S325_M2	Unchanged
0.0327506	21.419	0.208038	0.836723	0.914997	-6.68645	H	Q9NYV4:S345_M2	Q9NYV4	CDK12_HUMAN	CDK12	345	RSLSRSPLPSR	S	CDK12_S345_M2	Unchanged
-0.00197706	14.8936	-0.00553404	0.995664	0.997765	-6.19653	H	Q6P0Q8:S1264_M2	Q6P0Q8	MAST2_HUMAN	MAST2	1264	ESGPGSPTHSH	S	MAST2_S1264_M2	Unchanged
0.0818592	22.7579	0.490676	0.626229	0.77756	-6.8793	H	Q96PU5:S464_M2	Q96PU5	NED4L_HUMAN	NEDD4L	464	EGAKDSPVRRA	S	NEDD4L_S464_M2	Unchanged
2.82238	26.4551	20.4868	3.57656e-26	2.24577e-22	49.1021	H	P17096:S44_M1	P17096	HMGA1_HUMAN	HMGA1	44	TALVGSQKEPS	S	HMGA1_S44_M1	Up
0.910791	19.4992	2.26609	0.0370645	0.121357	-4.01337	H	P85037:S257_M2	P85037	FOXK1_HUMAN	FOXK1	257	NSCPASPRGAG	S	FOXK1_S257_M2	Unchanged
0.209623	15.9491	0.586685	0.566332	0.734872	-5.93252	H	Q96E09:S48_M2	Q96E09	PBIR1_HUMAN	PABIR1	48	GLSDTSPVFQA	S	PABIR1_S48_M2	Unchanged
-0.552937	24.2686	-5.87195	3.31811e-07	1.02706e-05	6.18082	H	O96013:S104_M2	O96013	PAK4_HUMAN	PAK4	104	SLRRDSPPPPA	S	PAK4_S104_M2	Unchanged
0.0489793	20.4071	0.231447	0.818024	0.90418	-7.01703	H	Q9Y4H2:T527_M2	Q9Y4H2	IRS2_HUMAN	IRS2	527	ESIAETPPARD	T	IRS2_T527_M2	Unchanged
2.81042	22.7382	7.34626	8.96263e-09	1.5262e-07	9.96224	L	Q09666:S5099_M1	Q09666	AHNK_HUMAN	AHNAK	5099	EFDIKSPKFKA	S	AHNAK_S5099_M1	Up
-0.109973	20.3022	-0.6883	0.494904	0.679913	-6.79273	H	Q96Q15:S3556_M2	Q96Q15	SMG1_HUMAN	SMG1	3556	QPDVMSQNARK	S	SMG1_S3556_M2	Unchanged
0.0320774	20.3051	0.14634	0.884753	0.942914	-6.7147	H	Q63HR2:S1003_M2	Q63HR2	TENS2_HUMAN	TNS2	1003	GASPRSPVPTT	S	TNS2_S1003_M2	Unchanged
-0.134252	26.0871	-1.20434	0.233844	0.426217	-6.41513	H	P35658:T437_M2	P35658	NU214_HUMAN	NUP214	437	GSTPTTPTSSQ	T	NUP214_T437_M2	Unchanged
0.277604	18.0164	1.16816	0.256704	0.45219	-5.80647	H	Q6IQ55:S1143_M2	Q6IQ55	TTBK2_HUMAN	TTBK2	1143	KTPPKSPVVPR	S	TTBK2_S1143_M2	Unchanged
-0.35344	17.0261	-1.63013	0.116889	0.26804	-5.33693	H	O14647:S1807_M2	O14647	CHD2_HUMAN	CHD2	1807	PLDHRSPLERS	S	CHD2_S1807_M2	Unchanged
0.563169	13.9839	1.51363	0.151358	0.320154	-5.11509	H	Q13459:S1115_M2	Q13459	MYO9B_HUMAN	MYO9B	1115	PLEHSSPEKEA	S	MYO9B_S1115_M2	Unchanged
0.0504375	20.6603	0.407169	0.685968	0.819344	-6.91353	H	Q96HA1:S188_M2	Q96HA1	P121A_HUMAN	POM121	188	RSPPPSPPTHR	S	POM121_S188_M2	Unchanged
0.248195	22.2807	1.53322	0.131442	0.28981	-5.95266	H	O95785:S1017_M2	O95785	WIZ_HUMAN	WIZ	1017	SPRPASPKAQW	S	WIZ_S1017_M2	Unchanged
0.260525	21.2926	2.38457	0.0213093	0.0813986	-4.32581	H	P35658:S678_M2	P35658	NU214_HUMAN	NUP214	678	AAKPGSPQAKS	S	NUP214_S678_M2	Unchanged
0.424264	19.3277	2.32909	0.0249029	0.0907541	-4.36931	H	O75385:S544_M2	O75385	ULK1_HUMAN	ULK1	544	SAPEHSPRTSG	S	ULK1_S544_M2	Unchanged
0.139643	20.8834	0.438322	0.666779	0.806568	-6.32041	H	Q68DK2:S619_M2	Q68DK2	ZFY26_HUMAN	ZFYVE26	619	RSPSESPQHIA	S	ZFYVE26_S619_M2	Unchanged
0.00929638	20.4941	0.0397583	0.968606	0.986702	-6.68396	H	Q8IZ21:T358_M2	Q8IZ21	PHAR4_HUMAN	PHACTR4	358	PEPPRTPPFPA	T	PHACTR4_T358_M2	Unchanged
0.873941	18.4699	2.19274	0.0399151	0.127562	-3.96607	H	O14733:T66_M2	O14733	MP2K7_HUMAN	MAP2K7	66	SPQHPTPPARP	T	MAP2K7_T66_M2	Unchanged
-0.21435	20.8664	-1.09262	0.285112	0.483484	-6.03975	H	Q8NFA0:S1376_M2	Q8NFA0	UBP32_HUMAN	USP32	1376	SSPKGSPSSSR	S	USP32_S1376_M2	Unchanged
0.159354	23.0255	0.759141	0.451755	0.64325	-6.74842	H	Q86WB0:S344_M2	Q86WB0	ZC3C1_HUMAN	ZC3HC1	344	EQAEKSPGPIV	S	ZC3HC1_S344_M2	Unchanged
-0.233128	18.0456	-1.37152	0.177732	0.355966	-6.04766	H	O95251:T88_M2	O95251	KAT7_HUMAN	KAT7	88	QPTPVTPKKYP	T	KAT7_T88_M2	Unchanged
0.0762335	12.0777	0.390204	0.700579	0.828249	-6.45854	H	Q16186:T217_M2	Q16186	ADRM1_HUMAN	ADRM1	217	QSAAVTPSSTT	T	ADRM1_T217_M2	Unchanged
0.0996323	21.5022	0.344125	0.732525	0.849471	-6.92181	H	P23588:S504_M2	P23588	IF4B_HUMAN	EIF4B	504	DTEQQSPTSGG	S	EIF4B_S504_M2	Unchanged
0.121079	14.9221	0.903003	0.371161	0.568699	-6.65875	H	Q15648:T1057_M2	Q15648	MED1_HUMAN	MED1	1057	PPGVATPPIPK	T	MED1_T1057_M2	Unchanged
0.540466	18.7994	1.79961	0.0803843	0.207765	-5.31257	H	P17275:S259_M2	P17275	JUNB_HUMAN	JUNB	259	ATPPVSPINME	S	JUNB_S259_M2	Unchanged
-0.249887	17.3508	-1.08392	0.286101	0.484475	-6.26138	H	Q92614:S164_M2	Q92614	MY18A_HUMAN	MYO18A	164	HSAAPSPQVEV	S	MYO18A_S164_M2	Unchanged
0.240153	24.5323	1.47561	0.148582	0.31604	-5.85033	H	Q07955:S238_M2	Q07955	SRSF1_HUMAN	SRSF1	238	GSPRYSPRHSR	S	SRSF1_S238_M2	Unchanged
-0.226631	22.2087	-1.35489	0.181839	0.361137	-6.17083	H	Q13501:S272_M2	Q13501	SQSTM_HUMAN	SQSTM1	272	RLTPVSPESSS	S	SQSTM1_S272_M2	Unchanged
0.183395	20.7406	0.585306	0.561926	0.731312	-6.75039	H	Q4G0J3:S261_M2	Q4G0J3	LARP7_HUMAN	LARP7	261	PTSEGSDIEST	S	LARP7_S261_M2	Unchanged
0.517442	22.803	1.66253	0.114038	0.263644	-5.01426	H	Q9UPQ0:S217_M2	Q9UPQ0	LIMC1_HUMAN	LIMCH1	217	SRQTPSPDVVL	S	LIMCH1_S217_M2	Unchanged
-0.041069	21.3628	-0.214816	0.83175	0.91199	-6.59227	H	Q5VTL8:S475_M2	Q5VTL8	PR38B_HUMAN	PRPF38B	475	RSRSGSQGRTD	S	PRPF38B_S475_M2	Unchanged
-0.779712	22.2495	-2.88608	0.00893123	0.0429465	-2.94273	H	O15021:S357_M2	O15021	MAST4_HUMAN	MAST4	357	RSRSLSPGRSP	S	MAST4_S357_M2	Unchanged
0.61898	21.2778	1.71062	0.102875	0.246477	-5.10959	H	Q96N67:S900_M2	Q96N67	DOCK7_HUMAN	DOCK7	900	RSLSNSNPDIS	S	DOCK7_S900_M2	Unchanged
-0.829093	16.1831	-3.29977	0.00266743	0.0172243	-2.03296	H	P35611:S358_M2	P35611	ADDA_HUMAN	ADD1	358	SRSPGSPVGEG	S	ADD1_S358_M2	Unchanged
-0.362541	21.4873	-2.5236	0.0181526	0.0726004	-3.7809	H	O94913:S494_M2	O94913	PCF11_HUMAN	PCF11	494	SPIIHSPKRRD	S	PCF11_S494_M2	Unchanged
-0.103179	17.569	-0.498828	0.621989	0.774769	-6.55295	H	P41212:S193_M2	P41212	ETV6_HUMAN	ETV6	193	TNHRPSPDPEQ	S	ETV6_S193_M2	Unchanged
0.0267676	21.4034	0.0913832	0.927746	0.966211	-6.82988	H	Q9NTZ6:S424_M2	Q9NTZ6	RBM12_HUMAN	RBM12	424	RSRSRSPHEAG	S	RBM12_S424_M2	Unchanged
-0.490213	19.0195	-2.83607	0.00757311	0.038036	-3.2029	H	Q9UQ35:S954_M2	Q9UQ35	SRRM2_HUMAN	SRRM2	954	RSRSVSPCSNV	S	SRRM2_S954_M2	Unchanged
0.0719645	17.865	0.26262	0.794789	0.888495	-6.69194	H	Q9UDY2:S174_M2	Q9UDY2	ZO2_HUMAN	TJP2	174	RSWEDSPERGR	S	TJP2_S174_M2	Unchanged
0.311759	18.297	1.10007	0.289021	0.487847	-5.67242	H	Q9Y2W1:S55_M2	Q9Y2W1	TR150_HUMAN	THRAP3	55	RSRSYSPAHNR	S	THRAP3_S55_M2	Unchanged
-0.18163	22.1105	-0.894439	0.376766	0.573665	-6.54935	H	Q92597:S330_M2	Q92597	NDRG1_HUMAN	NDRG1	330	RSRTASGSSVT	S	NDRG1_S330_M2	Unchanged
-0.418131	20.4818	-2.34349	0.0274732	0.0973664	-4.12132	H	Q9UN36:S332_M2	Q9UN36	NDRG2_HUMAN	NDRG2	332	RSRTASLTSAA	S	NDRG2_S332_M2	Unchanged
-0.142932	20.9491	-0.995082	0.325178	0.523926	-6.49273	H	Q9Y4H2:T350_M2	Q9Y4H2	IRS2_HUMAN	IRS2	350	DSLAATPPAAK	T	IRS2_T350_M2	Unchanged
0.202759	24.3097	1.61218	0.114472	0.264137	-5.7144	H	P23588:S425_M2	P23588	IF4B_HUMAN	EIF4B	425	TGSESSQTGTS	S	EIF4B_S425_M2	Unchanged
0.261732	22.927	0.956033	0.346076	0.545238	-6.39186	H	Q9UQ35:S890_M3	Q9UQ35	SRRM2_HUMAN	SRRM2	890	TPSRHSCSGSS	S	SRRM2_S890_M3	Unchanged
-0.461224	26.422	-3.06448	0.00343396	0.0208661	-2.76614	H	Q8IYB3:S431_M2	Q8IYB3	SRRM1_HUMAN	SRRM1	431	SRVSVSPGRTS	S	SRRM1_S431_M2	Unchanged
0.0769233	21.9497	0.421733	0.6759	0.813343	-6.77353	H	Q9BRL6:S173_M2	Q9BRL6	SRSF8_HUMAN	SRSF8	173	SRYSRSPYSRS	S	SRSF8_S173_M2	Unchanged
-0.18623	15.5981	-0.461605	0.651622	0.79601	-6.0934	H	P41162:S139_M2	P41162	ETV3_HUMAN	ETV3	139	GVVPQSAPPVP	S	ETV3_S139_M2	Unchanged
0.104552	20.5922	0.382184	0.704178	0.830499	-6.95861	H	P98082:S401_M2	P98082	DAB2_HUMAN	DAB2	401	NPFVGSPPKGL	S	DAB2_S401_M2	Unchanged
-0.489534	21.2651	-2.77629	0.00806637	0.0398974	-3.3616	H	P55196:S1182_M2	P55196	AFAD_HUMAN	AFDN	1182	ANQPPSPGGKS	S	AFDN_S1182_M2	Unchanged
2.80543	18.4906	7.996	6.85278e-09	3.38076e-07	10.4329	H	O15355:S183_M1	O15355	PPM1G_HUMAN	PPM1G	183	GEEPGSQGLNG	S	PPM1G_S183_M1	Up
-0.167376	24.4507	-1.34012	0.187468	0.368843	-6.05784	H	Q9UQ35:S1694_M2	Q9UQ35	SRRM2_HUMAN	SRRM2	1694	RSSRSSPELTR	S	SRRM2_S1694_M2	Unchanged
-0.123416	15.8866	-0.374085	0.712791	0.836187	-6.33307	H	Q9Y3R5:S721_M2	Q9Y3R5	DOP1B_HUMAN	DOP1B	721	SSSPSSPARKN	S	DOP1B_S721_M2	Unchanged
-0.0309187	20.4023	-0.201247	0.841534	0.917702	-6.95127	H	Q86XN8:S514_M2	Q86XN8	MEX3D_HUMAN	MEX3D	514	GTPRHSPTLPE	S	MEX3D_S514_M2	Unchanged
0.334516	19.7025	1.03555	0.309066	0.50825	-6.20615	H	Q9UQ35:S1387_M2	Q9UQ35	SRRM2_HUMAN	SRRM2	1387	SSSELSPDAVE	S	SRRM2_S1387_M2	Unchanged
0.652249	18.1126	1.70785	0.105168	0.25024	-5.01787	H	Q12983:T72_M2	Q12983	BNIP3_HUMAN	BNIP3	72	PPRSQTPQDTN	T	BNIP3_T72_M2	Unchanged
-0.0376592	21.2935	-0.153299	0.8792	0.939906	-6.76284	H	Q3KQU3:S125_M2	Q3KQU3	MA7D1_HUMAN	MAP7D1	125	VPASDSPPTKQ	S	MAP7D1_S125_M2	Unchanged
0.132838	21.1444	0.776652	0.440838	0.633527	-6.83588	H	Q9Y2K6:T377_M2	Q9Y2K6	UBP20_HUMAN	USP20	377	SSPCRTPEPDN	T	USP20_T377_M2	Unchanged
0.114937	20.3352	0.569611	0.574799	0.740333	-6.33377	H	Q8N5Y2:T405_M2	Q8N5Y2	MS3L1_HUMAN	MSL3	405	SPIPLTPSKEG	T	MSL3_T405_M2	Unchanged
-0.101766	22.0355	-0.606783	0.548189	0.721497	-6.66893	H	O60245:S1011_M2	O60245	PCDH7_HUMAN	PCDH7	1011	QLHPQSPTAGK	S	PCDH7_S1011_M2	Unchanged
0.0305715	25.7622	0.194754	0.847487	0.92101	-6.36635	H	Q9UQ35:S1112_M2	Q9UQ35	SRRM2_HUMAN	SRRM2	1112	ELASRSPIRQD	S	SRRM2_S1112_M2	Unchanged
-0.551822	20.2828	-2.8021	0.00858783	0.0418297	-3.27018	H	O15085:S556_M2	O15085	ARHGB_HUMAN	ARHGEF11	556	FHIPLSPVEVK	S	ARHGEF11_S556_M2	Unchanged
-0.472504	19.8387	-3.18997	0.00286507	0.0181764	-2.33594	H	Q9Y2K6:S394_M2	Q9Y2K6	UBP20_HUMAN	USP20	394	SSRPCSPVHHH	S	USP20_S394_M2	Unchanged
-0.150433	17.5094	-0.766202	0.449818	0.641419	-6.46784	H	A0FGR8:S743_M2	A0FGR8	ESYT2_HUMAN	ESYT2	743	SSLLASPGHIS	S	ESYT2_S743_M2	Unchanged
0.424232	23.6093	3.23226	0.00214058	0.0145467	-2.31211	H	Q15149:S4396_M2	Q15149	PLEC_HUMAN	PLEC	4396	SSYPISPAVSR	S	PLEC_S4396_M2	Unchanged
-0.157197	18.9111	-1.27109	0.211922	0.401123	-6.11055	H	Q9Y2L6:S608_M2	Q9Y2L6	FRM4B_HUMAN	FRMD4B	608	SSVPHSPRILP	S	FRMD4B_S608_M2	Unchanged
0.117538	21.4817	0.865048	0.391437	0.588075	-6.69222	H	Q5VZK9:S1261_M2	Q5VZK9	CARL1_HUMAN	CARMIL1	1261	KPLLQSPKPSL	S	CARMIL1_S1261_M2	Unchanged
-0.398228	19.4542	-1.4095	0.176041	0.353833	-5.27819	H	Q08999:T986_M2	Q08999	RBL2_HUMAN	RBL2	986	SSAPPTPTRLT	T	RBL2_T986_M2	Unchanged
0.0619656	22.5812	0.269142	0.789181	0.884906	-6.94934	H	Q96JM3:S386_M2	Q96JM3	CHAP1_HUMAN	CHAMP1	386	KSPPASPESWK	S	CHAMP1_S386_M2	Unchanged
0.61993	24.2077	2.00985	0.0514604	0.153232	-5.01014	H	O95817:S289_M2	O95817	BAG3_HUMAN	BAG3	289	STPLHSPSPIR	S	BAG3_S289_M2	Unchanged
-0.046389	26.2362	-0.655032	0.515297	0.696028	-6.92319	H	Q9UQ35:S908_M2	Q9UQ35	SRRM2_HUMAN	SRRM2	908	TPPRQSPSRSS	S	SRRM2_S908_M2	Unchanged
-0.270696	20.5685	-1.40009	0.167348	0.342353	-6.16511	H	P49792:S2462_M2	P49792	RBP2_HUMAN	RANBP2	2462	STPRESPCGKI	S	RANBP2_S2462_M2	Unchanged
0.0976206	17.8705	0.50425	0.617022	0.772173	-6.76851	H	O00512:T172_M2	O00512	BCL9_HUMAN	BCL9	172	TPAQKTPAKVV	T	BCL9_T172_M2	Unchanged
0.290402	20.6419	0.928956	0.367942	0.565618	-5.75703	H	P46019:S1044_M2	P46019	KPB2_HUMAN	PHKA2	1044	SSTPSSPTGTS	S	PHKA2_S1044_M2	Unchanged
0.531838	15.0999	1.60784	0.125586	0.281359	-5.23984	H	Q9NX94:S173_M2	Q9NX94	WBP1L_HUMAN	WBP1L	173	STRPPSIADPD	S	WBP1L_S173_M2	Unchanged
0.184326	24.2849	0.75072	0.456162	0.647452	-6.85572	H	O95817:S279_M2	O95817	BAG3_HUMAN	BAG3	279	SSREGSPARSS	S	BAG3_S279_M2	Unchanged
-0.230795	19.5017	-0.59941	0.559463	0.72964	-6.07469	H	Q96T23:S629_M2	Q96T23	RSF1_HUMAN	RSF1	629	EAAETSPPSNI	S	RSF1_S629_M2	Unchanged
0.501321	21.1485	2.0845	0.0468239	0.143316	-4.6843	H	Q9UBC2:S255_M2	Q9UBC2	EP15R_HUMAN	EPS15L1	255	STGSLSPKHSL	S	EPS15L1_S255_M2	Unchanged
0.160959	24.0689	2.15672	0.035612	0.118016	-4.88316	H	Q5T200:S325_M2	Q5T200	ZC3HD_HUMAN	ZC3H13	325	AGQHHSPISSR	S	ZC3H13_S325_M2	Unchanged
-0.309027	22.3499	-1.10599	0.275565	0.472343	-6.35222	H	Q8WWM7:S684_M2	Q8WWM7	ATX2L_HUMAN	ATXN2L	684	TSTPTSPGPRT	S	ATXN2L_S684_M2	Unchanged
0.207591	23.305	0.894935	0.378273	0.575039	-6.37554	H	Q14157:S477_M2	Q14157	UBP2L_HUMAN	UBAP2L	477	DNQSSSPQPAQ	S	UBAP2L_S477_M2	Unchanged
-0.273553	21.4432	-1.90483	0.0653721	0.180185	-5.12187	H	Q6ZRS2:S2430_M2	Q6ZRS2	SRCAP_HUMAN	SRCAP	2430	TPPRCSPARER	S	SRCAP_S2430_M2	Unchanged
0.235743	18.586	0.724136	0.477506	0.665491	-6.16076	H	Q86X27:S329_M2	Q86X27	RGPS2_HUMAN	RALGPS2	329	PQTPPSPRNLI	S	RALGPS2_S329_M2	Unchanged
-0.284778	21.5737	-2.61227	0.0123669	0.054597	-3.79143	H	Q12923:S1033_M2	Q12923	PTN13_HUMAN	PTPN13	1033	ASLNRSPERRK	S	PTPN13_S1033_M2	Unchanged
-0.250041	22.6696	-1.86762	0.0702864	0.189811	-5.16628	H	Q12872:S834_M2	Q12872	SFSWA_HUMAN	SFSWAP	834	YRVSRSPGASR	S	SFSWAP_S834_M2	Unchanged
-0.246103	16.1207	-0.99117	0.331224	0.530019	-6.11602	H	Q8IYB3:S756_M2	Q8IYB3	SRRM1_HUMAN	SRRM1	756	RSVSGSPEPAA	S	SRRM1_S756_M2	Unchanged
0.00128351	19.6674	0.0057447	0.995469	0.997765	-6.49824	H	Q9Y520:S929_M2	Q9Y520	PRC2C_HUMAN	PRRC2C	929	SVSHGSNHTQK	S	PRRC2C_S929_M2	Unchanged
0.195624	19.0118	1.07089	0.292311	0.491049	-6.24898	H	Q9UPU9:S272_M2	Q9UPU9	SMAG1_HUMAN	SAMD4A	272	GHGWMSHEDLR	S	SAMD4A_S272_M2	Unchanged
0.385882	18.1286	1.11851	0.281328	0.479038	-5.69012	H	Q13243:S233_M2	Q13243	SRSF5_HUMAN	SRSF5	233	RSVSRSPVPEK	S	SRSF5_S233_M2	Unchanged
-0.0817593	22.7646	-0.562973	0.577986	0.742594	-6.59728	H	Q92974:S163_M2	Q92974	ARHG2_HUMAN	ARHGEF2	163	HFNDESPLGLR	S	ARHGEF2_S163_M2	Unchanged
-0.403883	21.5183	-1.24207	0.238586	0.431872	-5.42232	H	Q8NEY1:S312_M2	Q8NEY1	NAV1_HUMAN	NAV1	312	LSNRSSPLSWR	S	NAV1_S312_M2	Unchanged
0.0427864	19.9596	0.180714	0.857536	0.927116	-6.93508	H	O95835:T255_M2	O95835	LATS1_HUMAN	LATS1	255	PPRGQTPPPRG	T	LATS1_T255_M2	Unchanged
-0.0205792	23.2894	-0.103364	0.918477	0.960534	-6.63092	H	Q96BY7:S1583_M2	Q96BY7	ATG2B_HUMAN	ATG2B	1583	ISPHSSPSHTP	S	ATG2B_S1583_M2	Unchanged
0.317006	23.1502	1.8797	0.0676988	0.184862	-5.24003	H	P49792:T799_M2	P49792	RBP2_HUMAN	RANBP2	799	KYSPKTPPRWA	T	RANBP2_T799_M2	Unchanged
-0.103768	26.2357	-0.421803	0.674885	0.812478	-7.04963	H	P43243:S604_M2	P43243	MATR3_HUMAN	MATR3	604	PDGKESPSDKK	S	MATR3_S604_M2	Unchanged
0.129159	23.2409	0.941377	0.351359	0.550309	-6.62374	H	O94826:S91_M2	O94826	TOM70_HUMAN	TOMM70	91	PEGRASPAPGS	S	TOMM70_S91_M2	Unchanged
-0.280101	22.3972	-2.02844	0.047585	0.144907	-5.13399	H	P51812:S369_M2	P51812	KS6A3_HUMAN	RPS6KA3	369	KTPKDSPGIPP	S	RPS6KA3_S369_M2	Unchanged
0.629122	21.6864	2.69472	0.00958563	0.0453142	-3.67206	H	P06748:T237_M2	P06748	NPM_HUMAN	NPM1	237	EKTPKTPKGPS	T	NPM1_T237_M2	Unchanged
-0.205403	19.6003	-0.891905	0.378259	0.575039	-6.53282	H	Q96JC9:S165_M2	Q96JC9	EAF1_HUMAN	EAF1	165	LKDNPSPEPQL	S	EAF1_S165_M2	Unchanged
-0.0350922	20.9701	-0.213892	0.832002	0.91199	-6.74842	H	O15047:S464_M2	O15047	SET1A_HUMAN	SETD1A	464	SPRPASPARSG	S	SETD1A_S464_M2	Unchanged
0.289773	20.0411	1.51326	0.139828	0.302325	-5.71661	H	Q99700:S684_M2	Q99700	ATX2_HUMAN	ATXN2	684	GVPRLSPKTHR	S	ATXN2_S684_M2	Unchanged
0.0611614	19.5924	0.315683	0.754191	0.862504	-6.82645	H	Q6ZSY5:S18_M2	Q6ZSY5	PPR3F_HUMAN	PPP1R3F	18	HSAPPSPAAGE	S	PPP1R3F_S18_M2	Unchanged
-0.0140307	19.1551	-0.0610708	0.951699	0.978519	-6.81616	H	Q5VWG9:S301_M2	Q5VWG9	TAF3_HUMAN	TAF3	301	GSPIRSPKTVS	S	TAF3_S301_M2	Unchanged
-0.1435	20.2396	-0.519703	0.608307	0.765811	-6.42917	H	Q6PKG0:T865_M2	Q6PKG0	LARP1_HUMAN	LARP1	865	GSYGCTPQSLP	T	LARP1_T865_M2	Unchanged
0.0696497	22.1465	0.39617	0.694276	0.82418	-6.83369	H	P54259:S661_M2	P54259	ATN1_HUMAN	ATN1	661	GYKPGSPPSFR	S	ATN1_S661_M2	Unchanged
-0.25993	19.0078	-1.36871	0.179414	0.357581	-6.00283	H	P06400:T252_M2	P06400	RB_HUMAN	RB1	252	NGSPRTPRRGQ	T	RB1_T252_M2	Unchanged
-0.0577772	19.3588	-0.234612	0.81593	0.902705	-6.84815	H	Q6VY07:T504_M2	Q6VY07	PACS1_HUMAN	PACS1	504	VEGVHTPRQKR	T	PACS1_T504_M2	Unchanged
0.621069	15.326	1.47758	0.159333	0.331392	-5.2091	H	P10644:S83_M2	P10644	KAP0_HUMAN	PRKAR1A	83	REDEISPPPPN	S	PRKAR1A_S83_M2	Unchanged
0.156726	22.4547	0.85449	0.401772	0.596781	-5.98463	H	Q9NQS7:S312_M2	Q9NQS7	INCE_HUMAN	INCENP	312	PIAPSSPSPQV	S	INCENP_S312_M2	Unchanged
-0.491733	14.8638	-1.61646	0.128823	0.286073	-5.01537	H	Q9NXR1:T215_M2	Q9NXR1	NDE1_HUMAN	NDE1	215	GSVPSTPIAHR	T	NDE1_T215_M2	Unchanged
0.223965	20.382	0.820021	0.417971	0.612046	-6.5237	H	O75533:T313_M2	O75533	SF3B1_HUMAN	SF3B1	313	SGWAETPRTDR	T	SF3B1_T313_M2	Unchanged
-0.102345	21.6962	-0.434551	0.669148	0.808004	-6.30782	H	Q9Y5P4:S126_M2	Q9Y5P4	CERT_HUMAN	CERT1	126	YGSESSLRRHG	S	CERT1_S126_M2	Unchanged
-0.280709	21.0624	-2.789	0.00768368	0.0385107	-3.40987	H	Q9ULU4:S495_M2	Q9ULU4	ZMYD8_HUMAN	ZMYND8	495	SPKPFSPQLSA	S	ZMYND8_S495_M2	Unchanged
-0.297298	23.271	-2.17804	0.0339015	0.113867	-4.84021	H	Q9UPT8:S1275_M2	Q9UPT8	ZC3H4_HUMAN	ZC3H4	1275	PFAGNSPAREG	S	ZC3H4_S1275_M2	Unchanged
0.332314	19.6836	1.24835	0.220267	0.411	-6.12658	H	P42345:S2481_M2	P42345	MTOR_HUMAN	MTOR	2481	PESIHSFIGDG	S	MTOR_S2481_M2	Unchanged
0.415033	21.9221	1.79734	0.0862311	0.217946	-5.0376	H	P35568:S531_M2	P35568	IRS1_HUMAN	IRS1	531	HSAGTSPTITH	S	IRS1_S531_M2	Unchanged
-0.0742077	28.2265	-0.788769	0.433783	0.627051	-6.82639	H	Q9UQ35:S297_M2	Q9UQ35	SRRM2_HUMAN	SRRM2	297	AGRSPSPASGR	S	SRRM2_S297_M2	Unchanged
0.661976	21.2952	1.32896	0.204157	0.391055	-5.40457	H	O94806:S395_M2	O94806	KPCD3_HUMAN	PRKD3	395	ISPSTSNNIPL	S	PRKD3_S395_M2	Unchanged
0.00350161	18.4826	0.0160556	0.987294	0.994351	-6.74147	H	Q8WWK9:T582_M2	Q8WWK9	CKAP2_HUMAN	CKAP2	582	VKTPNTETRTS	T	CKAP2_T582_M2	Unchanged
0.194753	18.4031	0.866524	0.396648	0.592287	-6.03804	H	P32519:T191_M2	P32519	ELF1_HUMAN	ELF1	191	DSPATTPNISV	T	ELF1_T191_M2	Unchanged
-0.187967	27.5482	-2.68245	0.00974113	0.0458303	-3.7258	H	P18887:T453_M2	P18887	XRCC1_HUMAN	XRCC1	453	PQKPPTPEETK	T	XRCC1_T453_M2	Unchanged
0.0785365	20.925	0.582108	0.563961	0.732659	-6.74007	H	Q15154:T82_M2	Q15154	PCM1_HUMAN	PCM1	82	TKTPHTFPHSR	T	PCM1_T82_M2	Unchanged
-0.354429	20.3051	-2.00088	0.0537701	0.158131	-4.87457	H	Q3L8U1:S2079_M2	Q3L8U1	CHD9_HUMAN	CHD9	2079	KSEPVSPKNGV	S	CHD9_S2079_M2	Unchanged
-0.234402	21.7822	-1.42193	0.162149	0.335199	-6.02071	H	P48681:T315_M2	P48681	NEST_HUMAN	NES	315	NSRLQTPGGGS	T	NES_T315_M2	Unchanged
0.0034804	24.4359	0.0418489	0.966784	0.985109	-7.11753	H	Q7L2J0:S217_M2	Q7L2J0	MEPCE_HUMAN	MEPCE	217	ETPKSSPLPAK	S	MEPCE_S217_M2	Unchanged
0.260977	22.6291	1.67325	0.100829	0.242953	-5.7027	H	Q9ULH1:S843_M2	Q9ULH1	ASAP1_HUMAN	ASAP1	843	LSDPPSPLPHG	S	ASAP1_S843_M2	Unchanged
0.013794	19.1241	0.08397	0.933563	0.969062	-6.8766	H	Q8TDN4:S313_M2	Q8TDN4	CABL1_HUMAN	CABLES1	313	RTLSGSPRPKN	S	CABLES1_S313_M2	Unchanged
-0.145687	19.3257	-1.29407	0.204713	0.391846	-5.99514	H	Q8N960:S384_M2	Q8N960	CE120_HUMAN	CEP120	384	KSPTVSPVPSH	S	CEP120_S384_M2	Unchanged
0.381563	21.553	3.2087	0.00286897	0.0181951	-2.31737	H	Q8TBN0:S179_M2	Q8TBN0	R3GEF_HUMAN	RAB3IL1	179	HPQLLSPTKAG	S	RAB3IL1_S179_M2	Unchanged
-0.172385	23.9356	-0.65327	0.516424	0.696776	-6.92435	H	O75533:T142_M2	O75533	SF3B1_HUMAN	SF3B1	142	ADGGKTPDPKM	T	SF3B1_T142_M2	Unchanged
-0.00870788	26.5448	-0.118963	0.90589	0.954239	-6.98956	H	P06400:S788_M2	P06400	RB_HUMAN	RB1	788	PHIPRSPYKFP	S	RB1_S788_M2	Unchanged
0.507104	21.4767	1.26089	0.222098	0.412812	-5.68381	H	Q6VY07:S534_M2	Q6VY07	PACS1_HUMAN	PACS1	534	SDSERSPDLGH	S	PACS1_S534_M2	Unchanged
0.0156548	15.7688	0.0992263	0.921565	0.962333	-6.84604	H	Q8IX07:S909_M2	Q8IX07	FOG1_HUMAN	ZFPM1	909	PAPAASPQPGS	S	ZFPM1_S909_M2	Unchanged
-0.323219	21.7707	-1.38973	0.171349	0.347864	-6.09022	H	Q9UHR4:S261_M2	Q9UHR4	BI2L1_HUMAN	BAIAP2L1	261	GTPQASPMIER	S	BAIAP2L1_S261_M2	Unchanged
0.307683	22.5119	2.83753	0.0064411	0.0338475	-3.34747	H	O15169:S493_M2	O15169	AXIN1_HUMAN	AXIN1	493	GPGHRSPDSGH	S	AXIN1_S493_M2	Unchanged
-0.0846818	21.1763	-0.505422	0.615592	0.771275	-6.9525	H	Q8TB72:S182_M2	Q8TB72	PUM2_HUMAN	PUM2	182	GSRQASPTEVV	S	PUM2_S182_M2	Unchanged
0.00452487	22.847	0.0281917	0.977676	0.990045	-6.80035	H	Q15418:S369_M2	Q15418	KS6A1_HUMAN	RPS6KA1	369	PGIPPSAGAHQ	S	RPS6KA1_S369_M2	Unchanged
0.407524	19.7882	1.88922	0.0663769	0.182342	-5.22449	H	P51812:S375_M2	P51812	KS6A3_HUMAN	RPS6KA3	375	PGIPPSANAHQ	S	RPS6KA3_S375_M2	Unchanged
0.785534	17.9792	3.07751	0.00446165	0.0254378	-2.61573	H	Q69YQ0:T874_M2	Q69YQ0	CYTSA_HUMAN	SPECC1L	874	PSPMKTPPAAA	T	SPECC1L_T874_M2	Unchanged
-0.0500801	20.4464	-0.317375	0.752263	0.86148	-7.06555	H	Q96ST8:S44_M2	Q96ST8	CEP89_HUMAN	CEP89	44	RSPNPSPERPR	S	CEP89_S44_M2	Unchanged
-0.164574	27.8065	-2.35051	0.0228456	0.0854807	-4.43866	H	Q6PKG0:T788_M2	Q6PKG0	LARP1_HUMAN	LARP1	788	PRTPRTPQLKD	T	LARP1_T788_M2	Unchanged
0.827427	19.3573	2.50062	0.0166315	0.0680609	-4.0321	H	Q9H1E3:S214_M2	Q9H1E3	NUCKS_HUMAN	NUCKS1	214	DEEPESPPEKK	S	NUCKS1_S214_M2	Unchanged
0.154291	21.5323	0.588271	0.564732	0.733421	-6.06713	H	Q9UQ35:S895_M2	Q9UQ35	SRRM2_HUMAN	SRRM2	895	SCSGSSPPRVK	S	SRRM2_S895_M2	Unchanged
-0.1077	20.265	-0.421748	0.678596	0.8148	-6.34644	H	Q96AP0:S349_M2	Q96AP0	ACD_HUMAN	ACD	349	CTPSLSPRSHV	S	ACD_S349_M2	Unchanged
0.367552	17.9311	1.79346	0.0851667	0.216	-5.14755	H	Q9NZJ0:T516_M2	Q9NZJ0	DTL_HUMAN	DTL	516	SSPPITPPASE	T	DTL_T516_M2	Unchanged
0.311684	20.7767	1.33069	0.193777	0.376909	-5.87178	H	Q14684:S736_M2	Q14684	RRP1B_HUMAN	RRP1B	736	SSPASSPLVAK	S	RRP1B_S736_M2	Unchanged
-0.199396	20.0277	-0.815138	0.423861	0.617405	-6.26646	H	P27448:S543_M2	P27448	MARK3_HUMAN	MARK3	543	VASTHSISSAA	S	MARK3_S543_M2	Unchanged
-0.254759	21.9792	-1.11833	0.272107	0.468972	-6.10853	H	Q13112:T433_M2	Q13112	CAF1B_HUMAN	CHAF1B	433	SSPGTTPPQAR	T	CHAF1B_T433_M2	Unchanged
-0.123281	16.896	-0.568226	0.575466	0.740845	-6.45386	H	Q9P2R6:S679_M2	Q9P2R6	RERE_HUMAN	RERE	679	ISRPNSPSEGE	S	RERE_S679_M2	Unchanged
2.80473	22.0754	9.32045	7.26922e-10	1.57993e-08	12.5525	L	Q13177:S58_M1	Q13177	PAK2_HUMAN	PAK2	58	IISIFSGTEKG	S	PAK2_S58_M1	Up
-0.41851	27.0129	-2.76132	0.00799734	0.0396581	-3.52003	H	Q14247:S405_M2	Q14247	SRC8_HUMAN	CTTN	405	QTPPVSPAPQP	S	CTTN_S405_M2	Unchanged
-0.636569	18.204	-1.55699	0.142309	0.306292	-5.05239	H	Q8TER5:S1438_M2	Q8TER5	ARH40_HUMAN	ARHGEF40	1438	SLPGLSPGACS	S	ARHGEF40_S1438_M2	Unchanged
-0.531132	17.8675	-2.71814	0.0116014	0.0521413	-3.33196	H	Q8TER5:S1443_M2	Q8TER5	ARH40_HUMAN	ARHGEF40	1443	SPGACSLPARV	S	ARHGEF40_S1443_M2	Unchanged
-0.182439	21.4645	-1.18394	0.242698	0.436475	-6.34635	H	Q8IYB3:T416_M2	Q8IYB3	SRRM1_HUMAN	SRRM1	416	TRHSPTPQQSN	T	SRRM1_T416_M2	Unchanged
-0.580251	19.8186	-2.36534	0.0252636	0.091755	-4.14125	H	Q9HAU0:S474_M2	Q9HAU0	PKHA5_HUMAN	PLEKHA5	474	PESICSVTPST	S	PLEKHA5_S474_M2	Unchanged
0.353381	18.6234	0.766245	0.455681	0.646961	-5.85993	H	Q6P2E9:S741_M2	Q6P2E9	EDC4_HUMAN	EDC4	741	ASTALSQDIPE	S	EDC4_S741_M2	Unchanged
0.35789	23.3401	1.65511	0.115551	0.265987	-5.03606	H	Q86UU1:S520_M2	Q86UU1	PHLB1_HUMAN	PHLDB1	520	RTRSPSPTLGE	S	PHLDB1_S520_M2	Unchanged
0.435299	23.0317	2.48448	0.0171843	0.0696042	-4.07861	H	Q86WB0:S370_M2	Q86WB0	ZC3C1_HUMAN	ZC3HC1	370	EPEAASPTTRT	S	ZC3HC1_S370_M2	Unchanged
-0.444397	18.8661	-3.07559	0.00379465	0.0224986	-2.66423	H	Q7KZ85:T1539_M2	Q7KZ85	SPT6H_HUMAN	SUPT6H	1539	ASINATPANIN	T	SUPT6H_T1539_M2	Unchanged
0.0792485	18.7674	0.232999	0.819483	0.904941	-6.11238	H	Q9H8Y5:S56_M2	Q9H8Y5	ANKZ1_HUMAN	ANKZF1	56	SGERESPERKL	S	ANKZF1_S56_M2	Unchanged
0.521922	18.9716	1.43684	0.169263	0.345236	-5.38464	H	O43426:S1053_M2	O43426	SYNJ1_HUMAN	SYNJ1	1053	TSPCQSPTISE	S	SYNJ1_S1053_M2	Unchanged
-0.391444	24.4342	-1.67042	0.117556	0.268839	-4.8529	H	Q8TD16:S574_M2	Q8TD16	BICD2_HUMAN	BICD2	574	PGGRTSPEARG	S	BICD2_S574_M2	Unchanged
-0.431366	19.7032	-2.06277	0.0471573	0.14394	-4.83041	H	Q13469:S221_M2	Q13469	NFAC2_HUMAN	NFATC2	221	TSPIMSPRTSL	S	NFATC2_S221_M2	Unchanged
-0.349137	23.7031	-2.73195	0.00869447	0.0421565	-3.58472	H	P49585:S347_M2	P49585	PCY1A_HUMAN	PCYT1A	347	TSPPCSPANLS	S	PCYT1A_S347_M2	Unchanged
0.348732	21.7503	1.63766	0.122751	0.276851	-4.98588	H	O14497:S1604_M2	O14497	ARI1A_HUMAN	ARID1A	1604	TSPSKSPFLHS	S	ARID1A_S1604_M2	Unchanged
-0.216641	20.2772	-1.10163	0.277999	0.475422	-6.3052	H	Q96MH2:T32_M2	Q96MH2	HEXI2_HUMAN	HEXIM2	32	PGSPQTPPERH	T	HEXIM2_T32_M2	Unchanged
-0.334482	22.3652	-1.80055	0.0816152	0.209883	-5.2172	H	Q13469:S243_M2	Q13469	NFAC2_HUMAN	NFATC2	243	VPRPASRSSSP	S	NFATC2_S243_M2	Unchanged
0.0872585	20.1319	0.527923	0.600821	0.76118	-6.77989	H	P48681:T338_M2	P48681	NEST_HUMAN	NES	338	LQFPRTPEGRR	T	NES_T338_M2	Unchanged
-0.142298	18.9842	-0.802514	0.428637	0.621954	-6.45113	H	Q12873:S1549_M2	Q12873	CHD3_HUMAN	CHD3	1549	ASATNSPCTSK	S	CHD3_S1549_M2	Unchanged
-0.480251	22.637	-2.29582	0.0282423	0.0995221	-4.37279	H	Q8NEY8:S205_M2	Q8NEY8	PPHLN_HUMAN	PPHLN1	205	TSRDTSPSSGS	S	PPHLN1_S205_M2	Unchanged
-0.00145818	20.2258	-0.00957993	0.992437	0.996622	-6.63521	H	Q12888:S1320_M2	Q12888	TP53B_HUMAN	TP53BP1	1320	TSSGTSLSAMH	S	TP53BP1_S1320_M2	Unchanged
-0.195686	22.4057	-1.47215	0.15415	0.324327	-5.55965	H	Q13029:S743_M2	Q13029	PRDM2_HUMAN	PRDM2	743	SSPPSSPQHSP	S	PRDM2_S743_M2	Unchanged
-0.206526	22.5087	-1.64863	0.105176	0.25024	-5.79785	H	Q99460:S315_M2	Q99460	PSMD1_HUMAN	PSMD1	315	KTPEASPEPKD	S	PSMD1_S315_M2	Unchanged
-0.377648	20.3513	-1.38891	0.185581	0.36641	-5.26506	H	Q8IWB9:S166_M2	Q8IWB9	TEX2_HUMAN	TEX2	166	SSPLSSPSKSP	S	TEX2_S166_M2	Unchanged
0.0199919	16.2931	0.0954679	0.924607	0.964722	-6.72767	H	P42356:S265_M2	P42356	PI4KA_HUMAN	PI4KA	265	SISQVSPERGM	S	PI4KA_S265_M2	Unchanged
0.352833	19.9586	0.826089	0.425315	0.619198	-5.46699	H	Q9NYB9:T191_M2	Q9NYB9	ABI2_HUMAN	ABI2	191	MSGKGTLGRHS	T	ABI2_T191_M2	Unchanged
-0.390432	23.1051	-3.6306	0.000724693	0.00625904	-1.18215	H	O95819:S631_M2	O95819	M4K4_HUMAN	MAP4K4	631	RTTSRSPVLSR	S	MAP4K4_S631_M2	Unchanged
-0.013182	20.7333	-0.134653	0.893453	0.947905	-7.07017	H	P19838:S907_M2	P19838	NFKB1_HUMAN	NFKB1	907	HSLPLSPASTR	S	NFKB1_S907_M2	Unchanged
-0.553493	19.0555	-2.98903	0.0051169	0.0283355	-2.84599	H	Q8NE01:S700_M2	Q8NE01	CNNM3_HUMAN	CNNM3	700	VPVEGSPGRNP	S	CNNM3_S700_M2	Unchanged
-0.270931	21.984	-1.27262	0.21551	0.405249	-5.81391	H	P98196:S740_M2	P98196	AT11A_HUMAN	ATP11A	740	LRHSGSLTRDN	S	ATP11A_S740_M2	Unchanged
0.27366	16.0158	1.39484	0.17787	0.356054	-5.54766	H	O15164:S667_M2	O15164	TIF1A_HUMAN	TRIM24	667	NSSVPSPGLAG	S	TRIM24_S667_M2	Unchanged
-0.607605	21.3112	-2.88958	0.00636467	0.0335377	-3.09452	H	Q96RU3:S299_M2	Q96RU3	FNBP1_HUMAN	FNBP1	299	TVSDNSLSNSR	S	FNBP1_S299_M2	Unchanged
-0.156536	24.0573	-1.32638	0.190781	0.373226	-6.2304	H	Q9NZM3:S889_M2	Q9NZM3	ITSN2_HUMAN	ITSN2	889	SPGSVSPIHGQ	S	ITSN2_S889_M2	Unchanged
0.181469	19.4631	1.40815	0.165856	0.340161	-6.03241	H	Q9H3U1:T15_M2	Q9H3U1	UN45A_HUMAN	UNC45A	15	EPRPATPGASS	T	UNC45A_T15_M2	Unchanged
-0.854951	22.0928	-2.63917	0.0154626	0.0646746	-3.29646	H	Q16555:S518_M3	Q16555	DPYL2_HUMAN	DPYSL2	518	VTPASSAKTSP	S	DPYSL2_S518_M3	Unchanged
-0.290773	24.3511	-3.72979	0.000509193	0.0047253	-0.899589	H	Q16555:S522_M2	Q16555	DPYL2_HUMAN	DPYSL2	522	SSAKTSPAKQQ	S	DPYSL2_S522_M2	Unchanged
0.0929302	21.489	0.709895	0.483131	0.670071	-6.56887	H	Q9H4L5:S265_M2	Q9H4L5	OSBL3_HUMAN	OSBPL3	265	GGSFESPKKEK	S	OSBPL3_S265_M2	Unchanged
-0.105537	25.4584	-0.948059	0.347512	0.546693	-6.67689	H	Q9BTU6:S51_M2	Q9BTU6	P4K2A_HUMAN	PI4K2A	51	PSPPGSPGHDR	S	PI4K2A_S51_M2	Unchanged
0.523971	23.5297	1.55441	0.128447	0.285437	-5.75566	H	P28482:Y187_M2	P28482	MK01_HUMAN	MAPK1	187	GFLTEYVATRW	Y	MAPK1_Y187_M2	Unchanged
-0.35536	20.0209	-2.15638	0.037172	0.12146	-4.73322	H	P56524:S266_M2	P56524	HDAC4_HUMAN	HDAC4	266	AERRSSPLLRR	S	HDAC4_S266_M2	Unchanged
-0.0118104	23.3052	-0.106908	0.915268	0.959307	-7.13378	H	P11137:S1653_M2	P11137	MTAP2_HUMAN	MAP2	1653	RTPPKSPATPK	S	MAP2_S1653_M2	Unchanged
0.105486	20.5828	0.805486	0.426947	0.620629	-6.45662	H	Q99569:S337_M2	Q99569	PKP4_HUMAN	PKP4	337	QVGSSSPKRSG	S	PKP4_S337_M2	Unchanged
-0.590995	22.3384	-3.10359	0.00356628	0.0215019	-2.59344	H	Q07955:S201_M2	Q07955	SRSF1_HUMAN	SRSF1	201	GPRSPSYGRSR	S	SRSF1_S201_M2	Unchanged
0.126969	24.3015	0.868599	0.389418	0.585822	-6.69553	H	Q07955:S205_M2	Q07955	SRSF1_HUMAN	SRSF1	205	PSYGRSRSRSR	S	SRSF1_S205_M2	Unchanged
0.370875	15.9869	1.89846	0.0681095	0.185429	-4.96244	H	Q12893:T329_M2	Q12893	TM115_HUMAN	TMEM115	329	SDKAPTPPGKG	T	TMEM115_T329_M2	Unchanged
-0.144137	21.5152	-1.00804	0.318044	0.517025	-6.62997	H	Q9UER7:S702_M2	Q9UER7	DAXX_HUMAN	DAXX	702	SLCIPSPARLS	S	DAXX_S702_M2	Unchanged
-0.0288015	21.4654	-0.124576	0.901957	0.95247	-6.61513	H	Q9BQE9:S122_M2	Q9BQE9	BCL7B_HUMAN	BCL7B	122	QSESLSPAHTS	S	BCL7B_S122_M2	Unchanged
-0.325232	22.3365	-1.76266	0.0839884	0.21411	-5.59113	H	Q8IUD2:S21_M2	Q8IUD2	RB6I2_HUMAN	ERC1	21	QSPGRSPRLPR	S	ERC1_S21_M2	Unchanged
0.537147	21.6497	1.81349	0.0795517	0.206531	-5.20697	H	Q99442:S341_M2	Q99442	SEC62_HUMAN	SEC62	341	GGERHSDTDSD	S	SEC62_S341_M2	Unchanged
-0.0655613	25.4084	-0.676888	0.501681	0.685543	-6.86083	H	Q2M2I8:S624_M2	Q2M2I8	AAK1_HUMAN	AAK1	624	LTPPSSPKTQR	S	AAK1_S624_M2	Unchanged
-0.290845	22.229	-2.34998	0.0229632	0.0857534	-4.43159	H	Q3V6T2:S1587_M2	Q3V6T2	GRDN_HUMAN	CCDC88A	1587	ASRPASLDSGR	S	CCDC88A_S1587_M2	Unchanged
-0.0261748	19.1555	-0.123042	0.903388	0.953308	-6.45264	H	Q96IG2:S421_M2	Q96IG2	FXL20_HUMAN	FBXL20	421	VTPPPSVGGSR	S	FBXL20_S421_M2	Unchanged
-0.243007	20.4417	-1.13028	0.265901	0.462345	-6.27416	H	Q9C040:S428_M2	Q9C040	TRIM2_HUMAN	TRIM2	428	RSADVSPTTEG	S	TRIM2_S428_M2	Unchanged
0.0350356	21.6392	0.179241	0.858436	0.927813	-7.1233	H	Q00613:S307_M2	Q00613	HSF1_HUMAN	HSF1	307	PSPPQSPRVEE	S	HSF1_S307_M2	Unchanged
-0.131223	27.3449	-1.64836	0.10572	0.251004	-5.7503	H	Q9UQ35:S994_M2	Q9UQ35	SRRM2_HUMAN	SRRM2	994	HSGSISPYPKV	S	SRRM2_S994_M2	Unchanged
0.00379406	23.0969	0.0489533	0.961142	0.983001	-7.13835	H	P28749:S762_M2	P28749	RBL1_HUMAN	RBL1	762	SLIGASPKQTN	S	RBL1_S762_M2	Unchanged
-0.123552	21.7909	-0.572096	0.571172	0.738238	-6.70122	H	Q8N122:S863_M2	Q8N122	RPTOR_HUMAN	RPTOR	863	QSAPASPTNKG	S	RPTOR_S863_M2	Unchanged
-0.056562	18.7034	-0.178089	0.859824	0.928685	-6.79584	H	Q99618:S209_M2	Q99618	CDCA3_HUMAN	CDCA3	209	LQDDNSPGTLT	S	CDCA3_S209_M2	Unchanged
0.571551	19.8242	1.53093	0.138509	0.300418	-5.53691	H	P46821:S1400_M2	P46821	MAP1B_HUMAN	MAP1B	1400	LSPLRSPPLIG	S	MAP1B_S1400_M2	Unchanged
-0.311516	21.5845	-1.18869	0.243682	0.437506	-6.10995	H	O15075:S36_M2	O15075	DCLK1_HUMAN	DCLK1	36	PSPTHSAHCSF	S	DCLK1_S36_M2	Unchanged
-0.249412	20.9404	-1.55542	0.135786	0.296255	-5.31009	H	Q9UHB7:S491_M2	Q9UHB7	AFF4_HUMAN	AFF4	491	VSPASSVDSNI	S	AFF4_S491_M2	Unchanged
-0.00210647	24.1441	-0.0121619	0.990349	0.995586	-7.05731	H	Q9HDC5:S452_M2	Q9HDC5	JPH1_HUMAN	JPH1	452	PTPKESPHFYR	S	JPH1_S452_M2	Unchanged
0.24096	19.3874	1.56107	0.125724	0.281537	-5.82086	H	Q9Y6G9:T408_M2	Q9Y6G9	DC1L1_HUMAN	DYNC1LI1	408	GGSPRTPNRSV	T	DYNC1LI1_T408_M2	Unchanged
0.0941041	23.3322	0.330116	0.743006	0.855408	-6.94145	H	Q6UXY1:S465_M2	Q6UXY1	BI2L2_HUMAN	BAIAP2L2	465	PSRAPSPAPPP	S	BAIAP2L2_S465_M2	Unchanged
-0.301489	19.3415	-1.25042	0.225115	0.416443	-5.81171	H	Q13439:S78_M2	Q13439	GOGA4_HUMAN	GOLGA4	78	ESLFRSPIKES	S	GOLGA4_S78_M2	Unchanged
-0.198766	21.6193	-2.12146	0.0386065	0.124709	-4.95339	H	Q9BRD0:S226_M2	Q9BRD0	BUD13_HUMAN	BUD13	226	DSPDPSPPRRA	S	BUD13_S226_M2	Unchanged
-0.0128797	20.7647	-0.0651745	0.948521	0.976718	-6.66483	H	Q03164:S165_M2	Q03164	KMT2A_HUMAN	KMT2A	165	RSPTRSPSVKT	S	KMT2A_S165_M2	Unchanged
0.161092	18.9849	0.673151	0.50737	0.689536	-6.40192	H	O60716:T59_M2	O60716	CTND1_HUMAN	CTNND1	59	LMANGTLTRRH	T	CTNND1_T59_M2	Unchanged
0.17938	21.6769	1.03226	0.307053	0.506491	-6.5558	H	Q5VUA4:S2035_M2	Q5VUA4	ZN318_HUMAN	ZNF318	2035	SPAHRSPTVLC	S	ZNF318_S2035_M2	Unchanged
-0.221694	22.2575	-1.20203	0.242939	0.436744	-5.73538	H	Q99501:S306_M2	Q99501	GA2L1_HUMAN	GAS2L1	306	SPRPASPVPGS	S	GAS2L1_S306_M2	Unchanged
-0.155763	21.4549	-0.755312	0.454414	0.645592	-6.70892	H	Q9Y4F1:S433_M2	Q9Y4F1	FARP1_HUMAN	FARP1	433	PAPRRSPAGNK	S	FARP1_S433_M2	Unchanged
0.198222	20.119	0.482364	0.634615	0.783965	-6.36008	H	Q16666:S166_M2	Q16666	IF16_HUMAN	IFI16	166	TAMGRSPSPKT	S	IFI16_S166_M2	Unchanged
-0.0584155	21.1109	-0.271349	0.789099	0.884906	-6.39672	H	Q0JRZ9:S394_M2	Q0JRZ9	FCHO2_HUMAN	FCHO2	394	AISRHSPVQMN	S	FCHO2_S394_M2	Unchanged
-0.265097	18.797	-1.06153	0.301986	0.501941	-5.93493	H	Q96C92:S247_M2	Q96C92	ENTR1_HUMAN	ENTR1	247	ASPAGSPSADF	S	ENTR1_S247_M2	Unchanged
0.786845	18.8136	2.19976	0.0345832	0.115283	-4.5936	H	Q13459:T1271_M2	Q13459	MYO9B_HUMAN	MYO9B	1271	GSAPETPEDKS	T	MYO9B_T1271_M2	Unchanged
-0.155932	21.9296	-0.715789	0.478655	0.666296	-6.67602	H	P46821:S1265_M2	P46821	MAP1B_HUMAN	MAP1B	1265	SPSPPSPLEKT	S	MAP1B_S1265_M2	Unchanged
0.423902	20.9174	2.05663	0.0465135	0.142572	-4.90294	H	Q9P2B4:S568_M2	Q9P2B4	CT2NL_HUMAN	CTTNBP2NL	568	SPGIKSPTIPR	S	CTTNBP2NL_S568_M2	Unchanged
0.316998	19.3789	0.97222	0.3388	0.537516	-6.31675	H	Q6ICG6:S279_M2	Q6ICG6	K0930_HUMAN	KIAA0930	279	DSSPASPMHER	S	KIAA0930_S279_M2	Unchanged
-0.230077	14.3669	-1.02172	0.319313	0.518407	-5.97195	H	P46013:T1747_M2	P46013	KI67_HUMAN	MKI67	1747	PDLVDTPTSSK	T	MKI67_T1747_M2	Unchanged
0.150724	16.4074	0.748276	0.459646	0.649999	-6.5603	H	Q92766:S42_M2	Q92766	RREB1_HUMAN	RREB1	42	PQGIKSPSKPP	S	RREB1_S42_M2	Unchanged
-0.139556	22.8596	-0.81149	0.421035	0.615006	-6.75278	H	Q6ICG6:T293_M2	Q6ICG6	K0930_HUMAN	KIAA0930	293	FSTPPTPERNN	T	KIAA0930_T293_M2	Unchanged
-0.344164	20.424	-1.54243	0.137446	0.298722	-5.41758	H	Q14839:S531_M2	Q14839	CHD4_HUMAN	CHD4	531	DPNTPSPKPLE	S	CHD4_S531_M2	Unchanged
0.221196	23.7748	1.1002	0.277558	0.47487	-6.37139	H	Q9NRA8:S78_M2	Q9NRA8	4ET_HUMAN	EIF4ENIF1	78	ASGRSSPVESL	S	EIF4ENIF1_S78_M2	Unchanged
0.157747	21.0339	0.922707	0.360448	0.558302	-6.70051	H	Q6Y7W6:S242_M2	Q6Y7W6	GGYF2_HUMAN	GIGYF2	242	PDGPRSAGWRE	S	GIGYF2_S242_M2	Unchanged
2.80343	23.3635	15.2947	1.98283e-16	1.79567e-14	27.1618	L	Q13370:S495_M1	Q13370	PDE3B_HUMAN	PDE3B	495	KQRSSSVSLTH	S	PDE3B_S495_M1	Up
-0.171224	17.0557	-0.62217	0.542776	0.716791	-6.08941	H	Q8TBP0:S103_M2	Q8TBP0	TBC16_HUMAN	TBC1D16	103	ITPESSPVRKA	S	TBC1D16_S103_M2	Unchanged
0.17504	20.0771	1.09389	0.28095	0.478626	-6.33576	H	Q5T200:S837_M2	Q5T200	ZC3HD_HUMAN	ZC3H13	837	PSPRQSPKRRR	S	ZC3H13_S837_M2	Unchanged
0.0311477	28.0171	0.414795	0.679976	0.81564	-7.05259	H	Q9NYF8:S290_M2	Q9NYF8	BCLF1_HUMAN	BCLAF1	290	SPSQNSPIHHI	S	BCLAF1_S290_M2	Unchanged
-0.0824951	20.3657	-0.429913	0.671931	0.810549	-6.44772	H	P24928:S1868_M2	P24928	RPB1_HUMAN	POLR2A	1868	TSPKYSPTSPK	S	POLR2A_S1868_M2	Unchanged
-0.19887	23.9058	-2.08753	0.0423256	0.133181	-4.95024	H	P24928:S1934_M2	P24928	RPB1_HUMAN	POLR2A	1934	TYSPTSPKGST	S	POLR2A_S1934_M2	Unchanged
-0.304732	22.1041	-2.36389	0.0253455	0.0920003	-4.12078	H	P24928:T1885_M2	P24928	RPB1_HUMAN	POLR2A	1885	TYSPTTPKYSP	T	POLR2A_T1885_M2	Unchanged
0.125334	22.8964	0.403931	0.68916	0.820909	-6.68119	H	P85037:S472_M2	P85037	FOXK1_HUMAN	FOXK1	472	QSAPGSPVSAQ	S	FOXK1_S472_M2	Unchanged
0.333355	21.2954	1.04051	0.310121	0.509199	-5.86912	H	O00418:S74_M2	O00418	EF2K_HUMAN	EEF2K	74	YSSSGSPANSF	S	EEF2K_S74_M2	Unchanged
-0.0783717	20.5424	-0.838161	0.406038	0.600745	-6.74284	H	P36578:S365_M1	P36578	RL4_HUMAN	RPL4	365	ALQAKSDEKAA	S	RPL4_S365_M1	Unchanged
0.149813	24.1868	1.95156	0.0563165	0.163135	-5.27801	H	Q6SPF0:S161_M1	Q6SPF0	SAMD1_HUMAN	SAMD1	161	ATAPPSPGPAQ	S	SAMD1_S161_M1	Unchanged
0.227088	21.1067	1.49097	0.144296	0.309336	-5.77586	H	Q9H9P5:S15_M1	Q9H9P5	UNKL_HUMAN	UNKL	15	AALSGSPPQTE	S	UNKL_S15_M1	Unchanged
0.229865	24.6458	3.02248	0.00414132	0.0240327	-2.82801	H	P52701:S41_M1	P52701	MSH6_HUMAN	MSH6	41	AAPGASPSPGG	S	MSH6_S41_M1	Unchanged
-0.0556329	18.4143	-0.470806	0.6398	0.787885	-7.00449	H	Q7Z2Z1:T1260_M1	Q7Z2Z1	TICRR_HUMAN	TICRR	1260	AAFMGTPQNQT	T	TICRR_T1260_M1	Unchanged
-0.070483	18.9175	-0.405339	0.688042	0.820239	-6.73133	H	Q9NS37:S50_M1	Q9NS37	ZHANG_HUMAN	CREBZF	50	TAAAGSPGRKQ	S	CREBZF_S50_M1	Unchanged
0.103177	18.9291	0.543452	0.591019	0.753706	-6.5848	H	P17544:S97_M1	P17544	ATF7_HUMAN	ATF7	97	GPLDMSLPSTP	S	ATF7_S97_M1	Unchanged
-0.25185	20.4889	-1.20011	0.241492	0.435187	-5.98328	H	Q96QD5:S18_M1	Q96QD5	DEPD7_HUMAN	DEPDC7	18	LSALHSPAHRP	S	DEPDC7_S18_M1	Unchanged
-0.114159	25.3286	-0.702406	0.489275	0.675179	-6.34611	H	Q8NAF0:S483_M1	Q8NAF0	ZN579_HUMAN	ZNF579	483	AQAPTSPPPPP	S	ZNF579_S483_M1	Unchanged
-0.566706	19.5861	-3.99294	0.000229457	0.00248365	-0.125766	H	P98172:S281_M1	P98172	EFNB1_HUMAN	EFNB1	281	RAAALSLSTLA	S	EFNB1_S281_M1	Unchanged
0.373855	15.2228	1.0297	0.317859	0.516895	-5.72632	H	P98172:S287_M1	P98172	EFNB1_HUMAN	EFNB1	287	LSTLASPKGGS	S	EFNB1_S287_M1	Unchanged
-0.59136	17.6151	-2.16366	0.0463011	0.142148	-4.2944	H	Q9NV92:S205_M1	Q9NV92	NFIP2_HUMAN	NDFIP2	205	AAAETSQRIQE	S	NDFIP2_S205_M1	Unchanged
0.431852	18.9512	1.66739	0.113057	0.262374	-4.92189	H	Q15042:T908_M1	Q15042	RB3GP_HUMAN	RAB3GAP1	908	RAAAMTPPEEE	T	RAB3GAP1_T908_M1	Unchanged
0.480242	19.8641	4.16907	0.000138501	0.00167063	0.395603	H	P49848:S532_M1	P49848	TAF6_HUMAN	TAF6	532	APPQPSPPPTK	S	TAF6_S532_M1	Unchanged
0.577251	24.3063	3.49789	0.000961737	0.0078107	-1.57256	H	P49006:T148_M1	P49006	MRP_HUMAN	MARCKSL1	148	GKAAATPESQE	T	MARCKSL1_T148_M1	Unchanged
0.00284457	24.9491	0.0387656	0.969224	0.986914	-7.1388	H	Q8NB78:S247_M1	Q8NB78	KDM1B_HUMAN	KDM1B	247	ATGNASPGKLE	S	KDM1B_S247_M1	Unchanged
2.79949	18.6138	7.34093	1.4753e-08	6.60259e-07	9.62787	H	O15347:S98_M1	O15347	HMGB3_HUMAN	HMGB3	98	PKRPPSGFFLF	S	HMGB3_S98_M1	Up
0.287669	14.9227	1.091	0.28503	0.48343	-6.06051	H	Q9NS69:S15_M1	Q9NS69	TOM22_HUMAN	TOMM22	15	AGEPQSPDELL	S	TOMM22_S15_M1	Unchanged
-0.410596	19.2439	-1.76745	0.0926604	0.229629	-4.89981	H	Q5THK1:S1994_M1	Q5THK1	PR14L_HUMAN	PRR14L	1994	PCPQSSPPEQK	S	PRR14L_S1994_M1	Unchanged
-0.0395506	21.8728	-0.341581	0.734383	0.850751	-6.93443	H	P06753:S88_M1	P06753	TPM3_HUMAN	TPM3	88	EAEVASLNRRI	S	TPM3_S88_M1	Unchanged
2.78539	18.9648	10.8169	5.78337e-13	8.60377e-11	19.478	H	Q86UL3:S136_M1	Q86UL3	GPAT4_HUMAN	GPAT4	136	VTKRFSAEELE	S	GPAT4_S136_M1	Up
0.376546	18.2445	2.41051	0.0195245	0.0765778	-4.34033	H	Q12888:S1618_M1	Q12888	TP53B_HUMAN	TP53BP1	1618	KAADISLDNLV	S	TP53BP1_S1618_M1	Unchanged
-0.180865	23.6536	-2.28258	0.0277556	0.0980413	-4.50713	H	Q9HCE3:S314_M1	Q9HCE3	ZN532_HUMAN	ZNF532	314	RAADKSPESQN	S	ZNF532_S314_M1	Unchanged
0.309286	25.7407	4.40699	5.18098e-05	0.000748143	1.22284	H	O60784:S462_M1	O60784	TOM1_HUMAN	TOM1	462	LPNLSSPSAEG	S	TOM1_S462_M1	Unchanged
0.11588	23.9269	0.535586	0.596682	0.758039	-6.5195	H	O60784:S473_M1	O60784	TOM1_HUMAN	TOM1	473	PPGPPSGPAPR	S	TOM1_S473_M1	Unchanged
-0.160844	23.7414	-0.826524	0.412236	0.606688	-6.79589	H	Q96GM8:S5_M1	Q96GM8	TOE1_HUMAN	TOE1	5	MAADSDDGAV	S	TOE1_S5_M1	Unchanged
-0.353514	20.6976	-2.01476	0.0505734	0.151365	-5.00875	H	P12270:S2048_M1	P12270	TPR_HUMAN	TPR	2048	GAAESSFSQEV	S	TPR_S2048_M1	Unchanged
0.30499	18.4034	0.963959	0.346208	0.545311	-6.00872	H	Q8IY67:S14_M1	Q8IY67	RAVR1_HUMAN	RAVER1	14	HRPPLSPKSGA	S	RAVER1_S14_M1	Unchanged
-0.106183	23.2585	-0.598573	0.552698	0.724807	-6.82732	H	P46821:T1067_M1	P46821	MAP1B_HUMAN	MAP1B	1067	YGFLTTPTKQL	T	MAP1B_T1067_M1	Unchanged
0.128299	16.6065	0.207356	0.838243	0.915891	-6.30726	H	Q1KMD3:S185_M1	Q1KMD3	HNRL2_HUMAN	HNRNPUL2	185	GDDQDSEKSKP	S	HNRNPUL2_S185_M1	Unchanged
0.597966	18.8406	3.8364	0.000406668	0.00393167	-0.604081	H	Q6ZVM7:S479_M1	Q6ZVM7	TM1L2_HUMAN	TOM1L2	479	VPDLPSPPMEA	S	TOM1L2_S479_M1	Unchanged
0.246889	17.2618	1.19369	0.243952	0.437745	-5.8842	H	Q9NS91:S483_M1	Q9NS91	RAD18_HUMAN	RAD18	483	TRAAESAEIEP	S	RAD18_S483_M1	Unchanged
0.364645	19.155	1.16323	0.252251	0.44778	-6.22606	H	O76021:T423_M2	O76021	RL1D1_HUMAN	RSL1D1	423	AAESETPGKSP	T	RSL1D1_T423_M2	Unchanged
-0.169574	27.9115	-2.91546	0.00520602	0.0287756	-3.15147	H	O76021:S427_M1	O76021	RL1D1_HUMAN	RSL1D1	427	ETPGKSPEKKP	S	RSL1D1_S427_M1	Unchanged
0.45805	24.2155	6.3425	5.25846e-08	2.03458e-06	7.96212	H	Q14676:S1775_M1	Q14676	MDC1_HUMAN	MDC1	1775	IPEPASPQLLE	S	MDC1_S1775_M1	Unchanged
0.0993876	20.3542	0.292336	0.774123	0.875237	-6.27524	H	Q5TC82:S863_M1	Q5TC82	RC3H1_HUMAN	RC3H1	863	RAAETSDDDLI	S	RC3H1_S863_M1	Unchanged
0.131162	14.5705	0.250655	0.806438	0.896868	-5.72819	H	O75385:S716_M1	O75385	ULK1_HUMAN	ULK1	716	APDPGSTESLQ	S	ULK1_S716_M1	Unchanged
-0.635071	18.7654	-5.30496	2.38344e-06	5.68206e-05	4.23222	H	Q8IVE3:S1458_M1	Q8IVE3	PKHH2_HUMAN	PLEKHH2	1458	AFHHLSAPALL	S	PLEKHH2_S1458_M1	Unchanged
0.455451	19.3448	2.24077	0.0308585	0.106285	-4.5601	H	Q8IY92:S884_M1	Q8IY92	SLX4_HUMAN	SLX4	884	WLEGGSPVSGQ	S	SLX4_S884_M1	Unchanged
-0.353932	18.0505	-1.03987	0.317834	0.516895	-5.53831	H	O14640:S600_M1	O14640	DVL1_HUMAN	DVL1	600	AGAGGSGSESD	S	DVL1_S600_M1	Unchanged
-0.213009	25.5476	-3.12909	0.00285696	0.0181309	-2.59492	H	Q9P2Q2:S800_M1	Q9P2Q2	FRM4A_HUMAN	FRMD4A	800	SASSGSMPNLA	S	FRMD4A_S800_M1	Unchanged
-0.0168938	16.2154	-0.0357712	0.971916	0.987299	-6.15463	H	Q86UP2:S1313_M1	Q86UP2	KTN1_HUMAN	KTN1	1313	ENSDVSPETES	S	KTN1_S1313_M1	Unchanged
-0.211642	25.4702	-2.547	0.0147473	0.0624307	-3.94048	H	Q4KMP7:S678_M1	Q4KMP7	TB10B_HUMAN	TBC1D10B	678	AGGAPSPPPPV	S	TBC1D10B_S678_M1	Unchanged
0.242824	14.2953	0.761313	0.459399	0.649861	-5.94841	H	Q96HB5:S376_M1	Q96HB5	CC120_HUMAN	CCDC120	376	GGGAGSPPAPL	S	CCDC120_S376_M1	Unchanged
0.00471925	19.0894	0.0222395	0.982436	0.991735	-6.68598	H	Q9H4A6:S36_M1	Q9H4A6	GOLP3_HUMAN	GOLPH3	36	GGAGSSEDDAQ	S	GOLPH3_S36_M1	Unchanged
-0.252005	21.3098	-0.998049	0.330374	0.528969	-5.98135	H	Q15124:S122_M1	Q15124	PGM5_HUMAN	PGM5	122	IILTASHCPGG	S	PGM5_S122_M1	Unchanged
-0.104599	21.9789	-0.374906	0.709429	0.834179	-7.00207	H	Q13207:S653_M2	Q13207	TBX2_HUMAN	TBX2	653	AAGGNSREPSP	S	TBX2_S653_M2	Unchanged
-0.0997211	20.7993	-0.453317	0.652672	0.796535	-6.8408	H	Q13207:S653_M1	Q13207	TBX2_HUMAN	TBX2	653	AAGGNSREPSP	S	TBX2_S653_M1	Unchanged
0.152735	19.8496	0.709428	0.481829	0.669081	-6.78111	H	Q13207:S657_M1	Q13207	TBX2_HUMAN	TBX2	657	NSREPSPLPEL	S	TBX2_S657_M1	Unchanged
-0.184544	24.9404	-1.24492	0.218672	0.409019	-6.3662	H	P47736:S484_M1	P47736	RPGP1_HUMAN	RAP1GAP	484	IVPGKSPTRKK	S	RAP1GAP_S484_M1	Unchanged
-0.289535	17.2544	-0.716353	0.485019	0.671515	-6.07685	H	P0CG12:S302_M1	P0CG12	DERPC_HUMAN	DERPC	302	GNMGTSPSSMA	S	DERPC_S302_M1	Unchanged
0.21203	24.1257	2.74073	0.00835185	0.0409924	-3.58548	H	Q13459:S717_M1	Q13459	MYO9B_HUMAN	MYO9B	717	AAGMSSPGAQS	S	MYO9B_S717_M1	Unchanged
0.236279	20.944	1.38901	0.170674	0.347081	-6.1802	H	Q96KM6:S409_M1	Q96KM6	Z512B_HUMAN	ZNF512B	409	AAGPASPPEED	S	ZNF512B_S409_M1	Unchanged
0.554159	23.4074	4.71016	1.84325e-05	0.00031726	2.22385	H	Q9BZE9:S500_M1	Q9BZE9	ASPC1_HUMAN	ASPSCR1	500	SRAAGSPSPLP	S	ASPSCR1_S500_M1	Unchanged
0.596257	22.6885	5.20119	3.30102e-06	7.44416e-05	3.89895	H	Q9BZE9:S502_M1	Q9BZE9	ASPC1_HUMAN	ASPSCR1	502	AAGSPSPLPAP	S	ASPSCR1_S502_M1	Unchanged
0.39832	15.6252	2.08617	0.0466603	0.14293	-4.64344	H	B0YJ81:S30_M1	B0YJ81	HACD1_HUMAN	HACD1	30	TLLPLSPTSPR	S	HACD1_S30_M1	Unchanged
0.415764	20.9374	1.87693	0.074714	0.197716	-4.87011	H	Q7Z6I8:S137_M1	Q7Z6I8	CE024_HUMAN	C5orf24	137	AGYKVSPGRPP	S	C5orf24_S137_M1	Unchanged
0.325871	24.0854	3.98394	0.000209364	0.00231047	-0.121033	H	P04049:S642_M1	P04049	RAF1_HUMAN	RAF1	642	CTLTTSPRLPV	S	RAF1_S642_M1	Unchanged
0.303831	16.1123	0.670224	0.509485	0.691675	-6.14132	H	P49902:S502_M1	P49902	5NTC_HUMAN	NT5C2	502	INEMESPLATR	S	NT5C2_S502_M1	Unchanged
0.0787705	23.1374	0.798307	0.428418	0.621825	-6.79572	H	Q9H2Y7:S1370_M1	Q9H2Y7	ZN106_HUMAN	ZNF106	1370	HVPENSDTEQD	S	ZNF106_S1370_M1	Unchanged
0.435099	23.2211	3.18762	0.00245855	0.0161859	-2.42821	H	O95747:S359_M1	O95747	OXSR1_HUMAN	OXSR1	359	ISQLRSPRVKE	S	OXSR1_S359_M1	Unchanged
-0.464103	19.0284	-0.667208	0.513768	0.694726	-5.90939	H	Q9UKV3:S240_M1	Q9UKV3	ACINU_HUMAN	ACIN1	240	RAAKLSEGSQP	S	ACIN1_S240_M1	Unchanged
2.76209	17.0526	12.7663	4.61201e-15	1.19607e-12	24.0933	H	Q6KC79:S553_M1	Q6KC79	NIPBL_HUMAN	NIPBL	553	AGRVDSQASIT	S	NIPBL_S553_M1	Up
0.0740533	19.6679	0.283766	0.780841	0.879821	-6.23172	H	Q6PJ61:T195_M1	Q6PJ61	FBX46_HUMAN	FBXO46	195	YPRPTTPAPVV	T	FBXO46_T195_M1	Unchanged
-0.367941	25.4079	-4.5358	3.3498e-05	0.000517601	1.64465	H	Q13428:S906_M1	Q13428	TCOF_HUMAN	TCOF1	906	APAKESPRKGA	S	TCOF1_S906_M1	Unchanged
-0.400703	18.9618	-1.77692	0.0910467	0.226449	-4.96678	H	Q5T7B8:S911_M1	Q5T7B8	KIF24_HUMAN	KIF24	911	LDHSCSPSKGP	S	KIF24_S911_M1	Unchanged
0.0509419	18.6397	0.204004	0.840557	0.917219	-6.28323	H	Q12929:S787_M1	Q12929	EPS8_HUMAN	EPS8	787	AALEDSSGSSE	S	EPS8_S787_M1	Unchanged
0.159911	21.1207	1.07212	0.293271	0.491972	-6.13939	H	Q9NRA0:S484_M1	Q9NRA0	SPHK2_HUMAN	SPHK2	484	KAALHSPVSEG	S	SPHK2_S484_M1	Unchanged
-0.153027	19.6278	-1.147	0.256565	0.452101	-6.48163	H	Q96QT4:S1527_M1	Q96QT4	TRPM7_HUMAN	TRPM7	1527	LQDRPSNREMP	S	TRPM7_S1527_M1	Unchanged
0.44887	19.5487	1.24311	0.23472	0.427291	-5.51657	H	O43524:S280_M1	O43524	FOXO3_HUMAN	FOXO3	280	QTAPESADDSP	S	FOXO3_S280_M1	Unchanged
0.149291	15.1227	0.604662	0.551156	0.723773	-6.42903	H	P78527:S314_M1	P78527	PRKDC_HUMAN	PRKDC	314	KKAALSALESF	S	PRKDC_S314_M1	Unchanged
2.76069	21.397	9.48029	1.05678e-09	6.58465e-08	12.2288	H	Q12906:S190_M1	Q12906	ILF3_HUMAN	ILF3	190	AGETLSVNDPP	S	ILF3_S190_M1	Up
0.00223546	21.3236	0.0137351	0.989147	0.994954	-6.69145	H	Q04637:S1238_M1	Q04637	IF4G1_HUMAN	EIF4G1	1238	LKAALSEEELE	S	EIF4G1_S1238_M1	Unchanged
0.312264	19.7506	1.72822	0.0919272	0.228165	-5.48718	H	Q9P2G1:S911_M1	Q9P2G1	AKIB1_HUMAN	ANKIB1	911	PRAALSSSELL	S	ANKIB1_S911_M1	Unchanged
0.00213614	24.8785	0.0275347	0.978137	0.990159	-7.13918	H	Q6KC79:S350_M1	Q6KC79	NIPBL_HUMAN	NIPBL	350	YDIISSPSKDS	S	NIPBL_S350_M1	Unchanged
0.220272	21.1861	1.70858	0.0947947	0.233142	-5.57396	H	P46063:S634_M1	P46063	RECQ1_HUMAN	RECQL	634	NMLQQSGSKNT	S	RECQL_S634_M1	Unchanged
0.429454	20.4174	2.84082	0.00851134	0.0415375	-3.12964	H	Q5VZL5:T217_M1	Q5VZL5	ZMYM4_HUMAN	ZMYM4	217	THLPQTPETNF	T	ZMYM4_T217_M1	Unchanged
0.530364	16.3358	2.76581	0.00952662	0.0451421	-3.21925	H	Q96MC6:S14_M1	Q96MC6	MF14A_HUMAN	MFSD14A	14	RAANRSIMLAK	S	MFSD14A_S14_M1	Unchanged
0.0916057	22.089	0.604085	0.54838	0.72156	-6.95543	H	Q14244:S365_M1	Q14244	MAP7_HUMAN	MAP7	365	QVRPPSPGNIR	S	MAP7_S365_M1	Unchanged
0.113935	26.7437	0.886858	0.380782	0.577583	-6.53568	H	Q96TA1:S692_M2	Q96TA1	NIBA2_HUMAN	NIBAN2	692	APEASSPPASP	S	NIBAN2_S692_M2	Unchanged
-0.207818	27.6804	-2.4825	0.0171609	0.0695656	-4.0855	H	Q96TA1:S692_M1	Q96TA1	NIBA2_HUMAN	NIBAN2	692	APEASSPPASP	S	NIBAN2_S692_M1	Unchanged
0.490694	22.03	4.33288	7.76132e-05	0.00104966	0.923597	H	Q96TA1:S696_M1	Q96TA1	NIBA2_HUMAN	NIBAN2	696	SSPPASPLQHL	S	NIBAN2_S696_M1	Unchanged
-0.0175402	17.7198	-0.146217	0.884473	0.942914	-6.98589	H	Q5K4L6:S144_M1	Q5K4L6	S27A3_HUMAN	SLC27A3	144	DAAAGSGAEFA	S	SLC27A3_S144_M1	Unchanged
-0.186443	13.6894	-1.39301	0.169948	0.346069	-6.1301	H	Q99501:T193_M1	Q99501	GA2L1_HUMAN	GAS2L1	193	APAPGTPARGP	T	GAS2L1_T193_M1	Unchanged
-0.170917	21.4676	-1.86015	0.0686724	0.186538	-5.42316	H	Q9H7N4:T989_M1	Q9H7N4	SFR19_HUMAN	SCAF1	989	PPPALTPDSQT	T	SCAF1_T989_M1	Unchanged
0.0107267	25.7977	0.0817827	0.935646	0.970017	-6.44675	H	O75694:S992_M1	O75694	NU155_HUMAN	NUP155	992	KAAPQSPSVPK	S	NUP155_S992_M1	Unchanged
0.448855	22.0641	2.20453	0.0322457	0.109808	-4.74082	H	O95817:T406_M1	O95817	BAG3_HUMAN	BAG3	406	APAEATPPKPG	T	BAG3_T406_M1	Unchanged
0.0659556	21.6121	0.8365	0.406653	0.60147	-6.7876	H	Q96N67:S946_M1	Q96N67	DOCK7_HUMAN	DOCK7	946	WGSNPSPSAES	S	DOCK7_S946_M1	Unchanged
-0.0400906	12.874	-0.289835	0.77372	0.874931	-6.8295	H	P59923:S927_M1	P59923	ZN445_HUMAN	ZNF445	927	AQAERSPPARS	S	ZNF445_S927_M1	Unchanged
0.3923	20.1015	1.86556	0.0705827	0.190353	-5.20408	H	Q9BV73:S2322_M1	Q9BV73	CP250_HUMAN	CEP250	2322	AAQAGSLEISK	S	CEP250_S2322_M1	Unchanged
-0.234347	17.7467	-0.662745	0.51851	0.698247	-6.02373	H	P06132:S61_M1	P06132	DCUP_HUMAN	UROD	61	FSTCRSPEACC	S	UROD_S61_M1	Unchanged
0.173997	19.1881	0.765521	0.452613	0.644035	-6.29908	H	Q12816:S155_M1	Q12816	TROP_HUMAN	TRO	155	AQGSQSPTGHE	S	TRO_S155_M1	Unchanged
-1.11183	20.2414	-3.30238	0.00223012	0.0149802	-2.05105	H	Q96B54:S99_M1	Q96B54	ZN428_HUMAN	ZNF428	99	QLCGRSPLGEA	S	ZNF428_S99_M1	Unchanged
0.307468	22.2195	3.09045	0.00327155	0.0201038	-2.68262	H	P48729:T321_M1	P48729	KC1A_HUMAN	CSNK1A1	321	GQQAQTPTGKQ	T	CSNK1A1_T321_M1	Unchanged
-0.034749	23.6795	-0.459474	0.647784	0.793491	-7.03288	H	Q86U86:S1453_M1	Q86U86	PB1_HUMAN	PBRM1	1453	QQPSASPRAGT	S	PBRM1_S1453_M1	Unchanged
-0.100243	18.8674	-0.595626	0.554808	0.726482	-6.78561	H	Q8TDY2:S624_M1	Q8TDY2	RBCC1_HUMAN	RB1CC1	624	VKAAQSLDEMS	S	RB1CC1_S624_M1	Unchanged
0.114526	20.8105	0.392183	0.699363	0.827261	-6.22714	H	Q9NZT2:S55_M1	Q9NZT2	OGFR_HUMAN	OGFR	55	AARPSSFQSRM	S	OGFR_S55_M1	Unchanged
0.42711	23.2098	3.55733	0.000802284	0.00677967	-1.40105	H	Q9NRA8:S577_M1	Q9NRA8	4ET_HUMAN	EIF4ENIF1	577	QTRAASADYLR	S	EIF4ENIF1_S577_M1	Unchanged
-0.1153	19.6793	-0.871044	0.388095	0.584611	-6.7023	H	O00154:S327_M1	O00154	BACH_HUMAN	ACOT7	327	RYRAASAFFTY	S	ACOT7_S327_M1	Unchanged
-0.0793308	19.4645	-0.681807	0.499322	0.683585	-6.74637	H	Q96HY6:S30_M1	Q96HY6	DDRGK_HUMAN	DDRGK1	30	RGRAASAGQEP	S	DDRGK1_S30_M1	Unchanged
-0.0098917	17.03	-0.0765664	0.939335	0.972131	-6.94783	H	Q96JM3:S512_M1	Q96JM3	CHAP1_HUMAN	CHAMP1	512	SPKAASDIWKP	S	CHAMP1_S512_M1	Unchanged
2.74375	22.1496	12.053	1.68943e-16	5.90427e-14	27.3527	H	P21333:S1533_M1	P21333	FLNA_HUMAN	FLNA	1533	EEVPRSPFKVK	S	FLNA_S1533_M1	Up
-0.195305	21.8076	-2.2973	0.0256053	0.0926281	-4.59359	H	Q9BUU2:S132_M1	Q9BUU2	MET22_HUMAN	METTL22	132	RPRAASDSNPA	S	METTL22_S132_M1	Unchanged
-0.376979	22.0448	-4.24434	8.92353e-05	0.00116498	0.698287	H	Q7L4I2:S4_M1	Q7L4I2	RSRC2_HUMAN	RSRC2	4	MAASDTERD	S	RSRC2_S4_M1	Unchanged
-0.0393713	20.1026	-0.482724	0.631292	0.781464	-7.02183	H	P09525:S12_M1	P09525	ANXA4_HUMAN	ANXA4	12	TVKAASGFNAM	S	ANXA4_S12_M1	Unchanged
0.189523	18.6933	1.41367	0.164885	0.338899	-6.0026	H	P23588:S359_M1	P23588	IF4B_HUMAN	EIF4B	359	STRAASIFGGA	S	EIF4B_S359_M1	Unchanged
-0.261237	21.0803	-2.27962	0.0269608	0.0960111	-4.60116	H	Q9Y5B9:S188_M1	Q9Y5B9	SP16H_HUMAN	SUPT16H	188	MKKAASITSEV	S	SUPT16H_S188_M1	Unchanged
0.250752	17.4764	1.18886	0.242813	0.436559	-6.16624	H	Q9Y2J4:S759_M1	Q9Y2J4	AMOL2_HUMAN	AMOTL2	759	SQRAASLDSVA	S	AMOTL2_S759_M1	Unchanged
-0.288691	20.5348	-1.8788	0.0704733	0.190165	-5.0721	H	Q8N350:S322_M2	Q8N350	CBARP_HUMAN	CBARP	322	SQRAASLDTRG	S	CBARP_S322_M2	Unchanged
-0.0974241	25.4232	-1.23997	0.220481	0.411186	-6.37225	H	Q9NSK0:S590_M1	Q9NSK0	KLC4_HUMAN	KLC4	590	MKRAASLNYLN	S	KLC4_S590_M1	Unchanged
-0.071947	21.6791	-0.384997	0.702152	0.829246	-6.92556	H	Q9ULR3:S211_M1	Q9ULR3	PPM1H_HUMAN	PPM1H	211	LTRAASLRGGV	S	PPM1H_S211_M1	Unchanged
0.230129	26.5505	2.30315	0.0252493	0.0917342	-4.58121	H	Q04637:S1209_M1	Q04637	IF4G1_HUMAN	EIF4G1	1209	LRKAASLTEDR	S	EIF4G1_S1209_M1	Unchanged
-0.0208821	20.841	-0.123854	0.902295	0.952577	-6.72678	H	O15061:S161_M1	O15061	SYNEM_HUMAN	SYNM	161	RARAASLTMHF	S	SYNM_S161_M1	Unchanged
0.133934	22.4185	0.678794	0.500419	0.684403	-6.86438	H	Q8N3V7:S833_M1	Q8N3V7	SYNPO_HUMAN	SYNPO	833	SPRAASPAKPS	S	SYNPO_S833_M1	Unchanged
0.170774	19.5314	1.48343	0.14392	0.308773	-6.04809	H	Q96BT3:S397_M1	Q96BT3	CENPT_HUMAN	CENPT	397	SGRAASPESAS	S	CENPT_S397_M1	Unchanged
0.0452826	21.9672	0.535655	0.594452	0.756156	-6.99467	H	Q96L73:S2471_M1	Q96L73	NSD1_HUMAN	NSD1	2471	KERAASPHQVT	S	NSD1_S2471_M1	Unchanged
-0.155461	26.0631	-2.33718	0.0232646	0.0865253	-4.50871	H	Q5VSL9:S335_M1	Q5VSL9	STRP1_HUMAN	STRIP1	335	NMRAASPPASA	S	STRIP1_S335_M1	Unchanged
-0.228491	21.0757	-1.75148	0.0887059	0.222472	-5.4061	H	Q9NQW6:S182_M2	Q9NQW6	ANLN_HUMAN	ANLN	182	EEKAASPPRPL	S	ANLN_S182_M2	Unchanged
-0.0130811	26.8188	-0.187194	0.85244	0.923955	-6.97895	H	Q9NQW6:S182_M1	Q9NQW6	ANLN_HUMAN	ANLN	182	EEKAASPPRPL	S	ANLN_S182_M1	Unchanged
-0.232466	22.8013	-2.19409	0.0344699	0.115091	-4.63351	H	Q9ULQ0:S318_M1	Q9ULQ0	STRP2_HUMAN	STRIP2	318	SMRAASPPSYT	S	STRIP2_S318_M1	Unchanged
0.0688868	21.3546	0.436322	0.664387	0.804889	-7.04334	H	P51948:S279_M1	P51948	MAT1_HUMAN	MNAT1	279	HVRAASPQDLA	S	MNAT1_S279_M1	Unchanged
-0.121345	27.5208	-1.79012	0.0791837	0.205882	-5.56469	H	Q8IYB3:S738_M1	Q8IYB3	SRRM1_HUMAN	SRRM1	738	IKKAASPSPQS	S	SRRM1_S738_M1	Unchanged
-0.171093	21.2149	-2.02448	0.0480042	0.145767	-5.14152	H	P41970:S396_M1	P41970	ELK3_HUMAN	ELK3	396	LDRAASPVLLS	S	ELK3_S396_M1	Unchanged
-0.305452	23.2203	-3.21493	0.00225095	0.0150831	-2.35916	H	Q99569:S273_M2	Q99569	PKP4_HUMAN	PKP4	273	AARAASPYSQR	S	PKP4_S273_M2	Unchanged
0.308105	21.0367	3.0999	0.00310539	0.0192928	-2.67259	H	Q5TCZ1:S1038_M1	Q5TCZ1	SPD2A_HUMAN	SH3PXD2A	1038	AERAASQGSDS	S	SH3PXD2A_S1038_M1	Unchanged
-0.0261749	22.2243	-0.127037	0.9002	0.951674	-6.49542	H	Q14678:S312_M1	Q14678	KANK1_HUMAN	KANK1	312	NQRAASQINVC	S	KANK1_S312_M1	Unchanged
0.693597	21.6921	2.26674	0.0354881	0.117666	-3.93276	H	Q9UDY2:S978_M2	Q9UDY2	ZO2_HUMAN	TJP2	978	MRRAASSDQLR	S	TJP2_S978_M2	Unchanged
0.367744	18.8628	1.8026	0.0847608	0.215336	-5.06882	H	Q9C0C2:S260_M1	Q9C0C2	TB182_HUMAN	TNKS1BP1	260	LAKAASSELPA	S	TNKS1BP1_S260_M1	Unchanged
0.222026	20.7739	1.38571	0.175515	0.353256	-5.77212	H	O95819:S800_M1	O95819	M4K4_HUMAN	MAP4K4	800	DTRAASSLNLS	S	MAP4K4_S800_M1	Unchanged
0.0104292	20.7223	0.0722886	0.942765	0.974135	-6.9172	H	Q86YV5:S826_M1	Q86YV5	PRAG1_HUMAN	PRAG1	826	VSRAASSPDGF	S	PRAG1_S826_M1	Unchanged
0.517218	18.3407	2.39132	0.0238353	0.0878816	-4.0897	H	Q15032:S973_M1	Q15032	R3HD1_HUMAN	R3HDM1	973	AKKAASTDLGA	S	R3HDM1_S973_M1	Unchanged
0.633643	19.5057	5.79038	5.01536e-07	1.48763e-05	5.80873	H	Q9Y2D9:S197_M1	Q9Y2D9	ZN652_HUMAN	ZNF652	197	TRRAASVAAAT	S	ZNF652_S197_M1	Unchanged
0.18236	21.7313	1.01384	0.315779	0.514578	-6.56838	H	Q8N5S9:S52_M1	Q8N5S9	KKCC1_HUMAN	CAMKK1	52	RARAASVIPGS	S	CAMKK1_S52_M1	Unchanged
0.297334	19.4563	1.95411	0.0560071	0.162556	-5.27333	H	Q9C073:S67_M1	Q9C073	F117A_HUMAN	FAM117A	67	GGRAASVPCSV	S	FAM117A_S67_M1	Unchanged
0.597869	14.7625	2.80996	0.00955378	0.0452389	-3.18236	H	P55010:S410_M1	P55010	IF5_HUMAN	EIF5	410	YSKAASVPKVE	S	EIF5_S410_M1	Unchanged
0.147288	13.1279	0.859011	0.395628	0.591316	-6.57054	H	O60885:S1100_M1	O60885	BRD4_HUMAN	BRD4	1100	ELRAASVVQPQ	S	BRD4_S1100_M1	Unchanged
0.138156	21.3884	0.704914	0.485317	0.671694	-6.68721	H	Q14126:S782_M1	Q14126	DSG2_HUMAN	DSG2	782	TDKAASYTEED	S	DSG2_S782_M1	Unchanged
-0.34646	22.7886	-3.56789	0.000776753	0.00661342	-1.37042	H	Q13428:S446_M1	Q13428	TCOF_HUMAN	TCOF1	446	APAKESPRKGA	S	TCOF1_S446_M1	Unchanged
0.139872	22.2448	0.95024	0.347103	0.546229	-6.58216	H	P19532:S556_M1	P19532	TFE3_HUMAN	TFE3	556	LLSSVSPAVSK	S	TFE3_S556_M1	Unchanged
0.235448	18.1035	1.17862	0.247062	0.441344	-6.1275	H	P85037:S299_M1	P85037	FOXK1_HUMAN	FOXK1	299	TSGGDSPKDES	S	FOXK1_S299_M1	Unchanged
-0.358691	23.2912	-4.05012	0.000217765	0.00237736	0.0128246	H	O60291:S524_M1	O60291	MGRN1_HUMAN	MGRN1	524	VLQDSSPEHCG	S	MGRN1_S524_M1	Unchanged
-0.151915	18.2052	-0.828034	0.417108	0.611281	-6.13123	H	Q8N350:S328_M1	Q8N350	CBARP_HUMAN	CBARP	328	LDTRGSPKRHH	S	CBARP_S328_M1	Unchanged
-0.125261	24.5112	-2.05791	0.044562	0.138291	-5.07751	H	Q99569:S281_M1	Q99569	PKP4_HUMAN	PKP4	281	SQRPASPTAIR	S	PKP4_S281_M1	Unchanged
-0.203607	20.3987	-1.88525	0.0659095	0.181343	-5.2919	H	Q5TCZ1:S1043_M1	Q5TCZ1	SPD2A_HUMAN	SH3PXD2A	1043	SQGSDSPLLPA	S	SH3PXD2A_S1043_M1	Unchanged
-0.398557	19.1483	-2.01392	0.0525783	0.155595	-4.88912	H	Q66K74:S547_M1	Q66K74	MAP1S_HUMAN	MAP1S	547	RRAASSVPNLK	S	MAP1S_S547_M1	Unchanged
-0.284904	24.2674	-3.80644	0.000369319	0.00364776	-0.663624	H	Q9UDY2:S986_M1	Q9UDY2	ZO2_HUMAN	TJP2	986	QLRDNSPPPAF	S	TJP2_S986_M1	Unchanged
0.166542	21.7192	1.79841	0.0779543	0.203513	-5.53966	H	O95819:S805_M1	O95819	M4K4_HUMAN	MAP4K4	805	SSLNLSNGETE	S	MAP4K4_S805_M1	Unchanged
-0.0281438	16.9803	-0.124613	0.902095	0.95247	-6.52094	H	O95819:S811_M1	O95819	M4K4_HUMAN	MAP4K4	811	NGETESVKTMI	S	MAP4K4_S811_M1	Unchanged
-0.168901	22.5302	-1.14892	0.263707	0.459696	-5.86486	H	Q7Z5J4:S1122_M1	Q7Z5J4	RAI1_HUMAN	RAI1	1122	VASDSSPMGSK	S	RAI1_S1122_M1	Unchanged
-0.530838	21.6275	-2.03352	0.057296	0.165069	-4.50367	H	Q92538:S1781_M2	Q92538	GBF1_HUMAN	GBF1	1781	RAASSSSPGSP	S	GBF1_S1781_M2	Unchanged
0.295039	22.5068	4.53356	3.37551e-05	0.000520735	1.63725	H	Q92538:S1785_M1	Q92538	GBF1_HUMAN	GBF1	1785	SSSPGSPVASS	S	GBF1_S1785_M1	Unchanged
-0.530829	20.0982	-1.87593	0.0741986	0.196814	-4.87343	H	Q9BYI3:S376_M1	Q9BYI3	HYCCI_HUMAN	HYCC1	376	CSNKPSIGKNH	S	HYCC1_S376_M1	Unchanged
-0.329163	22.886	-1.25945	0.230569	0.422703	-5.29112	H	Q9Y2D9:S204_M1	Q9Y2D9	ZN652_HUMAN	ZNF652	204	AAATTSPTPRT	S	ZNF652_S204_M1	Unchanged
0.241656	21.6429	1.42483	0.160104	0.332429	-6.13103	H	Q9Y3Q8:T211_M1	Q9Y3Q8	T22D4_HUMAN	TSC22D4	211	TSRAATPLPSL	T	TSC22D4_T211_M1	Unchanged
0.0263781	18.2462	0.271936	0.786798	0.883525	-7.06474	H	O60890:T753_M1	O60890	OPHN1_HUMAN	OPHN1	753	PCRAATPQKPE	T	OPHN1_T753_M1	Unchanged
0.35151	18.3894	3.09791	0.00323275	0.0199074	-2.65752	H	Q8N9Z2:T185_M1	Q8N9Z2	CC71L_HUMAN	CCDC71L	185	IWRAATPTLTT	T	CCDC71L_T185_M1	Unchanged
-0.156224	23.4625	-1.20482	0.233871	0.426217	-6.38931	H	Q99700:T580_M1	Q99700	ATX2_HUMAN	ATXN2	580	PPRAATPTRPP	T	ATXN2_T580_M1	Unchanged
0.12085	24.731	0.620785	0.53858	0.713952	-6.70001	H	Q96B36:S88_M2	Q96B36	AKTS1_HUMAN	AKT1S1	88	APQPPSPTPSP	S	AKT1S1_S88_M2	Unchanged
0.14251	23.8791	1.26955	0.210282	0.399004	-6.28841	H	Q96B36:S88_M1	Q96B36	AKTS1_HUMAN	AKT1S1	88	APQPPSPTPSP	S	AKT1S1_S88_M1	Unchanged
-0.319993	22.136	-2.66204	0.0102756	0.0477711	-3.77439	H	Q96GP6:T841_M1	Q96GP6	SREC2_HUMAN	SCARF2	841	LPAPETPRKKT	T	SCARF2_T841_M1	Unchanged
0.157978	23.1461	1.23773	0.221305	0.411856	-6.37498	H	Q6WCQ1:S977_M1	Q6WCQ1	MPRIP_HUMAN	MPRIP	977	ALGEKSPDSAT	S	MPRIP_S977_M1	Unchanged
0.386333	18.3767	2.54575	0.0146943	0.0622923	-3.94834	H	Q8N9M1:S124_M1	Q8N9M1	CS047_HUMAN	C19orf47	124	ESVPCSPSPLA	S	C19orf47_S124_M1	Unchanged
-0.528553	22.8457	-4.17822	0.000156538	0.00184076	0.380353	H	Q9NR82:S78_M1	Q9NR82	KCNQ5_HUMAN	KCNQ5	78	GGLRESRRGKQ	S	KCNQ5_S78_M1	Unchanged
-0.17408	20.3879	-1.28901	0.204339	0.391285	-6.19245	H	Q14204:S3082_M1	Q14204	DYHC1_HUMAN	DYNC1H1	3082	DRAATSPALFN	S	DYNC1H1_S3082_M1	Unchanged
0.206583	16.2343	0.921063	0.370152	0.567956	-5.96412	H	Q8IXZ2:S810_M1	Q8IXZ2	ZC3H3_HUMAN	ZC3H3	810	RRAATSPAPGP	S	ZC3H3_S810_M1	Unchanged
-0.171725	15.8164	-1.52627	0.134321	0.294096	-5.86711	H	Q6IE81:S703_M1	Q6IE81	JADE1_HUMAN	JADE1	703	TRAATSPGVGQ	S	JADE1_S703_M1	Unchanged
-0.0242452	23.9436	-0.374897	0.709594	0.834272	-6.94909	H	Q92766:S1122_M1	Q92766	RREB1_HUMAN	RREB1	1122	PAATTSPKESS	S	RREB1_S1122_M1	Unchanged
0.350678	17.6841	1.64159	0.108783	0.256028	-5.62742	H	P22314:T800_M1	P22314	UBA1_HUMAN	UBA1	800	QVPEFTPKSGV	T	UBA1_T800_M1	Unchanged
0.106556	24.4041	1.59626	0.116414	0.267268	-5.87978	H	Q29RF7:S1305_M1	Q29RF7	PDS5A_HUMAN	PDS5A	1305	AVGQESPGGLE	S	PDS5A_S1305_M1	Unchanged
0.333349	22.2994	2.57139	0.0136128	0.0588782	-3.88977	H	Q9BTC0:S1522_M1	Q9BTC0	DIDO1_HUMAN	DIDO1	1522	SDALMSPPPKS	S	DIDO1_S1522_M1	Unchanged
0.163842	15.0922	0.908569	0.370898	0.568613	-6.39773	H	Q9ULM0:S219_M1	Q9ULM0	PKHH1_HUMAN	PLEKHH1	219	AVLAPSPGALQ	S	PLEKHH1_S219_M1	Unchanged
0.480062	18.2615	1.19013	0.243124	0.43703	-6.08357	H	Q96ST2:S400_M1	Q96ST2	IWS1_HUMAN	IWS1	400	AVLSDSEDEEK	S	IWS1_S400_M1	Unchanged
0.0216711	21.6131	0.181213	0.857226	0.927011	-6.89801	H	P06733:S40_M1	P06733	ENOA_HUMAN	ENO1	40	VPSGASTGIYE	S	ENO1_S40_M1	Unchanged
-0.00348156	18.2629	-0.0265081	0.979036	0.990802	-6.76853	H	P06733:Y44_M1	P06733	ENOA_HUMAN	ENO1	44	ASTGIYEALEL	Y	ENO1_Y44_M1	Unchanged
0.366266	22.3631	1.04107	0.305488	0.50518	-6.29528	H	P49768:S367_M1	P49768	PSN1_HUMAN	PSEN1	367	QELSSSILAGE	S	PSEN1_S367_M1	Unchanged
-0.0323299	23.2754	-0.378099	0.706906	0.83208	-7.05587	H	P35222:S45_M1	P35222	CTNB1_HUMAN	CTNNB1	45	TTTAPSLSGKG	S	CTNNB1_S45_M1	Unchanged
0.0526395	26.5665	0.850055	0.399216	0.594687	-6.76475	H	P35611:S12_M1	P35611	ADDA_HUMAN	ADD1	12	AAVVTSPPPTT	S	ADD1_S12_M1	Unchanged
0.143451	17.6252	1.01051	0.317692	0.516794	-6.53437	H	O94967:T285_M1	O94967	WDR47_HUMAN	WDR47	285	YADLLTPLISK	T	WDR47_T285_M1	Unchanged
-0.244129	17.8791	-1.21568	0.234756	0.4273	-5.99325	H	O94967:S292_M1	O94967	WDR47_HUMAN	WDR47	292	LISKLSPYPSS	S	WDR47_S292_M1	Unchanged
0.298851	19.9897	1.44239	0.164924	0.338934	-5.42479	H	Q9P2H5:S982_M1	Q9P2H5	UBP35_HUMAN	USP35	982	SALPTSPHWGR	S	USP35_S982_M1	Unchanged
1.21037	18.1679	3.57594	0.00284454	0.018082	-1.58671	H	P04083:T95_M1	P04083	ANXA1_HUMAN	ANXA1	95	KPLDETLKKAL	T	ANXA1_T95_M1	Unchanged
-0.192888	16.6993	-1.38355	0.175092	0.352868	-5.96535	H	P62873:T29_M1	P62873	GBB1_HUMAN	GNB1	29	ACADATLSQIT	T	GNB1_T29_M1	Unchanged
0.553542	18.8354	1.95626	0.0673992	0.184253	-4.54839	H	Q9UFC0:S251_M2	Q9UFC0	LRWD1_HUMAN	LRWD1	251	KRACASPSAQV	S	LRWD1_S251_M2	Unchanged
-0.0877716	23.8522	-0.886371	0.380629	0.577488	-6.59869	H	Q9UFC0:S251_M1	Q9UFC0	LRWD1_HUMAN	LRWD1	251	KRACASPSAQV	S	LRWD1_S251_M1	Unchanged
-0.434923	16.238	-2.12239	0.0449506	0.139226	-4.41415	H	P62879:T29_M1	P62879	GBB2_HUMAN	GNB2	29	ACGDSTLTQIT	T	GNB2_T29_M1	Unchanged
-0.26966	20.6436	-2.57043	0.0130796	0.0570889	-3.98045	H	Q9HB09:S189_M1	Q9HB09	B2L12_HUMAN	BCL2L12	189	GPPPPSPEPLA	S	BCL2L12_S189_M1	Unchanged
-0.264813	22.9031	-2.39739	0.0203152	0.078809	-4.34762	H	O95685:S46_M1	O95685	PPR3D_HUMAN	PPP1R3D	46	CRPPGSPGRAP	S	PPP1R3D_S46_M1	Unchanged
0.0200241	20.7438	0.107366	0.914931	0.959069	-7.09875	H	Q7Z6Z7:S3373_M1	Q7Z6Z7	HUWE1_HUMAN	HUWE1	3373	GNKACSPCSSQ	S	HUWE1_S3373_M1	Unchanged
-0.786997	16.7853	-3.00336	0.00661449	0.0343914	-2.71173	H	Q9H792:S792_M1	Q9H792	PEAK1_HUMAN	PEAK1	792	GPKACSVEELY	S	PEAK1_S792_M1	Unchanged
0.166043	22.9037	1.39192	0.169795	0.345953	-6.17625	H	Q8N5J2:S103_M1	Q8N5J2	MINY1_HUMAN	MINDY1	103	QELPQSPRTRQ	S	MINDY1_S103_M1	Unchanged
0.0746276	23.1617	0.670938	0.505962	0.688451	-6.77205	H	Q96RK0:S20_M1	Q96RK0	CIC_HUMAN	CIC	20	GSGSKSPPATR	S	CIC_S20_M1	Unchanged
-0.397065	16.588	-1.3425	0.195526	0.379255	-5.55382	H	Q9P2J3:S603_M1	Q9P2J3	KLHL9_HUMAN	KLHL9	603	EENPGSPSRES	S	KLHL9_S603_M1	Unchanged
-0.0688636	23.4148	-0.889129	0.377976	0.574736	-6.74226	H	Q9H8Y8:T415_M1	Q9H8Y8	GORS2_HUMAN	GORASP2	415	LTVDVTPPTAK	T	GORASP2_T415_M1	Unchanged
-0.0299379	22.3538	-0.356128	0.723283	0.843647	-7.02814	H	Q9NWZ5:S16_M1	Q9NWZ5	UCKL1_HUMAN	UCKL1	16	DPSPTSPPTAR	S	UCKL1_S16_M1	Unchanged
0.918586	21.2537	2.10382	0.0544078	0.159265	-4.19674	H	A2VDJ0:S1277_M1	A2VDJ0	T131L_HUMAN	TMEM131L	1277	AEIASSLPAAQ	S	TMEM131L_S1277_M1	Unchanged
0.200317	19.7239	1.38095	0.17696	0.354752	-5.89621	H	P63027:S75_M1	P63027	VAMP2_HUMAN	VAMP2	75	LQAGASQFETS	S	VAMP2_S75_M1	Unchanged
-0.0274071	23.9193	-0.29262	0.770962	0.873048	-7.09624	H	P63027:S80_M1	P63027	VAMP2_HUMAN	VAMP2	80	SQFETSAAKLK	S	VAMP2_S80_M1	Unchanged
0.231135	24.2333	0.702721	0.485445	0.671775	-6.86529	H	Q92538:S1299_M1	Q92538	GBF1_HUMAN	GBF1	1299	DAGAQSDSELP	S	GBF1_S1299_M1	Unchanged
1.06787	15.6957	2.26137	0.0346496	0.115445	-4.09312	H	O43290:T430_M1	O43290	SNUT1_HUMAN	SART1	430	PLGDQTQDGDF	T	SART1_T430_M1	Unchanged
2.73605	20.941	13.3945	1.6751e-16	5.90427e-14	27.4092	H	O15355:S201_M1	O15355	PPM1G_HUMAN	PPM1G	201	TRETPSQENGP	S	PPM1G_S201_M1	Up
-0.0780594	20.7555	-0.698425	0.487984	0.673928	-6.89371	H	P49327:S2198_M1	P49327	FAS_HUMAN	FASN	2198	KADEASELACP	S	FASN_S2198_M1	Unchanged
0.162704	26.6547	1.53346	0.131148	0.289428	-5.97485	H	P49327:T2204_M1	P49327	FAS_HUMAN	FASN	2204	ELACPTPKEDG	T	FASN_T2204_M1	Unchanged
-0.10446	20.4249	-1.03152	0.307197	0.506549	-6.5831	H	Q08999:S639_M1	Q08999	RBL2_HUMAN	RBL2	639	ICIAGSPLTPR	S	RBL2_S639_M1	Unchanged
0.58307	21.0622	5.55285	9.37265e-07	2.5227e-05	5.13085	H	Q9H2M9:S450_M1	Q9H2M9	RBGPR_HUMAN	RAB3GAP2	450	EKADFSPFGNS	S	RAB3GAP2_S450_M1	Unchanged
2.72904	20.8036	11.9542	2.81245e-13	4.3179e-11	20.1443	H	P46087:S675_M1	P46087	NOP2_HUMAN	NOP2	675	TQASSSFQDSS	S	NOP2_S675_M1	Up
-0.418923	20.1933	-1.79737	0.0845283	0.214887	-5.14263	H	Q8TD16:S615_M1	Q8TD16	BICD2_HUMAN	BICD2	615	GSSLPSPLSDP	S	BICD2_S615_M1	Unchanged
0.250753	18.8719	1.88896	0.0680837	0.185422	-5.12852	H	Q9BUH8:S465_M1	Q9BUH8	BEGIN_HUMAN	BEGAIN	465	ADGRASPLYAS	S	BEGAIN_S465_M1	Unchanged
-0.00230504	18.7558	-0.0204383	0.983776	0.992464	-7.1061	H	Q9UK80:S93_M1	Q9UK80	UBP21_HUMAN	USP21	93	VPLPGSPPPTV	S	USP21_S93_M1	Unchanged
0.46582	19.3852	1.49435	0.142442	0.306321	-5.90793	H	Q09666:S4220_M1	Q09666	AHNK_HUMAN	AHNAK	4220	ADLDVSGPKVD	S	AHNAK_S4220_M1	Unchanged
0.554645	18.4105	1.57636	0.122329	0.276222	-5.77177	H	Q09666:S3964_M1	Q09666	AHNK_HUMAN	AHNAK	3964	ADLDVSGPKVD	S	AHNAK_S3964_M1	Unchanged
-0.419689	19.6664	-2.36935	0.0238856	0.0880015	-4.16976	H	Q9Y2Y9:S162_M1	Q9Y2Y9	KLF13_HUMAN	KLF13	162	RADLESPQRKH	S	KLF13_S162_M1	Unchanged
0.163061	18.6716	1.09252	0.280735	0.478509	-6.40323	H	A5PL33:S253_M1	A5PL33	KRBA1_HUMAN	KRBA1	253	DLGPGSPPWAV	S	KRBA1_S253_M1	Unchanged
2.71872	20.5828	10.9797	1.68253e-12	2.21161e-10	18.1824	H	Q8TF01:S465_M1	Q8TF01	PNISR_HUMAN	PNISR	465	HKEQNSLSLLE	S	PNISR_S465_M1	Up
0.728472	21.4822	2.9907	0.00994232	0.0466055	-2.6315	H	Q8WUA4:S765_M1	Q8WUA4	TF3C2_HUMAN	GTF3C2	765	IPYQDSPEGPD	S	GTF3C2_S765_M1	Unchanged
-0.166619	16.3523	-1.11998	0.270002	0.466728	-6.2825	H	P26639:T293_M1	P26639	SYTC_HUMAN	TARS1	293	KADMETLQRIY	T	TARS1_T293_M1	Unchanged
2.71822	23.5942	19.815	9.83056e-24	6.52858e-21	43.7357	L	Q07889:S1134_M1	Q07889	SOS1_HUMAN	SOS1	1134	GPRSASVSSIS	S	SOS1_S1134_M1	Up
0.555071	18.9757	2.78591	0.00921012	0.0439789	-3.24907	H	Q92585:S360_M1	Q92585	MAML1_HUMAN	MAML1	360	RADNPSPNLMP	S	MAML1_S360_M1	Unchanged
-0.112193	22.8619	-0.795218	0.431103	0.624353	-6.67251	H	Q12929:T605_M1	Q12929	EPS8_HUMAN	EPS8	605	PPYTHTIQKQR	T	EPS8_T605_M1	Unchanged
-0.274473	19.0088	-1.76393	0.0906471	0.225835	-5.17909	H	Q9H2E6:T757_M1	Q9H2E6	SEM6A_HUMAN	SEMA6A	757	LTALPTPESTP	T	SEMA6A_T757_M1	Unchanged
-0.298714	15.833	-1.12359	0.270505	0.467344	-6.15925	H	Q5EBL2:S340_M1	Q5EBL2	ZN628_HUMAN	ZNF628	340	ADQPPSPLPQP	S	ZNF628_S340_M1	Unchanged
0.64056	17.2938	1.20005	0.249139	0.443938	-5.44982	H	Q96HH9:S252_M1	Q96HH9	GRM2B_HUMAN	GRAMD2B	252	FNDEFSDLDGV	S	GRAMD2B_S252_M1	Unchanged
0.429767	21.3597	3.0884	0.00416575	0.0241307	-2.56244	H	Q5VWN6:S219_M1	Q5VWN6	TASO2_HUMAN	TASOR2	219	YKADRSPSLSV	S	TASOR2_S219_M1	Unchanged
0.458289	21.8204	2.83015	0.00657112	0.0342587	-3.36583	H	Q7Z4V5:S240_M1	Q7Z4V5	HDGR2_HUMAN	HDGFL2	240	DSKADSDGAKP	S	HDGFL2_S240_M1	Unchanged
-0.441774	21.2743	-2.45541	0.0176169	0.0709965	-4.22435	H	P83916:S89_M1	P83916	CBX1_HUMAN	CBX1	89	KRKADSDSEDK	S	CBX1_S89_M1	Unchanged
0.077332	12.9464	0.376504	0.710203	0.83463	-6.5031	H	Q5T1V6:S156_M1	Q5T1V6	DDX59_HUMAN	DDX59	156	PQKADSEPESP	S	DDX59_S156_M1	Unchanged
0.343691	21.5481	4.08198	0.000152276	0.00180217	0.184318	H	Q5SNT2:S466_M1	Q5SNT2	TM201_HUMAN	TMEM201	466	LTRADSGYLFS	S	TMEM201_S466_M1	Unchanged
2.70292	18.2619	6.47193	1.76581e-06	4.40671e-05	5.12035	H	Q6UXV4:S203_M1	Q6UXV4	MIC27_HUMAN	APOOL	203	KTKLGSSSEIE	S	APOOL_S203_M1	Up
-0.0591774	18.6222	-0.417709	0.678117	0.814497	-6.96423	H	Q9Y4F5:S711_M1	Q9Y4F5	C170B_HUMAN	CEP170B	711	SERADSPAGPE	S	CEP170B_S711_M1	Unchanged
-0.232272	18.9007	-2.60439	0.0119338	0.0533463	-3.91012	H	Q9H777:S146_M1	Q9H777	RNZ1_HUMAN	ELAC1	146	VNRADSPPKEE	S	ELAC1_S146_M1	Unchanged
-0.344432	17.7081	-1.58433	0.12002	0.272871	-5.82072	H	P78312:S393_M1	P78312	F193A_HUMAN	FAM193A	393	ESKADSPPPSY	S	FAM193A_S393_M1	Unchanged
-0.066987	21.9392	-0.78425	0.436406	0.629231	-6.82995	H	Q96S94:S369_M1	Q96S94	CCNL2_HUMAN	CCNL2	369	KAKADSPVNGL	S	CCNL2_S369_M1	Unchanged
-0.34253	23.0062	-1.52145	0.136496	0.29713	-5.80431	H	P46821:S541_M1	P46821	MAP1B_HUMAN	MAP1B	541	KQRADSRESLK	S	MAP1B_S541_M1	Unchanged
2.67207	19.4543	13.694	7.9924e-17	3.33439e-14	28.0528	H	Q9P275:S640_M1	Q9P275	UBP36_HUMAN	USP36	640	AHLCDSQETNC	S	USP36_S640_M1	Up
0.254295	16.7793	1.00526	0.321542	0.520955	-6.39755	H	Q15004:S8_M1	Q15004	PAF15_HUMAN	PCLAF	8	RTKADSVPGTY	S	PCLAF_S8_M1	Unchanged
0.217837	18.945	1.2217	0.233848	0.426217	-5.74883	H	Q53F19:S444_M1	Q53F19	NCBP3_HUMAN	NCBP3	444	SMRADSVSSSN	S	NCBP3_S444_M1	Unchanged
0.044375	20.8446	0.322226	0.748819	0.859176	-6.95516	H	Q8TDM6:T946_M1	Q8TDM6	DLG5_HUMAN	DLG5	946	SNSGGTWPKAM	T	DLG5_T946_M1	Unchanged
0.149462	19.7386	0.96833	0.337479	0.53636	-6.6436	H	Q5T1V6:S160_M1	Q5T1V6	DDX59_HUMAN	DDX59	160	DSEPESPLNAS	S	DDX59_S160_M1	Unchanged
-0.415664	24.6	-6.07032	1.428e-07	4.99177e-06	6.97851	H	O15027:S2083_M1	O15027	SC16A_HUMAN	SEC16A	2083	PPLSLSPAPET	S	SEC16A_S2083_M1	Unchanged
-0.238295	13.4478	-1.05226	0.302485	0.502422	-6.12686	H	Q9Y618:T1952_M1	Q9Y618	NCOR2_HUMAN	NCOR2	1952	RPRADTGHAFL	T	NCOR2_T1952_M1	Unchanged
-0.127341	19.8578	-0.459228	0.651668	0.79601	-6.31561	H	Q15648:S1021_M2	Q15648	MED1_HUMAN	MED1	1021	DTEGKSPSHSS	S	MED1_S1021_M2	Unchanged
-0.189563	22.1381	-2.17425	0.0342001	0.114589	-4.84787	H	P52948:S1023_M1	P52948	NUP98_HUMAN	NUP98	1023	SKADTSQEICS	S	NUP98_S1023_M1	Unchanged
-0.0959584	21.9233	-0.999218	0.322258	0.521611	-6.63876	H	P52948:S1028_M1	P52948	NUP98_HUMAN	NUP98	1028	SQEICSPRLPI	S	NUP98_S1028_M1	Unchanged
0.569542	18.4387	2.40752	0.0229829	0.0857715	-4.0026	H	Q7Z417:S608_M1	Q7Z417	NUFP2_HUMAN	NUFIP2	608	KADTSSQGALV	S	NUFIP2_S608_M1	Unchanged
0.308528	15.9474	1.47636	0.15423	0.324435	-5.49397	H	Q9H9B1:T652_M1	Q9H9B1	EHMT1_HUMAN	EHMT1	652	TTSTVTPVPGQ	T	EHMT1_T652_M1	Unchanged
-0.28843	21.4154	-2.25001	0.0286507	0.100521	-4.69268	H	Q9NW97:S182_M1	Q9NW97	TMM51_HUMAN	TMEM51	182	ADVEASPGNPP	S	TMEM51_S182_M1	Unchanged
-0.316077	20.3595	-3.04151	0.00378533	0.0224696	-2.80129	H	Q9NW97:S192_M1	Q9NW97	TMM51_HUMAN	TMEM51	192	PDRQNSKLAKR	S	TMEM51_S192_M1	Unchanged
-0.149101	25.2015	-2.18255	0.0335489	0.113049	-4.83108	H	P49815:S1411_M1	P49815	TSC2_HUMAN	TSC2	1411	DVGRLSPEVKA	S	TSC2_S1411_M1	Unchanged
0.512982	20.0671	2.47526	0.0216285	0.0822419	-3.82988	H	O75362:T648_M1	O75362	ZN217_HUMAN	ZNF217	648	TKADVTPPPDG	T	ZNF217_T648_M1	Unchanged
-0.0338707	20.9552	-0.163068	0.871849	0.935954	-6.61989	H	O75362:S662_M1	O75362	ZN217_HUMAN	ZNF217	662	HNLEVSPKEKQ	S	ZNF217_S662_M1	Unchanged
-0.221097	25.1386	-2.99095	0.0042227	0.0244237	-2.95796	H	Q5T5Y3:S563_M1	Q5T5Y3	CAMP1_HUMAN	CAMSAP1	563	EFPRASPRALG	S	CAMSAP1_S563_M1	Unchanged
2.63076	16.7974	6.90947	1.75278e-07	5.977e-06	7.33597	H	Q9GZT3:S15_M1	Q9GZT3	SLIRP_HUMAN	SLIRP	15	AALRRSINQPV	S	SLIRP_S15_M1	Up
3.58194e-05	19.4695	0.000237811	0.999811	0.999811	-7.11649	H	Q53F19:S25_M1	Q53F19	NCBP3_HUMAN	NCBP3	25	ALGLPSPEAES	S	NCBP3_S25_M1	Unchanged
0.217218	26.3248	1.19489	0.237802	0.430941	-6.38912	H	Q09666:S5110_M1	Q09666	AHNK_HUMAN	AHNAK	5110	EAPLPSPKLEG	S	AHNAK_S5110_M1	Unchanged
-0.174275	24.5054	-2.46789	0.0169403	0.0688482	-4.21329	H	Q9P1Y6:S1360_M1	Q9P1Y6	PHRF1_HUMAN	PHRF1	1360	AEAPSSPDVAP	S	PHRF1_S1360_M1	Unchanged
-0.0345538	21.8981	-0.436621	0.664171	0.80478	-7.04321	H	Q9P1Y6:S1371_M1	Q9P1Y6	PHRF1_HUMAN	PHRF1	1371	AGKEDSPSASG	S	PHRF1_S1371_M1	Unchanged
-0.14783	21.1159	-1.37858	0.17385	0.35134	-6.1943	H	Q9UQQ2:S103_M1	Q9UQQ2	SH2B3_HUMAN	SH2B3	103	AKAEASPEPGP	S	SH2B3_S103_M1	Unchanged
0.646946	18.0929	4.32628	8.67633e-05	0.0011389	0.861832	H	Q96RK0:S1609_M1	Q96RK0	CIC_HUMAN	CIC	1609	GRAEASPNDTA	S	CIC_S1609_M1	Unchanged
2.62838	21.8145	13.8551	2.45669e-18	1.62573e-15	31.5449	H	Q32P51:S95_M1	Q32P51	RA1L2_HUMAN	HNRNPA1L2	95	VSREDSQRPGA	S	HNRNPA1L2_S95_M1	Up
0.326303	20.7867	1.6652	0.103375	0.247396	-5.6435	H	Q02790:T436_M1	Q02790	FKBP4_HUMAN	FKBP4	436	SGDHPTDTEMK	T	FKBP4_T436_M1	Unchanged
0.230795	16.7757	0.778679	0.44422	0.636447	-6.23212	H	Q8TEW0:T579_M1	Q8TEW0	PARD3_HUMAN	PARD3	579	EDIVLTPDGTR	T	PARD3_T579_M1	Unchanged
0.15169	18.6695	0.841337	0.408578	0.603546	-6.26943	H	Q9BU76:S177_M1	Q9BU76	MMTA2_HUMAN	MMTAG2	177	EDQTESSCESH	S	MMTAG2_S177_M1	Unchanged
0.445007	18.96	3.29012	0.00193456	0.0135085	-2.12467	H	Q7Z5K2:S904_M1	Q7Z5K2	WAPL_HUMAN	WAPL	904	NRAEDSICLAD	S	WAPL_S904_M1	Unchanged
-0.0339663	17.7405	-0.203514	0.840077	0.916904	-6.77927	H	P54274:S11_M1	P54274	TERF1_HUMAN	TERF1	11	SSAAPSPRGCA	S	TERF1_S11_M1	Unchanged
1.04556	20.6039	1.71972	0.099734	0.241318	-4.92032	H	Q15651:S93_M1	Q15651	HMGN3_HUMAN	HMGN3	93	AQKTESVDNEG	S	HMGN3_S93_M1	Unchanged
0.0107733	31.7848	0.145173	0.885128	0.943065	-7.12889	H	P27824:S583_M1	P27824	CALX_HUMAN	CANX	583	EILNRSPRNRK	S	CANX_S583_M1	Unchanged
0.259807	15.3385	1.37392	0.183511	0.363567	-5.63788	H	P35711:S120_M1	P35711	SOX5_HUMAN	SOX5	120	EGGRQSGESLS	S	SOX5_S120_M1	Unchanged
0.0463713	22.9735	0.504948	0.615701	0.771325	-7.01077	H	O15014:S758_M1	O15014	ZN609_HUMAN	ZNF609	758	AEEGKSPFRES	S	ZNF609_S758_M1	Unchanged
0.0328542	25.0966	0.51271	0.610298	0.767255	-7.00679	H	Q9UK58:S352_M1	Q9UK58	CCNL1_HUMAN	CCNL1	352	KAEEKSPISIN	S	CCNL1_S352_M1	Unchanged
2.62587	22.4707	11.3705	1.73987e-14	1.08325e-12	22.8545	L	Q13576:S16_M1	Q13576	IQGA2_HUMAN	IQGAP2	16	RPRYGSIVDDE	S	IQGAP2_S16_M1	Up
-0.374303	18.6338	-2.7346	0.00928907	0.0442898	-3.50211	H	Q12774:S450_M1	Q12774	ARHG5_HUMAN	ARHGEF5	450	SPAALSPSLEP	S	ARHGEF5_S450_M1	Unchanged
0.0926624	20.8027	0.60705	0.546961	0.720541	-6.82946	H	Q96JK2:S794_M1	Q96JK2	DCAF5_HUMAN	DCAF5	794	AEEPPSPPVPK	S	DCAF5_S794_M1	Unchanged
0.015852	20.0099	0.137816	0.890943	0.946791	-7.09669	H	Q06418:S818_M1	Q06418	TYRO3_HUMAN	TYRO3	818	PTAGGSLELPG	S	TYRO3_S818_M1	Unchanged
-0.448522	19.3636	-1.14568	0.271585	0.468578	-5.59575	H	Q6WCQ1:S289_M2	Q6WCQ1	MPRIP_HUMAN	MPRIP	289	LPPPLSPPSPS	S	MPRIP_S289_M2	Unchanged
-0.428105	20.7869	-2.18049	0.0389733	0.125535	-4.43498	H	Q6WCQ1:S289_M1	Q6WCQ1	MPRIP_HUMAN	MPRIP	289	LPPPLSPPSPS	S	MPRIP_S289_M1	Unchanged
0.102369	22.785	0.622682	0.536232	0.712174	-6.93253	H	Q9NWQ8:S229_M1	Q9NWQ8	PHAG1_HUMAN	PAG1	229	FAEYASVDRNK	S	PAG1_S229_M1	Unchanged
0.118735	14.9485	0.758925	0.453178	0.64443	-6.55411	H	Q8N6S5:S60_M1	Q8N6S5	AR6P6_HUMAN	ARL6IP6	60	LRAEFSAGAWS	S	ARL6IP6_S60_M1	Unchanged
0.590131	13.5243	2.53109	0.0171208	0.0694203	-3.67679	H	Q8N5U6:S128_M1	Q8N5U6	RNF10_HUMAN	RNF10	128	QRAEFSPAQFS	S	RNF10_S128_M1	Unchanged
-0.0388195	16.2768	-0.243501	0.808939	0.898572	-6.91573	H	Q8N6S5:S65_M1	Q8N6S5	AR6P6_HUMAN	ARL6IP6	65	SAGAWSEPRKR	S	ARL6IP6_S65_M1	Unchanged
-0.334099	22.8161	-2.37145	0.0215577	0.0821006	-4.41589	H	Q6UN15:S259_M1	Q6UN15	FIP1_HUMAN	FIP1L1	259	KAEFTSPPSLF	S	FIP1L1_S259_M1	Unchanged
0.451195	22.9692	4.39267	5.43669e-05	0.000778624	1.17629	H	Q92925:T217_M1	Q92925	SMRD2_HUMAN	SMARCD2	217	AGTAGTPGGTP	T	SMARCD2_T217_M1	Unchanged
0.269926	17.4084	1.83524	0.0755867	0.199334	-5.23492	H	Q8NDZ2:T69_M1	Q8NDZ2	SIMC1_HUMAN	SIMC1	69	TLEPVTPSQKE	T	SIMC1_T69_M1	Unchanged
0.253649	24.3257	1.22827	0.224909	0.416223	-6.3751	H	Q9BV36:S266_M1	Q9BV36	MELPH_HUMAN	MLPH	266	QPTSISPSRHG	S	MLPH_S266_M1	Unchanged
-0.257896	18.3365	-1.44139	0.16156	0.33425	-5.66072	H	O15440:S60_M1	O15440	MRP5_HUMAN	ABCC5	60	RAEGLSLDASM	S	ABCC5_S60_M1	Unchanged
-0.29862	19.1128	-1.97637	0.0568758	0.164309	-4.95827	H	O15440:S67_M1	O15440	MRP5_HUMAN	ABCC5	67	DASMHSQLRIL	S	ABCC5_S67_M1	Unchanged
-0.0920746	15.8971	-0.369581	0.715281	0.837878	-6.50111	H	Q9NVI7:S632_M1	Q9NVI7	ATD3A_HUMAN	ATAD3A	632	RGDEPSPS	S	ATAD3A_S632_M1	Unchanged
-0.00488618	16.9126	-0.0175655	0.986121	0.993763	-6.69399	H	P14618:S346_M1	P14618	KPYM_HUMAN	PKM	346	TRAEGSDVANA	S	PKM_S346_M1	Unchanged
0.114419	19.9502	0.53957	0.595869	0.757564	-6.31724	H	Q9NZB2:S506_M1	Q9NZB2	F120A_HUMAN	FAM120A	506	TKAEGSSTASS	S	FAM120A_S506_M1	Unchanged
-0.18128	19.7664	-1.37418	0.178204	0.356361	-5.9471	H	Q9NZB2:S513_M1	Q9NZB2	F120A_HUMAN	FAM120A	513	TASSGSQLAEG	S	FAM120A_S513_M1	Unchanged
0.171022	21.8593	0.91097	0.369652	0.567449	-6.3707	H	P29590:T867_M1	P29590	PML_HUMAN	PML	867	AEGVSTPLAGR	T	PML_T867_M1	Unchanged
2.60926	26.9284	12.807	6.12507e-18	7.62698e-16	30.5653	L	P16949:S25_M1	P16949	STMN1_HUMAN	STMN1	25	FELILSPRSKE	S	STMN1_S25_M1	Up
-0.10267	17.0591	-0.879015	0.383994	0.580895	-6.63709	H	Q9Y2X7:T491_M1	Q9Y2X7	GIT1_HUMAN	GIT1	491	ERAEHTPMAPG	T	GIT1_T491_M1	Unchanged
0.33266	19.3735	1.95263	0.0603539	0.171086	-4.94399	H	P21333:S2284_M1	P21333	FLNA_HUMAN	FLNA	2284	SKAEISFEDRK	S	FLNA_S2284_M1	Unchanged
-0.379336	24.2552	-4.63699	2.37064e-05	0.000385878	1.97969	H	Q9P0K7:S318_M1	Q9P0K7	RAI14_HUMAN	RAI14	318	KAEISSIRENK	S	RAI14_S318_M1	Unchanged
0.15698	21.1097	0.734918	0.466606	0.656644	-6.71272	H	Q9UP95:S37_M1	Q9UP95	S12A4_HUMAN	SLC12A4	37	AELDDSDGHGN	S	SLC12A4_S37_M1	Unchanged
0.00789507	21.9188	0.101814	0.919291	0.960896	-7.13431	H	Q3KQU3:T21_M1	Q3KQU3	MA7D1_HUMAN	MAP7D1	21	AVVARTPPEPR	T	MAP7D1_T21_M1	Unchanged
0.150078	24.5681	1.43974	0.156913	0.327886	-6.02107	H	Q9NR19:S267_M1	Q9NR19	ACSA_HUMAN	ACSS2	267	DSTSQSPPIKR	S	ACSS2_S267_M1	Unchanged
-0.127519	19.1342	-0.359574	0.721895	0.842479	-6.62742	H	Q8WU90:S381_M1	Q8WU90	ZC3HF_HUMAN	ZC3H15	381	ENGERSDLEED	S	ZC3H15_S381_M1	Unchanged
-0.107575	19.3566	-0.742612	0.462091	0.652538	-6.67482	H	Q15418:T573_M1	Q15418	KS6A1_HUMAN	RPS6KA1	573	NGLLMTPCYTA	T	RPS6KA1_T573_M1	Unchanged
0.0772995	17.0514	0.362454	0.719671	0.841198	-6.72217	H	Q5JSL3:S306_M1	Q5JSL3	DOC11_HUMAN	DOCK11	306	ENIMASLERSM	S	DOCK11_S306_M1	Unchanged
-0.332744	14.1055	-1.4865	0.150921	0.319542	-5.46174	H	O43151:S801_M1	O43151	TET3_HUMAN	TET3	801	SGFLESPLKYL	S	TET3_S801_M1	Unchanged
0.210853	17.5319	1.31276	0.197887	0.382326	-6.00986	H	Q9BYK8:S1253_M1	Q9BYK8	HELZ2_HUMAN	HELZ2	1253	GDEALSPASRD	S	HELZ2_S1253_M1	Unchanged
0.688422	13.96	2.195	0.0391781	0.125899	-4.17882	H	Q8WY36:T578_M1	Q8WY36	BBX_HUMAN	BBX	578	KAEPLTPMEDA	T	BBX_T578_M1	Unchanged
-0.160673	18.7877	-0.60451	0.551781	0.724028	-6.37304	H	P18850:S94_M1	P18850	ATF6A_HUMAN	ATF6	94	EPQPLSPASSS	S	ATF6_S94_M1	Unchanged
0.251438	20.4179	2.00147	0.0515787	0.153388	-5.08419	H	Q8WXH0:S4136_M1	Q8WXH0	SYNE2_HUMAN	SYNE2	4136	EKAEPSPQSWS	S	SYNE2_S4136_M1	Unchanged
-0.0574956	22.0367	-0.4625	0.645742	0.791935	-6.99403	H	Q9BZ29:S927_M1	Q9BZ29	DOCK9_HUMAN	DOCK9	927	EPYVASEYKTV	S	DOCK9_S927_M1	Unchanged
-0.0492448	19.0339	-0.287164	0.775603	0.876161	-6.85029	H	P49454:S876_M1	P49454	CENPF_HUMAN	CENPF	876	EQMHQSFVAET	S	CENPF_S876_M1	Unchanged
0.591153	18.8667	2.42432	0.0203869	0.0789813	-4.14345	H	Q9BUA3:S148_M1	Q9BUA3	SPNDC_HUMAN	SPINDOC	148	RAEQPSPPNSD	S	SPINDOC_S148_M1	Unchanged
2.60378	21.1514	19.7944	4.68089e-26	2.24577e-22	48.8953	H	Q9H6F5:S128_M1	Q9H6F5	CCD86_HUMAN	CCDC86	128	EAPKCSQDQGV	S	CCDC86_S128_M1	Up
-0.0488148	16.9038	-0.104981	0.917573	0.960373	-6.39906	H	Q9NVW2:S228_M2	Q9NVW2	RNF12_HUMAN	RLIM	228	ARAERSRSPLH	S	RLIM_S228_M2	Unchanged
-0.140841	15.691	-1.20162	0.235325	0.427906	-6.37323	H	Q9H2U1:S283_M1	Q9H2U1	DHX36_HUMAN	DHX36	283	AERAESCGSGN	S	DHX36_S283_M1	Unchanged
0.192073	21.2233	1.00386	0.320411	0.519648	-6.58436	H	O75691:S2601_M1	O75691	UTP20_HUMAN	UTP20	2601	DEKAESDGEEK	S	UTP20_S2601_M1	Unchanged
0.308125	21.4906	3.8361	0.000336178	0.00337074	-0.573911	H	Q5VT06:S473_M1	Q5VT06	CE350_HUMAN	CEP350	473	IGRAESDPRLD	S	CEP350_S473_M1	Unchanged
0.845375	16.4504	2.42031	0.0239376	0.0881234	-3.68677	H	P34932:S546_M1	P34932	HSP74_HUMAN	HSPA4	546	ENKAESEEMET	S	HSPA4_S546_M1	Unchanged
0.649201	17.7442	2.85364	0.00992499	0.046547	-2.9326	H	Q96S38:S302_M1	Q96S38	KS6C1_HUMAN	RPS6KC1	302	LMRAESISSLY	S	RPS6KC1_S302_M1	Unchanged
-0.44877	20.2697	-3.8846	0.000389565	0.00380822	-0.500412	H	Q2KJY2:S1687_M1	Q2KJY2	KI26B_HUMAN	KIF26B	1687	LERAESLSSVS	S	KIF26B_S1687_M1	Unchanged
-0.196198	15.359	-1.40156	0.171421	0.347937	-5.82069	H	O95259:S858_M1	O95259	KCNH1_HUMAN	KCNH1	858	VSKAESMETLP	S	KCNH1_S858_M1	Unchanged
-0.0863984	23.8995	-1.07211	0.28856	0.48735	-6.56385	H	Q9UKV3:S490_M1	Q9UKV3	ACINU_HUMAN	ACIN1	490	DTKAESPAEKV	S	ACIN1_S490_M1	Unchanged
-0.356266	23.5991	-3.50413	0.000943687	0.00770323	-1.55465	H	Q6UN15:S304_M1	Q6UN15	FIP1_HUMAN	FIP1L1	304	YGRAESPDLRR	S	FIP1L1_S304_M1	Unchanged
-0.309533	24.0537	-2.51322	0.0150592	0.0634748	-4.12009	H	Q7Z6Z7:S1395_M1	Q7Z6Z7	HUWE1_HUMAN	HUWE1	1395	DQRAESPEEVA	S	HUWE1_S1395_M1	Unchanged
-0.279959	22.6093	-0.986147	0.328569	0.527574	-6.65166	H	Q9NTI5:S1358_M2	Q9NTI5	PDS5B_HUMAN	PDS5B	1358	QQRAESPESSA	S	PDS5B_S1358_M2	Unchanged
-0.0249482	26.1932	-0.316575	0.752817	0.861833	-7.08886	H	Q9NTI5:S1358_M1	Q9NTI5	PDS5B_HUMAN	PDS5B	1358	QQRAESPESSA	S	PDS5B_S1358_M1	Unchanged
-0.636469	12.9251	-2.72296	0.0112628	0.0510517	-3.34876	H	Q01484:S2834_M1	Q01484	ANK2_HUMAN	ANK2	2834	VSRAESPQADC	S	ANK2_S2834_M1	Unchanged
0.147498	24.6617	1.54655	0.12796	0.284751	-5.95533	H	Q9BUA3:S308_M1	Q9BUA3	SPNDC_HUMAN	SPINDOC	308	LPRAESPSPAP	S	SPINDOC_S308_M1	Unchanged
-0.0640027	22.7654	-0.410521	0.683189	0.817348	-7.02128	H	Q86VX9:S128_M1	Q86VX9	MON1A_HUMAN	MON1A	128	MERAESPTPGM	S	MON1A_S128_M1	Unchanged
0.287022	21.0152	1.74754	0.0908872	0.226212	-5.28438	H	Q15814:S80_M1	Q15814	TBCC_HUMAN	TBCC	80	LERAESVERLE	S	TBCC_S80_M1	Unchanged
0.840248	17.7155	2.06046	0.0604989	0.171231	-4.19909	H	O95674:T51_M1	O95674	CDS2_HUMAN	CDS2	51	VSADDTPEVLN	T	CDS2_T51_M1	Unchanged
-0.264382	16.9023	-1.48919	0.149638	0.317527	-5.52271	H	Q96QE3:T590_M1	Q96QE3	ATAD5_HUMAN	ATAD5	590	LLNVSTPKSTR	T	ATAD5_T590_M1	Unchanged
0.290947	12.4435	1.3035	0.202426	0.388765	-5.97051	H	Q9NSI6:S1793_M1	Q9NSI6	BRWD1_HUMAN	BRWD1	1793	SEEADSEPGRS	S	BRWD1_S1793_M1	Unchanged
-0.147032	20.3319	-0.773814	0.44824	0.640234	-6.2023	H	Q9NTI5:T1370_M1	Q9NTI5	PDS5B_HUMAN	PDS5B	1370	ESTQSTPQKGR	T	PDS5B_T1370_M1	Unchanged
2.5981	19.5337	7.32129	6.76898e-07	1.90195e-05	6.11909	H	Q9UKT5:S48_M1	Q9UKT5	FBX4_HUMAN	FBXO4	48	VARTTSREEVD	S	FBXO4_S48_M1	Up
-0.33208	20.5649	-2.25041	0.0287066	0.100659	-4.68206	H	Q8IX15:T451_M1	Q8IX15	HOMEZ_HUMAN	HOMEZ	451	NERAETPPLPI	T	HOMEZ_T451_M1	Unchanged
0.27521	20.6882	1.75921	0.0850953	0.215871	-5.5462	H	Q9ULM3:T132_M1	Q9ULM3	YETS2_HUMAN	YEATS2	132	NQRAETPSANH	T	YEATS2_T132_M1	Unchanged
0.241227	19.835	1.5275	0.133686	0.293241	-5.87727	H	O60841:T301_M1	O60841	IF2P_HUMAN	EIF5B	301	EEKAETPTAAE	T	EIF5B_T301_M1	Unchanged
0.22021	23.9874	2.62093	0.0114346	0.0515725	-3.87141	H	P18858:T195_M1	P18858	DNLI1_HUMAN	LIG1	195	TSKAETPTESV	T	LIG1_T195_M1	Unchanged
0.341247	21.9452	2.08778	0.041864	0.132147	-4.99884	H	Q9NUA8:S190_M1	Q9NUA8	ZBT40_HUMAN	ZBTB40	190	EMSVNSPTAQE	S	ZBTB40_S190_M1	Unchanged
-0.147354	23.8441	-1.8407	0.0713012	0.191671	-5.4772	H	Q9Y6D6:S52_M1	Q9Y6D6	BIG1_HUMAN	ARFGEF1	52	ETEKQSPPHGE	S	ARFGEF1_S52_M1	Unchanged
0.496418	20.3188	2.9575	0.00582005	0.0313303	-2.85703	H	Q14566:S271_M1	Q14566	MCM6_HUMAN	MCM6	271	TNSRVSGVDGY	S	MCM6_S271_M1	Unchanged
-0.244552	21.1002	-1.8021	0.0807633	0.208384	-5.28481	H	P18858:S201_M1	P18858	DNLI1_HUMAN	LIG1	201	PTESVSEPEVA	S	LIG1_S201_M1	Unchanged
-0.110085	26.408	-1.63032	0.109	0.256397	-5.82677	H	P51608:S80_M1	P51608	MECP2_HUMAN	MECP2	80	PEASASPKQRR	S	MECP2_S80_M1	Unchanged
-0.26248	21.8982	-2.11169	0.0398714	0.127465	-4.92817	H	Q5W0B1:S210_M1	Q5W0B1	OBI1_HUMAN	OBI1	210	EVDNRSPQKFG	S	OBI1_S210_M1	Unchanged
0.250669	23.8907	1.31163	0.195797	0.379664	-6.23953	H	Q9P2K5:S17_M1	Q9P2K5	MYEF2_HUMAN	MYEF2	17	ATGGDSPHLQP	S	MYEF2_S17_M1	Unchanged
0.463406	18.6187	1.36161	0.182927	0.36281	-5.91751	H	Q9BVS4:S350_M1	Q9BVS4	RIOK2_HUMAN	RIOK2	350	AEVYGSENESE	S	RIOK2_S350_M1	Unchanged
-0.287568	18.7989	-0.438528	0.665344	0.80554	-6.48261	H	Q5VWP3:S146_M1	Q5VWP3	MLIP_HUMAN	MLIP	146	VLIVDSEGEDE	S	MLIP_S146_M1	Unchanged
2.59171	20.3039	7.33292	6.62732e-06	0.000135321	4.06868	H	Q12972:S178_M1	Q12972	PP1R8_HUMAN	PPP1R8	178	HNKRISTLTIE	S	PPP1R8_S178_M1	Up
-0.133985	17.894	-1.23191	0.223559	0.41459	-6.3707	H	P22102:T682_M1	P22102	PUR2_HUMAN	GART	682	AFAHITGGGLL	T	GART_T682_M1	Unchanged
-0.302593	17.5399	-2.12335	0.0386293	0.124741	-4.92911	H	O14908:S222_M1	O14908	GIPC1_HUMAN	GIPC1	222	AFDMISQRSAG	S	GIPC1_S222_M1	Unchanged
-0.0762819	16.7913	-0.484354	0.63118	0.781446	-6.75419	H	Q9P2D1:T2551_M1	Q9P2D1	CHD7_HUMAN	CHD7	2551	EEDIETPPTRN	T	CHD7_T2551_M1	Unchanged
-0.239871	16.2492	-1.02732	0.317396	0.516461	-5.93548	H	P11169:S475_M1	P11169	GTR3_HUMAN	SLC2A3	475	HGADRSGKDGV	S	SLC2A3_S475_M1	Unchanged
-0.26648	15.9169	-1.0707	0.294666	0.493751	-6.07037	H	Q9UDY2:S150_M1	Q9UDY2	ZO2_HUMAN	TJP2	150	EFDGRSFRSGY	S	TJP2_S150_M1	Unchanged
0.324682	24.3383	3.69338	0.000526842	0.0048679	-1.00194	H	P21333:S1084_M1	P21333	FLNA_HUMAN	FLNA	1084	GGSAGSPARFT	S	FLNA_S1084_M1	Unchanged
2.58849	25.1851	11.2537	3.26483e-12	1.14116e-10	17.9183	L	P34910:S268_M2	P34910	EVI2B_HUMAN	EVI2B	268	STKRTSIISLT	S	EVI2B_S268_M2	Up
0.475922	24.7949	3.43415	0.0011661	0.00906748	-1.75449	H	Q9Y520:T2673_M1	Q9Y520	PRC2C_HUMAN	PRRC2C	2673	DIKPGTPPIAG	T	PRRC2C_T2673_M1	Unchanged
0.0119479	17.5956	0.0845824	0.932963	0.968796	-7.04878	H	P47974:T238_M1	P47974	TISD_HUMAN	ZFP36L2	238	LRAFGTRDALH	T	ZFP36L2_T238_M1	Unchanged
0.0224435	23.3749	0.200205	0.842091	0.917745	-7.11928	H	Q9BPX5:S64_M1	Q9BPX5	ARP5L_HUMAN	ARPC5L	64	AALRNSPVNTK	S	ARPC5L_S64_M1	Unchanged
0.0156942	17.503	0.128755	0.898082	0.950535	-7.08794	H	Q9P1Z0:S391_M1	Q9P1Z0	ZBTB4_HUMAN	ZBTB4	391	AFHGISPGLLA	S	ZBTB4_S391_M1	Unchanged
0.101264	22.4595	1.19404	0.238133	0.431295	-6.39434	H	O60293:S655_M1	O60293	ZC3H1_HUMAN	ZFC3H1	655	NSDPPSPPVLN	S	ZFC3H1_S655_M1	Unchanged
0.000321019	17.7087	0.00144736	0.998856	0.999481	-6.73013	H	O15350:S333_M1	O15350	P73_HUMAN	TP73	333	RAFKQSPPAVP	S	TP73_S333_M1	Unchanged
-0.0430963	22.8736	-0.521828	0.603978	0.763223	-7.00204	H	Q9UPN3:S4521_M1	Q9UPN3	MACF1_HUMAN	MACF1	4521	ELEQNSPKIQK	S	MACF1_S4521_M1	Unchanged
0.10291	18.8088	0.784314	0.436905	0.629714	-6.74235	H	Q9H211:S318_M1	Q9H211	CDT1_HUMAN	CDT1	318	FLASLSPAMVV	S	CDT1_S318_M1	Unchanged
-0.237497	23.2528	-2.14715	0.036404	0.119907	-4.90232	H	Q96PC5:S1144_M1	Q96PC5	MIA2_HUMAN	MIA2	1144	TRAFLSPPTLL	S	MIA2_S1144_M1	Unchanged
-0.419767	17.6682	-2.02807	0.0550199	0.160542	-4.60792	H	Q96PC5:S1144_M2	Q96PC5	MIA2_HUMAN	MIA2	1144	TRAFLSPPTLL	S	MIA2_S1144_M2	Unchanged
2.5864	23.1731	15.0439	4.38758e-19	7.99237e-17	33.3066	L	P46013:S3041_M1	P46013	KI67_HUMAN	MKI67	3041	RARGKSSEPVV	S	MKI67_S3041_M1	Up
0.147872	17.3066	0.933921	0.356139	0.554421	-6.45559	H	P61026:T174_M1	P61026	RAB10_HUMAN	RAB10	174	DILRKTPVKEP	T	RAB10_T174_M1	Unchanged
0.160254	22.0477	1.44218	0.155171	0.325416	-6.10679	H	P46013:T2285_M1	P46013	KI67_HUMAN	MKI67	2285	KAFMGTPVQKL	T	MKI67_T2285_M1	Unchanged
-0.448377	18.1243	-2.83489	0.00831328	0.0408449	-3.1452	H	P26368:S294_M1	P26368	U2AF2_HUMAN	U2AF2	294	NLVKDSATGLS	S	U2AF2_S294_M1	Unchanged
0.249855	19.2726	1.55643	0.131849	0.290303	-5.5421	H	Q8TF32:S440_M1	Q8TF32	ZN431_HUMAN	ZNF431	440	KAFNRSPQLTA	S	ZNF431_S440_M1	Unchanged
0.409365	18.7919	1.15613	0.255313	0.450879	-6.24866	H	P38432:T122_M1	P38432	COIL_HUMAN	COIL	122	EEGEETEPDCK	T	COIL_T122_M1	Unchanged
-0.182555	16.5089	-0.966642	0.340824	0.539726	-6.37459	H	Q9P2M4:S103_M1	Q9P2M4	TBC14_HUMAN	TBC1D14	103	ERAFQSACALP	S	TBC1D14_S103_M1	Unchanged
-0.125158	21.5816	-0.82872	0.411002	0.605384	-6.79407	H	P34932:S76_M1	P34932	HSP74_HUMAN	HSPA4	76	HGRAFSDPFVE	S	HSPA4_S76_M1	Unchanged
0.584613	15.1007	1.62518	0.117946	0.269602	-5.06202	H	Q04323:S270_M1	Q04323	UBXN1_HUMAN	UBXN1	270	PRRAFSEADME	S	UBXN1_S270_M1	Unchanged
0.152789	19.2662	1.05568	0.296024	0.495119	-6.56977	H	Q9C0H5:S604_M1	Q9C0H5	RHG39_HUMAN	ARHGAP39	604	VVRAFSEDEAL	S	ARHGAP39_S604_M1	Unchanged
0.106458	18.2331	0.787055	0.436047	0.629004	-6.65028	H	Q8TF40:S220_M1	Q8TF40	FNIP1_HUMAN	FNIP1	220	PRRAFSEQGPL	S	FNIP1_S220_M1	Unchanged
-0.240748	22.97	-2.15354	0.0371092	0.121403	-4.77172	H	Q9ULL8:S1059_M1	Q9ULL8	SHRM4_HUMAN	SHROOM4	1059	RSRAFSESHIS	S	SHROOM4_S1059_M1	Unchanged
0.0401629	17.7184	0.216417	0.829896	0.910608	-6.83386	H	O15067:S893_M1	O15067	PUR4_HUMAN	PFAS	893	LVRAFSITQGL	S	PFAS_S893_M1	Unchanged
-0.605796	18.3478	-3.54965	0.00105422	0.00839835	-1.41925	H	Q9P219:S1806_M1	Q9P219	DAPLE_HUMAN	CCDC88C	1806	LSRAFSLASAD	S	CCDC88C_S1806_M1	Unchanged
-0.323014	18.4151	-1.63586	0.11631	0.267174	-5.28452	H	P52737:S292_M1	P52737	ZN136_HUMAN	ZNF136	292	KAFSCSPTLRI	S	ZNF136_S292_M1	Unchanged
-0.161547	18.0819	-0.678914	0.502636	0.686265	-6.51923	H	Q96B18:S10_M1	Q96B18	DACT3_HUMAN	DACT3	10	FSFPVSPERGR	S	DACT3_S10_M1	Unchanged
0.322577	20.0215	2.06358	0.0458144	0.141309	-4.89904	H	Q92890:S231_M1	Q92890	UFD1_HUMAN	UFD1	231	RAFSGSGNRLD	S	UFD1_S231_M1	Unchanged
0.491681	21.6144	2.56527	0.0196555	0.0768746	-3.54331	H	Q8IUD6:S184_M1	Q8IUD6	RN135_HUMAN	RNF135	184	DLSMASPKLVT	S	RNF135_S184_M1	Unchanged
0.409153	18.9296	3.77138	0.000412562	0.00397065	-0.769187	H	Q9ULV3:T567_M1	Q9ULV3	CIZ1_HUMAN	CIZ1	567	STVPLTPVPRP	T	CIZ1_T567_M1	Unchanged
0.104589	16.5782	0.850111	0.399343	0.594783	-6.73867	H	P12955:T487_M1	P12955	PEPD_HUMAN	PEPD	487	CDKAFTPFSGP	T	PEPD_T487_M1	Unchanged
-0.446623	18.8599	-2.06908	0.0483552	0.146647	-4.62106	H	Q12923:S89_M1	Q12923	PTN13_HUMAN	PTPN13	89	VLQNQSLTSLS	S	PTPN13_S89_M1	Unchanged
0.498626	18.3781	4.06413	0.000161404	0.00187558	0.128433	H	P12955:S490_M1	P12955	PEPD_HUMAN	PEPD	490	AFTPFSGPK	S	PEPD_S490_M1	Unchanged
-0.176315	16.4237	-0.853168	0.399778	0.59519	-6.48927	H	P15880:Y133_M1	P15880	RS2_HUMAN	RPS2	133	VAIGDYNGHVG	Y	RPS2_Y133_M1	Unchanged
0.441052	23.7621	3.84919	0.000322483	0.0032545	-0.534203	H	Q5JTD0:T422_M1	Q5JTD0	TJAP1_HUMAN	TJAP1	422	AFVDRTPPPAA	T	TJAP1_T422_M1	Unchanged
-0.245002	17.5596	-1.03888	0.312128	0.511009	-5.85915	H	O95394:S498_M1	O95394	AGM1_HUMAN	PGM3	498	AFVRPSGTEDV	S	PGM3_S498_M1	Unchanged
0.252354	17.5468	1.10191	0.278805	0.476217	-6.23344	H	Q13367:S272_M1	Q13367	AP3B2_HUMAN	AP3B2	272	KAFYGSEEDEA	S	AP3B2_S272_M1	Unchanged
0.09329	22.7533	0.335457	0.738638	0.852878	-7.07124	H	O95365:S337_M1	O95365	ZBT7A_HUMAN	ZBTB7A	337	AAAGDSDEESR	S	ZBTB7A_S337_M1	Unchanged
-0.461872	24.5494	-5.02842	6.08049e-06	0.000127253	3.30286	H	O75962:S2455_M1	O75962	TRIO_HUMAN	TRIO	2455	RAGAASPLNSP	S	TRIO_S2455_M1	Unchanged
0.0760212	18.0233	0.348977	0.730191	0.848045	-6.53036	H	Q9UPT8:T1210_M1	Q9UPT8	ZC3H4_HUMAN	ZC3H4	1210	GADGGTPTDRY	T	ZC3H4_T1210_M1	Unchanged
0.354084	21.9297	1.44311	0.155142	0.325416	-6.08278	H	Q86VM9:T162_M1	Q86VM9	ZCH18_HUMAN	ZC3H18	162	EKGEGTPREEG	T	ZC3H18_T162_M1	Unchanged
-0.0497042	22.2334	-0.523339	0.602976	0.762936	-6.98983	H	O75362:S407_M1	O75362	ZN217_HUMAN	ZNF217	407	RAGAESPTMSV	S	ZNF217_S407_M1	Unchanged
-0.044167	25.9963	-0.621198	0.537148	0.712811	-6.94488	H	Q9NWH9:S1002_M1	Q9NWH9	SLTM_HUMAN	SLTM	1002	HSSNASPINRI	S	SLTM_S1002_M1	Unchanged
0.189483	16.7188	1.4943	0.144409	0.309442	-5.76271	H	P40926:S246_M1	P40926	MDHM_HUMAN	MDH2	246	KAGAGSATLSM	S	MDH2_S246_M1	Unchanged
0.341556	23.4425	2.04528	0.0458367	0.14134	-5.1018	H	P15923:S379_M1	P15923	TFE2_HUMAN	TCF3	379	APGALSPSYDG	S	TCF3_S379_M1	Unchanged
0.20377	21.2388	0.965613	0.346577	0.54567	-5.96831	H	Q96L91:S165_M1	Q96L91	EP400_HUMAN	EP400	165	GLCSSSPTGGF	S	EP400_S165_M1	Unchanged
-0.285243	23.1847	-2.79466	0.00757009	0.0380308	-3.39502	H	Q9H9J4:S1133_M1	Q9H9J4	UBP42_HUMAN	USP42	1133	HPDRFSHDRTA	S	USP42_S1133_M1	Unchanged
0.106033	21.5024	0.498556	0.620168	0.773738	-7.014	H	Q13207:S379_M2	Q13207	TBX2_HUMAN	TBX2	379	APLGRSPAPDS	S	TBX2_S379_M2	Unchanged
0.0218732	18.4353	0.115481	0.90856	0.955771	-7.06211	H	Q13207:S379_M1	Q13207	TBX2_HUMAN	TBX2	379	APLGRSPAPDS	S	TBX2_S379_M1	Unchanged
-0.0278298	22.5267	-0.297906	0.766946	0.870447	-7.09466	H	Q6ZRS2:S3148_M1	Q6ZRS2	SRCAP_HUMAN	SRCAP	3148	APVGGSPGLAK	S	SRCAP_S3148_M1	Unchanged
0.102624	20.489	0.877479	0.384288	0.581202	-6.7411	H	Q9UJW0:S196_M1	Q9UJW0	DCTN4_HUMAN	DCTN4	196	PRAGASISTLA	S	DCTN4_S196_M1	Unchanged
-0.105501	17.9775	-0.914587	0.365011	0.562666	-6.65026	H	Q9NX00:S48_M1	Q9NX00	TM160_HUMAN	TMEM160	48	PRAGASPPPVS	S	TMEM160_S48_M1	Unchanged
0.23554	23.9084	2.26358	0.0280939	0.0991266	-4.62187	H	Q9P270:S63_M1	Q9P270	SLAI2_HUMAN	SLAIN2	63	SSGAASPRGFP	S	SLAIN2_S63_M1	Unchanged
1.04195	16.0222	3.35982	0.002445	0.0161133	-1.80533	H	Q9Y6G9:S450_M1	Q9Y6G9	DC1L1_HUMAN	DYNC1LI1	450	ANFFNSLLSKK	S	DYNC1LI1_S450_M1	Unchanged
0.0510639	14.5163	0.200951	0.842261	0.917826	-6.47435	H	Q8N2W9:T99_M1	Q8N2W9	PIAS4_HUMAN	PIAS4	99	GAVPRTPLAGP	T	PIAS4_T99_M1	Unchanged
-0.088571	19.507	-0.550813	0.586715	0.749944	-6.46073	H	O60294:S20_M1	O60294	TYW4_HUMAN	LCMT2	20	NTNDSSALSKR	S	LCMT2_S20_M1	Unchanged
-0.189878	20.6781	-0.605113	0.551388	0.72393	-6.31605	H	Q9ULR3:T113_M1	Q9ULR3	PPM1H_HUMAN	PPM1H	113	GAVTSTPNRNS	T	PPM1H_T113_M1	Unchanged
-0.119428	18.8424	-0.777023	0.442735	0.635053	-6.56286	H	Q9Y6K5:T365_M1	Q9Y6K5	OAS3_HUMAN	OAS3	365	DPNQKTPENSK	T	OAS3_T365_M1	Unchanged
0.0748836	30.2641	0.806796	0.423412	0.616985	-6.812	H	P51858:S165_M1	P51858	HDGF_HUMAN	HDGF	165	DLLEDSPKRPK	S	HDGF_S165_M1	Unchanged
0.151996	12.6915	0.341731	0.737092	0.851936	-6.14422	H	P12956:T196_M1	P12956	XRCC6_HUMAN	XRCC6	196	GDLRDTGIFLD	T	XRCC6_T196_M1	Unchanged
0.139588	23.6701	1.72267	0.0909281	0.226212	-5.66703	H	Q9Y320:S288_M1	Q9Y320	TMX2_HUMAN	TMX2	288	TPTTVSDGENK	S	TMX2_S288_M1	Unchanged
0.189926	24.157	2.83432	0.00649733	0.0340311	-3.35545	H	Q9UIF9:S1397_M1	Q9UIF9	BAZ2A_HUMAN	BAZ2A	1397	GEMPQSPTGLG	S	BAZ2A_S1397_M1	Unchanged
0.298052	20.4927	1.3915	0.177013	0.354784	-5.59469	H	Q562E7:S686_M1	Q562E7	WDR81_HUMAN	WDR81	686	SSSQASPGLLS	S	WDR81_S686_M1	Unchanged
0.273694	24.4957	1.67524	0.0998145	0.241465	-5.75531	H	Q9NY61:S203_M1	Q9NY61	AATF_HUMAN	AATF	203	AGDRNSEDDGV	S	AATF_S203_M1	Unchanged
0.837692	20.0869	1.20859	0.248888	0.44374	-4.77084	H	Q99607:S151_M1	Q99607	ELF4_HUMAN	ELF4	151	RAGDTSDQEGH	S	ELF4_S151_M1	Unchanged
-0.459695	19.751	-2.24104	0.0335536	0.113049	-4.35529	H	O75815:S395_M1	O75815	BCAR3_HUMAN	BCAR3	395	EALRGSDSQLC	S	BCAR3_S395_M1	Unchanged
-0.222993	22.386	-0.859177	0.394136	0.590076	-6.76839	H	Q9H3Q1:S64_M1	Q9H3Q1	BORG4_HUMAN	CDC42EP4	64	EPDGESLDEQP	S	CDC42EP4_S64_M1	Unchanged
0.238807	19.5417	0.400013	0.693686	0.823962	-6.34799	H	Q08J23:S743_M2	Q08J23	NSUN2_HUMAN	NSUN2	743	AGEPNSPDAEE	S	NSUN2_S743_M2	Unchanged
0.471727	24.8281	2.13784	0.0371892	0.12146	-4.92089	H	Q08J23:S743_M1	Q08J23	NSUN2_HUMAN	NSUN2	743	AGEPNSPDAEE	S	NSUN2_S743_M1	Unchanged
-0.635305	28.5619	-3.56683	0.000779283	0.00662909	-1.3735	H	P13639:T57_M1	P13639	EF2_HUMAN	EEF2	57	GETRFTDTRKD	T	EEF2_T57_M1	Unchanged
0.16458	19.9327	1.17008	0.251946	0.447486	-6.06201	H	Q9UHF7:S90_M1	Q9UHF7	TRPS1_HUMAN	TRPS1	90	GFNYESPSKGG	S	TRPS1_S90_M1	Unchanged
-0.159292	16.673	-0.924955	0.360581	0.558328	-6.54198	H	P15056:S750_M1	P15056	BRAF_HUMAN	BRAF	750	LYACASPKTPI	S	BRAF_S750_M1	Unchanged
-0.270594	19.9378	-0.875922	0.392822	0.589094	-6.0147	H	O15234:S339_M1	O15234	CASC3_HUMAN	CASC3	339	QHGGRSGETVK	S	CASC3_S339_M1	Unchanged
0.232054	18.0311	1.42289	0.162392	0.335501	-5.97925	H	O95402:S373_M1	O95402	MED26_HUMAN	MED26	373	SRAGFSPDSSK	S	MED26_S373_M1	Unchanged
0.1735	15.1263	0.744457	0.464596	0.654966	-6.28783	H	Q96EB6:T719_M1	Q96EB6	SIR1_HUMAN	SIRT1	719	GAGFGTDGDDQ	T	SIRT1_T719_M1	Unchanged
0.274765	25.749	2.40281	0.019826	0.0773648	-4.36646	H	Q8IU81:S453_M1	Q8IU81	I2BP1_HUMAN	IRF2BP1	453	RAGGASPAASS	S	IRF2BP1_S453_M1	Unchanged
-0.0571818	19.7072	-0.44526	0.658552	0.801107	-6.86901	H	Q9BUH8:S502_M1	Q9BUH8	BEGIN_HUMAN	BEGAIN	502	GDLSLSPGRSA	S	BEGAIN_S502_M1	Unchanged
-0.107894	20.1361	-0.619826	0.538747	0.714105	-6.80598	H	Q5TH69:S1991_M1	Q5TH69	BIG3_HUMAN	ARFGEF3	1991	LLLPPSPKVEK	S	ARFGEF3_S1991_M1	Unchanged
-0.271667	17.9975	-0.529667	0.604836	0.763646	-5.74882	H	Q96L34:S594_M1	Q96L34	MARK4_HUMAN	MARK4	594	NGPPASPTLAH	S	MARK4_S594_M1	Unchanged
-0.313417	25.9843	-4.37418	5.78512e-05	0.000822387	1.1163	H	Q6IQ22:S21_M1	Q6IQ22	RAB12_HUMAN	RAB12	21	GLGAGSPALSG	S	RAB12_S21_M1	Unchanged
-0.515931	22.2588	-3.08206	0.00532387	0.0293172	-2.48949	H	Q96N66:S285_M1	Q96N66	MBOA7_HUMAN	MBOAT7	285	CPPPSSPEKAA	S	MBOAT7_S285_M1	Unchanged
-0.272681	23.5264	-2.13941	0.039738	0.127144	-4.68291	H	Q9ULU8:S91_M1	Q9ULU8	CAPS1_HUMAN	CADPS	91	GGRPSSPSPSV	S	CADPS_S91_M1	Unchanged
0.149247	21.5824	0.927624	0.364844	0.562606	-6.10089	H	P00519:S917_M1	P00519	ABL1_HUMAN	ABL1	917	GKPSQSPSQEA	S	ABL1_S917_M1	Unchanged
0.167821	19.1318	0.524483	0.603974	0.763223	-6.55728	H	Q03252:T34_M2	Q03252	LMNB2_HUMAN	LMNB2	34	AGGPATPLSPT	T	LMNB2_T34_M2	Unchanged
0.222751	23.471	3.06903	0.00339003	0.0206665	-2.75417	H	Q03252:T34_M1	Q03252	LMNB2_HUMAN	LMNB2	34	AGGPATPLSPT	T	LMNB2_T34_M1	Unchanged
2.58375	25.0709	23.6993	1.23018e-27	3.49451e-24	52.4733	L	Q13769:T328_M1	Q13769	THOC5_HUMAN	THOC5	328	KRRRPTLGVQL	T	THOC5_T328_M1	Up
0.0627879	20.1994	0.299449	0.767008	0.870447	-6.63987	H	Q09019:T516_M1	Q09019	DMWD_HUMAN	DMWD	516	AAEPGTPFSIG	T	DMWD_T516_M1	Unchanged
0.033615	19.8663	0.0713791	0.943855	0.974179	-6.38567	H	P20700:T20_M2	P20700	LMNB1_HUMAN	LMNB1	20	AGGPTTPLSPT	T	LMNB1_T20_M2	Unchanged
0.261648	23.9621	3.54174	0.000841491	0.00705199	-1.44623	H	P20700:T20_M1	P20700	LMNB1_HUMAN	LMNB1	20	AGGPTTPLSPT	T	LMNB1_T20_M1	Unchanged
2.56653	21.5535	9.81856	8.06293e-10	5.20996e-08	12.543	H	O95602:S1489_M1	O95602	RPA1_HUMAN	POLR1A	1489	RKPTHSQEPQG	S	POLR1A_S1489_M1	Up
0.212944	18.6658	1.53331	0.131184	0.289474	-5.97507	H	P33316:S88_M1	P33316	DUT_HUMAN	DUT	88	PKAGGSPAPGP	S	DUT_S88_M1	Unchanged
-0.167567	27.6783	-2.88114	0.00572006	0.0309833	-3.23827	H	Q92522:S31_M1	Q92522	H1X_HUMAN	H1-10	31	GSAALSPSKKR	S	H1-10_S31_M1	Unchanged
0.341337	20.3743	1.58497	0.122052	0.275922	-5.62302	H	P33316:T95_M1	P33316	DUT_HUMAN	DUT	95	APGPETPAISP	T	DUT_T95_M1	Unchanged
0.274699	19.6705	1.38025	0.176606	0.354449	-5.93573	H	P33316:S99_M1	P33316	DUT_HUMAN	DUT	99	ETPAISPSKRA	S	DUT_S99_M1	Unchanged
-0.603305	17.7828	-4.26168	0.000121303	0.00150189	0.62137	H	Q6ZSZ5:S1340_M1	Q6ZSZ5	ARHGI_HUMAN	ARHGEF18	1340	GPPAPSPLPAT	S	ARHGEF18_S1340_M1	Unchanged
-0.395144	20.41	-2.96517	0.00493606	0.0275452	-2.96435	H	Q6ZSZ5:S1348_M1	Q6ZSZ5	ARHGI_HUMAN	ARHGEF18	1348	PATPLSAKEDA	S	ARHGEF18_S1348_M1	Unchanged
-0.0979975	21.1229	-0.893431	0.37621	0.573231	-6.66525	H	O14544:S311_M1	O14544	SOCS6_HUMAN	SOCS6	311	DVPPLSPLLPP	S	SOCS6_S311_M1	Unchanged
0.505709	20.9913	1.38304	0.174197	0.351748	-6.0352	H	Q15223:S422_M1	Q15223	NECT1_HUMAN	NECTIN1	422	QYPDDSDDEKK	S	NECTIN1_S422_M1	Unchanged
-0.0556231	18.5148	-0.239104	0.813083	0.90076	-6.61854	H	Q8WU58:S296_M1	Q8WU58	F222B_HUMAN	FAM222B	296	QIANPSPISRS	S	FAM222B_S296_M1	Unchanged
-0.714248	15.7225	-3.31938	0.00302762	0.0188967	-2.03827	H	Q96PD2:Y750_M1	Q96PD2	DCBD2_HUMAN	DCBLD2	750	PDELVYQVPQS	Y	DCBLD2_Y750_M1	Unchanged
-0.34199	19.0761	-1.83118	0.0756778	0.199442	-5.26907	H	P14618:T328_M1	P14618	KPYM_HUMAN	PKM	328	PVICATQMLES	T	PKM_T328_M1	Unchanged
-0.178114	19.1315	-0.715372	0.483229	0.670104	-6.25386	H	P14618:S333_M1	P14618	KPYM_HUMAN	PKM	333	TQMLESMIKKP	S	PKM_S333_M1	Unchanged
0.382865	20.2018	2.79372	0.00729191	0.0369916	-3.44852	H	Q9UNS1:S1149_M1	Q9UNS1	TIM_HUMAN	TIMELESS	1149	KAGLASPEEED	S	TIMELESS_S1149_M1	Unchanged
0.344943	20.8983	1.64814	0.105899	0.251264	-5.74264	H	O60832:S485_M1	O60832	DKC1_HUMAN	DKC1	485	KAGLESGAEPG	S	DKC1_S485_M1	Unchanged
0.143451	24.5553	0.528279	0.599706	0.76027	-6.95311	H	O60832:S494_M1	O60832	DKC1_HUMAN	DKC1	494	PGDGDSDTTKK	S	DKC1_S494_M1	Unchanged
-0.112869	27.4271	-1.9155	0.0608645	0.171797	-5.34392	H	Q9H6F5:S58_M1	Q9H6F5	CCD86_HUMAN	CCDC86	58	RAGLGSPERPP	S	CCDC86_S58_M1	Unchanged
-0.159779	23.4442	-1.09432	0.28325	0.481261	-6.16108	H	Q9H6F5:S58_M2	Q9H6F5	CCD86_HUMAN	CCDC86	58	RAGLGSPERPP	S	CCDC86_S58_M2	Unchanged
0.0794025	20.7388	0.708759	0.483352	0.670135	-6.60235	H	Q08AM6:S509_M1	Q08AM6	VAC14_HUMAN	VAC14	509	GLLNTSGTKGL	S	VAC14_S509_M1	Unchanged
0.167845	23.2126	1.15633	0.252765	0.448265	-6.47103	H	Q9BRQ0:S40_M1	Q9BRQ0	PYGO2_HUMAN	PYGO2	40	GLQMKSPEKKR	S	PYGO2_S40_M1	Unchanged
0.401919	23.0278	2.87767	0.00577455	0.0311992	-3.247	H	O60784:S355_M1	O60784	TOM1_HUMAN	TOM1	355	RAGLQSLEASG	S	TOM1_S355_M1	Unchanged
0.0575236	21.7221	0.310039	0.758077	0.864937	-6.93706	H	O60784:S359_M1	O60784	TOM1_HUMAN	TOM1	359	QSLEASGRLED	S	TOM1_S359_M1	Unchanged
0.332093	22.5357	3.42079	0.00121388	0.00935566	-1.79236	H	Q09666:S332_M1	Q09666	AHNK_HUMAN	AHNAK	332	AGLRVSAPEVS	S	AHNAK_S332_M1	Unchanged
0.213711	19.4414	1.18454	0.244743	0.438468	-6.17192	H	O60504:S13_M1	O60504	VINEX_HUMAN	SORBS3	13	LRAGLSLDDFI	S	SORBS3_S13_M1	Unchanged
0.187624	18.9172	1.38847	0.170839	0.347306	-6.18095	H	O95402:S361_M1	O95402	MED26_HUMAN	MED26	361	CKAGLSPAEPL	S	MED26_S361_M1	Unchanged
-0.122039	22.956	-1.27056	0.209469	0.398051	-6.3345	H	Q14692:S552_M1	Q14692	BMS1_HUMAN	BMS1	552	SKAGLSPANCQ	S	BMS1_S552_M1	Unchanged
-0.265461	14.3747	-0.746222	0.468169	0.658167	-5.7918	H	Q15751:S3238_M1	Q15751	HERC1_HUMAN	HERC1	3238	AGLSTSPSAMA	S	HERC1_S3238_M1	Unchanged
-0.305991	15.3755	-1.82565	0.0776527	0.203001	-5.21013	H	Q16760:S731_M1	Q16760	DGKD_HUMAN	DGKD	731	AGMSGSLPGGS	S	DGKD_S731_M1	Unchanged
-0.208468	25.7724	-2.4326	0.0184216	0.0733033	-4.30085	H	Q9UQ35:S1404_M1	Q9UQ35	SRRM2_HUMAN	SRRM2	1404	NQSISSPVLDA	S	SRRM2_S1404_M1	Unchanged
0.0484659	21.6766	0.19541	0.84645	0.9203	-6.73594	H	Q9UQ35:T1413_M2	Q9UQ35	SRRM2_HUMAN	SRRM2	1413	DAVPRTPSRER	T	SRRM2_T1413_M2	Unchanged
-0.177177	23.806	-2.26416	0.0277074	0.0979431	-4.66321	H	Q9UQ35:T1413_M1	Q9UQ35	SRRM2_HUMAN	SRRM2	1413	DAVPRTPSRER	T	SRRM2_T1413_M1	Unchanged
0.301507	20.2358	0.845725	0.410432	0.604778	-5.74772	H	Q16204:S395_M2	Q16204	CCDC6_HUMAN	CCDC6	395	MSYYNSPGLHV	S	CCDC6_S395_M2	Unchanged
0.151067	20.5657	0.706933	0.486509	0.672616	-6.41092	H	Q16204:S413_M1	Q16204	CCDC6_HUMAN	CCDC6	413	GITRPSPRRSN	S	CCDC6_S413_M1	Unchanged
0.054722	21.5742	0.679445	0.499831	0.683911	-6.90683	H	P0C1Z6:T207_M1	P0C1Z6	TFPT_HUMAN	TFPT	207	AGNALTPELAP	T	TFPT_T207_M1	Unchanged
-0.456196	16.1894	-1.65794	0.11319	0.26247	-5.03814	H	P35268:T62_M1	P35268	RL22_HUMAN	RPL22	62	GGGVVTIERSK	T	RPL22_T62_M1	Unchanged
-0.0108645	21.0204	-0.0983689	0.92202	0.962756	-7.12327	H	P21333:T2599_M1	P21333	FLNA_HUMAN	FLNA	2599	VHGPRTPCEEI	T	FLNA_T2599_M1	Unchanged
0.421489	17.9435	3.27332	0.00205566	0.0141449	-2.17786	H	O60244:S1112_M1	O60244	MED14_HUMAN	MED14	1112	GNWPGSPQVSG	S	MED14_S1112_M1	Unchanged
0.0599607	16.9082	0.163882	0.871918	0.935954	-6.08832	H	O60287:T1101_M1	O60287	NPA1P_HUMAN	URB1	1101	TSPPKTPPQLE	T	URB1_T1101_M1	Unchanged
0.502905	23.7454	3.06427	0.00343598	0.0208661	-2.76668	H	Q9H3Q1:S292_M1	Q9H3Q1	BORG4_HUMAN	CDC42EP4	292	AAAAPSPGSAR	S	CDC42EP4_S292_M1	Unchanged
-0.0167554	22.3518	-0.156694	0.876085	0.938432	-7.12713	H	Q12770:S851_M1	Q12770	SCAP_HUMAN	SCAP	851	EEPGDSPPLRH	S	SCAP_S851_M1	Unchanged
0.234462	14.4879	0.937284	0.35849	0.556481	-5.92781	H	Q14684:S579_M1	Q14684	RRP1B_HUMAN	RRP1B	579	KAGPGSLELCG	S	RRP1B_S579_M1	Unchanged
-0.0100677	22.3122	-0.0914741	0.927499	0.966106	-7.07742	H	Q9H0W8:S451_M1	Q9H0W8	SMG9_HUMAN	SMG9	451	AGPGSSPLFSL	S	SMG9_S451_M1	Unchanged
0.0692306	18.016	0.436512	0.664719	0.805088	-6.89995	H	Q8TDM6:T1011_M1	Q8TDM6	DLG5_HUMAN	DLG5	1011	RAGPLTPPKPP	T	DLG5_T1011_M1	Unchanged
-0.194756	18.3876	-2.29163	0.0260339	0.093719	-4.59588	H	Q9H0A0:S984_M1	Q9H0A0	NAT10_HUMAN	NAT10	984	AGPNASIISLK	S	NAT10_S984_M1	Unchanged
0.0365468	18.907	0.133695	0.895074	0.948973	-6.45384	H	A1L020:S428_M1	A1L020	MEX3A_HUMAN	MEX3A	428	PGAHRSPATSA	S	MEX3A_S428_M1	Unchanged
0.0465522	22.644	0.229856	0.819447	0.904941	-6.91947	H	Q9H1Z9:S341_M1	Q9H1Z9	TSN10_HUMAN	TSPAN10	341	RAGPQSPSPGA	S	TSPAN10_S341_M1	Unchanged
-0.25338	21.5861	-2.96455	0.0049442	0.0275682	-2.95505	H	O60271:T1264_M1	O60271	JIP4_HUMAN	SPAG9	1264	EPGSQTPLKSM	T	SPAG9_T1264_M1	Unchanged
-0.210327	22.6176	-2.52733	0.0145314	0.0617793	-4.08798	H	Q53GL7:S431_M1	Q53GL7	PAR10_HUMAN	PARP10	431	KAGPVSPGCVK	S	PARP10_S431_M1	Unchanged
-0.0606666	21.2105	-0.182332	0.857287	0.927011	-5.94027	H	P53804:S1819_M1	P53804	TTC3_HUMAN	TTC3	1819	ALSERSPVADR	S	TTC3_S1819_M1	Unchanged
-0.0607389	22.552	-0.754961	0.453635	0.64482	-6.85252	H	Q4VC44:S21_M1	Q4VC44	FWCH1_HUMAN	FLYWCH1	21	AGQEPSPKPGT	S	FLYWCH1_S21_M1	Unchanged
0.118315	20.1905	0.790046	0.434871	0.628009	-6.56877	H	Q03252:S541_M1	Q03252	LMNB2_HUMAN	LMNB2	541	AGVAHSPPSTL	S	LMNB2_S541_M1	Unchanged
0.33725	19.5541	2.49074	0.0167194	0.0682824	-4.07904	H	Q15417:S162_M1	Q15417	CNN3_HUMAN	CNN3	162	LKAGQSVIGLQ	S	CNN3_S162_M1	Unchanged
-0.497092	22.2163	-5.15672	3.86514e-06	8.60509e-05	3.74489	H	Q2M2I8:T389_M1	Q2M2I8	AAK1_HUMAN	AAK1	389	IQPALTPRKRA	T	AAK1_T389_M1	Unchanged
-0.12036	21.8712	-0.601222	0.553656	0.725375	-6.40076	H	P02545:S507_M1	P02545	LMNA_HUMAN	LMNA	507	AGATHSPPTDL	S	LMNA_S507_M1	Unchanged
0.0032688	16.5319	0.0254836	0.979785	0.991073	-7.02142	H	Q70CQ4:S169_M1	Q70CQ4	UBP31_HUMAN	USP31	169	GRPEPSPDPEQ	S	USP31_S169_M1	Unchanged
-0.0919867	21.1857	-0.513498	0.611166	0.768	-6.68657	H	Q9P2M4:S295_M1	Q9P2M4	TBC14_HUMAN	TBC1D14	295	PSKPPSPKQNV	S	TBC1D14_S295_M1	Unchanged
-0.440923	18.3585	-1.78557	0.0935295	0.230948	-4.82976	H	Q8WWL2:S476_M1	Q8WWL2	SPIR2_HUMAN	SPIRE2	476	RPRAGSAHVWR	S	SPIRE2_S476_M1	Unchanged
0.361456	20.4542	1.6307	0.111073	0.259591	-5.65796	H	Q765P7:S612_M1	Q765P7	MTSS2_HUMAN	MTSS2	612	PTRAGSEECVF	S	MTSS2_S612_M1	Unchanged
0.126023	20.7354	0.86088	0.39461	0.590503	-6.59186	H	Q86WP2:S322_M1	Q86WP2	GPBP1_HUMAN	GPBP1	322	ESRAGSEKDDD	S	GPBP1_S322_M1	Unchanged
0.130099	16.527	0.57337	0.570864	0.738139	-6.43439	H	Q53F19:S73_M1	Q53F19	NCBP3_HUMAN	NCBP3	73	ENKAGSFITGI	S	NCBP3_S73_M1	Unchanged
-0.254046	23.3958	-2.36888	0.0215423	0.0820599	-4.4404	H	Q9Y4F5:S1179_M1	Q9Y4F5	C170B_HUMAN	CEP170B	1179	RKRAGSFTGTS	S	CEP170B_S1179_M1	Unchanged
0.438942	12.2874	1.78958	0.0858045	0.217211	-5.09072	H	Q6AWC2:S7_M1	Q6AWC2	WWC2_HUMAN	WWC2	7	PRRAGSGQLPL	S	WWC2_S7_M1	Unchanged
0.265155	14.4842	1.51197	0.146438	0.312672	-5.42103	H	Q9P0U4:S124_M1	Q9P0U4	CXXC1_HUMAN	CXXC1	124	QRRAGSGTGVG	S	CXXC1_S124_M1	Unchanged
-0.204498	19.2144	-2.03131	0.0484815	0.146891	-5.01102	H	Q8NFC6:S1701_M1	Q8NFC6	BD1L1_HUMAN	BOD1L1	1701	EIRAGSISSEE	S	BOD1L1_S1701_M1	Unchanged
-0.0258794	21.8453	-0.292148	0.771321	0.873303	-7.09638	H	Q9P260:S180_M1	Q9P260	RELCH_HUMAN	RELCH	180	LNRAGSISTLD	S	RELCH_S180_M1	Unchanged
0.238849	17.182	1.46975	0.152518	0.321787	-5.69529	H	Q53HC5:S426_M1	Q53HC5	KLH26_HUMAN	KLHL26	426	RNRAGSLASVE	S	KLHL26_S426_M1	Unchanged
-0.228423	14.2349	-1.95265	0.0577666	0.165883	-5.14335	H	P46100:S2121_M1	P46100	ATRX_HUMAN	ATRX	2121	STKAGSLGINL	S	ATRX_S2121_M1	Unchanged
0.258404	13.287	1.88585	0.0672546	0.184015	-5.20446	H	Q9Y3S1:S1889_M1	Q9Y3S1	WNK2_HUMAN	WNK2	1889	PSRAGSLGPET	S	WNK2_S1889_M1	Unchanged
2.56592	20.6511	10.5821	6.30695e-12	7.4714e-10	17.0434	H	Q96GE9:T31_M1	Q96GE9	DMAC1_HUMAN	DMAC1	31	PAPPATPGAPT	T	DMAC1_T31_M1	Up
0.256594	20.39	2.77052	0.00771447	0.0385922	-3.51289	H	Q7L7X3:S9_M1	Q7L7X3	TAOK1_HUMAN	TAOK1	9	TNRAGSLKDPE	S	TAOK1_S9_M1	Unchanged
0.271473	16.5878	1.5495	0.131862	0.290303	-5.63391	H	Q86YV5:S53_M1	Q86YV5	PRAG1_HUMAN	PRAG1	53	QPRAGSLPPPP	S	PRAG1_S53_M1	Unchanged
-0.140154	21.3188	-0.965024	0.339303	0.538066	-6.62446	H	Q53SF7:S344_M2	Q53SF7	COBL1_HUMAN	COBLL1	344	RVRAGSLQLSS	S	COBLL1_S344_M2	Unchanged
-0.400874	21.6051	-3.70985	0.000500433	0.00465752	-0.953032	H	Q53SF7:S344_M1	Q53SF7	COBL1_HUMAN	COBLL1	344	RVRAGSLQLSS	S	COBLL1_S344_M1	Unchanged
-0.070414	21.451	-0.420382	0.676533	0.813748	-6.87307	H	Q5VWP3:S475_M1	Q5VWP3	MLIP_HUMAN	MLIP	475	SLRAGSPDQGE	S	MLIP_S475_M1	Unchanged
0.0647075	18.1114	0.523315	0.603231	0.763024	-6.93018	H	Q9NZ71:S847_M1	Q9NZ71	RTEL1_HUMAN	RTEL1	847	EQRAGSPGEEQ	S	RTEL1_S847_M1	Unchanged
0.290071	19.4035	1.62609	0.110523	0.258822	-5.77728	H	P48552:S564_M1	P48552	NRIP1_HUMAN	NRIP1	564	SSKAGSPINLS	S	NRIP1_S564_M1	Unchanged
0.630759	20.583	2.59473	0.0132017	0.0574722	-3.81656	H	Q9NRY4:S975_M1	Q9NRY4	RHG35_HUMAN	ARHGAP35	975	SPRAGSPLCNS	S	ARHGAP35_S975_M1	Unchanged
-0.302878	20.5489	-3.4713	0.00104246	0.00832192	-1.64871	H	Q1RMZ1:S18_M1	Q1RMZ1	SAMTR_HUMAN	BMT2	18	AQRAGSPNTPP	S	BMT2_S18_M1	Unchanged
0.0424678	22.0918	0.308643	0.759168	0.865469	-6.9484	H	Q92619:S23_M1	Q92619	HMHA1_HUMAN	ARHGAP45	23	KNRAGSPSPQP	S	ARHGAP45_S23_M1	Unchanged
-0.100244	22.6138	-1.17937	0.243549	0.437346	-6.44446	H	Q8TEW0:S873_M1	Q8TEW0	PARD3_HUMAN	PARD3	873	DQKAGSPSRDV	S	PARD3_S873_M1	Unchanged
0.40158	20.1108	3.68596	0.000563708	0.00514414	-1.02441	H	Q02241:S943_M1	Q02241	KIF23_HUMAN	KIF23	943	EMRAGSQLGPG	S	KIF23_S943_M1	Unchanged
2.55633	21.0182	9.82493	5.45404e-11	4.934e-09	14.5279	H	Q9NVU7:S459_M1	Q9NVU7	SDA1_HUMAN	SDAD1	459	KPTEASIEARV	S	SDAD1_S459_M1	Up
-0.148119	23.0175	-0.894525	0.377391	0.574164	-6.45444	H	Q86Y82:S139_M2	Q86Y82	STX12_HUMAN	STX12	139	RARAGSRLSAE	S	STX12_S139_M2	Unchanged
0.0703684	18.06	0.300594	0.766588	0.8702	-6.42382	H	Q99755:S475_M1	Q99755	PI51A_HUMAN	PIP5K1A	475	SRRAGSSGNSC	S	PIP5K1A_S475_M1	Unchanged
-0.102411	24.2994	-1.35924	0.181049	0.360202	-6.10731	H	Q7Z6Z7:S2887_M1	Q7Z6Z7	HUWE1_HUMAN	HUWE1	2887	QPRAGSSTPGD	S	HUWE1_S2887_M1	Unchanged
-0.554107	24.5123	-5.41579	2.79295e-06	6.47338e-05	4.29258	H	Q92614:S987_M1	Q92614	MY18A_HUMAN	MYO18A	987	TVLSGSIAGLE	S	MYO18A_S987_M1	Unchanged
0.144037	19.5723	0.977168	0.333524	0.532431	-6.59393	H	Q969V6:S511_M1	Q969V6	MRTFA_HUMAN	MRTFA	511	GSCCLSPGGRA	S	MRTFA_S511_M1	Unchanged
-0.0708002	21.7874	-0.202213	0.842197	0.917808	-6.17994	H	Q63HR2:S832_M1	Q63HR2	TENS2_HUMAN	TNS2	832	RAGSISPGSPP	S	TNS2_S832_M1	Unchanged
0.0490973	21.2057	0.387706	0.700117	0.827846	-6.92573	H	Q63HR2:S835_M1	Q63HR2	TENS2_HUMAN	TNS2	835	SISPGSPPYPQ	S	TNS2_S835_M1	Unchanged
-0.0858888	17.159	-0.4699	0.642726	0.789586	-6.53919	H	Q9P260:S186_M1	Q9P260	RELCH_HUMAN	RELCH	186	ISTLDSLDFAR	S	RELCH_S186_M1	Unchanged
-0.151926	24.1521	-0.759997	0.455444	0.646769	-6.17337	H	Q53SF7:S356_M1	Q53SF7	COBL1_HUMAN	COBLL1	356	SAGNSSLRRTK	S	COBLL1_S356_M1	Unchanged
-0.305399	24.4825	-1.07159	0.30556	0.505252	-5.31341	H	Q8IZL8:T745_M1	Q8IZL8	PELP1_HUMAN	PELP1	745	LAPSGTPPPTI	T	PELP1_T745_M1	Unchanged
-0.345807	12.6295	-1.8034	0.0826334	0.211696	-5.15842	H	Q9UK96:S342_M1	Q9UK96	FBX10_HUMAN	FBXO10	342	EAEVGSDGERV	S	FBXO10_S342_M1	Unchanged
-0.319225	25.0424	-4.09745	0.000147701	0.00176167	0.227578	H	Q86Y82:S142_M1	Q86Y82	STX12_HUMAN	STX12	142	AGSRLSAEERQ	S	STX12_S142_M1	Unchanged
-0.638729	18.6287	-2.02429	0.0543649	0.159188	-4.61717	H	Q99755:S486_M1	Q99755	PI51A_HUMAN	PIP5K1A	486	ITYQPSVSGEH	S	PIP5K1A_S486_M1	Unchanged
-0.423784	20.9413	-2.28592	0.0307645	0.106035	-4.2828	H	Q6ZRS2:S274_M1	Q6ZRS2	SRCAP_HUMAN	SRCAP	274	SSAASSPPPPA	S	SRCAP_S274_M1	Unchanged
0.640755	18.7257	3.04926	0.00616871	0.0327479	-2.63512	H	Q86VE0:S178_M1	Q86VE0	MYPOP_HUMAN	MYPOP	178	KAGSSSPEPWA	S	MYPOP_S178_M1	Unchanged
0.0052036	17.9572	0.0512098	0.95936	0.982236	-7.11709	H	O43175:T78_M1	O43175	SERA_HUMAN	PHGDH	78	VGRAGTGVDNV	T	PHGDH_T78_M1	Unchanged
-0.0315797	23.1677	-0.470093	0.640229	0.788008	-7.0279	H	O75113:T242_M1	O75113	N4BP1_HUMAN	N4BP1	242	RNKAGTPVSEL	T	N4BP1_T242_M1	Unchanged
-0.397449	21.6195	-3.18889	0.00264192	0.0171234	-2.39636	H	Q13428:S674_M1	Q13428	TCOF_HUMAN	TCOF1	674	AGTATSPAGSS	S	TCOF1_S674_M1	Unchanged
0.189432	20.0071	1.97089	0.0546831	0.159803	-5.18162	H	Q69YH5:S710_M1	Q69YH5	CDCA2_HUMAN	CDCA2	710	KAGTDSPVSCA	S	CDCA2_S710_M1	Unchanged
2.5561	20.9622	11.6705	1.29627e-12	1.80266e-10	18.5074	H	P52597:S187_M1	P52597	HNRPF_HUMAN	HNRNPF	187	EVFKSSQEEVR	S	HNRNPF_S187_M1	Up
0.202708	24.4243	2.69169	0.0107533	0.0493698	-3.53676	H	Q6PJG2:S636_M1	Q6PJG2	MDEAS_HUMAN	MIDEAS	636	QSHLRSPVRLA	S	MIDEAS_S636_M1	Unchanged
0.0117428	24.6657	0.154897	0.877494	0.939132	-7.12742	H	O43379:S1144_M1	O43379	WDR62_HUMAN	WDR62	1144	GTGYASPDRTH	S	WDR62_S1144_M1	Unchanged
-0.166264	17.0603	-0.648761	0.523308	0.702326	-6.29397	H	P41240:S78_M1	P41240	CSK_HUMAN	CSK	78	AGTKLSLMPWF	S	CSK_S78_M1	Unchanged
-0.116287	27.007	-1.19187	0.238654	0.431913	-6.42985	H	Q15149:S4382_M1	Q15149	PLEC_HUMAN	PLEC	4382	AGGFRSRSSSV	S	PLEC_S4382_M1	Unchanged
-0.0756605	21.8625	-0.996389	0.323795	0.522752	-6.62038	H	Q7Z2K8:S452_M1	Q7Z2K8	GRIN1_HUMAN	GPRIN1	452	KAGTVSPGKED	S	GPRIN1_S452_M1	Unchanged
0.393457	20.1636	3.16618	0.0026923	0.0173266	-2.47239	H	Q68CZ2:S811_M1	Q68CZ2	TENS3_HUMAN	TNS3	811	LPPFPSPADVK	S	TNS3_S811_M1	Unchanged
0.0886207	19.4641	0.658699	0.513014	0.694168	-6.90935	H	Q96RK0:T674_M1	Q96RK0	CIC_HUMAN	CIC	674	KAGVLTPPDLG	T	CIC_T674_M1	Unchanged
0.322895	17.5571	2.46205	0.0181441	0.0725879	-4.12322	H	Q9Y4C1:S463_M1	Q9Y4C1	KDM3A_HUMAN	KDM3A	463	GVNSDSPNNCS	S	KDM3A_S463_M1	Unchanged
2.5556	20.7925	12.4755	8.9266e-17	3.6449e-14	28.0034	H	P78527:S511_M1	P78527	PRKDC_HUMAN	PRKDC	511	EDHRASGEVRT	S	PRKDC_S511_M1	Up
0.403968	20.9342	1.91431	0.0719136	0.192591	-4.70151	H	Q13237:T130_M1	Q13237	KGP2_HUMAN	PRKG2	130	VSAEPTTRTYD	T	PRKG2_T130_M1	Unchanged
0.0944391	14.3317	0.668417	0.507025	0.689261	-6.86892	H	Q13330:S386_M1	Q13330	MTA1_HUMAN	MTA1	386	GAPGQSPGAGR	S	MTA1_S386_M1	Unchanged
0.0878478	23.4447	0.894689	0.375268	0.572432	-6.70418	H	Q7Z5J4:S916_M1	Q7Z5J4	RAI1_HUMAN	RAI1	916	KAGWGSPCHLS	S	RAI1_S916_M1	Unchanged
-0.0724911	22.1021	-0.431857	0.668598	0.807705	-6.78454	H	Q70E73:T1228_M1	Q70E73	RAPH1_HUMAN	RAPH1	1228	ISGYATLRRGP	T	RAPH1_T1228_M1	Unchanged
-0.414537	22.1961	-3.22711	0.00221605	0.0149065	-2.31717	H	Q9H9R9:S119_M1	Q9H9R9	DBND1_HUMAN	DBNDD1	119	AGYLRSPSWTR	S	DBNDD1_S119_M1	Unchanged
0.275764	22.4652	2.4486	0.0181548	0.0726004	-4.20191	H	P51116:T411_M1	P51116	FXR2_HUMAN	FXR2	411	KAGYSTDESSS	T	FXR2_T411_M1	Unchanged
-0.0295302	21.4796	-0.323558	0.747579	0.858369	-7.0752	H	Q14207:S207_M1	Q14207	NPAT_HUMAN	NPAT	207	HASLMSPGRRK	S	NPAT_S207_M1	Unchanged
-0.170317	23.0102	-0.897019	0.374862	0.572062	-6.6044	H	Q8NFJ5:S345_M1	Q8NFJ5	RAI3_HUMAN	GPRC5A	345	AHAWPSPYKDY	S	GPRC5A_S345_M1	Unchanged
-0.0690433	26.3833	-1.1954	0.237386	0.430553	-6.41433	H	Q8WUA4:S893_M1	Q8WUA4	TF3C2_HUMAN	GTF3C2	893	MFQPSSPTRRP	S	GTF3C2_S893_M1	Unchanged
0.32048	15.5014	1.02862	0.316797	0.515686	-5.78842	H	Q9Y6W3:S190_M1	Q9Y6W3	CAN7_HUMAN	CAPN7	190	LERPQSFISPQ	S	CAPN7_S190_M1	Unchanged
0.422742	21.3603	2.3594	0.0220449	0.0832966	-4.46091	H	Q9H1B7:S69_M1	Q9H1B7	I2BPL_HUMAN	IRF2BPL	69	FQDGRSPGPPP	S	IRF2BPL_S69_M1	Unchanged
0.251636	23.214	2.63374	0.0110612	0.0504096	-3.84129	H	O75030:S414_M1	O75030	MITF_HUMAN	MITF	414	STGLCSPDLVN	S	MITF_S414_M1	Unchanged
2.55439	22.7162	7.63888	5.29339e-07	1.55092e-05	6.29427	H	Q6PJT7:S390_M1	Q6PJT7	ZC3HE_HUMAN	ZC3H14	390	PRTRTSQEELL	S	ZC3H14_S390_M1	Up
2.54819	21.5335	11.2188	7.57797e-15	1.7313e-12	23.6457	H	P37802:S163_M1	P37802	TAGL2_HUMAN	TAGLN2	163	NPRNFSDNQLQ	S	TAGLN2_S163_M1	Up
0.297538	19.2729	1.97958	0.0562272	0.162986	-4.97985	H	Q96HA1:T203_M1	Q96HA1	P121A_HUMAN	POM121	203	YPSLPTPLLRP	T	POM121_T203_M1	Unchanged
-0.142426	22.4049	-1.02303	0.318119	0.517067	-6.01202	H	Q86SQ0:S934_M1	Q86SQ0	PHLB2_HUMAN	PHLDB2	934	LGQSNSCGSVL	S	PHLDB2_S934_M1	Unchanged
0.200624	22.6893	1.60174	0.115194	0.265293	-5.87132	H	P98175:S797_M1	P98175	RBM10_HUMAN	RBM10	797	RRAHLSENELE	S	RBM10_S797_M1	Unchanged
0.81357	19.1991	3.09167	0.00673923	0.0348731	-2.50338	H	Q9ULD4:S740_M1	Q9ULD4	BRPF3_HUMAN	BRPF3	740	NRAHLSPEVQL	S	BRPF3_S740_M1	Unchanged
0.0159044	20.8908	0.0563996	0.955736	0.980703	-6.26826	H	Q9P2F8:S1538_M1	Q9P2F8	SI1L2_HUMAN	SIPA1L2	1538	AHPAPSMGSLR	S	SIPA1L2_S1538_M1	Unchanged
2.54788	22.7115	10.7669	8.58477e-11	2.29068e-09	14.6553	L	O94768:S12_M1	O94768	ST17B_HUMAN	STK17B	12	DCRSISGLLTT	S	STK17B_S12_M1	Up
-0.110808	19.807	-0.725386	0.473083	0.662086	-6.62226	H	Q6PJG9:S575_M1	Q6PJG9	LRFN4_HUMAN	LRFN4	575	AHPPRSPPPRP	S	LRFN4_S575_M1	Unchanged
-0.0399732	20.3336	-0.43978	0.66193	0.803688	-7.0304	H	Q5XG87:S559_M1	Q5XG87	PAPD7_HUMAN	TENT4A	559	SKAHPSPGMDS	S	TENT4A_S559_M1	Unchanged
-0.0316164	18.6375	-0.22036	0.826642	0.908727	-6.96931	H	Q96PE2:S1002_M1	Q96PE2	ARHGH_HUMAN	ARHGEF17	1002	TLQAPSLEDVT	S	ARHGEF17_S1002_M1	Unchanged
0.339994	22.5216	3.99334	0.000203101	0.00225432	-0.0919348	H	Q8IZD4:S147_M1	Q8IZD4	DCP1B_HUMAN	DCP1B	147	TGAGISPVILN	S	DCP1B_S147_M1	Unchanged
-0.0048311	24.3232	-0.0451604	0.964157	0.983895	-7.11738	H	O00161:S20_M1	O00161	SNP23_HUMAN	SNAP23	20	QITDESLESTR	S	SNAP23_S20_M1	Unchanged
-0.369889	18.5669	-2.38792	0.0222113	0.0837605	-4.22383	H	O75815:S338_M1	O75815	BCAR3_HUMAN	BCAR3	338	LKAHQSESYLP	S	BCAR3_S338_M1	Unchanged
0.211849	18.8857	1.38733	0.172544	0.349514	-6.06789	H	P61457:S9_M1	P61457	PHS_HUMAN	PCBD1	9	KAHRLSAEERD	S	PCBD1_S9_M1	Unchanged
0.459439	17.3934	2.36534	0.0237403	0.0875883	-4.25766	H	Q9Y5U2:S143_M2	Q9Y5U2	TSSC4_HUMAN	TSSC4	143	GRAHRSPASPR	S	TSSC4_S143_M2	Unchanged
0.134246	17.3703	0.625106	0.53668	0.712548	-6.60321	H	Q66K64:S359_M1	Q66K64	DCA15_HUMAN	DCAF15	359	RCRAHSEPLAL	S	DCAF15_S359_M1	Unchanged
-0.0345817	18.1345	-0.365073	0.716576	0.838983	-7.0491	H	P51617:S556_M1	P51617	IRAK1_HUMAN	IRAK1	556	TGRAHSGAAPW	S	IRAK1_S556_M1	Unchanged
-0.00644332	22.5831	-0.0520662	0.958673	0.982135	-7.13819	H	Q96FS4:S74_M1	Q96FS4	SIPA1_HUMAN	SIPA1	74	RARAHSHEEAS	S	SIPA1_S74_M1	Unchanged
-0.56745	18.7965	-3.13824	0.00288503	0.0182789	-2.53282	H	Q86X53:S339_M1	Q86X53	ERIC1_HUMAN	ERICH1	339	NEKAHSILNFL	S	ERICH1_S339_M1	Unchanged
0.064921	23.6871	0.968246	0.337346	0.536303	-6.66906	H	Q02543:S123_M1	Q02543	RL18A_HUMAN	RPL18A	123	RARAHSIQIMK	S	RPL18A_S123_M1	Unchanged
0.245645	14.4031	1.52754	0.134764	0.294797	-5.78915	H	O60292:S391_M1	O60292	SI1L3_HUMAN	SIPA1L3	391	ASRAHSLGGLD	S	SIPA1L3_S391_M1	Unchanged
0.415536	20.5913	2.05136	0.0455239	0.140556	-5.05084	H	Q8IZ21:S443_M1	Q8IZ21	PHAR4_HUMAN	PHACTR4	443	SHRAHSLLFEN	S	PHACTR4_S443_M1	Unchanged
2.54469	20.6075	18.6591	1.49776e-23	4.79058e-20	43.215	H	Q99426:S110_M1	Q99426	TBCB_HUMAN	TBCB	110	EKYTISQEAYD	S	TBCB_S110_M1	Up
0.0505466	20.6683	0.423345	0.6738	0.811784	-7.03756	H	Q8NFG4:S62_M2	Q8NFG4	FLCN_HUMAN	FLCN	62	RMRAHSPAEGA	S	FLCN_S62_M2	Unchanged
-0.221995	23.9978	-2.72773	0.00864499	0.0420122	-3.61698	H	Q8NFG4:S62_M1	Q8NFG4	FLCN_HUMAN	FLCN	62	RMRAHSPAEGA	S	FLCN_S62_M1	Unchanged
2.51944	19.6355	12.9045	8.80822e-16	2.60059e-13	25.6875	H	P49321:T464_M1	P49321	NASP_HUMAN	NASP	464	AANEETQEREE	T	NASP_T464_M1	Up
0.0820151	22.934	0.540107	0.5914	0.753973	-6.99226	H	Q9UKK3:S1335_M1	Q9UKK3	PARP4_HUMAN	PARP4	1335	TARAHSPASLS	S	PARP4_S1335_M1	Unchanged
0.107137	20.5082	1.42362	0.160454	0.332888	-6.13272	H	Q96EE3:S179_M1	Q96EE3	SEH1_HUMAN	SEH1L	179	SSRAHSPMIAV	S	SEH1L_S179_M1	Unchanged
-0.146468	19.5958	-0.79979	0.429439	0.622805	-6.56352	H	Q6IQ19:S240_M1	Q6IQ19	CCSAP_HUMAN	CCSAP	240	RQRAHSVDVEK	S	CCSAP_S240_M1	Unchanged
0.0782106	20.4104	0.528276	0.600406	0.760906	-6.81085	H	Q9C0D6:S1012_M1	Q9C0D6	FHDC1_HUMAN	FHDC1	1012	SEGPESPKEEP	S	FHDC1_S1012_M1	Unchanged
0.245577	19.035	0.669852	0.514972	0.695826	-5.84231	H	Q13586:S602_M1	Q13586	STIM1_HUMAN	STIM1	602	MELSPSAPPGG	S	STIM1_S602_M1	Unchanged
-0.0728385	22.4915	-0.802787	0.426546	0.620385	-6.69382	H	Q13586:S608_M1	Q13586	STIM1_HUMAN	STIM1	608	APPGGSPHLDS	S	STIM1_S608_M1	Unchanged
-0.110608	21.6039	-0.878903	0.385025	0.581859	-6.53502	H	Q96EE3:S190_M1	Q96EE3	SEH1_HUMAN	SEH1L	190	GSDDSSPNAMA	S	SEH1L_S190_M1	Unchanged
2.48059	20.5912	17.1685	2.101e-19	2.37178e-16	33.6218	H	P78527:T2638_M1	P78527	PRKDC_HUMAN	PRKDC	2638	GQIRATQQQHD	T	PRKDC_T2638_M1	Up
-0.210683	21.3892	-2.15288	0.0364183	0.119907	-4.83357	H	Q7Z3C6:S675_M1	Q7Z3C6	ATG9A_HUMAN	ATG9A	675	STMTGSGVDAR	S	ATG9A_S675_M1	Unchanged
0.000479832	20.9389	0.00374929	0.997029	0.998233	-6.8891	H	Q8N8Z6:T614_M1	Q8N8Z6	DCBD1_HUMAN	DCBLD1	614	VLRAHTFSAQS	T	DCBLD1_T614_M1	Unchanged
-0.28988	20.9752	-1.58694	0.126375	0.28228	-5.36349	H	O60343:T642_M2	O60343	TBCD4_HUMAN	TBC1D4	642	RRRAHTFSHPP	T	TBC1D4_T642_M2	Unchanged
-0.482016	23.0229	-5.43109	1.45248e-06	3.70905e-05	4.70176	H	O60343:T642_M1	O60343	TBCD4_HUMAN	TBC1D4	642	RRRAHTFSHPP	T	TBC1D4_T642_M1	Unchanged
0.111717	22.4534	1.00373	0.320277	0.519607	-6.61116	H	Q9BYW2:T1853_M1	Q9BYW2	SETD2_HUMAN	SETD2	1853	TSRAHTPLNTP	T	SETD2_T1853_M1	Unchanged
-0.283037	21.8525	-1.18595	0.257399	0.45269	-5.50582	H	O60343:S648_M1	O60343	TBCD4_HUMAN	TBC1D4	648	FSHPPSSTKRK	S	TBC1D4_S648_M1	Unchanged
0.671527	15.3712	3.00693	0.00635092	0.0334837	-2.75102	H	P49005:S15_M1	P49005	DPOD2_HUMAN	POLD2	15	AHTLLSPPSAN	S	POLD2_S15_M1	Unchanged
-0.0871051	22.0406	-0.946605	0.348516	0.547599	-6.64437	H	Q96P48:S70_M1	Q96P48	ARAP1_HUMAN	ARAP1	70	LRAHTSPAPAP	S	ARAP1_S70_M1	Unchanged
-0.0620858	21.2794	-0.623494	0.536441	0.712397	-6.78136	H	P55072:S352_M1	P55072	TERA_HUMAN	VCP	352	TNRPNSIDPAL	S	VCP_S352_M1	Unchanged
-0.319546	18.9345	-2.09835	0.0421282	0.132734	-4.86607	H	Q8NEY1:T357_M1	Q8NEY1	NAV1_HUMAN	NAV1	357	AHYSHTMPMRS	T	NAV1_T357_M1	Unchanged
-0.0936282	23.7566	-1.45037	0.152883	0.322203	-6.09526	H	Q8NEY1:S362_M1	Q8NEY1	NAV1_HUMAN	NAV1	362	TMPMRSPSKLS	S	NAV1_S362_M1	Unchanged
-0.357173	19.8031	-2.19166	0.0335416	0.113048	-4.71004	H	Q02241:T450_M1	Q02241	KIF23_HUMAN	KIF23	450	AICGLTPGRRY	T	KIF23_T450_M1	Unchanged
0.0364539	16.8594	0.15679	0.876798	0.938829	-6.47955	H	Q8TCF1:S198_M1	Q8TCF1	ZFAN1_HUMAN	ZFAND1	198	IDFAASLARLK	S	ZFAND1_S198_M1	Unchanged
0.129786	20.0059	0.758049	0.452688	0.644093	-6.71543	H	P54920:S195_M1	P54920	SNAA_HUMAN	NAPA	195	TNAMDSPLLKY	S	NAPA_S195_M1	Unchanged
0.226794	20.0263	2.24413	0.029406	0.102438	-4.66614	H	O60346:S425_M1	O60346	PHLP1_HUMAN	PHLPP1	425	PRAIDSPGGAV	S	PHLPP1_S425_M1	Unchanged
-0.255235	17.9405	-2.58165	0.0127693	0.0559872	-3.94365	H	Q659C4:S633_M1	Q659C4	LAR1B_HUMAN	LARP1B	633	AIDVKSPRKRK	S	LARP1B_S633_M1	Unchanged
0.0492012	16.6266	0.364475	0.716991	0.839164	-7.06098	H	Q9H4A4:S528_M1	Q9H4A4	AMPB_HUMAN	RNPEP	528	EAVAISPWKTY	S	RNPEP_S528_M1	Unchanged
0.0421003	16.8126	0.274905	0.78512	0.88263	-6.81778	H	Q04656:S339_M1	Q04656	ATP7A_HUMAN	ATP7A	339	AIEAVSPGLYR	S	ATP7A_S339_M1	Unchanged
-0.0142066	17.6517	-0.0522799	0.958927	0.982135	-6.37041	H	Q8NFI4:S181_M1	Q8NFI4	F10A5_HUMAN	ST13P5	181	EINPDSAQPYK	S	ST13P5_S181_M1	Unchanged
0.00883787	22.419	0.057438	0.954414	0.979907	-7.13789	H	Q12846:S117_M1	Q12846	STX4_HUMAN	STX4	117	DENYNSVNTRM	S	STX4_S117_M1	Unchanged
0.181717	20.4793	1.67189	0.100835	0.242953	-5.71924	H	Q6P444:S291_M1	Q6P444	MTFR2_HUMAN	MTFR2	291	RAIERSPGGRP	S	MTFR2_S291_M1	Unchanged
0.356647	18.9461	1.5789	0.12272	0.276812	-5.54025	H	Q9UQB8:S384_M1	Q9UQB8	BAIP2_HUMAN	BAIAP2	384	VKAIFSHAAGD	S	BAIAP2_S384_M1	Unchanged
0.0106137	17.5107	0.0378648	0.970343	0.987186	-6.2407	H	Q9UQB8:S395_M1	Q9UQB8	BAIP2_HUMAN	BAIAP2	395	NSTLLSFKEGD	S	BAIAP2_S395_M1	Unchanged
0.295226	14.4431	2.07962	0.0460107	0.141528	-4.7546	H	O75410:S248_M1	O75410	TACC1_HUMAN	TACC1	248	IGGEFSDTNAA	S	TACC1_S248_M1	Unchanged
-0.0940566	15.7148	-0.726264	0.471155	0.660671	-6.83045	H	O75410:T257_M1	O75410	TACC1_HUMAN	TACC1	257	AAVEGTPLPKA	T	TACC1_T257_M1	Unchanged
-0.16036	29.9612	-2.43222	0.0184388	0.0733539	-4.30169	H	P36871:S117_M1	P36871	PGM1_HUMAN	PGM1	117	IILTASHNPGG	S	PGM1_S117_M1	Unchanged
0.0146106	15.6934	0.0691088	0.945418	0.975091	-6.71953	H	Q5JSZ5:S1843_M1	Q5JSZ5	PRC2B_HUMAN	PRRC2B	1843	RAIGLSPMSFP	S	PRRC2B_S1843_M1	Unchanged
2.47528	19.1877	8.24139	4.81971e-10	3.40055e-08	12.8892	H	Q9HC35:T237_M1	Q9HC35	EMAL4_HUMAN	EML4	237	RGRPITMFIPS	T	EML4_T237_M1	Up
-0.0979068	26.138	-1.72206	0.0909265	0.226212	-5.67898	H	P18887:S241_M1	P18887	XRCC1_HUMAN	XRCC1	241	SKPQESPKGKR	S	XRCC1_S241_M1	Unchanged
0.894089	12.4752	3.09632	0.00577085	0.0311967	-2.44798	H	O95785:S968_M1	O95785	WIZ_HUMAN	WIZ	968	NKAIKSPPGFS	S	WIZ_S968_M1	Unchanged
-0.446678	24.6252	-5.66797	6.18292e-07	1.75527e-05	5.53875	H	Q9BXI6:S407_M1	Q9BXI6	TB10A_HUMAN	TBC1D10A	407	PALQPSPSIRL	S	TBC1D10A_S407_M1	Unchanged
0.223723	21.9582	1.4237	0.162159	0.335199	-5.97894	H	Q9Y6D9:S428_M1	Q9Y6D9	MD1L1_HUMAN	MAD1L1	428	TPAEYSPQLTR	S	MAD1L1_S428_M1	Unchanged
0.439441	17.8908	1.86145	0.073334	0.195276	-4.92757	H	Q8WYP5:S2120_M1	Q8WYP5	ELYS_HUMAN	AHCTF1	2120	NEPLFSPASEV	S	AHCTF1_S2120_M1	Unchanged
0.359925	16.0733	1.16567	0.25842	0.45382	-5.53996	H	P07437:S75_M1	P07437	TBB5_HUMAN	TUBB	75	PGTMDSVRSGP	S	TUBB_S75_M1	Unchanged
-0.165027	20.5736	-1.42877	0.160897	0.333417	-5.92346	H	O43707:S269_M1	O43707	ACTN4_HUMAN	ACTN4	269	FYHAFSGAQKA	S	ACTN4_S269_M1	Unchanged
-0.257805	20.5425	-2.07865	0.0463959	0.142325	-4.7024	H	P51114:S587_M1	P51114	FXR1_HUMAN	FXR1	587	GPTSASGDDIS	S	FXR1_S587_M1	Unchanged
0.446152	19.3315	1.61473	0.123138	0.277447	-5.15959	H	Q14157:S95_M1	Q14157	UBP2L_HUMAN	UBAP2L	95	NPDTHSWEMVG	S	UBAP2L_S95_M1	Unchanged
0.239115	20.2153	1.58794	0.121932	0.275747	-5.61127	H	Q9Y5Y0:S536_M1	Q9Y5Y0	FLVC1_HUMAN	FLVCR1	536	AIPADSPTDQE	S	FLVCR1_S536_M1	Unchanged
0.0751281	25.9652	1.17399	0.24568	0.439613	-6.45071	H	Q14676:S793_M1	Q14676	MDC1_HUMAN	MDC1	793	DQHPESPVHTE	S	MDC1_S793_M1	Unchanged
0.00504505	20.1388	0.0257169	0.979682	0.991043	-6.72775	H	Q15654:T27_M1	Q15654	TRIP6_HUMAN	TRIP6	27	AIPRGTPGPPP	T	TRIP6_T27_M1	Unchanged
0.0835435	22.8875	1.07348	0.288041	0.486731	-6.55099	H	Q16513:S535_M1	Q16513	PKN2_HUMAN	PKN2	535	HSGTFSPQAPV	S	PKN2_S535_M1	Unchanged
-0.173014	19.4893	-0.395745	0.696778	0.825604	-6.32995	H	Q07157:S1617_M1	Q07157	ZO1_HUMAN	TJP1	1617	KAIPVSPSAVE	S	TJP1_S1617_M1	Unchanged
0.1812	15.1906	1.11858	0.271237	0.46827	-6.24686	H	Q92851:T198_M1	Q92851	CASPA_HUMAN	CASP10	198	AIQIVTPPVDK	T	CASP10_T198_M1	Unchanged
0.103618	20.7858	1.05252	0.297365	0.496324	-6.58448	H	Q16584:S548_M1	Q16584	M3K11_HUMAN	MAP3K11	548	AWGRQSPRRLE	S	MAP3K11_S548_M1	Unchanged
0.193735	19.5785	1.29344	0.204928	0.392161	-5.96929	H	O43609:S50_M1	O43609	SPY1_HUMAN	SPRY1	50	KAIRGSNEYTE	S	SPRY1_S50_M1	Unchanged
-0.189416	22.1138	-1.57434	0.122022	0.275886	-5.85455	H	Q6P2Q9:S2079_M1	Q6P2Q9	PRP8_HUMAN	PRPF8	2079	RVRAISAANLH	S	PRPF8_S2079_M1	Unchanged
-0.492016	22.9252	-3.65616	0.000591533	0.00531029	-1.11201	H	Q9NQG6:S55_M2	Q9NQG6	MID51_HUMAN	MIEF1	55	YDRAISAPTSP	S	MIEF1_S55_M2	Unchanged
-0.142773	19.7873	-0.935262	0.356958	0.554933	-6.38275	H	Q9NQG6:S55_M1	Q9NQG6	MID51_HUMAN	MIEF1	55	YDRAISAPTSP	S	MIEF1_S55_M1	Unchanged
-0.0344398	25.3343	-0.512516	0.610433	0.767267	-7.00689	H	Q9Y4I1:S600_M1	Q9Y4I1	MYO5A_HUMAN	MYO5A	600	DEKAISPTSAT	S	MYO5A_S600_M1	Unchanged
0.0513325	20.6088	0.491171	0.625513	0.777224	-6.97239	H	O14795:S254_M1	O14795	UN13B_HUMAN	UNC13B	254	ERRAISPTSSS	S	UNC13B_S254_M1	Unchanged
-0.23831	25.9349	-2.63143	0.0111278	0.0505965	-3.84674	H	Q32P44:S176_M1	Q32P44	EMAL3_HUMAN	EML3	176	SRKAISSANLL	S	EML3_S176_M1	Unchanged
2.45928	23.0365	12.5644	7.4423e-15	1.7313e-12	23.6865	H	Q5SSJ5:S249_M1	Q5SSJ5	HP1B3_HUMAN	HP1BP3	249	RKNRSSAVDPE	S	HP1BP3_S249_M1	Up
2.45586	23.4878	8.8535	2.05836e-10	5.02157e-09	13.7788	L	Q9Y2W2:S600_M1	Q9Y2W2	WBP11_HUMAN	WBP11	600	APQRKSEDDSA	S	WBP11_S600_M1	Up
-0.525561	17.5023	-1.32561	0.196644	0.380691	-5.73354	H	Q9NP61:S428_M1	Q9NP61	ARFG3_HUMAN	ARFGAP3	428	NVKAISSDMYF	S	ARFGAP3_S428_M1	Unchanged
-0.326522	21.3443	-2.95517	0.0046649	0.0263701	-3.05011	H	Q9ULL8:S1019_M1	Q9ULL8	SHRM4_HUMAN	SHROOM4	1019	SYRAISSLDLL	S	SHROOM4_S1019_M1	Unchanged
-0.183126	22.6492	-2.41974	0.0190166	0.0751018	-4.32926	H	Q12923:S908_M1	Q12923	PTN13_HUMAN	PTPN13	908	MGRAISTGSLA	S	PTPN13_S908_M1	Unchanged
0.0527836	25.4772	0.847046	0.400876	0.59591	-6.7673	H	Q9NQG6:S59_M1	Q9NQG6	MID51_HUMAN	MIEF1	59	ISAPTSPTRLS	S	MIEF1_S59_M1	Unchanged
-0.0182294	20.4848	-0.141885	0.887889	0.944903	-6.96186	H	Q14181:T127_M1	Q14181	DPOA2_HUMAN	POLA2	127	KRAISTPETPL	T	POLA2_T127_M1	Unchanged
-0.352275	20.162	-3.28244	0.00193063	0.0134926	-2.1578	H	Q14181:T130_M1	Q14181	DPOA2_HUMAN	POLA2	130	ISTPETPLTKR	T	POLA2_T130_M1	Unchanged
0.0525647	23.3013	0.672642	0.504115	0.686913	-6.91145	H	P83731:T83_M1	P83731	RL24_HUMAN	RPL24	83	FQRAITGASLA	T	RPL24_T83_M1	Unchanged
-0.426388	21.426	-4.65206	2.2512e-05	0.00037074	2.02983	H	Q92667:T533_M1	Q92667	AKAP1_HUMAN	AKAP1	533	RDKAITPPLPE	T	AKAP1_T533_M1	Unchanged
0.0844298	24.6719	1.2914	0.202202	0.388551	-6.30828	H	Q9NYV4:T692_M1	Q9NYV4	CDK12_HUMAN	CDK12	692	EPKAITPPQQP	T	CDK12_T692_M1	Unchanged
-0.240166	19.5045	-2.24903	0.0287168	0.10067	-4.69471	H	Q8WVR3:T541_M1	Q8WVR3	TPC14_HUMAN	TRAPPC14	541	ERRAITPPVAS	T	TRAPPC14_T541_M1	Unchanged
-0.256517	19.9328	-1.23287	0.225686	0.416977	-6.14481	H	Q02952:T1760_M1	Q02952	AKA12_HUMAN	AKAP12	1760	SDKAITPQAQE	T	AKAP12_T1760_M1	Unchanged
0.38436	16.8788	1.43314	0.167519	0.342627	-5.53645	H	Q7Z739:T177_M1	Q7Z739	YTHD3_HUMAN	YTHDF3	177	GFGNDTLSKVP	T	YTHDF3_T177_M1	Unchanged
0.233589	22.615	2.39923	0.0200012	0.0778588	-4.37431	H	P83731:S86_M1	P83731	RL24_HUMAN	RPL24	86	AITGASLADIM	S	RPL24_S86_M1	Unchanged
-0.118914	17.2146	-0.840692	0.405825	0.600745	-6.58346	H	Q8WVR3:S546_M1	Q8WVR3	TPC14_HUMAN	TRAPPC14	546	TPPVASPVGRP	S	TRAPPC14_S546_M1	Unchanged
0.104273	21.1985	1.26895	0.210371	0.399067	-6.30164	H	P62491:S78_M1	P62491	RB11A_HUMAN	RAB11A	78	YRAITSAYYRG	S	RAB11A_S78_M1	Unchanged
0.118349	20.2429	1.05016	0.3	0.499548	-6.42411	H	Q9UGU5:S118_M1	Q9UGU5	HMGX4_HUMAN	HMGXB4	118	LKAITSPLAAG	S	HMGXB4_S118_M1	Unchanged
-0.249429	27.2183	-4.53065	3.40911e-05	0.000525495	1.62766	H	Q6KC79:S2658_M1	Q6KC79	NIPBL_HUMAN	NIPBL	2658	LLGGGSPKNNT	S	NIPBL_S2658_M1	Unchanged
-0.261228	20.1344	-1.30294	0.202964	0.389508	-5.82106	H	Q96J84:S574_M1	Q96J84	KIRR1_HUMAN	KIRREL1	574	KAIYSSFKDDV	S	KIRREL1_S574_M1	Unchanged
0.253678	19.1226	1.47281	0.147973	0.315072	-5.95761	H	O60271:S493_M1	O60271	JIP4_HUMAN	SPAG9	493	KDDDDSDIPTA	S	SPAG9_S493_M1	Unchanged
-0.0354783	21.3817	-0.232749	0.817123	0.903724	-6.95777	H	Q02790:S258_M1	Q02790	FKBP4_HUMAN	FKBP4	258	EKAKESWEMNS	S	FKBP4_S258_M1	Unchanged
-0.11638	23.8093	-1.55468	0.126012	0.281885	-5.94312	H	Q96S55:S65_M1	Q96S55	WRIP1_HUMAN	WRNIP1	65	RAKGPSPPGAK	S	WRNIP1_S65_M1	Unchanged
-0.134433	13.0535	-0.307072	0.763776	0.868342	-5.75256	H	Q96N67:S1403_M1	Q96N67	DOCK7_HUMAN	DOCK7	1403	EAILGSIGARQ	S	DOCK7_S1403_M1	Unchanged
0.311747	23.4347	2.5104	0.017194	0.0696138	-3.89755	H	O75122:S430_M1	O75122	CLAP2_HUMAN	CLASP2	430	VRAKLSAPLAG	S	CLASP2_S430_M1	Unchanged
-0.187739	24.298	-2.83267	0.00652647	0.0340936	-3.35956	H	Q8N1F8:S761_M1	Q8N1F8	S11IP_HUMAN	STK11IP	761	DRAKNSPPQAP	S	STK11IP_S761_M1	Unchanged
0.165789	26.3742	2.37675	0.0212055	0.0811358	-4.41395	H	P53396:S481_M1	P53396	ACLY_HUMAN	ACLY	481	QDSVPSPRSLQ	S	ACLY_S481_M1	Unchanged
-0.314241	18.776	-1.73909	0.0923856	0.229041	-5.32368	H	Q7Z5J4:S560_M1	Q7Z5J4	RAI1_HUMAN	RAI1	560	TCSVTSPDDMS	S	RAI1_S560_M1	Unchanged
0.164808	25.1317	2.20005	0.0322127	0.109773	-4.79552	H	Q9GZT9:S125_M1	Q9GZT9	EGLN1_HUMAN	EGLN1	125	PAAAASPCRAA	S	EGLN1_S125_M1	Unchanged
2.44967	23.1337	5.39444	1.10921e-05	9.66902e-05	3.34911	L	Q09666:T4564_M1	Q09666	AHNK_HUMAN	AHNAK	4564	KVGIDTPDIDI	T	AHNAK_T4564_M1	Up
-0.559553	20.6928	-4.76465	2.41992e-05	0.000391358	2.16132	H	Q96EV8:S297_M1	Q96EV8	DTBP1_HUMAN	DTNBP1	297	RAKPPSSSSTC	S	DTNBP1_S297_M1	Unchanged
0.398249	19.2833	1.6355	0.119628	0.272301	-5.14102	H	Q8TES7:S403_M1	Q8TES7	FBF1_HUMAN	FBF1	403	TEGAGSPAKAS	S	FBF1_S403_M1	Unchanged
0.359358	22.2124	4.17566	0.000116936	0.00145439	0.466509	H	P40855:S35_M1	P40855	PEX19_HUMAN	PEX19	35	DKAKPSPAPPS	S	PEX19_S35_M1	Unchanged
-0.53243	18.9914	-3.24896	0.00208053	0.01427	-2.25991	H	Q9ULU4:S682_M1	Q9ULU4	ZMYD8_HUMAN	ZMYND8	682	EKAKPSPHPIK	S	ZMYND8_S682_M1	Unchanged
-0.173302	21.7118	-0.819786	0.421689	0.615455	-6.17695	H	O60488:S57_M1	O60488	ACSL4_HUMAN	ACSL4	57	SDKPGSPYRSV	S	ACSL4_S57_M1	Unchanged
0.136367	17.1977	0.744159	0.463537	0.654003	-6.40207	H	P50542:S279_M1	P50542	PEX5_HUMAN	PEX5	279	FERAKSAIESD	S	PEX5_S279_M1	Unchanged
0.038511	14.8967	0.241413	0.810895	0.899647	-6.7199	H	Q13506:S356_M1	Q13506	NAB1_HUMAN	NAB1	356	QARAKSEELAA	S	NAB1_S356_M1	Unchanged
0.259156	14.4264	0.792388	0.440758	0.633506	-5.92179	H	Q9NRA0:S399_M2	Q9NRA0	SPHK2_HUMAN	SPHK2	399	LPRAKSELTLT	S	SPHK2_S399_M2	Unchanged
-0.0984858	23.2602	-0.805793	0.428382	0.62182	-6.33625	H	Q9NRA0:S399_M1	Q9NRA0	SPHK2_HUMAN	SPHK2	399	LPRAKSELTLT	S	SPHK2_S399_M1	Unchanged
2.43835	20.6807	13.0109	1.26295e-16	4.75241e-14	27.679	H	Q9Y580:S136_M1	Q9Y580	RBM7_HUMAN	RBM7	136	IQRSFSSPENF	S	RBM7_S136_M1	Up
0.611542	18.5215	2.13792	0.0452681	0.139929	-4.42062	H	Q9Y618:S2413_M2	Q9Y618	NCOR2_HUMAN	NCOR2	2413	SRKAKSPAPGL	S	NCOR2_S2413_M2	Unchanged
0.0653116	23.0998	0.474401	0.637175	0.786217	-7.02585	H	Q9Y618:S2413_M1	Q9Y618	NCOR2_HUMAN	NCOR2	2413	SRKAKSPAPGL	S	NCOR2_S2413_M1	Unchanged
-0.0290094	24.3763	-0.417463	0.678037	0.814497	-7.05146	H	Q15648:S1223_M1	Q15648	MED1_HUMAN	MED1	1223	SSKAKSPISSG	S	MED1_S1223_M1	Unchanged
-0.105411	21.4431	-1.18017	0.243233	0.43703	-6.44353	H	Q9Y4E1:S1169_M1	Q9Y4E1	WAC2C_HUMAN	WASHC2C	1169	GGKAKSPMFPA	S	WASHC2C_S1169_M1	Unchanged
-0.494263	20.7346	-2.77553	0.00784974	0.0391081	-3.45686	H	Q96MU7:S146_M2	Q96MU7	YTDC1_HUMAN	YTHDC1	146	ERRAKSPTPDG	S	YTHDC1_S146_M2	Unchanged
0.0307601	17.2386	0.226033	0.822162	0.905663	-7.04477	H	Q96MU7:S146_M1	Q96MU7	YTDC1_HUMAN	YTHDC1	146	ERRAKSPTPDG	S	YTHDC1_S146_M1	Unchanged
-0.0193591	25.6632	-0.250844	0.80291	0.894396	-7.10772	H	Q9HAU0:S855_M2	Q9HAU0	PKHA5_HUMAN	PLEKHA5	855	PPRAKSPTPES	S	PLEKHA5_S855_M2	Unchanged
-0.112032	27.2519	-1.59614	0.11693	0.268056	-5.8326	H	Q9HAU0:S855_M1	Q9HAU0	PKHA5_HUMAN	PLEKHA5	855	PPRAKSPTPES	S	PLEKHA5_S855_M1	Unchanged
0.522144	14.5825	1.77986	0.0958101	0.234818	-4.67622	H	Q8IYB3:S791_M2	Q8IYB3	SRRM1_HUMAN	SRRM1	791	VKKAKSPTPSP	S	SRRM1_S791_M2	Unchanged
-0.410563	20.2768	-2.63426	0.012515	0.0551222	-3.68003	H	P24588:S178_M1	P24588	AKAP5_HUMAN	AKAP5	178	ATKAKSTQDLS	S	AKAP5_S178_M1	Unchanged
-0.603151	20.3874	-3.51664	0.00111084	0.00874408	-1.517	H	A6ND36:S356_M1	A6ND36	FA83G_HUMAN	FAM83G	356	LVKAKSVDEIA	S	FAM83G_S356_M1	Unchanged
-0.107673	20.083	-0.223096	0.826759	0.908727	-6.07797	H	P24588:T179_M1	P24588	AKAP5_HUMAN	AKAP5	179	TKAKSTQDLSE	T	AKAP5_T179_M1	Unchanged
-0.0983001	19.9739	-0.660574	0.51252	0.693784	-6.77974	H	Q5TEJ8:T593_M1	Q5TEJ8	THMS2_HUMAN	THEMIS2	593	KPKAKTLPEFI	T	THEMIS2_T593_M1	Unchanged
0.00132141	21.0113	0.0141812	0.988739	0.994837	-7.13946	H	Q9H9D4:T322_M1	Q9H9D4	ZN408_HUMAN	ZNF408	322	PPRAKTPEPGA	T	ZNF408_T322_M1	Unchanged
0.277826	19.3543	1.08264	0.289032	0.487847	-6.06849	H	Q9H9D4:T322_M2	Q9H9D4	ZN408_HUMAN	ZNF408	322	PPRAKTPEPGA	T	ZNF408_T322_M2	Unchanged
-0.112335	15.2762	-0.686367	0.495807	0.680568	-6.84401	H	Q9NSY0:T409_M2	Q9NSY0	NRBP2_HUMAN	NRBP2	409	VQKAKTPTPEP	T	NRBP2_T409_M2	Unchanged
-0.378477	19.5512	-1.39806	0.181568	0.360897	-5.23843	H	Q9NSY0:T409_M1	Q9NSY0	NRBP2_HUMAN	NRBP2	409	VQKAKTPTPEP	T	NRBP2_T409_M1	Unchanged
0.150918	18.3838	1.18042	0.243454	0.43726	-6.40827	H	Q9NVT9:T144_M1	Q9NVT9	ARMC1_HUMAN	ARMC1	144	NKRAKTVVLHI	T	ARMC1_T144_M1	Unchanged
-0.0844194	19.7055	-0.560427	0.579395	0.743658	-6.57894	H	Q9NSY0:T411_M1	Q9NSY0	NRBP2_HUMAN	NRBP2	411	KAKTPTPEPFD	T	NRBP2_T411_M1	Unchanged
-0.00655738	20.2072	-0.0581711	0.953855	0.979764	-7.08163	H	Q8WUX9:S232_M1	Q8WUX9	CHMP7_HUMAN	CHMP7	232	PRAKVSPVNDV	S	CHMP7_S232_M1	Unchanged
-0.445456	17.8131	-1.50135	0.149985	0.318015	-5.35991	H	P42566:S140_M1	P42566	EPS15_HUMAN	EPS15	140	IFDSLSPVNGF	S	EPS15_S140_M1	Unchanged
-0.204382	21.8351	-2.56729	0.0131265	0.0572242	-3.99627	H	Q4KMP7:S132_M1	Q4KMP7	TB10B_HUMAN	TBC1D10B	132	AAGADSPKTEE	S	TBC1D10B_S132_M1	Unchanged
-0.164234	21.8197	-1.75058	0.0865898	0.218536	-5.56633	H	Q14160:S1279_M1	Q14160	SCRIB_HUMAN	SCRIB	1279	VPSAGSVQRVP	S	SCRIB_S1279_M1	Unchanged
-0.0462435	19.1103	-0.252255	0.802424	0.894084	-6.82109	H	Q9H5I5:S376_M1	Q9H5I5	PIEZ2_HUMAN	PIEZO2	376	KALACSPIQIT	S	PIEZO2_S376_M1	Unchanged
0.439662	14.545	2.47055	0.0181336	0.072577	-4.00805	H	Q9UBN7:S412_M1	Q9UBN7	HDAC6_HUMAN	HDAC6	412	CPMLESPGAPC	S	HDAC6_S412_M1	Unchanged
-0.55934	18.6608	-2.63831	0.0142153	0.0608264	-3.52369	H	P37837:S256_M1	P37837	TALDO_HUMAN	TALDO1	256	DFLTISPKLLG	S	TALDO1_S256_M1	Unchanged
0.315107	20.1144	2.65188	0.0105517	0.0487126	-3.79849	H	Q8TER5:S931_M1	Q8TER5	ARH40_HUMAN	ARHGEF40	931	ALDLGSPAALR	S	ARHGEF40_S931_M1	Unchanged
-0.125574	26.0136	-1.25623	0.214683	0.404352	-6.34095	H	Q63ZY3:S375_M1	Q63ZY3	KANK2_HUMAN	KANK2	375	PGRPESPPVFR	S	KANK2_S375_M1	Unchanged
2.43277	19.3463	15.3546	9.28714e-19	7.74911e-16	32.3704	H	Q8NDF8:S484_M1	Q8NDF8	PAPD5_HUMAN	TENT4B	484	GNRVGSQDVSL	S	TENT4B_S484_M1	Up
-0.128275	20.2771	-0.73307	0.467262	0.657228	-6.78456	H	P18206:S579_M1	P18206	VINC_HUMAN	VCL	579	SQLQDSLKDLK	S	VCL_S579_M1	Unchanged
-0.441916	15.5041	-3.76926	0.000443132	0.00421833	-0.782195	H	O60336:S819_M1	O60336	MABP1_HUMAN	MAPKBP1	819	LASVPSPALPR	S	MAPKBP1_S819_M1	Unchanged
-0.0850119	25.1081	-0.431117	0.668605	0.807705	-6.906	H	Q7Z6J2:T77_M1	Q7Z6J2	GRASP_HUMAN	TAMALIN	77	AVSGGTLPRRK	T	TAMALIN_T77_M1	Unchanged
-0.0264432	12.3839	-0.103081	0.919396	0.960896	-6.18964	H	Q86YV9:S663_M1	Q86YV9	HPS6_HUMAN	HPS6	663	ALGPSSPLLRS	S	HPS6_S663_M1	Unchanged
0.387078	23.5727	1.65822	0.105578	0.25076	-5.60244	H	Q32MZ4:S768_M1	Q32MZ4	LRRF1_HUMAN	LRRFIP1	768	ALDSNSLENDD	S	LRRFIP1_S768_M1	Unchanged
0.392842	21.6737	2.05319	0.0459371	0.141483	-5.00291	H	P13798:S187_M1	P13798	ACPH_HUMAN	APEH	187	LDVSASDDEIA	S	APEH_S187_M1	Unchanged
0.288177	20.3711	1.02423	0.312435	0.511349	-6.37814	H	P25054:S780_M1	P25054	APC_HUMAN	APC	780	NIDNLSPKASH	S	APC_S780_M1	Unchanged
-0.323902	24.0693	-3.45874	0.00110886	0.0087321	-1.6799	H	Q8N3X1:S432_M1	Q8N3X1	FNBP4_HUMAN	FNBP4	432	SVSGSSPRSDI	S	FNBP4_S432_M1	Unchanged
0.0877122	18.8327	0.38336	0.705024	0.831037	-6.54464	H	Q00610:Y634_M1	Q00610	CLH1_HUMAN	CLTC	634	HFTDLYDIKRA	Y	CLTC_Y634_M1	Unchanged
-0.159818	17.534	-0.55282	0.587311	0.750406	-6.2244	H	P35579:S751_M1	P35579	MYH9_HUMAN	MYH9	751	ALELDSNLYRI	S	MYH9_S751_M1	Unchanged
-0.344501	20.692	-3.7745	0.000408523	0.00394166	-0.759812	H	Q9Y617:S331_M1	Q9Y617	SERC_HUMAN	PSAT1	331	ELNMLSLKGHR	S	PSAT1_S331_M1	Unchanged
-0.00421424	24.9444	-0.0261059	0.979348	0.990939	-6.8037	H	Q66K74:T638_M2	Q66K74	MAP1S_HUMAN	MAP1S	638	IPRPRTPSPES	T	MAP1S_T638_M2	Unchanged
0.138461	22.7122	1.7982	0.0778772	0.203367	-5.55085	H	Q9NYV6:S44_M1	Q9NYV6	RRN3_HUMAN	RRN3	44	NDFFNSPPRKT	S	RRN3_S44_M1	Unchanged
-0.17288	17.8831	-1.21315	0.234331	0.426785	-6.08861	H	O15068:S975_M1	O15068	MCF2L_HUMAN	MCF2L	975	APTSTSPSRGN	S	MCF2L_S975_M1	Unchanged
-0.26053	27.6031	-3.15322	0.0026658	0.0172204	-2.53034	H	P00558:S203_M1	P00558	PGK1_HUMAN	PGK1	203	AKALESPERPF	S	PGK1_S203_M1	Unchanged
-0.146575	19.2221	-0.764337	0.451135	0.642582	-6.39748	H	Q15022:S726_M1	Q15022	SUZ12_HUMAN	SUZ12	726	ALETDSVSGVS	S	SUZ12_S726_M1	Unchanged
-0.244702	21.1819	-3.01528	0.00394474	0.0232006	-2.89486	H	Q2LD37:T3996_M1	Q2LD37	BLTP1_HUMAN	BLTP1	3996	ETIPITPVERN	T	BLTP1_T3996_M1	Unchanged
-0.00899085	21.2116	-0.0675927	0.946433	0.975641	-7.00618	H	Q0VDD7:S370_M1	Q0VDD7	BRME1_HUMAN	BRME1	370	AISPASPRRKA	S	BRME1_S370_M1	Unchanged
0.155122	20.8884	0.901986	0.372508	0.570109	-6.54958	H	Q86W92:S37_M1	Q86W92	LIPB1_HUMAN	PPFIBP1	37	IFDCQSPTSPF	S	PPFIBP1_S37_M1	Unchanged
-0.17093	19.9045	-0.782665	0.442292	0.634758	-6.29212	H	Q86W92:S40_M1	Q86W92	LIPB1_HUMAN	PPFIBP1	40	CQSPTSPFMGS	S	PPFIBP1_S40_M1	Unchanged
0.663877	13.7682	2.7602	0.0107306	0.0492892	-3.19595	H	O95201:S94_M1	O95201	RHIT_HUMAN	ZNF205	94	GGALPSPRIPV	S	ZNF205_S94_M1	Unchanged
-0.554386	15.2102	-2.38955	0.0264865	0.0948894	-3.89791	H	Q8TER5:T1406_M1	Q8TER5	ARH40_HUMAN	ARHGEF40	1406	ALGERTLSALL	T	ARHGEF40_T1406_M1	Unchanged
-0.0771558	20.5154	-0.391795	0.69736	0.826165	-6.81462	H	Q15139:S910_M1	Q15139	KPCD1_HUMAN	PRKD1	910	LGERVSIL	S	PRKD1_S910_M1	Unchanged
-0.495723	18.5745	-3.13794	0.00391672	0.0230641	-2.44462	H	Q9H4Z2:S1007_M1	Q9H4Z2	ZN335_HUMAN	ZNF335	1007	LAVPPSPPSAA	S	ZNF335_S1007_M1	Unchanged
-0.0147107	16.9291	-0.0769369	0.939003	0.972026	-7.05731	H	Q5TC12:S40_M1	Q5TC12	ATPF1_HUMAN	ATPAF1	40	GLGLVSPAQLR	S	ATPAF1_S40_M1	Unchanged
0.0110097	21.4227	0.0928371	0.926637	0.96558	-6.81784	H	Q15155:S1205_M1	Q15155	NOMO1_HUMAN	NOMO1	1205	AASDNSGPEDA	S	NOMO1_S1205_M1	Unchanged
0.0559421	21.0764	0.516335	0.608486	0.765886	-6.78314	H	Q7Z2K8:S737_M1	Q7Z2K8	GRIN1_HUMAN	GPRIN1	737	LGSARSPEGAR	S	GPRIN1_S737_M1	Unchanged
-0.149888	22.4687	-1.56209	0.126413	0.282322	-5.7628	H	O94876:S414_M1	O94876	TMCC1_HUMAN	TMCC1	414	SNFQSSPKYGS	S	TMCC1_S414_M1	Unchanged
-0.654059	18.837	-1.76752	0.0905991	0.225781	-5.11121	H	Q5SW79:S1560_M1	Q5SW79	CE170_HUMAN	CEP170	1560	FENAESEADFS	S	CEP170_S1560_M1	Unchanged
-0.145943	18.9309	-0.636254	0.530243	0.707297	-6.51134	H	Q8IVT5:T270_M2	Q8IVT5	KSR1_HUMAN	KSR1	270	LHSFITPPTTP	T	KSR1_T270_M2	Unchanged
-0.309987	19.7112	-1.86018	0.0735194	0.19558	-5.05089	H	Q8IVT5:T270_M1	Q8IVT5	KSR1_HUMAN	KSR1	270	LHSFITPPTTP	T	KSR1_T270_M1	Unchanged
-0.124221	16.6381	-0.239995	0.81488	0.901971	-5.72674	H	Q8IVT5:T274_M1	Q8IVT5	KSR1_HUMAN	KSR1	274	ITPPTTPQLRR	T	KSR1_T274_M1	Unchanged
0.335312	17.6577	2.03121	0.0499548	0.150193	-4.90113	H	Q9UPN3:S5808_M1	Q9UPN3	MACF1_HUMAN	MACF1	5808	IAQLPSPAIDH	S	MACF1_S5808_M1	Unchanged
-0.241386	23.8834	-2.24664	0.0288791	0.101098	-4.69966	H	P11831:S224_M1	P11831	SRF_HUMAN	SRF	224	LNSPDSPPRSD	S	SRF_S224_M1	Unchanged
-0.0423148	23.9961	-0.522952	0.6032	0.763024	-7.00145	H	Q5SW96:S14_M1	Q5SW96	ARH_HUMAN	LDLRAP1	14	RALIRSPSLAK	S	LDLRAP1_S14_M1	Unchanged
-0.0790527	20.2513	-0.393707	0.697476	0.82625	-6.49276	H	Q9Y6M7:S1188_M1	Q9Y6M7	S4A7_HUMAN	SLC4A7	1188	KALKYSPDKPV	S	SLC4A7_S1188_M1	Unchanged
-0.0817684	20.7885	-0.95843	0.342784	0.541653	-6.60511	H	Q96BT3:S47_M1	Q96BT3	CENPT_HUMAN	CENPT	47	LLETASPRKLS	S	CENPT_S47_M1	Unchanged
-0.14672	16.7895	-1.14439	0.258298	0.453771	-6.41156	H	O14818:S201_M1	O14818	PSA7_HUMAN	PSMA7	201	LEVVQSGGKNI	S	PSMA7_S201_M1	Unchanged
-0.357154	15.4007	-1.5425	0.13203	0.290448	-5.67471	H	P33993:S365_M1	P33993	MCM7_HUMAN	MCM7	365	GGVDQSPRGMK	S	MCM7_S365_M1	Unchanged
-0.972074	14.1152	-2.68292	0.0165499	0.0678363	-3.2826	H	O60315:S641_M1	O60315	ZEB2_HUMAN	ZEB2	641	LSSVLSEKGMT	S	ZEB2_S641_M1	Unchanged
-0.0754918	21.4118	-0.54774	0.588425	0.751136	-6.59408	H	Q9UQ80:S361_M1	Q9UQ80	PA2G4_HUMAN	PA2G4	361	ALLQSSASRKT	S	PA2G4_S361_M1	Unchanged
0.479736	20.2616	4.51387	3.60914e-05	0.000549706	1.57246	H	Q13322:S418_M1	Q13322	GRB10_HUMAN	GRB10	418	RKALLSPFSTP	S	GRB10_S418_M1	Unchanged
0.0429925	16.9696	0.153972	0.878884	0.939906	-6.69398	H	Q5SXM2:S561_M1	Q5SXM2	SNPC4_HUMAN	SNAPC4	561	DRALLSPQYMV	S	SNAPC4_S561_M1	Unchanged
-0.0741842	26.5305	-0.913044	0.365379	0.563095	-6.72077	H	Q9UNF1:S247_M1	Q9UNF1	MAGD2_HUMAN	MAGED2	247	LLSLRSPKARR	S	MAGED2_S247_M1	Unchanged
-0.00447279	16.5454	-0.0236592	0.981307	0.991536	-6.69615	H	O75592:S3932_M1	O75592	MYCB2_HUMAN	MYCBP2	3932	KALLSSPEGEE	S	MYCBP2_S3932_M1	Unchanged
-0.508266	19.0424	-3.87623	0.000295864	0.00303743	-0.451913	H	P00390:T383_M1	P00390	GSHR_HUMAN	GSR	383	GKALLTPVAIA	T	GSR_T383_M1	Unchanged
-0.0777648	20.9576	-0.26357	0.793671	0.887659	-6.84734	H	P14923:S182_M1	P14923	PLAK_HUMAN	JUP	182	RALMGSPQLVA	S	JUP_S182_M1	Unchanged
0.00688846	20.902	0.0642467	0.949067	0.977017	-7.02559	H	Q9H8V3:S866_M1	Q9H8V3	ECT2_HUMAN	ECT2	866	SVEGRSPSSND	S	ECT2_S866_M1	Unchanged
0.3557	20.1824	1.72406	0.0909158	0.226212	-5.63444	H	Q8IWR0:T210_M1	Q8IWR0	Z3H7A_HUMAN	ZC3H7A	210	EPDLLTPRQEA	T	ZC3H7A_T210_M1	Unchanged
0.109865	16.4673	0.644871	0.522818	0.701833	-6.75486	H	Q8IX01:S224_M1	Q8IX01	SUGP2_HUMAN	SUGP2	224	VDQEGSLLGKG	S	SUGP2_S224_M1	Unchanged
0.0745937	20.4724	0.659642	0.512358	0.693613	-6.92015	H	Q6ZSY5:S547_M1	Q6ZSY5	PPR3F_HUMAN	PPP1R3F	547	ERALNSALAEE	S	PPP1R3F_S547_M1	Unchanged
0.0264739	18.1749	0.143643	0.887243	0.944642	-6.53319	H	Q8ND04:S895_M1	Q8ND04	SMG8_HUMAN	SMG8	895	YILSSSQGRGL	S	SMG8_S895_M1	Unchanged
0.393187	21.1299	2.79608	0.00898489	0.0431575	-3.23608	H	Q8WWQ0:S1560_M1	Q8WWQ0	PHIP_HUMAN	PHIP	1560	LNTLSSPGQSS	S	PHIP_S1560_M1	Unchanged
0.254639	22.7106	2.84875	0.00624787	0.0330402	-3.31948	H	P17029:S208_M1	P17029	ZKSC1_HUMAN	ZKSCAN1	208	PPHEGSPRDQA	S	ZKSCAN1_S208_M1	Unchanged
0.260959	21.4973	1.69143	0.100572	0.242595	-5.42074	H	O76021:T415_M1	O76021	RL1D1_HUMAN	RSL1D1	415	LPASETPKAAE	T	RSL1D1_T415_M1	Unchanged
-0.15561	22.9341	-0.929432	0.362902	0.560499	-6.13656	H	O14924:S850_M1	O14924	RGS12_HUMAN	RGS12	850	QQVPSSPASKH	S	RGS12_S850_M1	Unchanged
-0.657833	19.7338	-2.67493	0.0146867	0.0622739	-3.31939	H	Q8IXS8:T30_M1	Q8IXS8	HYCC2_HUMAN	HYCC2	30	TSYAATLHRKK	T	HYCC2_T30_M1	Unchanged
-0.0716794	22.6264	-0.745496	0.460598	0.651088	-6.65396	H	Q8N554:S599_M1	Q8N554	ZN276_HUMAN	ZNF276	599	PPGPPSPSVTT	S	ZNF276_S599_M1	Unchanged
-0.0496193	18.8438	-0.211974	0.834697	0.91363	-6.40598	H	Q9UPY3:S1015_M1	Q9UPY3	DICER_HUMAN	DICER1	1015	KALPLSSAEKR	S	DICER1_S1015_M1	Unchanged
0.200464	22.5211	1.4326	0.164521	0.338441	-5.64057	H	Q9UPY3:S1016_M1	Q9UPY3	DICER_HUMAN	DICER1	1016	ALPLSSAEKRK	S	DICER1_S1016_M1	Unchanged
-0.0757796	17.5936	-0.251362	0.804434	0.895469	-6.41519	H	Q8WZA9:S466_M1	Q8WZA9	IRGQ_HUMAN	IRGQ	466	ALPPASPSAAR	S	IRGQ_S466_M1	Unchanged
-0.282799	21.3534	-2.85692	0.00611072	0.032503	-3.29907	H	Q8N6T7:T294_M1	Q8N6T7	SIR6_HUMAN	SIRT6	294	LPRPPTPKLEP	T	SIRT6_T294_M1	Unchanged
2.43221	19.9929	6.5599	2.276e-07	7.49206e-06	7.01539	H	Q6IQ49:S373_M1	Q6IQ49	SDE2_HUMAN	SDE2	373	AKLQESQPGNA	S	SDE2_S373_M1	Up
0.198661	18.7956	0.993534	0.327536	0.526556	-6.32082	H	Q07912:Y284_M1	Q07912	ACK1_HUMAN	TNK2	284	QNDDHYVMQEH	Y	TNK2_Y284_M1	Unchanged
-0.193964	27.0632	-2.82555	0.00665343	0.0345377	-3.37726	H	Q9UQ35:T1492_M1	Q9UQ35	SRRM2_HUMAN	SRRM2	1492	KALPQTPRPRS	T	SRRM2_T1492_M1	Unchanged
-0.154288	21.3496	-0.746604	0.461833	0.652264	-6.34703	H	Q9UPT8:S904_M2	Q9UPT8	ZC3H4_HUMAN	ZC3H4	904	SKPEGSLHSSP	S	ZC3H4_S904_M2	Unchanged
-0.494537	25.2609	-2.32588	0.0329156	0.111506	-3.93519	H	Q9UPT8:S907_M1	Q9UPT8	ZC3H4_HUMAN	ZC3H4	907	EGSLHSSPVGP	S	ZC3H4_S907_M1	Unchanged
-0.592126	22.5957	-2.70173	0.0131319	0.0572242	-3.34577	H	Q9UPT8:S908_M1	Q9UPT8	ZC3H4_HUMAN	ZC3H4	908	GSLHSSPVGPS	S	ZC3H4_S908_M1	Unchanged
-0.227344	15.4023	-0.648161	0.525707	0.703987	-6.06439	H	O43488:S287_M1	O43488	ARK72_HUMAN	AKR7A2	287	AAYGASAPSVT	S	AKR7A2_S287_M1	Unchanged
0.0203653	25.2364	0.264651	0.792352	0.886959	-7.08107	H	Q96AQ6:S43_M1	Q96AQ6	PBIP1_HUMAN	PBXIP1	43	LQAPHSPSKTD	S	PBXIP1_S43_M1	Unchanged
0.261701	14.6959	0.724454	0.477767	0.66571	-6.13533	H	Q6ZSZ6:S364_M1	Q6ZSZ6	TSH1_HUMAN	TSHZ1	364	LAPPCSPEPAG	S	TSHZ1_S364_M1	Unchanged
0.541024	15.6801	1.43286	0.171543	0.348111	-5.28194	H	P49589:S307_M1	P49589	SYCC_HUMAN	CARS1	307	GDLSISADRLS	S	CARS1_S307_M1	Unchanged
-0.184667	18.4014	-1.17984	0.24431	0.438183	-6.33703	H	O95835:S84_M1	O95835	LATS1_HUMAN	LATS1	84	QEIRNSLLPFA	S	LATS1_S84_M1	Unchanged
0.195992	23.7216	2.2412	0.0300292	0.104136	-4.62661	H	Q14669:S100_M1	Q14669	TRIPC_HUMAN	TRIP12	100	LQHTESPSETN	S	TRIP12_S100_M1	Unchanged
-0.107863	23.7985	-1.02813	0.308585	0.50772	-6.60965	H	Q12802:S983_M1	Q12802	AKP13_HUMAN	AKAP13	983	LQLSNSPGASS	S	AKAP13_S983_M1	Unchanged
0.351574	20.6729	2.32387	0.0249644	0.0909093	-4.4381	H	Q6NYC8:S401_M1	Q6NYC8	PPR18_HUMAN	PPP1R18	401	CCSVPSPLPPE	S	PPP1R18_S401_M1	Unchanged
-0.381617	19.9106	-2.02477	0.052293	0.154893	-4.83167	H	Q8NAC3:T772_M1	Q8NAC3	I17RC_HUMAN	IL17RC	772	FHPPGTPAPGR	T	IL17RC_T772_M1	Unchanged
-0.181055	22.2625	-2.4656	0.0169711	0.0689294	-4.22743	H	P46940:S330_M1	P46940	IQGA1_HUMAN	IQGAP1	330	FRALQSPALGL	S	IQGAP1_S330_M1	Unchanged
-0.465244	22.4794	-2.94908	0.00567364	0.0308014	-2.95207	H	Q6PFW1:S964_M1	Q6PFW1	VIP1_HUMAN	PPIP5K1	964	RALQTSPQPPE	S	PPIP5K1_S964_M1	Unchanged
-0.10882	21.3926	-0.931005	0.35618	0.554421	-6.69285	H	P51788:T20_M1	P51788	CLCN2_HUMAN	CLCN2	20	LQYEQTLMYGR	T	CLCN2_T20_M1	Unchanged
0.561561	23.9685	6.19327	9.09928e-08	3.39076e-06	7.42203	H	P48960:S831_M1	P48960	AGRE5_HUMAN	ADGRE5	831	RALRASESGI	S	ADGRE5_S831_M1	Unchanged
0.155536	19.1541	0.800534	0.429765	0.62298	-6.47692	H	P98174:S92_M1	P98174	FGD1_HUMAN	FGD1	92	RALRFSYHLEG	S	FGD1_S92_M1	Unchanged
0.15997	21.2556	1.04942	0.298965	0.498258	-6.56237	H	O75382:S427_M1	O75382	TRIM3_HUMAN	TRIM3	427	GDLPPSPDDVK	S	TRIM3_S427_M1	Unchanged
-0.0129109	21.9018	-0.0713987	0.943479	0.974179	-6.9091	H	Q6XZF7:T617_M1	Q6XZF7	DNMBP_HUMAN	DNMBP	617	PPRPCTPVSTS	T	DNMBP_T617_M1	Unchanged
-0.0594933	24.6385	-0.746765	0.458657	0.649225	-6.83555	H	O75151:S655_M1	O75151	PHF2_HUMAN	PHF2	655	LRPPTSPGVFG	S	PHF2_S655_M1	Unchanged
-0.239307	10.5951	-0.656209	0.52258	0.701667	-5.91155	H	Q8N8E2:S96_M1	Q8N8E2	ZN513_HUMAN	ZNF513	96	GGRALSAESEV	S	ZNF513_S96_M1	Unchanged
-0.0264472	15.8451	-0.184842	0.854137	0.925077	-7.06603	H	O43822:S136_M1	O43822	CF410_HUMAN	CFAP410	136	LSRALSEGEEI	S	CFAP410_S136_M1	Unchanged
-0.163827	21.9792	-1.34982	0.182958	0.362833	-6.22139	H	Q02156:S368_M1	Q02156	KPCE_HUMAN	PRKCE	368	IRKALSFDNRG	S	PRKCE_S368_M1	Unchanged
0.156353	21.7906	1.1851	0.241296	0.434934	-6.43778	H	Q9P206:S858_M2	Q9P206	NHSL3_HUMAN	NHSL3	858	LRRALSGRASP	S	NHSL3_S858_M2	Unchanged
-0.370244	17.7665	-1.43013	0.169198	0.345177	-5.38758	H	Q9Y450:S117_M1	Q9Y450	HBS1L_HUMAN	HBS1L	117	VQKALSGVLEQ	S	HBS1L_S117_M1	Unchanged
-0.865352	20.9049	-1.60354	0.12475	0.280206	-5.28069	H	Q9Y3M8:S411_M1	Q9Y3M8	STA13_HUMAN	STARD13	411	FPKALSIESLS	S	STARD13_S411_M1	Unchanged
-0.480685	18.4406	-2.64367	0.0140421	0.0602734	-3.51288	H	Q15772:S269_M1	Q15772	SPEG_HUMAN	SPEG	269	RGRALSIHVSV	S	SPEG_S269_M1	Unchanged
0.416386	18.8446	3.05139	0.00375065	0.0223121	-2.76459	H	P10070:S234_M1	P10070	GLI2_HUMAN	GLI2	234	RKRALSISPLS	S	GLI2_S234_M1	Unchanged
-0.122891	18.0337	-0.43208	0.670632	0.809338	-6.39098	H	Q68CZ2:S1335_M1	Q68CZ2	TENS3_HUMAN	TNS3	1335	IQKALSITLVQ	S	TNS3_S1335_M1	Unchanged
0.124154	24.1104	1.32608	0.190536	0.372968	-6.26379	H	Q5SNT2:S454_M1	Q5SNT2	TM201_HUMAN	TMEM201	454	LSRALSLGTIP	S	TMEM201_S454_M1	Unchanged
0.402052	22.9038	5.28287	2.46833e-06	5.83371e-05	4.18301	H	Q08357:S316_M1	Q08357	S20A2_HUMAN	SLC20A2	316	YGRALSMTHGS	S	SLC20A2_S316_M1	Unchanged
0.0504419	20.0842	0.415343	0.679754	0.81564	-6.99108	H	Q96JN8:S502_M1	Q96JN8	NEUL4_HUMAN	NEURL4	502	ILRALSPEGAL	S	NEURL4_S502_M1	Unchanged
-0.292028	22.1641	-3.55616	0.000805172	0.00680108	-1.40446	H	O15417:S1857_M1	O15417	TNC18_HUMAN	TNRC18	1857	RERALSPGLEE	S	TNRC18_S1857_M1	Unchanged
-0.0185356	22.4262	-0.0829191	0.934236	0.969341	-7.12469	H	Q13207:S705_M2	Q13207	TBX2_HUMAN	TBX2	705	SQRALSPGRES	S	TBX2_S705_M2	Unchanged
-0.100744	16.1209	-0.45595	0.652116	0.796163	-6.61742	H	O00444:S817_M1	O00444	PLK4_HUMAN	PLK4	817	SPKALSPPPSV	S	PLK4_S817_M1	Unchanged
-0.363659	25.3695	-4.40386	5.23577e-05	0.000754919	1.21267	H	O14686:S4738_M1	O14686	KMT2D_HUMAN	KMT2D	4738	EDRALSPVIPL	S	KMT2D_S4738_M1	Unchanged
2.42355	18.7251	10.7583	5.50267e-14	1.02142e-11	21.7144	H	Q99575:S584_M1	Q99575	POP1_HUMAN	POP1	584	LLVPGSQLILG	S	POP1_S584_M1	Up
-0.389592	23.7811	-4.92172	8.84077e-06	0.000171898	2.93821	H	Q765P7:S579_M1	Q765P7	MTSS2_HUMAN	MTSS2	579	VRRALSSAGPI	S	MTSS2_S579_M1	Unchanged
-0.121479	15.1329	-0.497886	0.622003	0.774769	-6.61134	H	Q9HD42:S101_M1	Q9HD42	CHM1A_HUMAN	CHMP1A	101	LDKALSTMDLQ	S	CHMP1A_S101_M1	Unchanged
0.740867	17.7511	2.89357	0.00878184	0.0424301	-2.90672	H	P29084:S18_M1	P29084	T2EB_HUMAN	GTF2E2	18	KKRALSTPVVE	S	GTF2E2_S18_M1	Unchanged
-0.453777	15.8963	-1.53474	0.146124	0.312135	-5.18915	H	Q9BSQ5:S393_M1	Q9BSQ5	CCM2_HUMAN	CCM2	393	HRRALSTTSSS	S	CCM2_S393_M1	Unchanged
0.17044	16.9487	0.583753	0.564907	0.73355	-6.37054	H	Q9BVG8:S88_M1	Q9BVG8	KIFC3_HUMAN	KIFC3	88	QCRALSVDWAG	S	KIFC3_S88_M1	Unchanged
-0.381385	16.387	-1.60417	0.123845	0.278564	-5.28272	H	P31948:S16_M1	P31948	STIP1_HUMAN	STIP1	16	GNKALSVGNID	S	STIP1_S16_M1	Unchanged
0.331395	17.4877	1.38198	0.175571	0.353272	-5.8189	H	Q5T4S7:S3860_M1	Q5T4S7	UBR4_HUMAN	UBR4	3860	QYRALSVLGCG	S	UBR4_S3860_M1	Unchanged
-0.156224	21.12	-1.44561	0.154444	0.324587	-6.08114	H	Q6R327:S1385_M1	Q6R327	RICTR_HUMAN	RICTOR	1385	FMKALSYASLD	S	RICTOR_S1385_M1	Unchanged
-0.00626369	19.3956	-0.0519003	0.958906	0.982135	-6.8723	H	Q14687:S909_M1	Q14687	GSE1_HUMAN	GSE1	909	DSLTNSPRDSP	S	GSE1_S909_M1	Unchanged
-0.296334	16.9492	-1.122	0.275371	0.472304	-5.86981	H	P56177:S209_M1	P56177	DLX1_HUMAN	DLX1	209	ALSAGSPPVPP	S	DLX1_S209_M1	Unchanged
0.00335584	25.3665	0.0383051	0.969589	0.987036	-7.13882	H	Q9Y250:S233_M1	Q9Y250	LZTS1_HUMAN	LZTS1	233	KALSFSDGGSK	S	LZTS1_S233_M1	Unchanged
-0.127085	19.2868	-0.606496	0.548648	0.721716	-6.62314	H	O75420:S24_M2	O75420	GGYF1_HUMAN	GIGYF1	24	GGSVASPPPSP	S	GIGYF1_S24_M2	Unchanged
-0.23336	22.8445	-2.36991	0.0215615	0.0821006	-4.42877	H	O75420:S24_M1	O75420	GGYF1_HUMAN	GIGYF1	24	GGSVASPPPSP	S	GIGYF1_S24_M1	Unchanged
0.0461444	19.446	0.351669	0.726948	0.845917	-6.90781	H	O75069:S464_M1	O75069	TMCC2_HUMAN	TMCC2	464	RALSGSATLVS	S	TMCC2_S464_M1	Unchanged
0.566132	20.0185	2.72313	0.0110658	0.0504105	-3.40546	H	Q9Y314:S138_M1	Q9Y314	NOSIP_HUMAN	NOSIP	138	ALSGTSPDDVQ	S	NOSIP_S138_M1	Unchanged
2.42303	20.8715	12.1614	2.9969e-14	5.80945e-12	22.3739	H	Q8N1G2:S66_M1	Q8N1G2	CMTR1_HUMAN	CMTR1	66	QHSSDSFDDAF	S	CMTR1_S66_M1	Up
0.105187	20.3798	0.585165	0.563178	0.732267	-6.59455	H	Q08357:S324_M1	Q08357	S20A2_HUMAN	SLC20A2	324	HGSVKSPISNG	S	SLC20A2_S324_M1	Unchanged
-0.0399235	19.4472	-0.251128	0.803882	0.895011	-6.58221	H	Q13207:S710_M1	Q13207	TBX2_HUMAN	TBX2	710	SPGRESPK	S	TBX2_S710_M1	Unchanged
-0.0528327	23.4112	-0.264944	0.793089	0.887318	-6.66176	H	Q6Y7W6:S26_M2	Q6Y7W6	GGYF2_HUMAN	GIGYF2	26	GGSITSPPLSP	S	GIGYF2_S26_M2	Unchanged
-0.209344	27.0311	-2.94347	0.00485216	0.0271956	-3.07357	H	Q6Y7W6:S26_M1	Q6Y7W6	GGYF2_HUMAN	GIGYF2	26	GGSITSPPLSP	S	GIGYF2_S26_M1	Unchanged
0.159458	22.9341	1.03443	0.305946	0.505416	-6.56041	H	Q6Y7W6:S30_M1	Q6Y7W6	GGYF2_HUMAN	GIGYF2	30	TSPPLSPALPK	S	GIGYF2_S30_M1	Unchanged
0.706165	20.5406	1.33112	0.193638	0.376811	-5.89203	H	P11717:S2409_M1	P11717	MPRI_HUMAN	IGF2R	2409	GDDQDSEDEVL	S	IGF2R_S2409_M1	Unchanged
0.368637	21.0809	2.24382	0.0309696	0.106537	-4.53424	H	P54253:S88_M1	P54253	ATX1_HUMAN	ATXN1	88	TGLDYSPPSAP	S	ATXN1_S88_M1	Unchanged
-0.0266182	22.3013	-0.186918	0.853318	0.924572	-6.53979	H	Q6R327:S1388_M1	Q6R327	RICTR_HUMAN	RICTOR	1388	ALSYASLDKED	S	RICTOR_S1388_M1	Unchanged
-0.409652	15.672	-2.33653	0.0246024	0.0901527	-4.37745	H	Q9BSJ8:T553_M1	Q9BSJ8	ESYT1_HUMAN	ESYT1	553	DSRALTLGALT	T	ESYT1_T553_M1	Unchanged
-0.246645	17.6732	-1.76209	0.0843332	0.214616	-5.56472	H	Q9H6A9:T628_M1	Q9H6A9	PCX3_HUMAN	PCNX3	628	HSRALTLPSAL	T	PCNX3_T628_M1	Unchanged
0.0309793	19.42	0.337996	0.73671	0.851853	-7.08178	H	Q9UJX4:T232_M1	Q9UJX4	APC5_HUMAN	ANAPC5	232	ETKALTPASLQ	T	ANAPC5_T232_M1	Unchanged
0.00426086	20.0647	0.0391906	0.968899	0.986706	-7.09332	H	Q5HY92:T400_M1	Q5HY92	FIGN_HUMAN	FIGN	400	SSRALTPPSYS	T	FIGN_T400_M1	Unchanged
0.159948	20.8548	1.11186	0.276501	0.473527	-6.10876	H	Q15723:T497_M1	Q15723	ELF2_HUMAN	ELF2	497	AVRALTPVSIA	T	ELF2_T497_M1	Unchanged
0.242354	18.8319	1.23376	0.229927	0.422091	-5.87259	H	P26038:T526_M1	P26038	MOES_HUMAN	MSN	526	HLKALTSELAN	T	MSN_T526_M1	Unchanged
0.252346	20.0951	1.27245	0.214617	0.404271	-5.87922	H	O95425:S961_M1	O95425	SVIL_HUMAN	SVIL	961	LTGRDSGMEKY	S	SVIL_S961_M1	Unchanged
-0.218811	14.7746	-0.634835	0.534694	0.711307	-6.11888	H	Q86VP6:S638_M1	Q86VP6	CAND1_HUMAN	CAND1	638	TLIAGSPLKID	S	CAND1_S638_M1	Unchanged
-0.0736948	15.5344	-0.360293	0.722283	0.842839	-6.47332	H	Q9UJX4:S235_M1	Q9UJX4	APC5_HUMAN	ANAPC5	235	ALTPASLQKEL	S	ANAPC5_S235_M1	Unchanged
0.164545	23.5688	1.00004	0.323204	0.522332	-6.48698	H	P04920:S144_M1	P04920	B3A2_HUMAN	SLC4A2	144	ALTQPSPVSTP	S	SLC4A2_S144_M1	Unchanged
2.41781	20.7685	7.85343	5.10472e-10	3.54944e-08	12.6813	H	Q9Y2W1:S575_M1	Q9Y2W1	TR150_HUMAN	THRAP3	575	NVRMDSFDEDL	S	THRAP3_S575_M1	Up
-0.218794	11.7921	-0.877369	0.386893	0.583576	-6.33449	H	P04843:S535_M1	P04843	RPN1_HUMAN	RPN1	535	IALLQSRLKTE	S	RPN1_S535_M1	Unchanged
0.429971	21.3303	3.39094	0.00148819	0.011067	-1.85023	H	P52948:T546_M1	P52948	NUP98_HUMAN	NUP98	546	QKALTTPTHYK	T	NUP98_T546_M1	Unchanged
0.471857	19.4238	1.13299	0.278199	0.47556	-5.55572	H	P52948:T546_M2	P52948	NUP98_HUMAN	NUP98	546	QKALTTPTHYK	T	NUP98_T546_M2	Unchanged
-0.486112	26.3405	-4.63421	2.39337e-05	0.000388588	1.97044	H	P19338:T121_M1	P19338	NUCL_HUMAN	NCL	121	KALVATPGKKG	T	NCL_T121_M1	Unchanged
0.11592	27.5049	1.11042	0.271863	0.468846	-6.52246	H	Q9H6F5:S47_M1	Q9H6F5	CCD86_HUMAN	CCDC86	47	TREPGSPPSVQ	S	CCDC86_S47_M1	Unchanged
0.539946	20.3765	4.029	0.000209695	0.00231279	-0.0232455	H	Q9H4L5:S437_M1	Q9H4L5	OSBL3_HUMAN	OSBPL3	437	LVHQLSNESRL	S	OSBPL3_S437_M1	Unchanged
-0.0380724	17.7498	-0.252034	0.802696	0.894209	-6.76707	H	P18858:S819_M1	P18858	DNLI1_HUMAN	LIG1	819	ALVLPSPRPYV	S	LIG1_S819_M1	Unchanged
0.318186	22.5361	0.795884	0.431844	0.62519	-6.50221	H	Q5VTR2:S138_M1	Q5VTR2	BRE1A_HUMAN	RNF20	138	EPDSDSNQERK	S	RNF20_S138_M1	Unchanged
0.158108	19.3549	1.10932	0.274516	0.471514	-6.3037	H	Q9BWN1:S29_M1	Q9BWN1	PRR14_HUMAN	PRR14	29	LWGARSPKRPR	S	PRR14_S29_M1	Unchanged
-0.393342	19.7983	-4.40368	5.37194e-05	0.000769924	1.20212	H	Q9NV58:S599_M1	Q9NV58	RN19A_HUMAN	RNF19A	599	KAMAGSILNSY	S	RNF19A_S599_M1	Unchanged
0.00492607	18.3235	0.0133587	0.989491	0.995248	-6.30958	H	Q5T011:T2954_M1	Q5T011	SZT2_HUMAN	SZT2	2954	MAILGTEGRGS	T	SZT2_T2954_M1	Unchanged
-0.172386	19.1468	-1.26499	0.213855	0.40339	-6.10736	H	P46013:T2268_M1	P46013	KI67_HUMAN	MKI67	2268	GKAMDTPKPAG	T	MKI67_T2268_M1	Unchanged
-0.0405027	18.9715	-0.303924	0.762509	0.867434	-7.03712	H	P46013:T2389_M1	P46013	KI67_HUMAN	MKI67	2389	GKAMDTPKPAV	T	MKI67_T2389_M1	Unchanged
0.405844	17.0821	2.27731	0.0286954	0.100638	-4.4624	H	Q8N257:S65_M1	Q8N257	H2B3B_HUMAN	H2BC26	65	MGIMNSFVNDI	S	H2BC26_S65_M1	Unchanged
0.0699578	18.1031	0.309512	0.759337	0.865486	-6.61256	H	Q9NPI1:S621_M1	Q9NPI1	BRD7_HUMAN	BRD7	621	GISIPSPVMEN	S	BRD7_S621_M1	Unchanged
0.699512	20.3925	3.46136	0.00225651	0.0150992	-1.60278	H	Q92879:S179_M1	Q92879	CELF1_HUMAN	CELF1	179	MEGCSSPMVVK	S	CELF1_S179_M1	Unchanged
0.139028	19.5645	0.899038	0.374343	0.571475	-6.53977	H	P46013:T1784_M1	P46013	KI67_HUMAN	MKI67	1784	GKAMHTPKPAV	T	MKI67_T1784_M1	Unchanged
0.0371122	25.8309	0.418527	0.677482	0.814321	-6.97769	H	Q01484:S3793_M1	Q01484	ANK2_HUMAN	ANK2	3793	MIVPSSPSKTP	S	ANK2_S3793_M1	Unchanged
0.738082	20.6194	3.18277	0.00265547	0.0171841	-2.40546	H	Q9H910:S30_M1	Q9H910	JUPI2_HUMAN	JPT2	30	SNLFGSPEEAT	S	JPT2_S30_M1	Unchanged
2.40561	21.1404	13.479	2.19462e-18	1.55989e-15	31.6382	H	Q9Y4A5:S2077_M1	Q9Y4A5	TRRAP_HUMAN	TRRAP	2077	FGRSQSLPGAD	S	TRRAP_S2077_M1	Up
0.204522	20.9985	1.09793	0.277987	0.475422	-6.44914	H	O95295:S126_M1	O95295	SNAPN_HUMAN	SNAPIN	126	RAMLDSGIYPP	S	SNAPIN_S126_M1	Unchanged
0.446745	22.7317	2.4715	0.0167228	0.0682824	-4.21422	H	O95295:S133_M1	O95295	SNAPN_HUMAN	SNAPIN	133	IYPPGSPGK	S	SNAPIN_S133_M1	Unchanged
-0.234442	20.8378	-2.17213	0.03573	0.118284	-4.71865	H	Q9UEU0:S138_M1	Q9UEU0	VTI1B_HUMAN	VTI1B	138	LQGTESLNRAT	S	VTI1B_S138_M1	Unchanged
0.168142	18.7789	0.811928	0.422372	0.616031	-6.53966	H	Q8WUF5:S395_M1	Q8WUF5	IASPP_HUMAN	PPP1R13L	395	AMLPGSPLFTR	S	PPP1R13L_S395_M1	Unchanged
-0.324402	19.0119	-1.14689	0.269786	0.466523	-5.6	H	P24864:S387_M2	P24864	CCNE1_HUMAN	CCNE1	387	EQNRASPLPSG	S	CCNE1_S387_M2	Unchanged
-0.179182	22.2062	-1.41464	0.164601	0.338571	-5.99907	H	P24864:S387_M1	P24864	CCNE1_HUMAN	CCNE1	387	EQNRASPLPSG	S	CCNE1_S387_M1	Unchanged
-0.020048	19.576	-0.110949	0.912592	0.957631	-6.60843	H	Q8TDM6:S962_M1	Q8TDM6	DLG5_HUMAN	DLG5	962	VPEKLSVYKKP	S	DLG5_S962_M1	Unchanged
-0.517083	19.1155	-2.99821	0.00544907	0.0298439	-2.72404	H	P46013:T1176_M1	P46013	KI67_HUMAN	MKI67	1176	GKAMLTPKPAG	T	MKI67_T1176_M1	Unchanged
-0.121585	18.8175	-0.592857	0.557623	0.728775	-6.65723	H	Q9Y3M8:S314_M1	Q9Y3M8	STA13_HUMAN	STARD13	314	GDLQNSPPPAC	S	STARD13_S314_M1	Unchanged
-0.0196009	18.9307	-0.174285	0.86235	0.93021	-7.09093	H	Q9P2N5:S566_M1	Q9P2N5	RBM27_HUMAN	RBM27	566	RKRAMSGLEGP	S	RBM27_S566_M1	Unchanged
-0.153625	21.9634	-1.08156	0.285665	0.484037	-6.41438	H	Q6P597:S466_M1	Q6P597	KLC3_HUMAN	KLC3	466	MKRAMSLNTLN	S	KLC3_S466_M1	Unchanged
0.280935	12.1381	0.967288	0.342089	0.540935	-6.22283	H	Q14571:S2633_M1	Q14571	ITPR2_HUMAN	ITPR2	2633	RMRAMSLVSNE	S	ITPR2_S2633_M1	Unchanged
-0.025091	17.9658	-0.165278	0.869439	0.934757	-7.04666	H	Q14573:S2609_M1	Q14573	ITPR3_HUMAN	ITPR3	2609	RMRAMSLVSNE	S	ITPR3_S2609_M1	Unchanged
2.40108	22.7328	17.9245	4.70315e-24	3.51384e-21	44.5456	L	Q5VZ89:S1225_M1	Q5VZ89	DEN4C_HUMAN	DENND4C	1225	EDKLFSPVIAR	S	DENND4C_S1225_M1	Up
0.518467	20.8209	2.85225	0.00686108	0.0353669	-3.21491	H	Q9UJU6:S269_M2	Q9UJU6	DBNL_HUMAN	DBNL	269	KERAMSTTSIS	S	DBNL_S269_M2	Unchanged
-0.436386	26.2618	-5.05108	5.61411e-06	0.000118788	3.38067	H	Q9UJU6:S269_M1	Q9UJU6	DBNL_HUMAN	DBNL	269	KERAMSTTSIS	S	DBNL_S269_M1	Unchanged
-0.260495	22.848	-3.34681	0.00160183	0.0116974	-1.98319	H	Q15776:S193_M1	Q15776	ZKSC8_HUMAN	ZKSCAN8	193	MSTSQSPTRSQ	S	ZKSCAN8_S193_M1	Unchanged
0.417532	24.7996	3.81805	0.000355995	0.00353253	-0.628572	H	Q9UJU6:S275_M1	Q9UJU6	DBNL_HUMAN	DBNL	275	TTSISSPQPGK	S	DBNL_S275_M1	Unchanged
2.3975	21.0898	4.61021	0.00030476	0.00311357	0.505289	H	Q86YP4:S114_M2	Q86YP4	P66A_HUMAN	GATAD2A	114	NEQPSSPRVNG	S	GATAD2A_S114_M2	Up
0.511255	20.2735	4.09014	0.000192619	0.00217086	0.136185	H	Q9Y6A5:S317_M1	Q9Y6A5	TACC3_HUMAN	TACC3	317	RAMTLSPQEEV	S	TACC3_S317_M1	Unchanged
2.39727	19.4449	8.46873	4.87053e-09	2.51264e-07	10.7172	H	Q96HC4:S309_M1	Q96HC4	PDLI5_HUMAN	PDLIM5	309	KKANNSQEPSP	S	PDLIM5_S309_M1	Up
0.412816	19.3472	2.25911	0.0281231	0.0991933	-4.66398	H	Q03001:S1382_M1	Q03001	DYST_HUMAN	DST	1382	DSQQKSPVKRR	S	DST_S1382_M1	Unchanged
0.272877	12.0477	1.31533	0.203525	0.390038	-5.70147	H	Q5D1E8:S344_M1	Q5D1E8	ZC12A_HUMAN	ZC3H12A	344	ANALLSPPRAP	S	ZC3H12A_S344_M1	Unchanged
0.122948	23.7157	1.3714	0.176065	0.353845	-6.20396	H	Q9Y618:S956_M1	Q9Y618	NCOR2_HUMAN	NCOR2	956	PRANASPQKPL	S	NCOR2_S956_M1	Unchanged
0.186202	20.8143	1.58283	0.124429	0.279616	-5.53117	H	Q5T5X7:S164_M1	Q5T5X7	BEND3_HUMAN	BEND3	164	ANASNSPSSLR	S	BEND3_S164_M1	Unchanged
-0.457688	21.2236	-1.14768	0.26947	0.466244	-5.62953	H	P24530:S436_M1	P24530	EDNRB_HUMAN	EDNRB	436	DNFRSSNKYSS	S	EDNRB_S436_M1	Unchanged
-0.234691	23.1595	-1.04697	0.310053	0.509133	-5.88171	H	Q8N3D4:S285_M1	Q8N3D4	EH1L1_HUMAN	EHBP1L1	285	RPPETSPEMRS	S	EHBP1L1_S285_M1	Unchanged
0.626008	21.1639	1.76203	0.0928456	0.229939	-4.97846	H	Q9BQI0:S134_M1	Q9BQI0	AIF1L_HUMAN	AIF1L	134	KANESSPKPVG	S	AIF1L_S134_M1	Unchanged
2.39314	21.8989	9.01299	2.23675e-10	1.71018e-08	13.4783	H	Q9H7Z7:S95_M1	Q9H7Z7	PGES2_HUMAN	PTGES2	95	SAAQLSLSSRL	S	PTGES2_S95_M1	Up
0.354818	25.1527	1.82112	0.0769841	0.201803	-5.28172	H	Q9UNF0:T311_M1	Q9UNF0	PACN2_HUMAN	PACSIN2	311	ADLNRTLSRRE	T	PACSIN2_T311_M1	Unchanged
-0.326925	19.6417	-3.29084	0.00225582	0.0150992	-2.10132	H	Q86TI0:T652_M1	Q86TI0	TBCD1_HUMAN	TBC1D1	652	GDSGGTPVKTR	T	TBC1D1_T652_M1	Unchanged
0.0279277	19.4557	0.0899376	0.929408	0.966956	-6.3222	H	Q9H694:S799_M1	Q9H694	BICC1_HUMAN	BICC1	799	SSMSLSRSNSR	S	BICC1_S799_M1	Unchanged
-0.18932	20.6526	-2.04274	0.0460974	0.141635	-5.10668	H	P61006:T164_M1	P61006	RAB8A_HUMAN	RAB8A	164	ENAFFTLARDI	T	RAB8A_T164_M1	Unchanged
-0.244443	21.9512	-1.35228	0.191626	0.374377	-5.64003	H	Q99570:S813_M1	Q99570	PI3R4_HUMAN	PIK3R4	813	SHLHDSSQKGV	S	PIK3R4_S813_M1	Unchanged
0.360574	20.3745	2.68593	0.00965238	0.0455132	-3.71747	H	Q04637:T647_M1	Q04637	IF4G1_HUMAN	EIF4G1	647	DKANKTPLRPL	T	EIF4G1_T647_M1	Unchanged
0.067086	15.0929	0.525264	0.601604	0.761913	-7.00023	H	Q9ULL5:S332_M1	Q9ULL5	PRR12_HUMAN	PRR12	332	ANLACSPLGGG	S	PRR12_S332_M1	Unchanged
0.188812	12.591	1.36468	0.17904	0.357279	-6.1298	H	Q9ULL5:S340_M1	Q9ULL5	PRR12_HUMAN	PRR12	340	GGGEPSPGAGE	S	PRR12_S340_M1	Unchanged
-0.256061	19.194	-1.27256	0.215532	0.405249	-5.80767	H	P25445:T305_M1	P25445	TNR6_HUMAN	FAS	305	KANLCTLAEKI	T	FAS_T305_M1	Unchanged
-0.0887106	19.1608	-0.6524	0.51698	0.697264	-6.92492	H	Q9HBE1:S282_M1	Q9HBE1	PATZ1_HUMAN	PATZ1	282	DSMFGSPGGLR	S	PATZ1_S282_M1	Unchanged
-0.202194	21.5945	-1.44496	0.154392	0.324587	-6.10289	H	Q9ULW0:T72_M1	Q9ULW0	TPX2_HUMAN	TPX2	72	QQAIVTPLKPV	T	TPX2_T72_M1	Unchanged
0.268538	23.5002	2.00014	0.0506523	0.151507	-5.18756	H	Q9H246:S95_M1	Q9H246	CA021_HUMAN	C1orf21	95	MHISESQQEFF	S	C1orf21_S95_M1	Unchanged
0.414792	20.0856	1.6702	0.101299	0.243888	-5.71642	H	Q9BZF1:S314_M1	Q9BZF1	OSBL8_HUMAN	OSBPL8	314	FQLNDSEIERQ	S	OSBPL8_S314_M1	Unchanged
0.176983	21.2301	1.57586	0.122806	0.276909	-5.73868	H	O75396:S175_M1	O75396	SC22B_HUMAN	SEC22B	175	ANNLSSLSKKY	S	SEC22B_S175_M1	Unchanged
-0.177876	20.346	-0.914202	0.366924	0.564551	-6.34278	H	Q7KZF4:S150_M1	Q7KZF4	SND1_HUMAN	SND1	150	EQNRLSECEEQ	S	SND1_S150_M1	Unchanged
0.567446	20.7841	4.98653	8.55568e-06	0.000167011	3.04458	H	Q96HC4:S313_M1	Q96HC4	PDLI5_HUMAN	PDLIM5	313	NSQEPSPQLAS	S	PDLIM5_S313_M1	Unchanged
0.228009	20.7301	1.13891	0.260203	0.456075	-6.45345	H	Q86UU0:S88_M1	Q86UU0	BCL9L_HUMAN	BCL9L	88	KANQISPSNSS	S	BCL9L_S88_M1	Unchanged
-0.218949	25.6855	-3.23521	0.00210239	0.0143634	-2.30842	H	O15530:S241_M1	O15530	PDPK1_HUMAN	PDPK1	241	QARANSFVGTA	S	PDPK1_S241_M1	Unchanged
0.0565571	21.5223	0.358444	0.721443	0.842408	-7.07459	H	Q92766:S1167_M1	Q92766	RREB1_HUMAN	RREB1	1167	RPRANSGGVDL	S	RREB1_S1167_M1	Unchanged
-0.578268	20.8108	-4.19584	0.000268445	0.00281054	0.183977	H	Q5SW79:S1205_M2	Q5SW79	CE170_HUMAN	CEP170	1205	RIRANSISRLS	S	CEP170_S1205_M2	Unchanged
-0.214356	19.0289	-1.67224	0.101795	0.24459	-5.63111	H	Q86VP3:S453_M1	Q86VP3	PACS2_HUMAN	PACS2	453	NERANSLDNER	S	PACS2_S453_M1	Unchanged
-0.229239	23.354	-2.86045	0.00605229	0.032219	-3.29023	H	Q13009:S231_M1	Q13009	TIAM1_HUMAN	TIAM1	231	CQRANSLGDLY	S	TIAM1_S231_M1	Unchanged
-0.297912	16.1057	-0.996684	0.336229	0.535266	-5.80219	H	O76039:S641_M1	O76039	CDKL5_HUMAN	CDKL5	641	AARANSLQLLS	S	CDKL5_S641_M1	Unchanged
-0.200746	21.2771	-2.2936	0.0258328	0.0931174	-4.6014	H	O43306:S576_M1	O43306	ADCY6_HUMAN	ADCY6	576	RTRANSMEGLM	S	ADCY6_S576_M1	Unchanged
0.146356	21.0602	0.750993	0.458571	0.649208	-6.33584	H	O75643:S17_M1	O75643	U520_HUMAN	SNRNP200	17	EYKANSNLVLQ	S	SNRNP200_S17_M1	Unchanged
-0.248864	25.7799	-3.20266	0.00231111	0.0154109	-2.39698	H	Q9UFC0:S212_M1	Q9UFC0	LRWD1_HUMAN	LRWD1	212	VQKANSPEKPP	S	LRWD1_S212_M1	Unchanged
0.542987	25.6669	4.54063	3.29516e-05	0.000509568	1.66058	H	Q96B97:S587_M1	Q96B97	SH3K1_HUMAN	SH3KBP1	587	GHRANSPSLFG	S	SH3KBP1_S587_M1	Unchanged
0.0605808	23.5267	0.601339	0.550194	0.722906	-6.95709	H	Q9UKI2:S89_M1	Q9UKI2	BORG2_HUMAN	CDC42EP3	89	FFRANSTSDSV	S	CDC42EP3_S89_M1	Unchanged
-0.0418124	22.643	-0.354119	0.724719	0.844552	-7.05077	H	Q9UKI2:S100_M1	Q9UKI2	BORG2_HUMAN	CDC42EP3	100	FTETPSPVLKN	S	CDC42EP3_S100_M1	Unchanged
[truncated: 23,169 more rows]

## Sheet: Presence-Absence
psite.id	Channel	id	Protein.Names	Genes	site_pos	window	residue	gene_site	presence	absence
Q9NYF8:S496_M2	H	Q9NYF8	BCLF1_HUMAN	BCLAF1	496	KKETQSPEQVK	S	BCLAF1_S496_M2	up	NA
Q9H9A7:S292_M2	H	Q9H9A7	RMI1_HUMAN	RMI1	292	PEFVISPRPKE	S	RMI1_S292_M2	up	NA
P16949:S38_M2	H	P16949	STMN1_HUMAN	STMN1	38	PEFPLSPPKKK	S	STMN1_S38_M2	up	NA
P42166:S310_M2	H	P42166	LAP2A_HUMAN	TMPO	310	VSTAASPSLIK	S	TMPO_S310_M2	up	NA
P78527:S2612_M2	H	P78527	PRKDC_HUMAN	PRKDC	2612	VETQASQGTLQ	S	PRKDC_S2612_M2	up	NA
Q96CW6:S63_M1	H	Q96CW6	S7A6O_HUMAN	SLC7A6OS	63	VATVCSQEEPV	S	SLC7A6OS_S63_M1	up	NA
Q8WY91:S163_M1	H	Q8WY91	THAP4_HUMAN	THAP4	163	AQEAASQEQAQ	S	THAP4_S163_M1	up	NA
Q9UIS9:T505_M1	H	Q9UIS9	MBD1_HUMAN	MBD1	505	QEKADTQDEWT	T	MBD1_T505_M1	up	NA
Q66PJ3:S141_M1	H	Q66PJ3	AR6P4_HUMAN	ARL6IP4	141	ALPGPSLDQWH	S	ARL6IP4_S141_M1	up	NA
Q96L91:S2086_M1	H	Q96L91	EP400_HUMAN	EP400	2086	EFVVLSQEPSV	S	EP400_S2086_M1	up	NA
Q6ZRS2:T2310_M1	H	Q6ZRS2	SRCAP_HUMAN	SRCAP	2310	LVEQLTPIERY	T	SRCAP_T2310_M1	up	NA
Q9NW13:S644_M1	H	Q9NW13	RBM28_HUMAN	RBM28	644	KRKAGSTSWTG	S	RBM28_S644_M1	up	NA
Q96KR1:S195_M1	H	Q96KR1	ZFR_HUMAN	ZFR	195	PKAGYSQGATQ	S	ZFR_S195_M1	up	NA
Q5VSL9:S788_M1	H	Q5VSL9	STRP1_HUMAN	STRIP1	788	YDRAHSNPDFL	S	STRIP1_S788_M1	up	NA
Q7Z6Z7:S1382_M1	H	Q7Z6Z7	HUWE1_HUMAN	HUWE1	1382	RAIAMSLGQDI	S	HUWE1_S1382_M1	up	NA
Q9H9B1:S998_M1	H	Q9H9B1	EHMT1_HUMAN	EHMT1	998	KALQDSAPDRP	S	EHMT1_S998_M1	up	NA
O75396:S177_M1	H	O75396	SC22B_HUMAN	SEC22B	177	NLSSLSKKYRQ	S	SEC22B_S177_M1	up	NA
Q8N9N5:S145_M1	H	Q8N9N5	BANP_HUMAN	BANP	145	NRAPDSLENVI	S	BANP_S145_M1	up	NA
Q9BYJ9:S182_M1	H	Q9BYJ9	YTHD1_HUMAN	YTHDF1	182	APGMNSLEQGM	S	YTHDF1_S182_M1	up	NA
P15260:Y457_M1	H	P15260	INGR1_HUMAN	IFNGR1	457	PTSFGYDKPHV	Y	IFNGR1_Y457_M1	up	NA
O96028:S56_M1	H	O96028	NSD2_HUMAN	NSD2	56	AQLSSSLQEGV	S	NSD2_S56_M1	up	NA
Q9BUQ8:S143_M1	H	Q9BUQ8	DDX23_HUMAN	DDX23	143	KAQPLSLEELL	S	DDX23_S143_M1	up	NA
Q8TF74:S144_M1	H	Q8TF74	WIPF2_HUMAN	WIPF2	144	DSSRASLPELP	S	WIPF2_S144_M1	up	NA
O94888:S297_M1	H	O94888	UBXN7_HUMAN	UBXN7	297	AAIRASLQETH	S	UBXN7_S297_M1	up	NA
P17029:S551_M1	H	P17029	ZKSC1_HUMAN	ZKSCAN1	551	EYSPASLDAFG	S	ZKSCAN1_S551_M1	up	NA
P36551:S112_M1	H	P36551	HEM6_HUMAN	CPOX	112	GTRATSLGRPE	S	CPOX_S112_M1	up	NA
P42229:Y694_M1	H	P42229	STA5A_HUMAN	STAT5A	694	KAVDGYVKPQI	Y	STAT5A_Y694_M1	up	NA
Q14980:S1582_M1	H	Q14980	NUMA1_HUMAN	NUMA1	1582	AQGGESQQEAQ	S	NUMA1_S1582_M1	up	NA
Q32P51:S91_M1	H	Q32P51	RA1L2_HUMAN	HNRNPA1L2	91	PKRAVSREDSQ	S	HNRNPA1L2_S91_M1	up	NA
P51991:S112_M1	H	P51991	ROA3_HUMAN	HNRNPA3	112	PKRAVSREDSV	S	HNRNPA3_S112_M1	up	NA
Q13247:S122_M1	H	Q13247	SRSF6_HUMAN	SRSF6	122	LSSRCSWQDLK	S	SRSF6_S122_M1	up	NA
O00479:S80_M1	H	O00479	HMGN4_HUMAN	HMGN4	80	ASTLQSQKAEG	S	HMGN4_S80_M1	up	NA
Q8IW35:S500_M1	H	Q8IW35	CEP97_HUMAN	CEP97	500	KDDNHSLTFFP	S	CEP97_S500_M1	up	NA
Q14669:S987_M1	H	Q14669	TRIPC_HUMAN	TRIP12	987	HSRDDSLDLSP	S	TRIP12_S987_M1	up	NA
O60315:S162_M1	H	O60315	ZEB2_HUMAN	ZEB2	162	DGHAVSIEEYL	S	ZEB2_S162_M1	up	NA
Q07864:S1317_M1	H	Q07864	DPOE1_HUMAN	POLE	1317	ATGLGSFLRRT	S	POLE_S1317_M1	up	NA
Q14966:S1490_M1	H	Q14966	ZN638_HUMAN	ZNF638	1490	DITKQSQETEA	S	ZNF638_S1490_M1	up	NA
Q15596:S716_M1	H	Q15596	NCOA2_HUMAN	NCOA2	716	TGKDLSQESSS	S	NCOA2_S716_M1	up	NA
Q9Y6Y8:S737_M1	H	Q9Y6Y8	S23IP_HUMAN	SEC23IP	737	TKDMASLPSES	S	SEC23IP_S737_M1	up	NA
Q00341:S468_M1	H	Q00341	VIGLN_HUMAN	HDLBP	468	DQYKVSVRIPP	S	HDLBP_S468_M1	up	NA
O60934:S447_M1	H	O60934	NBN_HUMAN	NBN	447	SKDRASQQQQT	S	NBN_S447_M1	up	NA
Q9Y6K9:S196_M1	H	Q9Y6K9	NEMO_HUMAN	IKBKG	196	LQQQHSVQVDQ	S	IKBKG_S196_M1	up	NA
P51858:S239_M1	H	P51858	HDGF_HUMAN	HDGF	239	IRDHESL	S	HDGF_S239_M1	up	NA
Q13151:S188_M1	H	Q13151	ROA0_HUMAN	HNRNPA0	188	GGGGGSRSSRG	S	HNRNPA0_S188_M1	up	NA
P48681:S627_M1	H	P48681	NEST_HUMAN	NES	627	TQTLQSLQKEN	S	NES_S627_M1	up	NA
P46013:S2072_M1	H	P46013	KI67_HUMAN	MKI67	2072	KEEAQSLEDLA	S	MKI67_S2072_M1	up	NA
P22626:S102_M1	H	P22626	ROA2_HUMAN	HNRNPA2B1	102	VAREESGKPGA	S	HNRNPA2B1_S102_M1	up	NA
P11940:T319_M1	H	P11940	PABP1_HUMAN	PABPC1	319	FSPFGTITSAK	T	PABPC1_T319_M1	up	NA
P49711:S150_M1	H	P49711	CTCF_HUMAN	CTCF	150	EGLAESEPMIC	S	CTCF_S150_M1	up	NA
Q9Y5Q8:S200_M1	H	Q9Y5Q8	TF3C5_HUMAN	GTF3C5	200	NNPPISGENLI	S	GTF3C5_S200_M1	up	NA
Q13426:S320_M1	H	Q13426	XRCC4_HUMAN	XRCC4	320	SAENMSLETLR	S	XRCC4_S320_M1	up	NA
O00170:S132_M1	H	O00170	AIP_HUMAN	AIP	132	MREHSSLGHAD	S	AIP_S132_M1	up	NA
Q96IY1:S24_M1	H	Q96IY1	NSL1_HUMAN	NSL1	24	AAGTESQALVS	S	NSL1_S24_M1	up	NA
Q8IUW3:S317_M1	H	Q8IUW3	SPA2L_HUMAN	SPATA2L	317	LRRELSRPGDL	S	SPATA2L_S317_M1	up	NA
Q96CV9:S513_M1	H	Q96CV9	OPTN_HUMAN	OPTN	513	DGGRQSLMEMQ	S	OPTN_S513_M1	up	NA
P49736:S229_M1	H	P49736	MCM2_HUMAN	MCM2	229	KENRESLVVNY	S	MCM2_S229_M1	up	NA
Q9NWV4:S75_M1	H	Q9NWV4	CZIB_HUMAN	CZIB	75	CARENSIEILS	S	CZIB_S75_M1	up	NA
Q6P2Q9:S2037_M1	H	Q6P2Q9	PRP8_HUMAN	PRPF8	2037	QTKEQSQLTAT	S	PRPF8_S2037_M1	up	NA
Q5VUA4:S1761_M1	H	Q5VUA4	ZN318_HUMAN	ZNF318	1761	NQDKESQELRK	S	ZNF318_S1761_M1	up	NA
Q9UMZ2:S935_M1	H	Q9UMZ2	SYNRG_HUMAN	SYNRG	935	ETSFGSSENIT	S	SYNRG_S935_M1	up	NA
Q9UKJ3:S526_M1	H	Q9UKJ3	GPTC8_HUMAN	GPATCH8	526	PAGKESQEGPK	S	GPATCH8_S526_M1	up	NA
Q99700:S508_M1	H	Q99700	ATX2_HUMAN	ATXN2	508	VISWGSGRQNS	S	ATXN2_S508_M1	up	NA
Q12830:S817_M1	H	Q12830	BPTF_HUMAN	BPTF	817	VLVVNSQGEIS	S	BPTF_S817_M1	up	NA
Q15361:S240_M1	H	Q15361	TTF1_HUMAN	TTF1	240	AMPEGSQAGRE	S	TTF1_S240_M1	up	NA
Q13601:S276_M1	H	Q13601	KRR1_HUMAN	KRR1	276	PPQPESQIDKE	S	KRR1_S276_M1	up	NA
Q15233:S262_M1	H	Q15233	NONO_HUMAN	NONO	262	FAQPGSFEYEY	S	NONO_S262_M1	up	NA
P14859:S335_M1	H	P14859	PO2F1_HUMAN	POU2F1	335	EALNLSFKNMC	S	POU2F1_S335_M1	up	NA
P82979:S163_M1	H	P82979	SARNP_HUMAN	SARNP	163	GLNVSSISRKS	S	SARNP_S163_M1	up	NA
O00165:S53_M1	H	O00165	HAX1_HUMAN	HAX1	53	NPRFHSPQHPP	S	HAX1_S53_M1	up	NA
O43314:S894_M1	H	O43314	VIP2_HUMAN	PPIP5K2	894	VELHFSPGAKG	S	PPIP5K2_S894_M1	up	NA
Q9ULR0:S247_M1	H	Q9ULR0	ISY1_HUMAN	ISY1	247	HVPVPSQQEIE	S	ISY1_S247_M1	up	NA
P21333:S2319_M1	H	P21333	FLNA_HUMAN	FLNA	2319	EHIPDSPFVVP	S	FLNA_S2319_M1	up	NA
P48634:S166_M1	H	P48634	PRC2A_HUMAN	PRRC2A	166	LLSRFSREEFP	S	PRRC2A_S166_M1	up	NA
Q5SW79:S122_M1	H	Q5SW79	CE170_HUMAN	CEP170	122	IQLQLSQKSSE	S	CEP170_S122_M1	up	NA
Q14CS0:S66_M1	H	Q14CS0	UBX2B_HUMAN	UBXN2B	66	PQRFYSSEHEY	S	UBXN2B_S66_M1	up	NA
P49916:S216_M1	H	P49916	DNLI3_HUMAN	LIG3	216	PVKGASFVTST	S	LIG3_S216_M1	up	NA
Q8WW01:S7_M1	H	Q8WW01	SEN15_HUMAN	TSEN15	7	EERGDSEPTPG	S	TSEN15_S7_M1	up	NA
Q12789:S1962_M1	H	Q12789	TF3C1_HUMAN	GTF3C1	1962	RGFTESFGAAN	S	GTF3C1_S1962_M1	up	NA
O15056:S1191_M1	H	O15056	SYNJ2_HUMAN	SYNJ2	1191	ARGGASEEALS	S	SYNJ2_S1191_M1	up	NA
P06748:S260_M1	H	P06748	NPM_HUMAN	NPM1	260	IEKGGSLPKVE	S	NPM1_S260_M1	up	NA
P33121:T671_M1	H	P33121	ACSL1_HUMAN	ACSL1	671	DNGLLTPTMKA	T	ACSL1_T671_M1	up	NA
Q8NCE0:S240_M1	H	Q8NCE0	SEN2_HUMAN	TSEN2	240	HHEDGSQHIGL	S	TSEN2_S240_M1	up	NA
Q13370:S432_M1	H	Q13370	PDE3B_HUMAN	PDE3B	432	GLNRNSLPTPQ	S	PDE3B_S432_M1	up	NA
P31943:S23_M1	H	P31943	HNRH1_HUMAN	HNRNPH1	23	LPWSCSADEVQ	S	HNRNPH1_S23_M1	up	NA
Q8WYP5:S1797_M1	H	Q8WYP5	ELYS_HUMAN	AHCTF1	1797	DVRGLSQNQQI	S	AHCTF1_S1797_M1	up	NA
P19338:S591_M1	H	P19338	NUCL_HUMAN	NCL	591	ETLKESFDGSV	S	NCL_S591_M1	up	NA
P17480:S23_M1	H	P17480	UBF1_HUMAN	UBTF	23	GQDRWSQEDML	S	UBTF_S23_M1	up	NA
O00541:S13_M1	H	O00541	PESC_HUMAN	PES1	13	KYERGSATNYI	S	PES1_S13_M1	up	NA
Q00403:S92_M1	H	Q00403	TF2B_HUMAN	GTF2B	92	GTGAASFDEFG	S	GTF2B_S92_M1	up	NA
Q9UHQ1:S451_M1	H	Q9UHQ1	NARF_HUMAN	NARF	451	ERGTHSLDIKW	S	NARF_S451_M1	up	NA
Q9BRD0:S226_M1	H	Q9BRD0	BUD13_HUMAN	BUD13	226	DSPDPSPPRRA	S	BUD13_S226_M1	up	NA
P51608:S53_M1	H	P51608	MECP2_HUMAN	MECP2	53	PSAHHSAEPAE	S	MECP2_S53_M1	up	NA
P17028:S261_M1	H	P17028	ZNF24_HUMAN	ZNF24	261	CGKHFSQGSAL	S	ZNF24_S261_M1	up	NA
Q99496:S143_M1	H	Q99496	RING2_HUMAN	RNF2	143	QALSHSIEEGL	S	RNF2_S143_M1	up	NA
Q12986:S1095_M1	H	Q12986	NFX1_HUMAN	NFX1	1095	HHRHQSDKNPG	S	NFX1_S1095_M1	up	NA
Q9UKV3:S125_M1	H	Q9UKV3	ACINU_HUMAN	ACIN1	125	AFQPNSQIGEE	S	ACIN1_S125_M1	up	NA
O75663:S265_M1	H	O75663	TIPRL_HUMAN	TIPRL	265	PNPADSQKSTQ	S	TIPRL_S265_M1	up	NA
P22626:S149_M1	H	P22626	ROA2_HUMAN	HNRNPA2B1	149	ITDRQSGKKRG	S	HNRNPA2B1_S149_M1	up	NA
O95232:S148_M1	H	O95232	LC7L3_HUMAN	LUC7L3	148	IEELGSEGKVE	S	LUC7L3_S148_M1	up	NA
P39880:S582_M1	H	P39880	CUX1_HUMAN	CUX1	582	YVLGLSQGSVS	S	CUX1_S582_M1	up	NA
Q96AE4:S52_M1	H	Q96AE4	FUBP1_HUMAN	FUBP1	52	GDAGTSLNSND	S	FUBP1_S52_M1	up	NA
P51531:S666_M1	H	P51531	SMCA2_HUMAN	SMARCA2	666	LLDPNSEEVSE	S	SMARCA2_S666_M1	up	NA
Q9Y6D9:S214_M1	H	Q9Y6D9	MD1L1_HUMAN	MAD1L1	214	QELQASQEARA	S	MAD1L1_S214_M1	up	NA
P06493:S39_M1	H	P06493	CDK1_HUMAN	CDK1	39	KIRLESEEEGV	S	CDK1_S39_M1	up	NA
P53701:S200_M1	H	P53701	CCHL_HUMAN	HCCS	200	RARIRSWMGYE	S	HCCS_S200_M1	up	NA
Q9NYF8:T494_M2	H	Q9NYF8	BCLF1_HUMAN	BCLAF1	494	TVKKETQSPEQ	T	BCLAF1_T494_M2	up	NA
O15381:T138_M1	H	O15381	NVL_HUMAN	NVL	138	DSVSNTPEMEQ	T	NVL_T138_M1	up	NA
P18615:T272_M1	H	P18615	NELFE_HUMAN	NELFE	272	YGEDMTPTLLR	T	NELFE_T272_M1	up	NA
O00221:S157_M1	H	O00221	IKBE_HUMAN	NFKBIE	157	ESQYDSGIESL	S	NFKBIE_S157_M1	up	NA
Q9NP87:S134_M1	H	Q9NP87	DPOLM_HUMAN	POLM	134	RKGPLSPAWMP	S	POLM_S134_M1	up	NA
Q8TD26:S1916_M1	H	Q8TD26	CHD6_HUMAN	CHD6	1916	ETKKGSLEVAN	S	CHD6_S1916_M1	up	NA
P37108:T45_M1	H	P37108	SRP14_HUMAN	SRP14	45	IPKKGTVEGFE	T	SRP14_T45_M1	up	NA
Q92793:S1578_M1	H	Q92793	CBP_HUMAN	CREBBP	1578	ETTEGSQGDSK	S	CREBBP_S1578_M1	up	NA
Q9NTI5:S1319_M1	H	Q9NTI5	PDS5B_HUMAN	PDS5B	1319	GSKKKSGPPAP	S	PDS5B_S1319_M1	up	NA
Q14807:S562_M1	H	Q14807	KIF22_HUMAN	KIF22	562	KRKLESLDALE	S	KIF22_S562_M1	up	NA
Q8NFC6:S239_M1	H	Q8NFC6	BD1L1_HUMAN	BOD1L1	239	SKKLPSQPTTD	S	BOD1L1_S239_M1	up	NA
O95402:T426_M1	H	O95402	MED26_HUMAN	MED26	426	KERKLTFDPMT	T	MED26_T426_M1	up	NA
Q8NC51:S353_M1	H	Q8NC51	SERB1_HUMAN	SERBP1	353	ANDITSQLEIN	S	SERBP1_S353_M1	up	NA
Q96ER3:S373_M1	H	Q96ER3	SAAL1_HUMAN	SAAL1	373	KKPENSAESNT	S	SAAL1_S373_M1	up	NA
O43172:S34_M1	H	O43172	PRP4_HUMAN	PRPF4	34	HIYYGSLEEKE	S	PRPF4_S34_M1	up	NA
Q8IXK0:S733_M1	H	Q8IXK0	PHC2_HUMAN	PHC2	733	LQLTHSQEDSS	S	PHC2_S733_M1	up	NA
P57081:S47_M1	H	P57081	WDR4_HUMAN	WDR4	47	AAEKKSQENKG	S	WDR4_S47_M1	up	NA
Q562F6:S1085_M1	H	Q562F6	SGO2_HUMAN	SGO2	1085	KKRKTSIDPSP	S	SGO2_S1085_M1	up	NA
Q92766:S1388_M1	H	Q92766	RREB1_HUMAN	RREB1	1388	AGGAASQEQKL	S	RREB1_S1388_M1	up	NA
Q9BVJ6:S14_M1	H	Q9BVJ6	UT14A_HUMAN	UTP14A	14	SLLALSQQEEL	S	UTP14A_S14_M1	up	NA
Q9BZK7:S119_M1	H	Q9BZK7	TBL1R_HUMAN	TBL1XR1	119	AAAAASQQGSA	S	TBL1XR1_S119_M1	up	NA
Q6VMQ6:S334_M1	H	Q6VMQ6	MCAF1_HUMAN	ATF7IP	334	IQSKDSLDEKN	S	ATF7IP_S334_M1	up	NA
Q9HCS7:S851_M1	H	Q9HCS7	SYF1_HUMAN	XAB2	851	AAVFGSLKED	S	XAB2_S851_M1	up	NA
P22626:S29_M1	H	P22626	ROA2_HUMAN	HNRNPA2B1	29	FIGGLSFETTE	S	HNRNPA2B1_S29_M1	up	NA
Q27J81:S607_M1	H	Q27J81	INF2_HUMAN	INF2	607	IERLFSFPAAK	S	INF2_S607_M1	up	NA
Q9BTE7:S41_M1	H	Q9BTE7	DCNL5_HUMAN	DCUN1D5	41	PARLISGEEHF	S	DCUN1D5_S41_M1	up	NA
P48681:S894_M1	H	P48681	NEST_HUMAN	NES	894	QESLRSLGAWN	S	NES_S894_M1	up	NA
Q9BWE0:S24_M1	H	Q9BWE0	REPI1_HUMAN	REPIN1	24	LLSGPSQESPQ	S	REPIN1_S24_M1	up	NA
Q96PU8:S188_M1	H	Q96PU8	QKI_HUMAN	QKI	188	AEGEDSLKKMQ	S	QKI_S188_M1	up	NA
Q5VWQ8:S1108_M1	H	Q5VWQ8	DAB2P_HUMAN	DAB2IP	1108	ISRLMSVEEEL	S	DAB2IP_S1108_M1	up	NA
P21580:S423_M1	H	P21580	TNAP3_HUMAN	TNFAIP3	423	LPKLNSKPGPE	S	TNFAIP3_S423_M1	up	NA
Q7LBC6:T1307_M1	H	Q7LBC6	KDM3B_HUMAN	KDM3B	1307	GKLPQTPLDTG	T	KDM3B_T1307_M1	up	NA
Q9BUL5:S124_M1	H	Q9BUL5	PHF23_HUMAN	PHF23	124	LQAPDSATLLE	S	PHF23_S124_M1	up	NA
O96028:S102_M1	H	O96028	NSD2_HUMAN	NSD2	102	KLRFESQEMKG	S	NSD2_S102_M1	up	NA
Q8NCN4:S485_M1	H	Q8NCN4	RN169_HUMAN	RNF169	485	VNTRLSGGQVL	S	RNF169_S485_M1	up	NA
O43379:S1093_M1	H	O43379	WDR62_HUMAN	WDR62	1093	FNPRLSISTQF	S	WDR62_S1093_M1	up	NA
Q8IV32:S176_M1	H	Q8IV32	CCD71_HUMAN	CCDC71	176	PAMRLSVVLEA	S	CCDC71_S176_M1	up	NA
Q8N2G8:S30_M1	H	Q8N2G8	GHDC_HUMAN	GHDC	30	QDARLSWLAGL	S	GHDC_S30_M1	up	NA
O14545:S491_M1	H	O14545	TRAD1_HUMAN	TRAFD1	491	LSNSDSQDIQG	S	TRAFD1_S491_M1	up	NA
O14920:S697_M1	H	O14920	IKKB_HUMAN	IKBKB	697	STASNSLPEPA	S	IKBKB_S697_M1	up	NA
Q5H9R7:S825_M1	H	Q5H9R7	PP6R3_HUMAN	PPP6R3	825	GKLSTSQDAAC	S	PPP6R3_S825_M1	up	NA
O94906:T180_M1	H	O94906	PRP6_HUMAN	PRPF6	180	RYEKLTPVPDS	T	PRPF6_T180_M1	up	NA
Q16644:T313_M1	H	Q16644	MAPK3_HUMAN	MAPKAPK3	313	MVVPQTPLHTA	T	MAPKAPK3_T313_M1	up	NA
Q13017:S590_M1	H	Q13017	RHG05_HUMAN	ARHGAP5	590	RLYHDSTNIDK	S	ARHGAP5_S590_M1	up	NA
Q9Y6M1:S11_M1	H	Q9Y6M1	IF2B2_HUMAN	IGF2BP2	11	YIGNLSPAVTA	S	IGF2BP2_S11_M1	up	NA
P09874:S41_M1	H	P09874	PARP1_HUMAN	PARP1	41	AIMVQSPMFDG	S	PARP1_S41_M1	up	NA
Q9C040:S10_M1	H	Q9C040	TRIM2_HUMAN	TRIM2	10	GTNIPSPVVRQ	S	TRIM2_S10_M1	up	NA
P55265:S814_M1	H	P55265	DSRAD_HUMAN	ADAR	814	PVTGASLRRTM	S	ADAR_S814_M1	up	NA
O43683:S331_M1	H	O43683	BUB1_HUMAN	BUB1	331	GPSVGSQQELR	S	BUB1_S331_M1	up	NA
Q92945:S274_M1	H	Q92945	FUBP2_HUMAN	KHSRP	274	LIQDGSQNTNV	S	KHSRP_S274_M1	up	NA
Q96MC6:S221_M1	H	Q96MC6	MF14A_HUMAN	MFSD14A	221	KMRPASWGAPI	S	MFSD14A_S221_M1	up	NA
Q7L014:S346_M1	H	Q7L014	DDX46_HUMAN	DDX46	346	ELAKMSQEEVN	S	DDX46_S346_M1	up	NA
Q9NZ09:S253_M1	H	Q9NZ09	UBAP1_HUMAN	UBAP1	253	LSSKVSLPPIP	S	UBAP1_S253_M1	up	NA
Q9GZZ9:S45_M1	H	Q9GZZ9	UBA5_HUMAN	UBA5	45	IEKMSSEVVDS	S	UBA5_S45_M1	up	NA
P67809:S176_M1	H	P67809	YBOX1_HUMAN	YBX1	176	NEGSESAPEGQ	S	YBX1_S176_M1	up	NA
P22102:S802_M1	H	P22102	PUR2_HUMAN	GART	802	LTNHFSFEKKK	S	GART_S802_M1	up	NA
Q9C0G0:S426_M1	H	Q9C0G0	ZN407_HUMAN	ZNF407	426	LVLGNSFRRRS	S	ZNF407_S426_M1	up	NA
P54252:S265_M1	H	P54252	ATX3_HUMAN	ATXN3	265	SSRNISQDMTQ	S	ATXN3_S265_M1	up	NA
O94880:S936_M1	H	O94880	PHF14_HUMAN	PHF14	936	ERKNISQELNM	S	PHF14_S936_M1	up	NA
Q9H501:S180_M1	H	Q9H501	ESF1_HUMAN	ESF1	180	HTTDSSLEEKQ	S	ESF1_S180_M1	up	NA
P46100:S871_M1	H	P46100	ATRX_HUMAN	ATRX	871	KNLKTSQEGSS	S	ATRX_S871_M1	up	NA
P52272:T665_M1	H	P52272	HNRPM_HUMAN	HNRNPM	665	LPFDFTWKMLK	T	HNRNPM_T665_M1	up	NA
P19338:T405_M1	H	P19338	NUCL_HUMAN	NCL	405	LPYKVTQDELK	T	NCL_T405_M1	up	NA
O95251:S64_M1	H	O95251	KAT7_HUMAN	KAT7	64	VRNLQSFGTEE	S	KAT7_S64_M1	up	NA
Q13315:S2996_M1	H	Q13315	ATM_HUMAN	ATM	2996	CKRNLSDIDQS	S	ATM_S2996_M1	up	NA
Q8WXF1:S164_M1	H	Q8WXF1	PSPC1_HUMAN	PSPC1	164	TVKNLSPVVSN	S	PSPC1_S164_M1	up	NA
Q8TD26:S1839_M1	H	Q8TD26	CHD6_HUMAN	CHD6	1839	SKRNLSSDQQL	S	CHD6_S1839_M1	up	NA
Q05682:S783_M1	H	Q05682	CALD1_HUMAN	CALD1	783	LWEKQSVDKVT	S	CALD1_S783_M1	up	NA
Q96AD5:S428_M1	H	Q96AD5	PLPL2_HUMAN	PNPLA2	428	MRNNLSLGDAL	S	PNPLA2_S428_M1	up	NA
Q8NFC6:S1145_M1	H	Q8NFC6	BD1L1_HUMAN	BOD1L1	1145	NRNNNSQQDID	S	BOD1L1_S1145_M1	up	NA
O15042:S181_M1	H	O15042	SR140_HUMAN	U2SURP	181	NERPPSLLVIE	S	U2SURP_S181_M1	up	NA
Q01081:S59_M1	H	Q01081	U2AF1_HUMAN	U2AF1	59	NPQNSSQSADG	S	U2AF1_S59_M1	up	NA
Q8NE71:S595_M1	H	Q8NE71	ABCF1_HUMAN	ABCF1	595	NQDEESQEAPE	S	ABCF1_S595_M1	up	NA
P40692:S446_M1	H	P40692	MLH1_HUMAN	MLH1	446	AAKNQSLEGDT	S	MLH1_S446_M1	up	NA
Q9Y608:S312_M1	H	Q9Y608	LRRF2_HUMAN	LRRFIP2	312	PSSRNSASATT	S	LRRFIP2_S312_M1	up	NA
Q7Z6B7:S999_M1	H	Q7Z6B7	SRGP1_HUMAN	SRGAP1	999	EQVKNSPTPAT	S	SRGAP1_S999_M1	up	NA
Q8IZL2:S175_M1	H	Q8IZL2	MAML2_HUMAN	MAML2	175	IALQGSLKRKQ	S	MAML2_S175_M1	up	NA
Q9Y2X9:S484_M1	H	Q9Y2X9	ZN281_HUMAN	ZNF281	484	YLNFVSPLPDI	S	ZNF281_S484_M1	up	NA
Q9Y6K9:S43_M1	H	Q9Y6K9	NEMO_HUMAN	IKBKG	43	MLHLPSEQGAP	S	IKBKG_S43_M1	up	NA
Q969E4:S92_M1	H	Q969E4	TCAL3_HUMAN	TCEAL3	92	QAKPESQPRAA	S	TCEAL3_S92_M1	up	NA
P17676:S65_M1	H	P17676	CEBPB_HUMAN	CEBPB	65	AGELGSIGDHE	S	CEBPB_S65_M1	up	NA
Q12933:S262_M1	H	Q12933	TRAF2_HUMAN	TRAF2	262	LLGDQSHAGSE	S	TRAF2_S262_M1	up	NA
P26640:S217_M1	H	P26640	SYVC_HUMAN	VARS1	217	GARPLSHQPGP	S	VARS1_S217_M1	up	NA
Q9GZR2:S96_M1	H	Q9GZR2	REXO4_HUMAN	REXO4	96	ISQMGSKKKPK	S	REXO4_S96_M1	up	NA
Q15020:S778_M1	H	Q15020	SART3_HUMAN	SART3	778	RPMFVSPCVDK	S	SART3_S778_M1	up	NA
Q8IUX1:S15_M1	H	Q8IUX1	T126B_HUMAN	TMEM126B	15	TKPRDSGVVPV	S	TMEM126B_S15_M1	up	NA
Q92620:S56_M1	H	Q92620	PRP16_HUMAN	DHX38	56	LDLLASLKRRE	S	DHX38_S56_M1	up	NA
Q9NRL2:S850_M1	H	Q9NRL2	BAZ1A_HUMAN	BAZ1A	850	QNNVQSQDPQV	S	BAZ1A_S850_M1	up	NA
Q14789:S3010_M1	H	Q14789	GOGB1_HUMAN	GOLGB1	3010	YQRQASPETSA	S	GOLGB1_S3010_M1	up	NA
P29692:S44_M1	H	P29692	EF1D_HUMAN	EEF1D	44	QENGASVILRD	S	EEF1D_S44_M1	up	NA
Q8NC96:S140_M1	H	Q8NC96	NECP1_HUMAN	NECAP1	140	EISKESQEMDA	S	NECAP1_S140_M1	up	NA
Q9NVP1:S74_M1	H	Q9NVP1	DDX18_HUMAN	DDX18	74	QNGGMSQEAVG	S	DDX18_S74_M1	up	NA
Q6FI81:S177_M1	H	Q6FI81	CPIN1_HUMAN	CIAPIN1	177	RQLKLSITKKS	S	CIAPIN1_S177_M1	up	NA
Q9H078:S663_M1	H	Q9H078	CLPB_HUMAN	CLPB	663	KQLLKSPELPS	S	CLPB_S663_M1	up	NA
Q8IW35:S314_M1	H	Q8IW35	CEP97_HUMAN	CEP97	314	QNEELSPLVPV	S	CEP97_S314_M1	up	NA
O94913:S645_M1	H	O94913	PCF11_HUMAN	PCF11	645	QQHRLSVDANL	S	PCF11_S645_M1	up	NA
O43159:S309_M1	H	O43159	RRP8_HUMAN	RRP8	309	RQRPASLVVAD	S	RRP8_S309_M1	up	NA
P05549:S102_M1	H	P05549	AP2A_HUMAN	TFAP2A	102	PGQRQSQESGL	S	TFAP2A_S102_M1	up	NA
Q96K37:S398_M1	H	Q96K37	S35E1_HUMAN	SLC35E1	398	QYSRQSYPNSY	S	SLC35E1_S398_M1	up	NA
P02545:S282_M1	H	P02545	LMNA_HUMAN	LMNA	282	SAERNSNLVGA	S	LMNA_S282_M1	up	NA
O60506:S587_M1	H	O60506	HNRPQ_HUMAN	SYNCRIP	587	NQNWGSQPIAQ	S	SYNCRIP_S587_M1	up	NA
Q14839:S1349_M1	H	Q14839	CHD4_HUMAN	CHD4	1349	NYNDGSQEDRD	S	CHD4_S1349_M1	up	NA
O75937:S35_M1	H	O75937	DNJC8_HUMAN	DNAJC8	35	IEKRDSVLTSK	S	DNAJC8_S35_M1	up	NA
Q9H3S7:S747_M1	H	Q9H3S7	PTN23_HUMAN	PTPN23	747	PEELRSLPPDM	S	PTPN23_S747_M1	up	NA
Q9Y2R4:S22_M1	H	Q9Y2R4	DDX52_HUMAN	DDX52	22	DTRRFSADAAR	S	DDX52_S22_M1	up	NA
Q9BWE0:S441_M1	H	Q9BWE0	REPI1_HUMAN	REPIN1	441	CGRRFSQGSHL	S	REPIN1_S441_M1	up	NA
Q6DD87:S132_M1	H	Q6DD87	ZN787_HUMAN	ZNF787	132	CGKRFSWSSNL	S	ZNF787_S132_M1	up	NA
Q8IZQ5:S78_M1	H	Q8IZQ5	SELH_HUMAN	SELENOH	78	KPRRGSFEVTL	S	SELENOH_S78_M1	up	NA
Q8IX01:T7_M1	H	Q8IX01	SUGP2_HUMAN	SUGP2	7	AARRITQETFD	T	SUGP2_T7_M1	up	NA
Q76FK4:S432_M1	H	Q76FK4	NOL8_HUMAN	NOL8	432	LQKRKSNVESA	S	NOL8_S432_M1	up	NA
Q6DKI1:S68_M1	H	Q6DKI1	RL7L_HUMAN	RPL7L1	68	SFLHDSWRQKR	S	RPL7L1_S68_M1	up	NA
Q4LE39:S666_M2	H	Q4LE39	ARI4B_HUMAN	ARID4B	666	KLRRLSKPPFQ	S	ARID4B_S666_M2	up	NA
Q92766:S1238_M1	H	Q92766	RREB1_HUMAN	RREB1	1238	RAKRNSYTNCL	S	RREB1_S1238_M1	up	NA
P62995:T201_M2	H	P62995	TRA2B_HUMAN	TRA2B	201	TKRPHTPTPGI	T	TRA2B_T201_M2	up	NA
Q08945:S552_M1	H	Q08945	SSRP1_HUMAN	SSRP1	552	PKRPMSAYMLW	S	SSRP1_S552_M1	up	NA
Q15233:T373_M1	H	Q15233	NONO_HUMAN	NONO	373	EGFKGTFPDAR	T	NONO_T373_M1	up	NA
Q7Z6Z7:S3797_M1	H	Q7Z6Z7	HUWE1_HUMAN	HUWE1	3797	ATSESSQSEAS	S	HUWE1_S3797_M1	up	NA
Q96QC0:T256_M1	H	Q96QC0	PP1RA_HUMAN	PPP1R10	256	APGDATPPAEK	T	PPP1R10_T256_M1	up	NA
P35568:S1100_M2	H	P35568	IRS1_HUMAN	IRS1	1100	CRRRHSSETFS	S	IRS1_S1100_M2	up	NA
Q5UIP0:S1422_M2	H	Q5UIP0	RIF1_HUMAN	RIF1	1422	SSRRRSEVVES	S	RIF1_S1422_M2	up	NA
Q9HBZ2:S48_M1	H	Q9HBZ2	ARNT2_HUMAN	ARNT2	48	GGKRRSGMDFD	S	ARNT2_S48_M1	up	NA
O75400:T948_M1	H	O75400	PR40A_HUMAN	PRPF40A	948	EKRRRTLLEQL	T	PRPF40A_T948_M1	up	NA
Q9P0J7:S169_M1	H	Q9P0J7	KCMF1_HUMAN	KCMF1	169	PRARRSNMHFT	S	KCMF1_S169_M1	up	NA
Q9BUL9:S186_M1	H	Q9BUL9	RPP25_HUMAN	RPP25	186	GSAKRSQPEPG	S	RPP25_S186_M1	up	NA
P14859:S385_M1	H	P14859	PO2F1_HUMAN	POU2F1	385	RKKRTSIETNI	S	POU2F1_S385_M1	up	NA
Q9GZS1:S385_M1	H	Q9GZS1	RPA49_HUMAN	POLR1E	385	SKRRVSVAAGS	S	POLR1E_S385_M1	up	NA
Q86WJ1:S591_M1	H	Q86WJ1	CHD1L_HUMAN	CHD1L	591	KEDRKSFEQLV	S	CHD1L_S591_M1	up	NA
P53367:S108_M1	H	P53367	ARFP1_HUMAN	ARFIP1	108	RTQTKSGPVIL	S	ARFIP1_S108_M1	up	NA
Q9UIF9:S1747_M1	H	Q9UIF9	BAZ2A_HUMAN	BAZ2A	1747	GQKRKSGYSLN	S	BAZ2A_S1747_M1	up	NA
Q92917:S115_M1	H	Q92917	GPKOW_HUMAN	GPKOW	115	AESKKSLEERE	S	GPKOW_S115_M1	up	NA
Q6ZW13:S161_M1	H	Q6ZW13	CP086_HUMAN	C16orf86	161	AKKRKSLGAPV	S	C16orf86_S161_M1	up	NA
P11940:S51_M1	H	P11940	PABP1_HUMAN	PABPC1	51	MITRRSLGYAY	S	PABPC1_S51_M1	up	NA
P20700:S210_M1	H	P20700	LMNB1_HUMAN	LMNB1	210	LEFRKSMYEEE	S	LMNB1_S210_M1	up	NA
Q5UIP0:S2189_M1	H	Q5UIP0	RIF1_HUMAN	RIF1	2189	RGLKRSQEDEI	S	RIF1_S2189_M1	up	NA
Q92560:S276_M1	H	Q92560	BAP1_HUMAN	BAP1	276	IQTHKSQESQL	S	BAP1_S276_M1	up	NA
Q92922:S357_M1	H	Q92922	SMRC1_HUMAN	SMARCC1	357	YGKRRSQKEED	S	SMARCC1_S357_M1	up	NA
P46013:S1496_M1	H	P46013	KI67_HUMAN	MKI67	1496	KIACRSQPDPV	S	MKI67_S1496_M1	up	NA
O14647:S75_M1	H	O14647	CHD2_HUMAN	CHD2	75	SAGSKSQPVLP	S	CHD2_S75_M1	up	NA
O95251:S80_M1	H	O95251	KAT7_HUMAN	KAT7	80	RRVTRSQQQPT	S	KAT7_S80_M1	up	NA
Q99575:S371_M1	H	Q99575	POP1_HUMAN	POP1	371	PSQEKSQTELP	S	POP1_S371_M1	up	NA
Q9BYG3:S247_M1	H	Q9BYG3	MK67I_HUMAN	NIFK	247	LERRKSQVAEL	S	NIFK_S247_M1	up	NA
P78527:S2695_M1	H	P78527	PRKDC_HUMAN	PRKDC	2695	RAPLKSVGPDF	S	PRKDC_S2695_M1	up	NA
Q9P1Y6:S1034_M1	H	Q9P1Y6	PHRF1_HUMAN	PHRF1	1034	SSRSASPSVGE	S	PHRF1_S1034_M1	up	NA
Q7Z5J4:S670_M1	H	Q7Z5J4	RAI1_HUMAN	RAI1	670	EALPDSLQLDK	S	RAI1_S670_M1	up	NA
Q8N3X1:S442_M1	H	Q8N3X1	FNBP4_HUMAN	FNBP4	442	ISQPASQDGMR	S	FNBP4_S442_M1	up	NA
Q9UQ35:S1257_M1	H	Q9UQ35	SRRM2_HUMAN	SRRM2	1257	ILSHLSSELKE	S	SRRM2_S1257_M1	up	NA
Q5UIP0:T1518_M1	H	Q5UIP0	RIF1_HUMAN	RIF1	1518	SEGDGTQDIVD	T	RIF1_T1518_M1	up	NA
Q9Y217:S611_M1	H	Q9Y217	MTMR6_HUMAN	MTMR6	611	EPAVVSLEYGV	S	MTMR6_S611_M1	up	NA
Q9H583:S1492_M1	H	Q9H583	HEAT1_HUMAN	HEATR1	1492	FNKSESQEEML	S	HEATR1_S1492_M1	up	NA
P16401:T4_M1	H	P16401	H15_HUMAN	H1-5	4	MSETAPAET	T	H1-5_T4_M1	up	NA
Q92804:S433_M1	H	Q92804	RBP56_HUMAN	TAF15	433	GGDRSSGGGYS	S	TAF15_S433_M1	up	NA
Q14692:T800_M1	H	Q14692	BMS1_HUMAN	BMS1	800	KSGPNTQNEDI	T	BMS1_T800_M1	up	NA
P21580:S220_M1	H	P21580	TNAP3_HUMAN	TNFAIP3	220	LRSLESGSNFA	S	TNFAIP3_S220_M1	up	NA
Q12874:S295_M1	H	Q12874	SF3A3_HUMAN	SF3A3	295	GKSLESLDTSL	S	SF3A3_S295_M1	up	NA
Q86XZ4:S219_M1	H	Q86XZ4	SPAS2_HUMAN	SPATS2	219	TETQFSNMGME	S	SPATS2_S219_M1	up	NA
Q96PU5:S464_M1	H	Q96PU5	NED4L_HUMAN	NEDD4L	464	EGAKDSPVRRA	S	NEDD4L_S464_M1	up	NA
Q6KC79:S1042_M1	H	Q6KC79	NIPBL_HUMAN	NIPBL	1042	KSNKGSIDQSV	S	NIPBL_S1042_M1	up	NA
Q6PL18:T1176_M1	H	Q6PL18	ATAD2_HUMAN	ATAD2	1176	NWYLGTIKKRR	T	ATAD2_T1176_M1	up	NA
Q9H078:S668_M1	H	Q9H078	CLPB_HUMAN	CLPB	668	SPELPSPQAEK	S	CLPB_S668_M1	up	NA
Q9BSJ8:S12_M1	H	Q9BSJ8	ESYT1_HUMAN	ESYT1	12	EGPSPSPMDQP	S	ESYT1_S12_M1	up	NA
Q9UJA5:T107_M1	H	Q9UJA5	TRM6_HUMAN	TRMT6	107	KSQKLTQDDIK	T	TRMT6_T107_M1	up	NA
Q9NY93:S532_M1	H	Q9NY93	DDX56_HUMAN	DDX56	532	QNPLRSFKHKG	S	DDX56_S532_M1	up	NA
O75376:S1117_M1	H	O75376	NCOR1_HUMAN	NCOR1	1117	PRSQNSQPEGL	S	NCOR1_S1117_M1	up	NA
Q13164:T733_M1	H	Q13164	MK07_HUMAN	MAPK7	733	PVFSGTPKGSG	T	MAPK7_T733_M1	up	NA
Q8TCJ2:S29_M1	H	Q8TCJ2	STT3B_HUMAN	STT3B	29	MALGNSRHGHH	S	STT3B_S29_M1	up	NA
Q9Y6A5:S39_M1	H	Q9Y6A5	TACC3_HUMAN	TACC3	39	SVLRVSQKENV	S	TACC3_S39_M1	up	NA
Q9UIG0:S58_M1	H	Q9UIG0	BAZ1B_HUMAN	BAZ1B	58	KSTGSSQLTHK	S	BAZ1B_S58_M1	up	NA
P46063:S597_M1	H	P46063	RECQ1_HUMAN	RECQL	597	KSTQNSFRAES	S	RECQL_S597_M1	up	NA
P78527:T2603_M2	H	P78527	PRKDC_HUMAN	PRKDC	2603	RSTVLTPMFVE	T	PRKDC_T2603_M2	up	NA
P78527:T2603_M1	H	P78527	PRKDC_HUMAN	PRKDC	2603	RSTVLTPMFVE	T	PRKDC_T2603_M1	up	NA
Q8WYP5:S1884_M1	H	Q8WYP5	ELYS_HUMAN	AHCTF1	1884	VENQESVEIIN	S	AHCTF1_S1884_M1	up	NA
O95429:S245_M1	H	O95429	BAG4_HUMAN	BAG4	245	EDAWASPGAYG	S	BAG4_S245_M1	up	NA
Q9NXV6:S212_M1	H	Q9NXV6	CARF_HUMAN	CDKN2AIP	212	DRSVSSQSSSS	S	CDKN2AIP_S212_M1	up	NA
P78527:T2620_M1	H	P78527	PRKDC_HUMAN	PRKDC	2620	TLQTRTQEGSL	T	PRKDC_T2620_M1	up	NA
P20340:S117_M1	H	P20340	RAB6A_HUMAN	RAB6A	117	RTERGSDVIIM	S	RAB6A_S117_M1	up	NA
O14867:S364_M1	H	O14867	BACH1_HUMAN	BACH1	364	KTFGESQDLPL	S	BACH1_S364_M1	up	NA
A5YKK6:S318_M1	H	A5YKK6	CNOT1_HUMAN	CNOT1	318	ISAPGSGIWSD	S	CNOT1_S318_M1	up	NA
Q96ST3:S1161_M1	H	Q96ST3	SIN3A_HUMAN	SIN3A	1161	MENVDSLDKLE	S	SIN3A_S1161_M1	up	NA
Q03164:S2796_M1	H	Q03164	KMT2A_HUMAN	KMT2A	2796	TQGQDSLEAQL	S	KMT2A_S2796_M1	up	NA
Q9H410:S41_M1	H	Q9H410	DSN1_HUMAN	DSN1	41	AKTSASLEMNQ	S	DSN1_S41_M1	up	NA
Q96JM3:S462_M1	H	Q96JM3	CHAP1_HUMAN	CHAMP1	462	KTSPASLDFPE	S	CHAMP1_S462_M1	up	NA
Q8TAP9:S124_M1	H	Q8TAP9	MPLKI_HUMAN	MPLKIP	124	STPFGSGRVRE	S	MPLKIP_S124_M1	up	NA
Q5UIP0:S1869_M1	H	Q5UIP0	RIF1_HUMAN	RIF1	1869	PCLGDSKNVSQ	S	RIF1_S1869_M1	up	NA
P42166:S480_M1	H	P42166	LAP2A_HUMAN	TMPO	480	EVAKQSQHDKI	S	TMPO_S480_M1	up	NA
O75151:S929_M1	H	O75151	PHF2_HUMAN	PHF2	929	GTRVASIETGL	S	PHF2_S929_M1	up	NA
Q8WYP5:T1656_M1	H	Q8WYP5	ELYS_HUMAN	AHCTF1	1656	SQKVDTLPYVP	T	AHCTF1_T1656_M1	up	NA
Q8N806:S257_M1	H	Q8N806	UBR7_HUMAN	UBR7	257	KVEQNSEPCAG	S	UBR7_S257_M1	up	NA
P07910:T25_M1	H	P07910	HNRPC_HUMAN	HNRNPC	25	IGNLNTLVVKK	T	HNRNPC_T25_M1	up	NA
Q00403:S70_M1	H	Q00403	TF2B_HUMAN	GTF2B	70	SRVGDSQNPLL	S	GTF2B_S70_M1	up	NA
Q96KQ7:S40_M1	H	Q96KQ7	EHMT2_HUMAN	EHMT2	40	ERVHGSLGDTP	S	EHMT2_S40_M1	up	NA
P27635:S137_M1	H	P27635	RL10_HUMAN	RPL10	137	GQVIMSIRTKL	S	RPL10_S137_M1	up	NA
Q9NSI6:S2118_M1	H	Q9NSI6	BRWD1_HUMAN	BRWD1	2118	KVIHDSQETAE	S	BRWD1_S2118_M1	up	NA
Q9NUY8:S507_M1	H	Q9NUY8	TBC23_HUMAN	TBC1D23	507	REKVISFIENT	S	TBC1D23_S507_M1	up	NA
Q9UKM9:T84_M1	H	Q9UKM9	RALY_HUMAN	RALY	84	VLAGQTLDINM	T	RALY_T84_M1	up	NA
P19174:S451_M1	H	P19174	PLCG1_HUMAN	PLCG1	451	ADGLPSPNQLK	S	PLCG1_S451_M1	up	NA
Q9UK76:S31_M1	H	Q9UK76	JUPI1_HUMAN	JPT1	31	GGSNFSLGFDE	S	JPT1_S31_M1	up	NA
Q96GD4:T64_M1	H	Q96GD4	AURKB_HUMAN	AURKB	64	ENSSGTPDILT	T	AURKB_T64_M1	up	NA
Q01167:S239_M1	H	Q01167	FOXK2_HUMAN	FOXK2	239	LMADNSQPENE	S	FOXK2_S239_M1	up	NA
P48634:S1525_M1	H	P48634	PRC2A_HUMAN	PRRC2A	1525	PQRVNSGLSSD	S	PRRC2A_S1525_M1	up	NA
P49137:T334_M1	H	P49137	MAPK2_HUMAN	MAPKAPK2	334	TKVPQTPLHTS	T	MAPKAPK2_T334_M1	up	NA
Q04637:S1028_M1	H	Q04637	IF4G1_HUMAN	EIF4G1	1028	LMAKGSDKRRG	S	EIF4G1_S1028_M1	up	NA
O60271:S25_M1	H	O60271	JIP4_HUMAN	SPAG9	25	MSERVSGLAGS	S	SPAG9_S25_M1	up	NA
Q8NFC6:S2128_M1	H	Q8NFC6	BD1L1_HUMAN	BOD1L1	2128	VSGDDSQLTAS	S	BOD1L1_S2128_M1	up	NA
Q9UPN9:T1051_M1	H	Q9UPN9	TRI33_HUMAN	TRIM33	1051	QVYADTQEINL	T	TRIM33_T1051_M1	up	NA
Q13485:S138_M1	H	Q13485	SMAD4_HUMAN	SMAD4	138	YERVVSPGIDL	S	SMAD4_S138_M1	up	NA
Q9H0W8:S25_M1	H	Q9H0W8	SMG9_HUMAN	SMG9	25	WKEPGSGGPQN	S	SMG9_S25_M1	up	NA
Q6PKG0:S1089_M1	H	Q6PKG0	LARP1_HUMAN	LARP1	1089	WTSQHSNTQTL	S	LARP1_S1089_M1	up	NA
P40763:S691_M1	H	P40763	STAT3_HUMAN	STAT3	691	YCRPESQEHPE	S	STAT3_S691_M1	up	NA
O94913:S728_M1	H	O94913	PCF11_HUMAN	PCF11	728	KPFVDSPASRF	S	PCF11_S728_M1	up	NA
P52756:S18_M1	H	P52756	RBM5_HUMAN	RBM5	18	SGRYGSIIDRD	S	RBM5_S18_M1	up	NA
P22626:T176_M1	H	P22626	ROA2_HUMAN	HNRNPA2B1	176	LQKYHTINGHN	T	HNRNPA2B1_T176_M1	up	NA
Q96ME7:S222_M1	H	Q96ME7	ZN512_HUMAN	ZNF512	222	MANHNSLPILK	S	ZNF512_S222_M1	up	NA
P21333:S1946_M1	H	P21333	FLNA_HUMAN	FLNA	1946	QHVPGSPFTAR	S	FLNA_S1946_M1	up	NA
P49753:T118_M1	H	P49753	ACOT2_HUMAN	ACOT2	118	RYRADTLGELD	T	ACOT2_T118_M1	up	NA
Q9BWJ5:S9_M1	H	Q9BWJ5	SF3B5_HUMAN	SF3B5	9	RYTIHSQLEHL	S	SF3B5_S9_M1	up	NA
Q13136:S745_M2	H	Q13136	LIPA1_HUMAN	PPFIA1	745	TSPPSSPRALR	S	PPFIA1_S745_M2	NA	down
Q4KMP7:T152_M2	H	Q4KMP7	TB10B_HUMAN	TBC1D10B	152	GTPTGTPTRTP	T	TBC1D10B_T152_M2	NA	down
P12270:S2037_M1	H	P12270	TPR_HUMAN	TPR	2037	ADSQNSGEGNT	S	TPR_S2037_M1	NA	down
O75179:S1940_M1	H	O75179	ANR17_HUMAN	ANKRD17	1940	ARATNSPKPHM	S	ANKRD17_S1940_M1	NA	down
Q99550:S874_M1	H	Q99550	MPP9_HUMAN	MPHOSPH9	874	LEKDSSPGSSS	S	MPHOSPH9_S874_M1	NA	down
Q9NZN5:S599_M1	H	Q9NZN5	ARHGC_HUMAN	ARHGEF12	599	RRGFPSILGPP	S	ARHGEF12_S599_M1	NA	down
O15357:S1167_M1	H	O15357	SHIP2_HUMAN	INPPL1	1167	YGRPLSFPPPR	S	INPPL1_S1167_M1	NA	down
Q96NE9:S522_M1	H	Q96NE9	FRMD6_HUMAN	FRMD6	522	KLRGQSTDSLP	S	FRMD6_S522_M1	NA	down
Q7Z309:S227_M1	H	Q7Z309	PBIR2_HUMAN	PABIR2	227	SATAESPVACS	S	PABIR2_S227_M1	NA	down
P85299:S386_M1	H	P85299	PRR5_HUMAN	PRR5	386	SGGRQSVV	S	PRR5_S386_M1	NA	down
O75533:T434_M2	H	O75533	SF3B1_HUMAN	SF3B1	434	RKLTATPTPLG	T	SF3B1_T434_M2	NA	down
Q9NTI5:S1162_M2	H	Q9NTI5	PDS5B_HUMAN	PDS5B	1162	NASSSSNPSSP	S	PDS5B_S1162_M2	NA	down
Q6P0N0:S93_M1	H	Q6P0N0	M18BP_HUMAN	MIS18BP1	93	SSLDISAIKPN	S	MIS18BP1_S93_M1	NA	down
Q03164:S197_M1	H	Q03164	KMT2A_HUMAN	KMT2A	197	DPSVFSPLNKS	S	KMT2A_S197_M1	NA	down
Q15648:S1433_M1	H	Q15648	MED1_HUMAN	MED1	1433	SKNYGSPLISG	S	MED1_S1433_M1	NA	down
Q9Y4J8:S458_M1	H	Q9Y4J8	DTNA_HUMAN	DTNA	458	PPQQRSAPDIS	S	DTNA_S458_M1	NA	down
P10412:S2_M1	H	P10412	H14_HUMAN	H1-4	2	MSETAPA	S	H1-4_S2_M1	NA	down
P16401:S2_M1	H	P16401	H15_HUMAN	H1-5	2	MSETAPA	S	H1-5_S2_M1	NA	down
Q5T481:S740_M1	H	Q5T481	RBM20_HUMAN	RBM20	740	EKYPRSGSPNL	S	RBM20_S740_M1	NA	down
Q03164:S750_M1	H	Q03164	KMT2A_HUMAN	KMT2A	750	RSEPRSPSHSM	S	KMT2A_S750_M1	NA	down
Q9UKS6:S327_M1	H	Q9UKS6	PACN3_HUMAN	PACSIN3	327	EVTLTSIVPTR	S	PACSIN3_S327_M1	NA	down
A6NI28:S753_M1	H	A6NI28	RHG42_HUMAN	ARHGAP42	753	KSYSGSIQSLT	S	ARHGAP42_S753_M1	NA	down
Q6PJG2:S700_M1	H	Q6PJG2	MDEAS_HUMAN	MIDEAS	700	LLRTNSAEVTP	S	MIDEAS_S700_M1	NA	down
P51149:S17_M1	H	P51149	RAB7A_HUMAN	RAB7A	17	IILGDSGVGKT	S	RAB7A_S17_M1	NA	down
Q9UI08:S354_M3	L	Q9UI08	EVL_HUMAN	EVL	354	SPEAKSPLQSQ	S	EVL_S354_M3	up	NA
P13639:T59_M2	L	P13639	EF2_HUMAN	EEF2	59	TRFTDTRKDEQ	T	EEF2_T59_M2	up	NA
P16150:T341_M2	L	P16150	LEUK_HUMAN	SPN	341	SSRRPTLTTFF	T	SPN_T341_M2	up	NA
Q9NS87:T1144_M2	L	Q9NS87	KIF15_HUMAN	KIF15	1144	PQSPKTPPHFQ	T	KIF15_T1144_M2	up	NA
Q13469:S268_M2	L	Q13469	NFAC2_HUMAN	NFATC2	268	LPPGASPQRSR	S	NFATC2_S268_M2	up	NA
Q9Y6W5:S308_M2	L	Q9Y6W5	WASF2_HUMAN	WASF2	308	APPLGSPPGPK	S	WASF2_S308_M2	up	NA
Q15418:S363_M2	L	Q15418	KS6A1_HUMAN	RPS6KA1	363	RTPKDSPGIPP	S	RPS6KA1_S363_M2	up	NA
Q9UI08:S349_M3	L	Q9UI08	EVL_HUMAN	EVL	349	PSVAKSPEAKS	S	EVL_S349_M3	up	NA
P04049:S642_M1	L	P04049	RAF1_HUMAN	RAF1	642	CTLTTSPRLPV	S	RAF1_S642_M1	up	NA
Q9UI08:S313_M1	L	Q9UI08	EVL_HUMAN	EVL	313	GTRAASQPPNS	S	EVL_S313_M1	up	NA
Q9Y2D9:S197_M1	L	Q9Y2D9	ZN652_HUMAN	ZNF652	197	TRRAASVAAAT	S	ZNF652_S197_M1	up	NA
Q99704:S269_M1	L	Q99704	DOK1_HUMAN	DOK1	269	VLRADSHEGEV	S	DOK1_S269_M1	up	NA
Q8NFC6:S1701_M1	L	Q8NFC6	BD1L1_HUMAN	BOD1L1	1701	EIRAGSISSEE	S	BOD1L1_S1701_M1	up	NA
Q9UL54:S9_M1	L	Q9UL54	TAOK2_HUMAN	TAOK2	9	GGRAGSLKDPD	S	TAOK2_S9_M1	up	NA
Q9Y2T6:S305_M1	L	Q9Y2T6	GPR55_HUMAN	GPR55	305	RAHRPSRVQLV	S	GPR55_S305_M1	up	NA
O43516:S276_M1	L	O43516	WIPF1_HUMAN	WIPF1	276	VGNRPSIHREA	S	WIPF1_S276_M1	up	NA
Q6ZSY5:S547_M1	L	Q6ZSY5	PPR3F_HUMAN	PPP1R3F	547	ERALNSALAEE	S	PPP1R3F_S547_M1	up	NA
Q08357:S316_M1	L	Q08357	S20A2_HUMAN	SLC20A2	316	YGRALSMTHGS	S	SLC20A2_S316_M1	up	NA
P22626:S189_M1	L	P22626	ROA2_HUMAN	HNRNPA2B1	189	VRKALSRQEMQ	S	HNRNPA2B1_S189_M1	up	NA
Q16851:S13_M1	L	Q16851	UGPA_HUMAN	UGP2	13	LSKAMSQDGAS	S	UGP2_S13_M1	up	NA
P52566:S145_M1	L	P52566	GDIR2_HUMAN	ARHGDIB	145	TFMVGSYGPRP	S	ARHGDIB_S145_M1	up	NA
Q13043:T340_M1	L	Q13043	STK4_HUMAN	STK4	340	GDEMGTVRVAS	T	STK4_T340_M1	up	NA
Q8NCN4:S339_M1	L	Q8NCN4	RN169_HUMAN	RNF169	339	NNRCVSAPDLT	S	RNF169_S339_M1	up	NA
P63027:S61_M1	L	P63027	VAMP2_HUMAN	VAMP2	61	RDQKLSELDDR	S	VAMP2_S61_M1	up	NA
Q12802:S1507_M1	L	Q12802	AKP13_HUMAN	AKAP13	1507	SRDRQSLDGFY	S	AKAP13_S1507_M1	up	NA
Q8NG31:S1076_M1	L	Q8NG31	KNL1_HUMAN	KNL1	1076	IKDVQSPGFLN	S	KNL1_S1076_M1	up	NA
Q86VR2:S26_M1	L	Q86VR2	RETR3_HUMAN	RETREG3	26	GRRDVSGSWER	S	RETREG3_S26_M1	up	NA
P17706:S298_M1	L	P17706	PTN2_HUMAN	PTPN2	298	SKEDLSPAFDH	S	PTPN2_S298_M1	up	NA
P23443:S427_M1	L	P23443	KS6B1_HUMAN	RPS6KB1	427	VKEKFSFEPKI	S	RPS6KB1_S427_M1	up	NA
P36507:S295_M1	L	P36507	MP2K2_HUMAN	MAP2K2	295	EPHSISPRPRP	S	MAP2K2_S295_M1	up	NA
Q8TAQ2:S813_M1	L	Q8TAQ2	SMRC2_HUMAN	SMARCC2	813	KESEKSDGDPI	S	SMARCC2_S813_M1	up	NA
P13639:T57_M2	L	P13639	EF2_HUMAN	EEF2	57	GETRFTDTRKD	T	EEF2_T57_M2	up	NA
Q13177:T134_M1	L	Q13177	PAK2_HUMAN	PAK2	134	FYDSNTVKQKY	T	PAK2_T134_M1	up	NA
P42167:S378_M1	L	P42167	LAP2B_HUMAN	TMPO	378	RPLELSDFRME	S	TMPO_S378_M1	up	NA
Q92844:S208_M1	L	Q92844	TANK_HUMAN	TANK	208	NRGAPSITSVT	S	TANK_S208_M1	up	NA
Q01831:S61_M1	L	Q01831	XPC_HUMAN	XPC	61	RKRGCSHPGGS	S	XPC_S61_M1	up	NA
Q14978:S686_M1	L	Q14978	NOLC1_HUMAN	NOLC1	686	SYRGGSISVQV	S	NOLC1_S686_M1	up	NA
P04075:S39_M1	L	P04075	ALDOA_HUMAN	ALDOA	39	DESTGSIAKRL	S	ALDOA_S39_M1	up	NA
Q9NXV6:S131_M1	L	Q9NXV6	CARF_HUMAN	CDKN2AIP	131	KKRGISSSNEG	S	CDKN2AIP_S131_M1	up	NA
O00571:S82_M1	L	O00571	DDX3X_HUMAN	DDX3X	82	DSRGKSSFFSD	S	DDX3X_S82_M1	up	NA
Q9Y4A5:S2051_M1	L	Q9Y4A5	TRRAP_HUMAN	TRRAP	2051	IKRGLSVDSAQ	S	TRRAP_S2051_M1	up	NA
Q9H400:Y235_M1	L	Q9H400	LIME1_HUMAN	LIME1	235	AGDLAYQTLPL	Y	LIME1_Y235_M1	up	NA
Q15345:S276_M1	L	Q15345	LRC41_HUMAN	LRRC41	276	RGRAPSRDEGS	S	LRRC41_S276_M1	up	NA
O94761:S27_M1	L	O94761	RECQ4_HUMAN	RECQL4	27	RGRRPSQDDVE	S	RECQL4_S27_M1	up	NA
Q14161:S514_M1	L	Q14161	GIT2_HUMAN	GIT2	514	GSRPMSMYETG	S	GIT2_S514_M1	up	NA
Q04721:T1716_M1	L	Q04721	NOTC2_HUMAN	NOTCH2	1716	LPEGFTLRRDA	T	NOTCH2_T1716_M1	up	NA
Q5JTD0:S214_M1	L	Q5JTD0	TJAP1_HUMAN	TJAP1	214	GQEAASPGPAP	S	TJAP1_S214_M1	up	NA
O14617:S658_M1	L	O14617	AP3D1_HUMAN	AP3D1	658	PKHRPSEADEE	S	AP3D1_S658_M1	up	NA
Q9C0I1:S716_M1	L	Q9C0I1	MTMRC_HUMAN	MTMR12	716	LQRHSSKPVLP	S	MTMR12_S716_M1	up	NA
Q9P246:S697_M1	L	Q9P246	STIM2_HUMAN	STIM2	697	KPRHTSCSSAG	S	STIM2_S697_M1	up	NA
Q5T4S7:T2715_M2	L	Q5T4S7	UBR4_HUMAN	UBR4	2715	KRRHVTLPSSP	T	UBR4_T2715_M2	up	NA
P55011:T230_M1	L	P55011	S12A2_HUMAN	SLC12A2	230	DHYRHTAAQLG	T	SLC12A2_T230_M1	up	NA
Q8WZ64:T1574_M1	L	Q8WZ64	ARAP2_HUMAN	ARAP2	1574	HEGNATLARKN	T	ARAP2_T1574_M1	up	NA
Q9H171:S309_M1	L	Q9H171	ZBP1_HUMAN	ZBP1	309	EARIPSPGTHP	S	ZBP1_S309_M1	up	NA
Q96FF9:S83_M1	L	Q96FF9	CDCA5_HUMAN	CDCA5	83	RSPRISFFLEK	S	CDCA5_S83_M1	up	NA
Q9H4L7:S79_M1	L	Q9H4L7	SMRCD_HUMAN	SMARCAD1	79	NERKASISYFK	S	SMARCAD1_S79_M1	up	NA
Q05D32:S9_M1	L	Q05D32	CTSL2_HUMAN	CTDSPL2	9	RTRKASQQSNQ	S	CTDSPL2_S9_M1	up	NA
P58876:S39_M1	L	P58876	H2B1C_HUMAN;H2B1D_HUMAN;H2B1H_HUMAN;H2B1M_HUMAN;H2B1N_HUMAN;H2B2F_HUMAN	H2BC14;H2BC15;H2BC18;H2BC4;H2BC5;H2BC9	39	RKESYSVYVYK	S	H2BC14;H2BC15;H2BC18;H2BC4;H2BC5;H2BC9_S39_M1	up	NA
O00567:S563_M1	L	O00567	NOP56_HUMAN	NOP56	563	KKRKFSKEEPV	S	NOP56_S563_M1	up	NA
O76064:S157_M1	L	O76064	RNF8_HUMAN	RNF8	157	TKRKFSLDELA	S	RNF8_S157_M1	up	NA
P04439:S359_M1	L	P04439	HLAA_HUMAN	HLA-A	359	QGSDVSLTACK	S	HLA-A_S359_M1	up	NA
O14745:S162_M1	L	O14745	NHRF1_HUMAN	NHERF1	162	MKKGPSGYGFN	S	NHERF1_S162_M1	up	NA
Q75N03:S290_M1	L	Q75N03	HAKAI_HUMAN	CBLL1	290	STRKHSNLITV	S	CBLL1_S290_M1	up	NA
A3KN83:S794_M1	L	A3KN83	SBNO1_HUMAN	SBNO1	794	KKKKKSIDPDS	S	SBNO1_S794_M1	up	NA
Q9NXE8:S337_M1	L	Q9NXE8	CWC25_HUMAN	CWC25	337	YTRKLSAEELE	S	CWC25_S337_M1	up	NA
Q4L235:S649_M1	L	Q4L235	ACSF4_HUMAN	AASDH	649	TKRKLSDINQE	S	AASDH_S649_M1	up	NA
O75533:T223_M2	L	O75533	SF3B1_HUMAN	SF3B1	223	WDQAETPGHTP	T	SF3B1_T223_M2	up	NA
P35240:T581_M1	L	P35240	MERL_HUMAN	NF2	581	TIKKLTLQSAK	T	NF2_T581_M1	up	NA
Q9NQ25:T325_M1	L	Q9NQ25	SLAF7_HUMAN	SLAMF7	325	LTMPDTPRLFA	T	SLAMF7_T325_M1	up	NA
Q15691:S155_M1	L	Q15691	MARE1_HUMAN	MAPRE1	155	KKPLTSSSAAP	S	MAPRE1_S155_M1	up	NA
Q9UPN4:S114_M1	L	Q9UPN4	CP131_HUMAN	CEP131	114	KKRPASLSTAP	S	CEP131_S114_M1	up	NA
O43665:S16_M1	L	O43665	RGS10_HUMAN	RGS10	16	RKRPPSDIHDS	S	RGS10_S16_M1	up	NA
O94880:S835_M1	L	O94880	PHF14_HUMAN	PHF14	835	RGRKRSFVPEE	S	PHF14_S835_M1	up	NA
Q9BVC5:S189_M2	L	Q9BVC5	ASHWN_HUMAN	C2orf49	189	SGPVKSPPLSP	S	C2orf49_S189_M2	up	NA
O14526:S570_M1	L	O14526	FCHO1_HUMAN	FCHO1	570	RSRKVSCPLTR	S	FCHO1_S570_M1	up	NA
P50552:S239_M1	L	P50552	VASP_HUMAN	VASP	239	KLRKVSKQEEA	S	VASP_S239_M1	up	NA
Q8TBE0:S121_M1	L	Q8TBE0	BAHD1_HUMAN	BAHD1	121	KRRLASLNAEA	S	BAHD1_S121_M1	up	NA
Q13263:S501_M1	L	Q13263	TIF1B_HUMAN	TRIM28	501	DLTADSQPPVF	S	TRIM28_S501_M1	up	NA
Q8ND76:S25_M1	L	Q8ND76	CCNY_HUMAN	CCNY	25	HSRLESYRPDT	S	CCNY_S25_M1	up	NA
P02686:S96_M1	L	P02686	MBP_HUMAN	MBP	96	LIRLFSRDAPG	S	MBP_S96_M1	up	NA
Q16566:S341_M1	L	Q16566	KCC4_HUMAN	CAMK4	341	SSRLGSASSSH	S	CAMK4_S341_M1	up	NA
Q9BZL6:S214_M1	L	Q9BZL6	KPCD2_HUMAN	PRKD2	214	LGTSESLPCTA	S	PRKD2_S214_M1	up	NA
P45985:S90_M1	L	P45985	MP2K4_HUMAN	MAP2K4	90	GKLKISPEQHW	S	MAP2K4_S90_M1	up	NA
Q14005:S946_M1	L	Q14005	IL16_HUMAN	IL16	946	LLRLLSTQAEE	S	IL16_S946_M1	up	NA
Q9UKI2:S144_M1	L	Q9UKI2	BORG2_HUMAN	CDC42EP3	144	KLPRLSCEPVM	S	CDC42EP3_S144_M1	up	NA
Q5JTV8:S135_M1	L	Q5JTV8	TOIP1_HUMAN	TOR1AIP1	135	LQQQHSEQPPL	S	TOR1AIP1_S135_M1	up	NA
P08670:S72_M1	L	P08670	VIME_HUMAN	VIM	72	AVRLRSSVPGV	S	VIM_S72_M1	up	NA
Q92608:T1797_M1	L	Q92608	DOCK2_HUMAN	DOCK2	1797	DGDKKTLTRKK	T	DOCK2_T1797_M1	up	NA
Q14511:Y92_M1	L	Q14511	CASL_HUMAN	NEDD9	92	GQQKLYQVPNP	Y	NEDD9_Y92_M1	up	NA
Q8N9U0:S156_M1	L	Q8N9U0	TAC2N_HUMAN	TC2N	156	KRLYGSVCDLR	S	TC2N_S156_M1	up	NA
O75995:S142_M1	L	O75995	SASH3_HUMAN	SASH3	142	ELPVLSRQAST	S	SASH3_S142_M1	up	NA
Q9H7M9:S235_M1	L	Q9H7M9	VISTA_HUMAN	VSIR	235	LVRMDSNIQGI	S	VSIR_S235_M1	up	NA
Q7Z401:S1151_M1	L	Q7Z401	MYCPP_HUMAN	DENND4A	1151	IQRMNSSFSVK	S	DENND4A_S1151_M1	up	NA
Q9Y580:S204_M1	L	Q9Y580	RBM7_HUMAN	RBM7	204	KVRMNSYPYLA	S	RBM7_S204_M1	up	NA
Q8WZ64:Y77_M1	L	Q8WZ64	ARAP2_HUMAN	ARAP2	77	QDIPIYANVHK	Y	ARAP2_Y77_M1	up	NA
Q13442:S176_M1	L	Q13442	HAP28_HUMAN	PDAP1	176	GKRMQSLSLNK	S	PDAP1_S176_M1	up	NA
Q13177:S20_M1	L	Q13177	PAK2_HUMAN	PAK2	20	PVRMSSTIFST	S	PAK2_S20_M1	up	NA
O15027:S331_M1	L	O15027	SC16A_HUMAN	SEC16A	331	EHRPASALVNP	S	SEC16A_S331_M1	up	NA
Q7Z3T8:S939_M1	L	Q7Z3T8	ZFY16_HUMAN	ZFYVE16	939	NEIIQSPISQV	S	ZFYVE16_S939_M1	up	NA
Q6P0Q8:S209_M1	L	Q6P0Q8	MAST2_HUMAN	MAST2	209	SPRNFSPNAPA	S	MAST2_S209_M1	up	NA
Q13042:S560_M1	L	Q13042	CDC16_HUMAN	CDC16	560	LKNIISPPWDF	S	CDC16_S560_M1	up	NA
Q9C0E8:S194_M1	L	Q9C0E8	LNP_HUMAN	LNPK	194	PQVPVSPGPPK	S	LNPK_S194_M1	up	NA
Q14686:S1481_M1	L	Q14686	NCOA6_HUMAN	NCOA6	1481	NKNLVSPAMRE	S	NCOA6_S1481_M1	up	NA
Q9UQC2:S543_M1	L	Q9UQC2	GAB2_HUMAN	GAB2	543	ELPFKSPITKS	S	GAB2_S543_M1	up	NA
P09564:S228_M1	L	P09564	CD7_HUMAN	CD7	228	EDMSHSRCNTL	S	CD7_S228_M1	up	NA
P54727:T155_M2	L	P54727	RD23B_HUMAN	RAD23B	155	EKPAETPVATS	T	RAD23B_T155_M2	up	NA
Q8IY26:S26_M1	L	Q8IY26	PLPP6_HUMAN	PLPP6	26	SSSPGSPAHGG	S	PLPP6_S26_M1	up	NA
P20810:S499_M1	L	P20810	ICAL_HUMAN	CAST	499	LLPKESKEQLP	S	CAST_S499_M1	up	NA
Q9UKK3:S1434_M1	L	Q9UKK3	PARP4_HUMAN	PARP4	1434	FPELDSPQLHF	S	PARP4_S1434_M1	up	NA
Q6PJF5:S113_M1	L	Q6PJF5	RHDF2_HUMAN	RHBDF2	113	FRRQASLSQSI	S	RHBDF2_S113_M1	up	NA
Q9NS87:S1141_M2	L	Q9NS87	KIF15_HUMAN	KIF15	1141	AEDPQSPKTPP	S	KIF15_S1141_M2	up	NA
Q5JSZ5:S416_M1	L	Q5JSZ5	PRC2B_HUMAN	PRRC2B	416	RQRQLSMSSAD	S	PRRC2B_S416_M1	up	NA
Q6P444:S305_M1	L	Q6P444	MTFR2_HUMAN	MTFR2	305	RKRQNSHWDPV	S	MTFR2_S305_M1	up	NA
Q86YS7:T339_M1	L	Q86YS7	C2CD5_HUMAN	C2CD5	339	LLRQQTQSALE	T	C2CD5_T339_M1	up	NA
P13861:S58_M1	L	P13861	KAP2_HUMAN	PRKAR2A	58	ATPRQSLGHPP	S	PRKAR2A_S58_M1	up	NA
P53999:S55_M1	L	P53999	TCP4_HUMAN	SUB1	55	SSSKQSSSSRD	S	SUB1_S55_M1	up	NA
Q14814:S121_M1	L	Q14814	MEF2D_HUMAN	MEF2D	121	KYRRASEELDG	S	MEF2D_S121_M1	up	NA
Q14980:S1969_M1	L	Q14980	NUMA1_HUMAN	NUMA1	1969	TLRRASMQPIQ	S	NUMA1_S1969_M1	up	NA
Q8N103:S714_M1	L	Q8N103	TAGAP_HUMAN	TAGAP	714	LVRRCSQPVFE	S	TAGAP_S714_M1	up	NA
Q9NZM3:Y968_M1	L	Q9NZM3	ITSN2_HUMAN	ITSN2	968	EPEALYAAVNK	Y	ITSN2_Y968_M1	up	NA
Q7Z309:S115_M1	L	Q7Z309	PBIR2_HUMAN	PABIR2	115	DFTPVSPAPSP	S	PABIR2_S115_M1	up	NA
Q7Z4Q2:T340_M1	L	Q7Z4Q2	HEAT3_HUMAN	HEATR3	340	RVRRKTFVSDL	T	HEATR3_T340_M1	up	NA
O14974:S507_M1	L	O14974	MYPT1_HUMAN	PPP1R12A	507	PRRLASTSDIE	S	PPP1R12A_S507_M1	up	NA
P46087:S58_M1	L	P46087	NOP2_HUMAN	NOP2	58	KRRLGSVEAPK	S	NOP2_S58_M1	up	NA
O75167:S522_M1	L	O75167	PHAR2_HUMAN	PHACTR2	522	LVRRLSQRPTT	S	PHACTR2_S522_M1	up	NA
Q8NEZ4:S2068_M1	L	Q8NEZ4	KMT2C_HUMAN	KMT2C	2068	ASRRLSVDPYE	S	KMT2C_S2068_M1	up	NA
Q8TAP9:S133_M1	L	Q8TAP9	MPLKI_HUMAN	MPLKIP	133	REKRMSNELEN	S	MPLKIP_S133_M1	up	NA
Q00537:S83_M1	L	Q00537	CDK17_HUMAN	CDK17	83	GGSLGSFMAMP	S	CDK17_S83_M1	up	NA
Q9NW75:S146_M1	L	Q9NW75	GPTC2_HUMAN	GPATCH2	146	PLWHESDFAVD	S	GPATCH2_S146_M1	up	NA
P67809:S209_M1	L	P67809	YBOX1_HUMAN	YBX1	209	RRPQYSNPPVQ	S	YBX1_S209_M1	up	NA
Q03188:S528_M1	L	Q03188	CENPC_HUMAN	CENPC	528	ISRRPSDWWVV	S	CENPC_S528_M1	up	NA
Q99501:S657_M1	L	Q99501	GA2L1_HUMAN	GAS2L1	657	GPRRPSGPAEL	S	GAS2L1_S657_M1	up	NA
Q6P4F7:S285_M1	L	Q6P4F7	RHGBA_HUMAN	ARHGAP11A	285	RKRRQSVGDFV	S	ARHGAP11A_S285_M1	up	NA
O43566:T495_M1	L	O43566	RGS14_HUMAN	RGS14	495	TGKRQTCDIEG	T	RGS14_T495_M1	up	NA
Q13469:S255_M2	L	Q13469	NFAC2_HUMAN	NFATC2	255	AKRRHSCAEAL	S	NFATC2_S255_M2	up	NA
Q7L2J0:S152_M1	L	Q7L2J0	MEPCE_HUMAN	MEPCE	152	GKRRNSCNVGG	S	MEPCE_S152_M1	up	NA
Q86Y91:S633_M1	L	Q86Y91	KI18B_HUMAN	KIF18B	633	KRRRPSALEAD	S	KIF18B_S633_M1	up	NA
P17544:T326_M1	L	P17544	ATF7_HUMAN	ATF7	326	GRRRRTVDEDP	T	ATF7_T326_M1	up	NA
Q15036:S409_M2	L	Q15036	SNX17_HUMAN	SNX17	409	LRRSDSQQAVK	S	SNX17_S409_M2	up	NA
Q9Y6W5:S293_M1	L	Q9Y6W5	WASF2_HUMAN	WASF2	293	GPKRSSVVSPS	S	WASF2_S293_M1	up	NA
Q15345:T327_M1	L	Q15345	LRC41_HUMAN	LRRC41	327	VTRRSTQESLT	T	LRRC41_T327_M1	up	NA
P34910:S271_M1	L	P34910	EVI2B_HUMAN	EVI2B	271	RTSIISLTPWK	S	EVI2B_S271_M1	up	NA
Q5UIP0:S2205_M1	L	Q5UIP0	RIF1_HUMAN	RIF1	2205	KVRRVSFADPI	S	RIF1_S2205_M1	up	NA
O14647:S1728_M1	L	O14647	CHD2_HUMAN	CHD2	1728	SKRRRSDEFRP	S	CHD2_S1728_M1	up	NA
Q69YH5:S977_M1	L	Q69YH5	CDCA2_HUMAN	CDCA2	977	GKRRKSFCIST	S	CDCA2_S977_M1	up	NA
Q9NP64:S114_M1	L	Q9NP64	ZCC17_HUMAN	ZCCHC17	114	ERRRRSFQDYT	S	ZCCHC17_S114_M1	up	NA
Q8NEY8:S110_M1	L	Q8NEY8	PPHLN_HUMAN	PPHLN1	110	GFRRKSFYSSH	S	PPHLN1_S110_M1	up	NA
Q8TBE0:S8_M1	L	Q8TBE0	BAHD1_HUMAN	BAHD1	8	HTRRKSLPMLS	S	BAHD1_S8_M1	up	NA
P57075:S382_M1	L	P57075	UBS3A_HUMAN	UBASH3A	382	PQTARSLSSLQ	S	UBASH3A_S382_M1	up	NA
Q7Z333:S2472_M1	L	Q7Z333	SETX_HUMAN	SETX	2472	PVLQRSLTHPP	S	SETX_S2472_M1	up	NA
P46013:S538_M1	L	P46013	KI67_HUMAN	MKI67	538	PTKRKSLVMHT	S	MKI67_S538_M1	up	NA
P18615:S131_M1	L	P18615	NELFE_HUMAN	NELFE	131	RPQRKSLYESF	S	NELFE_S131_M1	up	NA
Q96RK0:S227_M1	L	Q96RK0	CIC_HUMAN	CIC	227	RQVRRSQDLGV	S	CIC_S227_M1	up	NA
Q92610:S529_M1	L	Q92610	ZN592_HUMAN	ZNF592	529	SVQRRSQPQLT	S	ZNF592_S529_M1	up	NA
Q96P48:S1435_M1	L	Q96P48	ARAP1_HUMAN	ARAP1	1435	NEMRRSVAAFT	S	ARAP1_S1435_M1	up	NA
Q9BWT3:S684_M1	L	Q9BWT3	PAPOG_HUMAN	PAPOLG	684	ERKRKSVDAIG	S	PAPOLG_S684_M1	up	NA
P11388:S1374_M1	L	P11388	TOP2A_HUMAN	TOP2A	1374	LKPQKSVVSDL	S	TOP2A_S1374_M1	up	NA
O43491:S87_M1	L	O43491	E41L2_HUMAN	EPB41L2	87	LKKQKSYTLVV	S	EPB41L2_S87_M1	up	NA
Q14BN4:S148_M1	L	Q14BN4	SLMAP_HUMAN	SLMAP	148	HAPLPSPVDKV	S	SLMAP_S148_M1	up	NA
P55042:S301_M1	L	P55042	RAD_HUMAN	RRAD	301	RAKSKSCHDLS	S	RRAD_S301_M1	up	NA
P57075:S385_M1	L	P57075	UBS3A_HUMAN	UBASH3A	385	ARSLSSLQALQ	S	UBASH3A_S385_M1	up	NA
Q92835:S886_M1	L	Q92835	SHIP1_HUMAN	INPP5D	886	LKSLTSHDPMK	S	INPP5D_S886_M1	up	NA
Q6ZVF9:T581_M1	L	Q6ZVF9	GRIN3_HUMAN	GPRIN3	581	SAANPTPSPIR	T	GPRIN3_T581_M1	up	NA
Q9Y4E1:S288_M1	L	Q9Y4E1	WAC2C_HUMAN	WASHC2C	288	RSRPTSFADEL	S	WASHC2C_S288_M1	up	NA
Q6JBY9:S284_M1	L	Q6JBY9	CPZIP_HUMAN	RCSD1	284	EEVPESPQTSG	S	RCSD1_S284_M1	up	NA
A6NC98:S1408_M1	L	A6NC98	CC88B_HUMAN	CCDC88B	1408	GRSSESFSPGD	S	CCDC88B_S1408_M1	up	NA
Q9UK61:S673_M1	L	Q9UK61	TASOR_HUMAN	TASOR	673	QRSSHSLDYDK	S	TASOR_S673_M1	up	NA
P50552:T335_M1	L	P50552	VASP_HUMAN	VASP	335	ETQPCTPSSSD	T	VASP_T335_M1	up	NA
Q8WYR1:S432_M1	L	Q8WYR1	PI3R5_HUMAN	PIK3R5	432	LFKSTSQLVLR	S	PIK3R5_S432_M1	up	NA
O75592:S3478_M1	L	O75592	MYCB2_HUMAN	MYCBP2	3478	FQRSYSVVASE	S	MYCBP2_S3478_M1	up	NA
P55011:T217_M1	L	P55011	S12A2_HUMAN	SLC12A2	217	TFGHNTMDAVP	T	SLC12A2_T217_M1	up	NA
Q9P107:T660_M1	L	Q9P107	GMIP_HUMAN	GMIP	660	GDDPGTPSPSP	T	GMIP_T660_M1	up	NA
Q4ADV7:S1037_M1	L	Q4ADV7	RIC1_HUMAN	RIC1	1037	LQKTLSMPSGP	S	RIC1_S1037_M1	up	NA
Q6R327:T1135_M1	L	Q6R327	RICTR_HUMAN	RICTOR	1135	RIRTLTEPSVD	T	RICTOR_T1135_M1	up	NA
P35658:S1023_M1	L	P35658	NU214_HUMAN	NUP214	1023	VVRTPSIQPSL	S	NUP214_S1023_M1	up	NA
Q9NQW6:S485_M1	L	Q9NQW6	ANLN_HUMAN	ANLN	485	VSKTQSLPVTE	S	ANLN_S485_M1	up	NA
P49841:S9_M1	L	P49841	GSK3B_HUMAN	GSK3B	9	RPRTTSFAESC	S	GSK3B_S9_M1	up	NA
Q92841:S571_M1	L	Q92841	DDX17_HUMAN	DDX17	571	RYRTTSSANNP	S	DDX17_S571_M1	up	NA
Q9UBE0:S185_M1	L	Q9UBE0	SAE1_HUMAN	SAE1	185	KVAKVSQGVED	S	SAE1_S185_M1	up	NA
P14921:T38_M1	L	P14921	ETS1_HUMAN	ETS1	38	DVPLLTPSSKE	T	ETS1_T38_M1	up	NA
Q14330:S299_M1	L	Q14330	GPR18_HUMAN	GPR18	299	QARVISVMLYR	S	GPR18_S299_M1	up	NA
P06400:S624_M1	L	P06400	RB_HUMAN	RB1	624	TTRVNSTANAE	S	RB1_S624_M1	up	NA
Q9UKV5:S542_M1	L	Q9UKV5	AMFR_HUMAN	AMFR	542	VPLDLSPRLEE	S	AMFR_S542_M1	up	NA
Q7Z2K8:S895_M1	L	Q7Z2K8	GRIN1_HUMAN	GPRIN1	895	RVRPGSALAAA	S	GPRIN1_S895_M1	up	NA
P46013:T2065_M1	L	P46013	KI67_HUMAN	MKI67	2065	ERWPRTPKEEA	T	MKI67_T2065_M1	up	NA
Q3KQU3:S232_M1	L	Q3KQU3	MA7D1_HUMAN	MAP7D1	232	RQQRWSWAGAL	S	MAP7D1_S232_M1	up	NA
Q9UBH6:S666_M1	L	Q9UBH6	S53A1_HUMAN	XPR1	666	WKYNQSISLRR	S	XPR1_S666_M1	up	NA
Q9UH99:S116_M2	L	Q9UH99	SUN2_HUMAN	SUN2	116	ESSRASGLVGR	S	SUN2_S116_M2	NA	down
Q7Z5L9:S457_M1	L	Q7Z5L9	I2BP2_HUMAN	IRF2BP2	457	RRNSNSPPSPS	S	IRF2BP2_S457_M1	NA	down
Q96HI0:S465_M1	L	Q96HI0	SENP5_HUMAN	SENP5	465	HPYCKSPLEAP	S	SENP5_S465_M1	NA	down
Q66K74:S640_M1	L	Q66K74	MAP1S_HUMAN	MAP1S	640	RPRTPSPESHR	S	MAP1S_S640_M1	NA	down
Q86YV0:S167_M1	L	Q86YV0	RASL3_HUMAN	RASAL3	167	VGSASSEGSIH	S	RASAL3_S167_M1	NA	down
Q7KZI7:S569_M1	L	Q7KZI7	MARK2_HUMAN	MARK2	569	RVPVASPSAHN	S	MARK2_S569_M1	NA	down

## Sheet: Known_function
psite.id	gene_site	logFC_H	logFC_L	diff_HL	GENE	PROTEIN	PROT_TYPE	ACC_ID	GENE_ID	HU_CHR_LOC	MOD_RSD	SITE_GRP_ID	SITE_+/-7_AA	DOMAIN	ON_FUNCTION	ON_PROCESS	ON_PROT_INTERACT	ON_OTHER_INTERACT	PMIDs	LT_LIT	MS_LIT	MS_CST	NOTES
Q9BQG0:S1303	MYBBP1A_S1303_M1	3.86855	0	3.86855	MYBBP1A	MYBBP1A	DNA replication; DNA-binding; Nucleolus; RNA-binding	Q9BQG0	10514	17p13.2	S1303-p	3210687	ARKKARLsLVIRSPS			cell cycle regulation			20177074	2	21	2
P78527:S2624	PRKDC_S2624_M1	3.81375	0	3.81375	PRKDC	DNAPK	DNA repair, damage; EC 2.7.11.1; KINASE; Kinase, protein; Nucleolus; Protein kinase, Ser/Thr (non-receptor); Protein kinase, atypical	P78527	5591	8q11.21	S2624-p	473575	QTRTQEGsLSARWPV	DNAPKcs_CC5	molecular association, regulation; protein conformation	DNA repair, induced		DNA(DISRUPTS)	24687855	2	6	0	cell survival induced, induces removal of cisplatin adducts from DNA, induces end processing
P04792:S15	HSPB1_S15_M1	2.85289	2.35691	0.495984	HSPB1	HSP27	Chaperone; Heat shock protein; Motility/polarity/chemotaxis; SUMO LIGASE; SUMO ligase	P04792	3315	7q11.23	S15-p	448401	FSLLRGPsWDPFRDW		protein degradation; protein stabilization; molecular association, regulation; enzymatic activity, inhibited; phosphorylation; sumoylation; intracellular localization; protein conformation	carcinogenesis, induced; apoptosis, altered; signaling pathway regulation; transcription, altered; autophagy, induced; cell growth, induced; apoptosis, inhibited; autophagy, inhibited; cytoskeletal reorganization; transcription, inhibited; cell growth, altered	p53(INDUCES); HSF1(DISRUPTS); hnRNP D0(DISRUPTS); LASS1(INDUCES); HSP27(DISRUPTS); HER2(INDUCES)		11383510; 12367505; 15581903; 18477563; 19597476; 21245386; 21989268; 23950959; 32545363; 32570757; 34477462; 34516752; 34851698; 36701233; 37689067	52	78	30	induces lysophagy; inhibits mitophagy
O15355:S183	PPM1G_S183_M1	2.80543	0	2.80543	PPM1G	PPM1G	EC 3.1.3.16; Motility/polarity/chemotaxis; PHOSPHATASE; Protein phosphatase, Ser/Thr (non-receptor); Spliceosome	O15355	5496	2p23.3	S183-p	460849	GTGEEPGsQGLNGEA		molecular association, regulation			RNA(INDUCES)	26324325	1	12	67
P21333:S1533	FLNA_S1533_M1	2.74375	0.0183196	2.72543	FLNA	FLNA	Actin-binding; Motility/polarity/chemotaxis; Nuclear receptor co-regulator	P21333	2316	Xq28	S1533-p	478649	GDEEVPRsPFKVKVL	Filamin		cell motility, induced; cytoskeletal reorganization			25445790	2	17	9	cell separation following mitosis, AAA mutant has defects in cell motility
P37802:S163	TAGLN2_S163_M1	2.54819	0	2.54819	TAGLN2	TAGLN2	Cytoskeletal; Motility/polarity/chemotaxis	P37802	8407	1q23.2	S163-p	468770	KENPRNFsDNQLQEG		molecular association, regulation	carcinogenesis, induced; cell motility, induced; cytoskeletal reorganization	ACTB(DISRUPTS)		21577206	1	63	34
P78527:T2638	PRKDC_T2638_M1	2.48059	0	2.48059	PRKDC	DNAPK	DNA repair, damage; EC 2.7.11.1; KINASE; Kinase, protein; Nucleolus; Protein kinase, Ser/Thr (non-receptor); Protein kinase, atypical	P78527	5591	8q11.21	T2638-p	448712	VAGQIRAtQQQHDFT	DNAPKcs_CC5	molecular association, regulation; protein conformation	DNA repair, induced; chromatin organization, altered; cell growth, altered		DNA(DISRUPTS)	17189255; 24687855	6	13	8	increases survival in ionizing radiation and repairing double strand DNA breaks; cell survival induced, induces removal of cisplatin adducts from DNA, induces end processing
Q9Y580:S136	RBM7_S136_M1	2.43835	2.10747	0.330881	RBM7	RBM7	RNA-binding	Q9Y580	10179	11q23.2	S136-p	453069	QIIQRSFsSPENFQR		molecular association, regulation		14-3-3 beta(INDUCES); GADD45A(DISRUPTS)		25189701	2	50	103	14-3-3 protein binding
Q00839:S59	HNRNPU_S59_M1	2.36286	0	2.36286	HNRNPU	hnRNP U	DNA-binding; Nuclear receptor co-regulator; RNA splicing; RNA-binding; Spliceosome	Q00839	3192	1q44	S59-p	468001	AMEPGNGsLDLGGDS		molecular association, regulation; intracellular localization	cell cycle regulation; DNA repair, induced	NEIL1(DISRUPTS); Ku70(INDUCES)		25986610; 27303920	4	62	7	transient dissociation of NEIL1 from chromatin; localizes to centrosomes, the midzone and the midbody in mitosis
P43243:S208	MATR3_S208_M1	2.35282	0	2.35282	MATR3	matrin 3	RNA processing; RNA-binding	P43243	9782	5q31.2	S208-p	452690	DYDHGSRsQESGYYD		intracellular localization	cell differentiation, inhibited; cell growth, induced			30194346	1	33	8
P21580:S381	TNFAIP3_S381_M1	2.33057	0	2.33057	TNFAIP3	TNFAIP3	Apoptosis; DEUBIQUITINASE; EC 3.4.19.12; Protease; UBIQUITIN LIGASE; Ubiquitin conjugating system; Ubiquitin ligase	P21580	7128	6q23.3	S381-p	487535	EPSVPQLsLMDVKCE		activity, induced; ubiquitination	transcription, induced; signaling pathway regulation			17709380; 26649818; 31534238; 33154446	5	10	0	inhibit the NF-kB signaling pathway; regulates NF-kB signaling; cleavage of K63-linked tetraubiquitin ( all 4 sites or S381 alone), enhances ZnF4-mediated substrate ubiquitination; cell death inhibited (induces protective effect in A20-null cells); induces deubiquitination of its substrates
P61978:S379	HNRNPK_S379_M1	2.31577	0	2.31577	HNRNPK	hnRNP K	RNA splicing; RNA-binding; Spliceosome	P61978	3190	9q21.32	S379-p	483629	SYAGGRGsYGDLGGP			cell cycle regulation; cell motility, inhibited			31110205	2	48	4	downregulates Twist, upregulates MMP12, upregulates and stabilizes beta catenin
P02511:S59	CRYAB_S59_M1	2.27318	0	2.27318	CRYAB	CRYAB	Chaperone; Heat shock protein	P02511	1410	11q23.1	S59-p	448783	PSFLRAPsWFDTGLS		activity, induced; molecular association, regulation; intracellular localization; protein conformation	exocytosis, inhibited; apoptosis, inhibited; cytoskeletal reorganization	CASP7(INDUCES); CRYAB(DISRUPTS); CASP3(INDUCES); GEMIN3(INDUCES); CASP2(DISRUPTS)		11096101; 15511225; 16129694; 16928191; 18061612; 23049853; 24023879; 26620801; 27641668; 32520607; 36232565	46	22	0
P78527:S2612	PRKDC_S2612_M1	2.20345	-0.833485	3.03694	PRKDC	DNAPK	DNA repair, damage; EC 2.7.11.1; KINASE; Kinase, protein; Nucleolus; Protein kinase, Ser/Thr (non-receptor); Protein kinase, atypical	P78527	5591	8q11.21	S2612-p	448711	MFVETQAsQGTLQTR	DNAPKcs_CC5	molecular association, regulation; protein conformation	DNA repair, induced; chromatin organization, altered; cell growth, altered		DNA(DISRUPTS)	17189255; 24687855	6	22	56	increases survival in ionizing radiation and repairing double strand DNA breaks; cell survival induced, induces removal of cisplatin adducts from DNA, induces end processing
Q13151:S84	HNRNPA0_S84_M1	2.16349	0	2.16349	HNRNPA0	hnRNP A0	RNA splicing; RNA-binding	Q13151	10949	5q31.2	S84-p	449874	VELKRAVsREDSARP		molecular association, regulation; intracellular localization			RNA(INDUCES)	26602816	2	9	2	association of p27Kip1 mRNA
Q9UQE7:S1083	SMC3_S1083_M1	2.0556	0	2.0556	SMC3	SMC3	Cell cycle regulation; DNA repair, damage	Q9UQE7	9126	10q25.2	S1083-p	453061	ESERGSGsQSSVPSV	SMC_N	molecular association, regulation	cell cycle regulation; DNA repair, induced		DNA(INDUCES)	18442975; 20501661	5	9	3	cohesin binding sites; required for intra-S phase checkpoint
P78347:S412	GTF2I_S412_M1	2.01461	0	2.01461	GTF2I	GTF2I	DNA-binding; Transcription, coactivator/corepressor	P78347	2969	7q11.23	S412-p	457074	GIPFRRPsTYGIPRL	GTF2I		transcription, induced			12082086	2	11	139
P52701:S309	MSH6_S309_M1	2.00261	0	2.00261	MSH6	MSH6	DNA-binding	P52701	2956	2p16.3	S309-p	4274110	RMVTGNGsLKRKSSR		intracellular localization	DNA repair, induced			36189922	1	14	1
Q9Y580:S204	RBM7_S204_M1	1.95135	0	1.95135	RBM7	RBM7	RNA-binding	Q9Y580	10179	11q23.2	S204-p	4033285	QRKVRMNsYPYLADR		molecular association, regulation		14-3-3 beta(INDUCES); GADD45A(DISRUPTS)		25189701	1	21	61	14-3-3 protein binding
P51608:S423	MECP2_S423_M1	1.9438	0.376532	1.56727	MECP2	MECP2	Transcription, coactivator/corepressor	P51608	4204	Xq28	S423-p	470075	EKMPRGGsLESDGCP			neural plasticity			35767654	15	14	0
Q13541:S112	EIF4EBP1_S112_M1	1.90019	0	1.90019	EIF4EBP1	4E-BP1	Translation; Translation initiation	Q13541	1978	8p11.23	S112-p	447526	KRAGGEEsQFEMDI_	eIF_4EBP	molecular association, regulation; phosphorylation		EIF4E(DISRUPTS)		12588975	5	15	28	Deletion of (QFEMDI) sequence affected phosphorlation of multiple phosphorylation sites. ; S111 did not affect binding to EIF4E.
P78527:S3205	PRKDC_S3205_M1	1.8972	0	1.8972	PRKDC	DNAPK	DNA repair, damage; EC 2.7.11.1; KINASE; Kinase, protein; Nucleolus; Protein kinase, Ser/Thr (non-receptor); Protein kinase, atypical	P78527	5591	8q11.21	S3205-p	452351	TPLPEDNsMNVDQDG	FAT	intracellular localization	cell cycle regulation; DNA repair, induced			24844881; 32674014	4	29	4
O75582:S376	RPS6KA5_S376_M1	1.84004	0	1.84004	RPS6KA5	MSK1	EC 2.7.11.1; KINASE; Kinase, protein; Protein kinase, AGC; Protein kinase, Ser/Thr (non-receptor)	O75582	9252	14q32.11	S376-p	448216	EKLFQGYsFVAPSIL	Pkinase_C	enzymatic activity, induced				15568999	23	19	41
Q86U86:S948	PBRM1_S948_M1	1.83855	1.09524	0.743313	PBRM1	polybromo 1	DNA-binding; Tumor suppressor	Q86U86	55193	3p21.1	S948-p	453717	SGLHRTYsQDCSFKN			transcription, inhibited			25066234	1	17	33	early DNA repair
Q9ULW0:S125	TPX2_S125_M1	1.80552	0	1.80552	TPX2	TPX2	Cell cycle regulation; Microtubule-binding	Q9ULW0	22974	20q11.21	S125-p	459997	QRRSLRLsAQKDLEQ		molecular association, regulation	cell cycle regulation	CLASP1(INDUCES)		26240182	2	22	17	required for normal spindle length
P04150:S134	NR3C1_S134_M1	1.7822	1.71331	0.0688854	NR3C1	GR	DNA-binding; Mitochondrial; Nuclear receptor; Transcription factor	P04150	2908	5q31.3	S134-p	3178932	ANLNRSTsVPENPKS	GCR	molecular association, regulation; intracellular localization	transcription, induced; transcription, inhibited; transcription, altered	PELP1(INDUCES); 14-3-3 zeta(INDUCES)	DNA(DISRUPTS)	21930780; 24291004; 26825173	12	11	6	recruitment of ligand-bound GR to the Brk promoter; inhibits interaction with IGFBP1 promoter; impairs dexamethasone-induced glucocorticoid receptor nuclear translocation
P49959:S676	MRE11_S676_M1	1.77681	0	1.77681	MRE11	MRE11A	Cell cycle regulation; DNA repair, damage; DNA-binding; Deoxyribonuclease	P49959	4361	11q21	S676-p	460788	TSSSKIMsQSQVSKG		molecular association, regulation	DNA repair, induced; chromatin organization, altered		DNA(DISRUPTS)	19709933; 26240375	2	9	12
Q9UKX7:S221	NUP50_S221_M1	1.77377	1.45708	0.316692	NUP50	NUP50	Nuclear import; Nucleoporin	Q9UKX7	10762	22q13.31	S221-p	476622	KVAAETQsPSLFGST		molecular association, regulation		KPNB1(DISRUPTS)		19767751	1	32	18
P16949:S16	STMN1_S16_M2	1.6956	2.17933	-0.483726	STMN1	STMN1	Cytoskeletal	P16949	3925	1p36.11	S16-p	448554	KELEKRAsGQAFELI	Stathmin	molecular association, regulation; activity, inhibited; phosphorylation	cell cycle regulation; carcinogenesis, induced; apoptosis, altered; carcinogenesis, inhibited; cell growth, inhibited; apoptosis, induced; cell motility, inhibited; signaling pathway regulation; cell growth, induced; cytoskeletal reorganization	TUBA1A(DISRUPTS); TUBA4A(DISRUPTS); TACC3(INDUCES); TUBB(DISRUPTS)		10913145; 11015208; 14645234; 16554300; 19359244; 20110360; 21768358; 26317901; 27041561; 30786936; 31546234; 36221072; 38385074; 7775478; 9271428	39	98	61
P16949:S25	STMN1_S25_M2	1.6956	2.17933	-0.483726	STMN1	STMN1	Cytoskeletal	P16949	3925	1p36.11	S25-p	448555	QAFELILsPRSKESV	Stathmin	protein stabilization; molecular association, regulation; activity, inhibited; phosphorylation	cell cycle regulation; carcinogenesis, inhibited; cell growth, inhibited; apoptosis, induced; cell motility, induced; cell motility, inhibited; signaling pathway regulation; cell growth, induced; cytoskeletal reorganization	TUBA1A(DISRUPTS); TUBB(DISRUPTS); TUBA1A(INDUCES); RNF12(DISRUPTS); GRP78(INDUCES)		11015208; 20110360; 23230143; 27130664; 30628717; 30786936; 31546234; 35581193; 7775478; 9271428; 9712920	52	122	91	Stathmin hyperphosphorylation leads to microtubule stability.
P18615:S115	NELFE_S115_M1	1.68464	1.10085	0.583787	NELFE	RDBP	Mitochondrial; Transcription, coactivator/corepressor	P18615	7936	6p21.33	S115-p	452641	QPFQRSIsADDDLQE		molecular association, regulation	transcription, induced	14-3-3 epsilon(INDUCES)		29523821	1	82	18	dissociation of the NELF complex from chromatin, which is accompanied by RNA polymerase II elongation
O95453:S557	PARN_S557_M1	1.66296	0.777329	0.885636	PARN	PARN	EC 3.1.13.4; Nucleolus; RNA-binding; Ribonuclease	O95453	5073	16p13.12	S557-p	483559	NHYYRNNsFTAPSTV			cell cycle regulation			20932473	1	30	53
P08559:S293	PDHA1_S293_M2	1.63247	0.752244	0.880228	PDHA1	PDHA1	Amino Acid Metabolism - valine, leucine and isoleucine biosynthesis; Carbohydrate Metabolism - butanoate; Carbohydrate Metabolism - citrate (TCA) cycle; Carbohydrate Metabolism - glycolysis and gluconeogenesis; Carbohydrate Metabolism - pyruvate; EC 1.2.4.1; Mitochondrial; Oxidoreductase	P08559	5160	Xp22.12	S293-p	448258	TYRYHGHsMSDPGVS	E1_dh	activity, induced; molecular association, regulation; acetylation; intracellular localization; enzymatic activity, inhibited; activity, inhibited	carcinogenesis, induced; cell motility, induced; cell growth, induced; apoptosis, inhibited; transcription, induced	PKM iso2(INDUCES); emerin(INDUCES)	DNA(INDUCES)	11092882; 17065338; 17474719; 22289032; 25237928; 25243911; 25404640; 27357730; 27498883; 30700909; 30745576; 30797950; 30842661; 31088833; 32737469; 34667275; 35656815; 36071546; 37761999; 38199564; 38301889; 38301894; 7782287	99	108	675	induces PKM2 protein stability
Q9UNI6:S335	DUSP12_S335_M1	1.62294	0	1.62294	DUSP12	DUSP12	EC 3.1.3.16; EC 3.1.3.48; Motility/polarity/chemotaxis; PHOSPHATASE; Protein phosphatase, dual-specificity	Q9UNI6	11266	1q23.3	S335-p	3851464	KILPVLGsQTGKI__		intracellular localization	cell cycle regulation			21521943	1	2	5
Q96KQ7:S569	EHMT2_S569_M1	1.61102	0	1.61102	EHMT2	EHMT2	Amino Acid Metabolism - lysine degradation; EC 2.1.1.43; METHYLTRANSFERASE; Methyltransferase; Methyltransferase, protein lysine	Q96KQ7	10919	6p21.33	S569-p	456315	APAPPPLsQDVPGRA		intracellular localization	DNA repair, induced			29192276	1	7	22	recruitment to DNA breaks
P42345:S1261	MTOR_S1261_M1	1.60906	0	1.60906	MTOR	mTOR	Autophagy; EC 2.7.11.1; KINASE; Kinase, protein; Motility/polarity/chemotaxis; Protein kinase, Ser/Thr (non-receptor); Protein kinase, atypical	P42345	2475	1p36.22	S1261-p	458285	PMKKLHVsTINLQKA		phosphorylation	cell growth, induced; apoptosis, inhibited; signaling pathway regulation			19487463; 21576368; 34418433	4	30	5
O75582:S212	RPS6KA5_S212_M1	1.59229	0	1.59229	RPS6KA5	MSK1	EC 2.7.11.1; KINASE; Kinase, protein; Protein kinase, AGC; Protein kinase, Ser/Thr (non-receptor)	O75582	9252	14q32.11	S212-p	448214	DETERAYsFCGTIEY	Pkinase	enzymatic activity, induced				15568999	2	6	9
O15294:S20	OGT_S20_M1	1.58318	0	1.58318	OGT	OGT	EC 2.4.1.255; Glycan Metabolism - O-glycan biosynthesis; O-GlcNAc TRANSFERASE; Transferase	O15294	8473	Xq13.1	S20-p	3174941	EPTKRMLsFQGLAEL		protein stabilization; intracellular localization				29021254	3	15	7	OGT(S20A) attenuates vimentin O-GlcNAcylation and phosphorylation
P78347:S784	GTF2I_S784_M1	1.54564	-0.193449	1.73908	GTF2I	GTF2I	DNA-binding; Transcription, coactivator/corepressor	P78347	2969	7q11.23	S784-p	457075	GVPFRRPsTFGIPRL	GTF2I		transcription, induced			12082086	2	14	266
P18615:S51	NELFE_S51_M1	1.54521	0	1.54521	NELFE	RDBP	Mitochondrial; Transcription, coactivator/corepressor	P18615	7936	6p21.33	S51-p	454289	GGVKRSLsEQPVMDT		molecular association, regulation	transcription, induced	14-3-3 epsilon(INDUCES)		29523821	1	50	3	dissociation of the NELF complex from chromatin, which is accompanied by RNA polymerase II elongation
Q8IZL8:S1033	PELP1_S1033_M1	1.526	0	1.526	PELP1	PELP1	Nuclear receptor co-regulator; Transcription, coactivator/corepressor	Q8IZL8	27043	17p13.2	S1033-p	472322	LAPEALPsQGEVERE			DNA repair, induced; apoptosis, inhibited; transcription, induced; transcription, inhibited			24786831; 25788226	2	14	29	modulate levels of E2F1
P08559:S300	PDHA1_S300_M2	1.51772	0.940341	0.577374	PDHA1	PDHA1	Amino Acid Metabolism - valine, leucine and isoleucine biosynthesis; Carbohydrate Metabolism - butanoate; Carbohydrate Metabolism - citrate (TCA) cycle; Carbohydrate Metabolism - glycolysis and gluconeogenesis; Carbohydrate Metabolism - pyruvate; EC 1.2.4.1; Mitochondrial; Oxidoreductase	P08559	5160	Xp22.12	S300-p	448259	SMSDPGVsYRTREEI	E1_dh	activity, induced; protein degradation; molecular association, regulation; ubiquitination; enzymatic activity, inhibited	carcinogenesis, induced; cell growth, induced; apoptosis, inhibited	emerin(INDUCES)		11092882; 17065338; 22289032; 25243911; 25404640; 27357730; 28122247; 30697423; 30797950; 32993545; 34667275; 36071546; 7782287	53	76	476
P17480:S412	UBTF_S412_M1	1.5049	0	1.5049	UBTF	UBF	DNA-binding; Nucleolus; Transcription factor	P17480	7343	17q21.31	S412-p	472620	EKPKRPVsAMFIFSE	HMG_box	molecular association, regulation	cell growth, induced; transcription, induced	ECT2(INDUCES)		32350115	1	10	1
Q16539:T180	MAPK14_T180_M1	1.50379	0	1.50379	MAPK14	P38A	EC 2.7.11.24; KINASE; Kinase, protein; Protein kinase, CMGC; Protein kinase, Ser/Thr (non-receptor)	Q16539	1432	6p21.31	T180-p	447970	RHTDDEMtGYVATRW	Pkinase	activity, induced; molecular association, regulation; phosphorylation; enzymatic activity, induced	cell cycle regulation; carcinogenesis, induced; apoptosis, altered; apoptosis, induced; signaling pathway regulation; cell growth, induced; cell motility, altered; transcription, inhibited; carcinogenesis, inhibited; cell growth, inhibited; transcription, induced; autophagy, induced; cell differentiation, induced; cytoskeletal reorganization; cell adhesion, altered; autophagy, inhibited	PPP2CA(NOT_REPORTED); NCK1(INDUCES); MEK1(NOT_REPORTED); Fyn(INDUCES); P38A(INDUCES)		10201954; 10867021; 11994493; 15944157; 15972258; 16966330; 17438131; 17548358; 18047584; 18560558; 19336399; 21177868; 21878628; 22039048; 33685990; 34048499; 34209868; 34995286; 35189144; 35569509; 35849202; 36219392; 36289618; 37189117; 38285896; 8622669	403	73	1542	IL1-alpha signaling
P42224:S727	STAT1_S727_M1	1.5027	0.789702	0.713001	STAT1	STAT1	DNA-binding; Transcription factor	P42224	6772	2q32.2	S727-p	447753	TDNLLPMsPEEFDEV	STAT1_TAZ2bind	activity, induced; sumoylation; molecular association, regulation; intracellular localization	cell cycle regulation; carcinogenesis, induced; cell growth, inhibited; cell motility, induced; apoptosis, induced; transcription, induced; signaling pathway regulation; transcription, altered; cell growth, induced; apoptosis, inhibited; cell growth, altered	PIAS1(INDUCES); BRCA1(INDUCES)	DNA(INDUCES)	10792030; 11438544; 11777927; 11884587; 12637327; 12807916; 14962955; 15051500; 15322115; 15994321; 16799645; 17897103; 21303487; 21398617; 21878628; 31988137; 33727660; 33747209; 34626802; 35196494; 36113429; 36154299; 36342456; 37272165; 7543024	122	32	90
Q13315:S367	ATM_S367_M1	1.48705	0	1.48705	ATM	ATM	DNA repair, damage; EC 2.7.11.1; KINASE; Kinase, protein; Protein kinase, Ser/Thr (non-receptor); Protein kinase, atypical; Tumor suppressor	Q13315	472	11q22.3	S367-p	467198	DTRSLEIsQSYTTTQ		enzymatic activity, induced				21149446	3	9	2
P25490:S365	YY1_S365_M1	1.46134	0	1.46134	YY1	YY1	C2H2-type zinc finger protein; Cell development/differentiation; Transcription factor	P25490	7528	14q32.2	S365-p	15416769	EGCGKRFsLDFNLRT	zf-C2H2	molecular association, regulation			DNA(INDUCES)	28855673	2	5	3	overlaps but is not needed for the linker phosphorylation of YY1
P05114:S7	HMGN1_S7_M1	1.43277	0	1.43277	HMGN1	HMGN1	DNA-binding; Nuclear receptor co-regulator	P05114	3150	21q22.2	S7-p	447788	_MPKRKVsSAEGAAK	HMG14_17	intracellular localization				10739259	3	14	18	Phosphorylation facilitates localization to non-nuclear pools.
Q13085:S80	ACACA_S80_M1	1.40191	1.33945	0.0624559	ACACA	ACC1	Carbohydrate Metabolism - propanoate; Carbohydrate Metabolism - pyruvate; EC 6.3.4.14; EC 6.4.1.2; Ligase; Lipid Metabolism - fatty acid biosynthesis	Q13085	31	17q12	S80-p	448292	LHIRSSMsGLHLVKQ		enzymatic activity, inhibited; intracellular localization; protein conformation	carcinogenesis, altered; autophagy, induced; apoptosis, induced; cell growth, inhibited; apoptosis, inhibited			21918180; 28778925; 29899443; 30309849; 34362796; 34418433; 35761398; 36243112	169	76	11
Q5SW96:S186	LDLRAP1_S186_M1	1.38579	0	1.38579	LDLRAP1	LDLRAP1		Q5SW96	26119	1p36.11	S186-p	482659	KEKRDKAsQEGGDVL	PID_2		cell cycle regulation			21778424	1	9	9
O75676:T687	RPS6KA4_T687_M2	1.37442	0	1.37442	RPS6KA4	MSK2	EC 2.7.11.1; KINASE; Kinase, protein; Protein kinase, AGC; Protein kinase, Ser/Thr (non-receptor)	O75676	8986	11q13.1	T687-p	455803	RSSPPLRtPDVLESS		enzymatic activity, induced				11035004	1	26	3
Q96CV9:S177	OPTN_S177_M1	1.36937	0	1.36937	OPTN	optineurin	Inhibitor	Q96CV9	10133	10p13	S177-p	4762451	SSGSSEDsFVEIRMA		protein stabilization; molecular association, regulation; intracellular localization	cell cycle regulation; autophagy, induced; apoptosis, induced	SPTLC3(INDUCES); RAB8A(DISRUPTS)		21617041; 22365832; 26376340; 27035970; 27247382; 34099552	10	30	1	induces mitophagy; mitophagy, formation of autophagosomes around depolarized mitochondria
Q13546:S320	RIPK1_S320_M1	1.35792	1.00638	0.351545	RIPK1	RIPK1	EC 2.7.11.1; KINASE; Kinase, protein; Protein kinase, Ser/Thr (non-receptor); Protein kinase, TKL	Q13546	8737	6p25.2	S320-p	468644	AVVKRMQsLQLDCVA		molecular association, regulation; enzymatic activity, inhibited	apoptosis, inhibited	FADD(DISRUPTS)		28506461; 34965934	11	27	34
Q16875:S467	PFKFB3_S467_M2	1.35179	0	1.35179	PFKFB3	PFKFB3	Carbohydrate Metabolism - fructose and mannose; EC 2.7.1.105; EC 3.1.3.46; KINASE; Kinase, other; Motility/polarity/chemotaxis; PHOSPHATASE; Phosphatase (non-protein)	Q16875	5209	10p15.1	S467-p	468406	NSVTPLAsPEPTKKP			cell growth, induced			29967256	2	27	30	CDK6 phosphorylation of PFKFB3 may regulate glucose metabolism and be involved in breast cancer
Q16875:S461	PFKFB3_S461_M2	1.3174	0	1.3174	PFKFB3	PFKFB3	Carbohydrate Metabolism - fructose and mannose; EC 2.7.1.105; EC 3.1.3.46; KINASE; Kinase, other; Motility/polarity/chemotaxis; PHOSPHATASE; Phosphatase (non-protein)	Q16875	5209	10p15.1	S461-p	448801	NPLMRRNsVTPLASP		molecular association, regulation; intracellular localization; phosphorylation; enzymatic activity, induced	carcinogenesis, induced; cell motility, induced; cell growth, induced; apoptosis, inhibited; transcription, induced; signaling pathway regulation	KPNA1(INDUCES); HIF1A(INDUCES)		16115917; 23548149; 35072776; 35707221; 35804016	10	47	83	regulates the YAP/TAZ pathway
P43487:S60	RANBP1_S60_M1	1.29484	0.713499	0.581337	RANBP1	RANBP1	Cell cycle regulation; G protein regulator, misc.; Microtubule-binding	P43487	5902	22q11.21	S60-p	456058	AKLFRFAsENDLPEW	Ran_BP1	intracellular localization	carcinogenesis, induced; cell growth, induced; apoptosis, inhibited			30747223	1	56	172
Q9NQC7:S418	CYLD_S418_M1	1.26961	1.02195	0.247663	CYLD	CYLD	DEUBIQUITINASE; EC 3.4.19.12; Protease; Tumor suppressor; Ubiquitin conjugating system; Ubiquitin-specific protease	Q9NQC7	1540	16q12.1	S418-p	4745557	TTENRFHsLPFSLTK	CYLD_phos_site	ubiquitination; enzymatic activity, induced	signaling pathway regulation			15870263; 24614225; 34610306	5	31	22	induces RIPK2 deubiquitination, and NOD2 signaling
Q6PIY7:S116	TENT2_S116_M1	1.25803	0	1.25803	TENT2	PAPD4	EC 2.7.7.19; RNA processing; Transferase	Q6PIY7	167153	5q14.1	S116-p	50785745	LSGERRYsMPPLFHT		molecular association, regulation; enzymatic activity, inhibited; enzymatic activity, altered	RNA stability, altered		RNA(DISRUPTS)	31057087; 34288801	2	2	0
Q9UBP6:S27	METTL1_S27_M1	1.25088	0	1.25088	METTL1	METTL1	EC 2.1.1.33; METHYLTRANSFERASE; Methyltransferase; RNA processing	Q9UBP6	4234	12q14.1	S27-p	3627513	YYRQRAHsNPMADHT		enzymatic activity, inhibited; protein conformation				15861136; 25233213; 36599985	3	23	66
P40763:Y705	STAT3_Y705_M1	1.22648	0.572658	0.653823	STAT3	STAT3	DNA-binding; Motility/polarity/chemotaxis; Nuclear receptor co-regulator; Transcription factor	P40763	6774	17q21.2	Y705-p	448192	DPGSAAPyLKTKFIC		activity, induced; protein degradation; molecular association, regulation; methylation; intracellular localization; enzymatic activity, induced; phosphorylation	cell cycle regulation; carcinogenesis, induced; apoptosis, induced; cell motility, induced; signaling pathway regulation; cell differentiation, altered; cell growth, induced; cell motility, altered; transcription, inhibited; cell growth, altered; carcinogenesis, altered; carcinogenesis, inhibited; cell growth, inhibited; transcription, induced; transcription, altered; endocytosis, induced; chroma…	NPM1(INDUCES); PLCG1(INDUCES); PIAS3(INDUCES); HP1 alpha(DISRUPTS); DDX5(INDUCES); PKCD(INDUCES); STAT3(INDUCES); STAT1(INDUCES); ER-alpha(INDUCES)	DNA(INDUCES)	10845908; 11350938; 11470914; 11536047; 12384432; 12637586; 12684046; 14551213; 15007380; 15077188; 15151905; 15155836; 15465816; 15950906; 16651438; 16951338; 17202361; 17276988; 17360477; 17543278; 17726024; 18198175; 18430728; 18498667; 18519681; 18550668; 18939995; 19147545; 20388777; 20595392; 21057531; 21398617; 21478911; 21586612; 21840932; 22306293; 24793791; 25417160; 25961936; 26028030;…	560	76	3065	FAK/STAT3 signaling; induces vasculogenic mimicry
P43243:T150	MATR3_T150_M1	1.20897	1.6858	-0.476825	MATR3	matrin 3	RNA processing; RNA-binding	P43243	9782	5q31.2	T150-p	1218501	LQLKRRRtEEGPTLS		intracellular localization				20962082	2	20	50
O00231:S14	PSMD11_S14_M1	1.20094	0	1.20094	PSMD11	PSMD11	Protease; Proteasome complex	O00231	5717	17q11.2	S14-p	468525	VEFQRAQsLLSTDRE	RPN6_N	activity, induced; enzymatic activity, induced				26669444; 30782827	3	47	30	Increases proteosome activity
Q8N2F6:S45	ARMC10_S45_M1	1.17587	0	1.17587	ARMC10	ARMC10	Endoplasmic reticulum; Membrane protein, integral	Q8N2F6	83787	7q22.1	S45-p	454558	LGIRSSKsAGALEEG		activity, induced	autophagy, induced			30631047	1	72	18	regulates AMPK-mediated mitochondrial dynamics and fission
Q53H47:S508	SETMAR_S508_M1	1.15235	0	1.15235	SETMAR	SETMAR	Amino Acid Metabolism - lysine degradation; EC 2.1.1.43; METHYLTRANSFERASE; Methyltransferase; Methyltransferase, protein lysine	Q53H47	6419	3p26.1	S508-p	10940417	LYDNRRRsAQWLDQE	Transposase_1	protein stabilization; molecular association, regulation; activity, inhibited	DNA repair, induced; chromatin organization, altered	H3(INDUCES)		22231448; 25024738	2	18	2	Chk1 half-life increased; repression of replication fork restart, induce chromatin association in IR and its reversed in HU
Q16891:S528	IMMT_S528_M1	1.12563	0	1.12563	IMMT	IMMT	Membrane protein, integral; Mitochondrial	Q16891	10989	2p11.2|2	S528-p	55571502	ELQFRRLsQEQVDNF	Mitofilin	intracellular localization				27153535	1	1	0	Parkin recruitment to mitochondria was negatively regulated by PKA-mediated phosphorylation of S528 of MIC60 and T11 of MIC19
P04792:S82	HSPB1_S82_M1	1.11997	1.01707	0.102893	HSPB1	HSP27	Chaperone; Heat shock protein; Motility/polarity/chemotaxis; SUMO LIGASE; SUMO ligase	P04792	3315	7q11.23	S82-p	448403	RALSRQLsSGVSEIR		protein degradation; molecular association, regulation; enzymatic activity, inhibited; phosphorylation; activity, induced; sumoylation; ubiquitination; intracellular localization; protein conformation	carcinogenesis, induced; apoptosis, altered; cell motility, induced; signaling pathway regulation; transcription, altered; autophagy, induced; cell differentiation, induced; cell growth, induced; apoptosis, inhibited; autophagy, inhibited; cytoskeletal reorganization; transcription, inhibited; cell growth, altered	TRAF6(DISRUPTS); p53(INDUCES); hnRNP D0(DISRUPTS); LASS1(INDUCES); TPM1(INDUCES); HSF1(DISRUPTS); HSP27(DISRUPTS); Akt1(DISRUPTS)	RNA(DISRUPTS)	11383510; 11912188; 12367505; 12740362; 14749215; 15581903; 18477563; 18950704; 19597476; 21245386; 21989268; 32570757; 34477462; 34498800; 34516752; 34851698; 35000271; 35499078; 36260112; 36701233; 37689067	80	104	289	induces lysophagy; inhibits mitophagy
P26651:S186	ZFP36_S186_M1	1.10765	0	1.10765	ZFP36	TTP	DNA-binding; RNA-binding	P26651	7538	19q13.2	S186-p	451151	PVLRQSIsFSGLPSG		protein degradation; molecular association, regulation; ubiquitination	carcinogenesis, induced; RNA stability, induced		RNA(INDUCES)	28548957; 37210725	13	25	11
Q9H410:S109	DSN1_S109_M1	1.0735	1.7285	-0.654998	DSN1	DSN1	Cell cycle regulation	Q9H410	79980	20q11.23	S109-p	3595501	KETNRRKsLHPIHQG	MIS13	molecular association, regulation; intracellular localization	cell cycle regulation	MIS12(INDUCES); CENPC1(INDUCES)		18640974; 25601404; 27881301; 32027339; 34758321	10	17	4
P49815:S1254	TSC2_S1254_M1	1.05961	0	1.05961	TSC2	TSC2	Cell cycle regulation; GAP; GAP, misc.; Nuclear receptor co-regulator; Tumor suppressor	P49815	7249	16p13.3	S1254-p	448807	TALYKSLsVPAASTA		molecular association, regulation		14-3-3 beta(INDUCES)		12582162	6	23	14
Q13263:S473	TRIM28_S473_M1	1.05108	1.47811	-0.42703	TRIM28	TIF1B	EC 6.3.2.-; KINASE; Kinase, protein; Ligase; Nuclear receptor co-regulator; Protein kinase, atypical; SUMO LIGASE; SUMO ligase; Transcription, coactivator/corepressor; UBIQUITIN LIGASE; Ubiquitin conjugating system; Ubiquitin ligase	Q13263	10155	19q13.43	S473-p	452391	SGVKRSRsGEGEVSG		activity, induced; molecular association, regulation; intracellular localization	cell cycle regulation; carcinogenesis, induced; carcinogenesis, inhibited; transcription, induced; signaling pathway regulation; DNA repair, induced; chromatin organization, altered; cell growth, induced	NFkB-p65(DISRUPTS); SUV39H1(INDUCES); HP1 alpha(DISRUPTS); MCM3(INDUCES); PCNA(INDUCES); CTIF(INDUCES); MCM6(INDUCES); TRIM24(DISRUPTS)	DNA(DISRUPTS)	22205726; 22491012; 22715096; 23645696; 23740979; 24711418; 26158765; 28864417; 29955894; 30323812; 33783327; 34419074; 34518220; 34689152; 35533307	27	117	20
P17096:T53	HMGA1_T53_M2	1.04977	0	1.04977	HMGA1	HMGA1	DNA-binding	P17096	3159	6p21.31	T53-p	451515	KEPSEVPtPKRPRGR		molecular association, regulation			DNA(INDUCES)	17960875	4	55	35	Cdc2 phosphorylated HMGA1 has lower binding affinity than HIPK2 phosphorylated HMGA1.
Q9UPN4:S47	CEP131_S47_M1	1.04794	1.69464	-0.646694	CEP131	CEP131	Calcium-binding	Q9UPN4	22994	17q25.3	S47-p	3216078	KPIVRSVsVVTGSEQ		molecular association, regulation		14-3-3 zeta(INDUCES); 14-3-3 epsilon(INDUCES)		26616734	1	21	8	14-3-3-dependent centriolar satellite remodelling upon cell stress.
Q08211:S321	DHX9_S321_M1	1.0404	-0.634416	1.67482	DHX9	DDX9	EC 3.6.4.13; Helicase; Nuclear receptor co-regulator; Nucleolus; RNA processing; RNA splicing; RNA-binding; Spliceosome	Q08211	1660	1q25.3	S321-p	460822	KLAQFEPsQRQNQVG		molecular association, regulation	cell growth, induced; apoptosis, inhibited	RFA2(INDUCES)	DNA(INDUCES); RNA(INDUCES)	37930853	2	17	51
Q05682:S759	CALD1_S759_M1	1.03322	0	1.03322	CALD1	Caldesmon	Actin-binding	Q05682	800	7q33	S759-p	448465	KTPDGNKsPAPKPSD	Caldesmon	molecular association, regulation; intracellular localization; protein conformation	cell motility, altered; cytoskeletal reorganization	ACTA1(DISRUPTS)		11983427; 16289153; 20128924	7	21	0
Q8NHV4:S411	NEDD1_S411_M1	1.03232	1.61171	-0.579389	NEDD1	NEDD1	Cell cycle regulation	Q8NHV4	121441	12q23.1	S411-p	3207015	SSLGDMFsPIRDDAV		molecular association, regulation; intracellular localization	cytoskeletal reorganization	HAUS8(INDUCES)		21690413; 22595525	3	19	0	Microtubule amplification pathway regulation
Q13586:S257	STIM1_S257_M1	1.02264	0.537435	0.485203	STIM1	STIM1	Calcium-binding; Endoplasmic reticulum; Membrane protein, integral	Q13586	6786	11p15.4	S257-p	468872	GLHRAEQsLHDLQER		protein conformation; activity, inhibited	cytoskeletal reorganization; signaling pathway regulation			31381180	2	51	2
Q96FF9:S75	CDCA5_S75_M2	1.01028	0	1.01028	CDCA5	CDCA5	Cell cycle regulation	Q96FF9	113130	11q13.1	S75-p	470993	VEVPAVQsPRRSPRI		molecular association, regulation	cell cycle regulation	H2A.1(DISRUPTS); SMC3(DISRUPTS)		21878504	2	34	6
Q96FF9:S79	CDCA5_S79_M2	1.01028	0	1.01028	CDCA5	CDCA5	Cell cycle regulation	Q96FF9	113130	11q13.1	S79-p	470691	AVQSPRRsPRISFFL		molecular association, regulation; activity, inhibited	cell cycle regulation	SCC-112(DISRUPTS); H2A.1(DISRUPTS); SMC3(DISRUPTS)		21878504; 23901111	3	18	2
P11388:S1247	TOP2A_S1247_M1	0.995063	0.0346113	0.960452	TOP2A	TOP2A	EC 5.99.1.3; Isomerase	P11388	7153	17q21.2	S1247-p	452238	KNENTEGsPQEDGVE		sumoylation; intracellular localization	cell cycle regulation			30871006	2	63	4
Q15054:S458	POLD3_S458_M1	0.993898	1.35893	-0.365032	POLD3	POLD3	DNA replication; Nucleotide Metabolism - purine; Nucleotide Metabolism - pyrimidine	Q15054	10714	11q13.4	S458-p	3196808	GKANRQVsITGFFQR	CDC27	molecular association, regulation; enzymatic activity, altered		PCNA(DISRUPTS)		22148433	1	21	27	S458D mutation results in a loss of POLD3 (aka p68) processivity
P78527:T2647	PRKDC_T2647_M1	0.99329	0	0.99329	PRKDC	DNAPK	DNA repair, damage; EC 2.7.11.1; KINASE; Kinase, protein; Nucleolus; Protein kinase, Ser/Thr (non-receptor); Protein kinase, atypical	P78527	5591	8q11.21	T2647-p	448713	QQHDFTLtQTADGRS	DNAPKcs_CC5	molecular association, regulation; protein conformation; phosphorylation	DNA repair, induced; chromatin organization, altered; cell growth, altered	SLC25A5(DISRUPTS)	DNA(DISRUPTS)	17189255; 22592045; 24687855; 36727301	12	12	8	increases survival in ionizing radiation and repairing double strand DNA breaks; cell survival induced, induces removal of cisplatin adducts from DNA, induces end processing; phosphorylates Artemis
Q14980:S1991	NUMA1_S1991_M1	0.986846	0	0.986846	NUMA1	NuMA-1	Cell cycle regulation; Motility/polarity/chemotaxis	Q14980	4926	11q13.4	S1991-p	487347	RQQRKRVsLEPHQGP			cell growth, induced; apoptosis, inhibited			23097092	2	28	42	cell proliferation increased
Q96FF9:S209	CDCA5_S209_M1	0.968954	0.0667511	0.902202	CDCA5	CDCA5	Cell cycle regulation	Q96FF9	113130	11q13.1	S209-p	3208965	DMTLPGIsPPPEKQK	Sororin	molecular association, regulation	cell cycle regulation; carcinogenesis, altered; cell growth, altered	H2A.1(DISRUPTS); SMC3(DISRUPTS)		20551060; 21878504	2	17	0
Q16875:S467	PFKFB3_S467_M1	0.968253	0	0.968253	PFKFB3	PFKFB3	Carbohydrate Metabolism - fructose and mannose; EC 2.7.1.105; EC 3.1.3.46; KINASE; Kinase, other; Motility/polarity/chemotaxis; PHOSPHATASE; Phosphatase (non-protein)	Q16875	5209	10p15.1	S467-p	468406	NSVTPLAsPEPTKKP			cell growth, induced			29967256	2	27	30	CDK6 phosphorylation of PFKFB3 may regulate glucose metabolism and be involved in breast cancer
Q12904:S140	AIMP1_S140_M1	0.964549	0	0.964549	AIMP1	SCYE1	Motility/polarity/chemotaxis; Translation; Translation regulation	Q12904	9255	4q24	S140-p	12440055	KKEKKQQsIAGSADS		molecular association, regulation		GRP94(DISRUPTS)		20510162	1	10	9
Q13459:T1271	MYO9B_T1271_M1	0.963862	0	0.963862	MYO9B	MYO9B	Actin-binding; GAP; GAP, Rac/Rho; Motility/polarity/chemotaxis; Motor	Q13459	4650	19p13.11	T1271-p	471989	APGSAPEtPEDKSKP			cell differentiation, inhibited			30872405	1	45	59
P62826:S135	RAN_S135_M1	0.961329	0	0.961329	RAN	RAN	Cell cycle regulation; G protein; G protein, monomeric; G protein, monomeric, Ran; Motility/polarity/chemotaxis; Nuclear export; Nuclear receptor co-regulator	P62826	5901	12q24.33	S135-p	469112	DRKVKAKsIVFHRKK	Ras	molecular association, regulation; intracellular localization	cell cycle regulation	RANGAP1(DISRUPTS); RCC1(DISRUPTS)		16930555; 20805321	2	19	4
O75376:S70	NCOR1_S70_M1	0.959947	0	0.959947	NCOR1	N-CoR1	Nuclear receptor co-regulator; Transcription, coactivator/corepressor	O75376	9611	17p12-p11.2	S70-p	3828921	QQLRRRPsLLSEFHP		intracellular localization	transcription, inhibited	AR(INDUCES)		23129261	1	12	79	increases nuclear translocation, inhibits transcription of PSA and NKX3.1
P98174:S205	FGD1_S205_M1	0.944225	0	0.944225	FGD1	FGD1	GEF; GEF, misc.	P98174	2245	Xp11.22	S205-p	3193805	LAPRAEAsPSSAAVS			cell motility, altered			21212517	2	2	0
Q13153:T212	PAK1_T212_M1	0.944217	0	0.944217	PAK1	PAK1	EC 2.7.11.1; KINASE; Kinase, protein; Protein kinase, STE; Protein kinase, Ser/Thr (non-receptor)	Q13153	5058	11q13.5-q14.1	T212-p	448176	VIEPLPVtPTRDVAT		enzymatic activity, induced	carcinogenesis, induced; cell growth, induced			31660987; 38150364	16	28	19	Inhibitors decreased the tumor growth by inhibiting the phosphorylation
Q14980:S2047	NUMA1_S2047_M1	0.929685	3.71309	-2.78341	NUMA1	NuMA-1	Cell cycle regulation; Motility/polarity/chemotaxis	Q14980	4926	11q13.4	S2047-p	4748253	KQADRRQsMAFSILN		intracellular localization	cell growth, induced; apoptosis, inhibited			23097092	3	26	2	cell proliferation increased
Q05086:S218	UBE3A_S218_M1	0.925245	0	0.925245	UBE3A	UBE3A	EC 6.3.2.-; EC 6.3.2.19; Ligase; Nuclear receptor co-regulator; Transcription, coactivator/corepressor; UBIQUITIN LIGASE; Ubiquitin conjugating system; Ubiquitin ligase	Q05086	7337	15q11.2	S218-p	477927	SSRIGDSsQGDNNLQ		molecular association, regulation	cell cycle regulation	MASTL(DISRUPTS)		37672026	1	19	60
Q13586:S628	STIM1_S628_M1	0.886015	0	0.886015	STIM1	STIM1	Calcium-binding; Endoplasmic reticulum; Membrane protein, integral	Q13586	6786	11p15.4	S628-p	9257903	SPDPDTPsPVGDSRA		molecular association, regulation; intracellular localization	cytoskeletal reorganization	EB1(DISRUPTS)		22748319	1	10	5	phosphorylation dissociates STIM1 from EB1 during mitosis, and excludes ER from the mitotic spindle
Q86WB0:T387	ZC3HC1_T387_M2	0.868459	0	0.868459	ZC3HC1	NIPA	Cell cycle regulation; Ubiquitin conjugating system	Q86WB0	51530	7q32.2	T387-p	3204981	RSMGTGDtPGLEVPS		molecular association, regulation; intracellular localization	cell growth, induced	NPM-ALK(DISRUPTS)		31434245	1	18	5
Q9BXW9:S717	FANCD2_S717_M1	0.850438	0	0.850438	FANCD2	FANCD2	DNA repair, damage	Q9BXW9	2177	3p25.3	S717-p	453231	KDGGPVTsQESGQKL	FancD2	activity, induced	cell cycle regulation			16943440	1	8	0	promotes monoubiquitination of FANCD2
Q16539:Y182	MAPK14_Y182_M1	0.847562	-0.433561	1.28112	MAPK14	P38A	EC 2.7.11.24; KINASE; Kinase, protein; Protein kinase, CMGC; Protein kinase, Ser/Thr (non-receptor)	Q16539	1432	6p21.31	Y182-p	447971	TDDEMTGyVATRWYR	Pkinase	activity, induced; phosphorylation; enzymatic activity, induced	cell cycle regulation; carcinogenesis, induced; apoptosis, altered; apoptosis, induced; signaling pathway regulation; cell growth, induced; cell motility, altered; transcription, inhibited; carcinogenesis, inhibited; cell growth, inhibited; transcription, induced; autophagy, induced; cell differentiation, induced; cytoskeletal reorganization; cell adhesion, altered; autophagy, inhibited	P38A(INDUCES)		10201954; 10867021; 11994493; 15944157; 16966330; 17126298; 17438131; 17548358; 18047584; 18560558; 19336399; 21177868; 21878628; 22039048; 33676898; 33685990; 34048499; 34148056; 34209868; 34995286; 35189144; 35569509; 35849202; 36219392; 36289618; 37189117; 38285896; 8622669	413	123	3683	IL1-alpha signaling
Q02224:S2651	CENPE_S2651_M1	0.844044	0	0.844044	CENPE	CENPE	Microtubule-binding; Motor	Q02224	1062	4q24	S2651-p	460551	FFDSRSKsLPSPHPV		molecular association, regulation		PRC1(DISRUPTS)		37592895	1	12	0
Q8WYL5:S834	SSH1_S834_M1	0.842924	0	0.842924	SSH1	SSH1	EC 3.1.3.16; EC 3.1.3.48; PHOSPHATASE; Protein phosphatase, dual-specificity	Q8WYL5	54434	12q24.11	S834-p	10793641	KELERLKsVPADPAP		molecular association, regulation; enzymatic activity, inhibited		14-3-3 beta(INDUCES)		21857021	1	5	1
Q9Y6Q9:S857	NCOA3_S857_M1	0.838523	0.869105	-0.0305827	NCOA3	SRC-3	ACETYLTRANSFERASE; Acetyltransferase; EC 2.3.1.48; Motility/polarity/chemotaxis; Nuclear receptor co-regulator; Transcription, coactivator/corepressor	Q9Y6Q9	8202	20q13.12	S857-p	453084	PPYNRAVsLDSPVSV		molecular association, regulation	carcinogenesis, induced; cell growth, induced; cell motility, induced; transcription, induced	ER-alpha(DISRUPTS); ETV4(INDUCES)		15383283; 22505454; 23850489; 33542078; 36476868	11	48	5
Q9Y2U8:S402	LEMD3_S402_M1	0.825392	0	0.825392	LEMD3	MAN1	Membrane protein, integral; Membrane protein, multi-pass; Nuclear envelope	Q9Y2U8	23592	12q14.3	S402-p	3216873	GGAFSVDsPRIYSNS		molecular association, regulation		BAF(INDUCES)		19166343	1	18	0
Q9GZV5:S89	WWTR1_S89_M2	0.824689	0	0.824689	WWTR1	WWTR1	Oncoprotein; Transcription, coactivator/corepressor	Q9GZV5	25937	3q25.1	S89-p	457660	AQHVRSHsSPASLQL		protein degradation; molecular association, regulation; intracellular localization; activity, inhibited	carcinogenesis, induced; carcinogenesis, inhibited; cell growth, inhibited; transcription, induced; cell motility, inhibited; transcription, altered; cell growth, induced; apoptosis, inhibited; transcription, inhibited	14-3-3 beta(INDUCES); NEK8(DISRUPTS)		20412773; 22078877; 23026745; 26375055; 33086783; 33545120; 34465890; 34859820; 36077517; 37155846; 37337213; 37934103	31	20	79
P17535:S100	JUND_S100_M1	0.811337	1.34649	-0.535153	JUND	JunD	Motility/polarity/chemotaxis; Transcription factor	P17535	3727	19p13.11	S100-p	456168	LGLLKLAsPELERLI	Jun	molecular association, regulation	transcription, induced	MEN1(DISRUPTS)		22327296	5	63	12
Q92974:S645	ARHGEF2_S645_M1	0.806834	0.789233	0.0176017	ARHGEF2	ARHGEF2	GEF; GEF, Rac/Rho; Motility/polarity/chemotaxis	Q92974	9181	1q22	S645-p	485982	RGLFRSEsLESPRGE			carcinogenesis, inhibited; cytoskeletal reorganization			37193711	1	54	64
O95831:S116	AIFM1_S116_M1	0.798244	0	0.798244	AIFM1	PDCD8	Apoptosis; EC 1.-.-.-; Mitochondrial; Oxidoreductase	O95831	9131	Xq26.1	S116-p	27455805	KQKKAALsASEGEEV			apoptosis, inhibited			29255269	2	9	0	oxeiptosis
Q8NCD3:S486	HJURP_S486_M1	0.792702	0	0.792702	HJURP	HJURP	Histone-binding; Nucleolus	Q8NCD3	55355	2q37.1	S486-p	482923	GLETRRLsLPSSKAK		molecular association, regulation		14-3-3 gamma(INDUCES)		17256767	1	19	3
Q96GD4:S227	AURKB_S227_M1	0.788554	0	0.788554	AURKB	AurB	EC 2.7.11.1; KINASE; Kinase, protein; Protein kinase, Other; Protein kinase, Ser/Thr (non-receptor)	Q96GD4	9212	17p13.1	S227-p	4271812	GWSVHAPsLRRKTMC	Pkinase	molecular association, regulation; intracellular localization; phosphorylation	cell cycle regulation	14-3-3 zeta(DISRUPTS)		28004745; 34143863	2	7	4	C1A and C1B domains are necessary for localization, and inter-C1 domain (IC1D) domains for retention at the midbody, S350 dephosphorylation is necessary for 14-3-3 complex assembly, and for Aurora B S227 phosphorylation at the midbody; substrate specificity; abscission, cytokinesis
Q92934:S134	BAD_S134_M1	0.786765	0.492045	0.294721	BAD	BAD	Apoptosis	Q92934	572	11q13.1	S134-p	447864	KGLPRPKsAGTATQM	Bcl-2_BAD		carcinogenesis, induced; cell growth, induced; apoptosis, inhibited			17936702; 21317286	6	22	3
Q86U44:S43	METTL3_S43_M1	0.780918	-0.229188	1.01011	METTL3	METTL3	EC 2.1.1.62; METHYLTRANSFERASE; Methyltransferase; RNA processing	Q86U44	56339	14q11.2	S43-p	483736	RNPEAALsPTFRSDS		protein stabilization; molecular association, regulation; methylation	carcinogenesis, induced; DNA repair, induced; cell differentiation, induced	POLR2A(INDUCES); USP5(DISRUPTS)		32615088; 33217317	2	28	0
Q9Y2Z0:T265	SUGT1_T265_M1	0.779981	1.18533	-0.405348	SUGT1	SUGT1	Cell cycle regulation; Ubiquitin conjugating system	Q9Y2Z0	10910	13q14.3	T265-p	455435	EGQGDVPtPKQFVAD		protein stabilization; molecular association, regulation	cell cycle regulation	RNF41(INDUCES)		28696259	1	22	18
Q92974:S143	ARHGEF2_S143_M1	0.776461	0	0.776461	ARHGEF2	ARHGEF2	GEF; GEF, Rac/Rho; Motility/polarity/chemotaxis	Q92974	9181	1q22	S143-p	10991696	GSRRGRSsLSLAKSV		molecular association, regulation; intracellular localization	cytoskeletal reorganization	TUBB2B(DISRUPTS)		21513698	2	7	4	inhibits microtubule binding and stabilization, acetylation, regulates cell polarization
Q92974:T679	ARHGEF2_T679_M1	0.770637	0	0.770637	ARHGEF2	ARHGEF2	GEF; GEF, Rac/Rho; Motility/polarity/chemotaxis	Q92974	9181	1q22	T679-p	449343	PGVELLLtPREPALP		activity, induced; molecular association, regulation	cytoskeletal reorganization	RHOA(INDUCES)		18211802; 19261619	3	10	29	activates RhoA and as a result regulates actin assembly
Q92974:S172	ARHGEF2_S172_M1	0.76852	0	0.76852	ARHGEF2	ARHGEF2	GEF; GEF, Rac/Rho; Motility/polarity/chemotaxis	Q92974	9181	1q22	S172-p	460815	LGLRRILsQSTDSLN		molecular association, regulation; intracellular localization	cytoskeletal reorganization	TUBB2B(DISRUPTS)		21513698	2	17	71	inhibits microtubule binding and stabilization, acetylation, regulates cell polarization
Q9Y570:S15	PPME1_S15_M1	0.760118	0	0.760118	PPME1	PPME1	DEMETHYLASE; EC 3.1.1.89; Hydrolase; Motility/polarity/chemotaxis; Protein phosphatase, regulatory subunit	Q9Y570	51400	11q13.4	S15-p	476688	MHLGRLPsRPPLPGS		enzymatic activity, induced				24841198	2	10	8
Q9GZY8:S172	MFF_S172_M1	0.758902	0	0.758902	MFF	MFF	Membrane protein, integral; Mitochondrial	Q9GZY8	56947	2q36.3	S172-p	484865	GQLVRNDsLWHRSDS	Miff	ubiquitination	cell cycle regulation; carcinogenesis, inhibited; autophagy, induced; cell growth, inhibited; cell growth, induced			34010649; 36481655	7	54	13
Q9UHD2:S716	TBK1_S716_M1	0.758111	0	0.758111	TBK1	TBK1	EC 2.7.11.1; KINASE; Kinase, protein; Protein kinase, Other; Protein kinase, Ser/Thr (non-receptor)	Q9UHD2	29110	12q14.2	S716-p	4271179	HILERFGsLTMDGGL		phosphorylation; enzymatic activity, induced	carcinogenesis, altered; cell growth, induced; signaling pathway regulation			31792381	2	14	6
Q8N122:S696	RPTOR_S696_M1	0.751411	0	0.751411	RPTOR	Raptor	Adaptor/scaffold	Q8N122	57521	17q25.3	S696-p	11315003	EKNYALPsPATTEGG		enzymatic activity, induced; phosphorylation				21325048; 22493283	8	11	1	mutation of S696A interferes with the insulin-stimulated phosphorylation of p70S6K; mTORC1 activity induced
Q5UIP0:S2205	RIF1_S2205_M1	0.739998	0	0.739998	RIF1	RIF1	DNA repair, damage	Q5UIP0	55183	2q23.3	S2205-p	3201699	VNKVRRVsFADPIYQ		molecular association, regulation; enzymatic activity, inhibited	cell cycle regulation	PPP2R2C(DISRUPTS); PPP2R3B(INDUCES); PPP2R5C(DISRUPTS); PPP2R3A(INDUCES)		31209037; 32900880	4	21	77
O96017:S379	CHEK2_S379_M1	0.734101	0	0.734101	CHEK2	Chk2	EC 2.7.11.1; KINASE; Kinase, protein; Protein kinase, CAMK; Protein kinase, Ser/Thr (non-receptor); Tumor suppressor	O96017	11200	22q12.1	S379-p	981401	SKILGETsLMRTLCG	Pkinase	ubiquitination; intracellular localization; enzymatic activity, induced	apoptosis, induced			18644861; 20713355	4	12	1
P05114:S8	HMGN1_S8_M1	0.732685	0	0.732685	HMGN1	HMGN1	DNA-binding; Nuclear receptor co-regulator	P05114	3150	21q22.2	S8-p	465531	MPKRKVSsAEGAAKE	HMG14_17	intracellular localization				10739259	5	29	6	Phosphorylation facilitates localization to non-nuclear pools.
Q9GZY8:S155	MFF_S155_M1	0.729298	0	0.729298	MFF	MFF	Membrane protein, integral; Mitochondrial	Q9GZY8	56947	2q36.3	S155-p	470753	GRLKRERsMSENAVR	Miff	ubiquitination	cell cycle regulation; carcinogenesis, induced; cell growth, induced; transcription, induced			34010649; 35316673	4	43	91	inhibits ubiquitination and induces stability of Cyclin B1; induce VDAC1 oligomerization
Q14847:S146	LASP1_S146_M1	0.698467	1.50199	-0.803527	LASP1	Lasp-1	Actin-binding; Motility/polarity/chemotaxis	Q14847	3927	17q12	S146-p	448836	MEPERRDsQDGSSYR		molecular association, regulation; intracellular localization; protein conformation; phosphorylation	carcinogenesis, induced	Zyxin(DISRUPTS); LPP(INDUCES); AGO2(DISRUPTS); CXCR4(INDUCES); Akt1(INDUCES)		12571245; 22665060; 32075106; 32872485	6	33	135	inhibits phosphorylation at Y171
O95544:S64	NADK_S64_M1	0.687148	0	0.687148	NADK	NADK	Cofactor and Vitamin Metabolism - nicotinate and nicotinamide; EC 2.7.1.23; Kinase, other	O95544	65220	1p36.33	S64-p	467326	KEFRRTRsLHGPCPV		enzymatic activity, induced	carcinogenesis, induced			34133937	1	33	11
Q8N122:S722	RPTOR_S722_M1	0.683344	0.782183	-0.0988385	RPTOR	Raptor	Adaptor/scaffold	Q8N122	57521	17q25.3	S722-p	2314601	PRLRSVSsYGNIRAV			cell cycle regulation; autophagy, induced; transcription, altered			21900751; 34604061	8	53	7
P15336:T71	ATF2_T71_M1	0.671521	0.165241	0.50628	ATF2	ATF-2	ACETYLTRANSFERASE; C2H2-type zinc finger protein; EC 2.3.1.48; Transcription factor	P15336	1386	2q31.1	T71-p	448225	IVADQTPtPTRFLKN		activity, induced; protein degradation; protein stabilization; ubiquitination; enzymatic activity, induced	cell cycle regulation; cell motility, induced; transcription, induced; transcription, altered; signaling pathway regulation; cell growth, altered			10777545; 10821277; 11313929; 12110590; 12208955; 21098032; 21858082; 21878628; 33893075; 7737129; 7737130; 7824938	53	54	37
Q9H1A4:S355	ANAPC1_S355_M1	0.666536	-0.414896	1.08143	ANAPC1	APC1	Cell cycle regulation; Ubiquitin conjugating system	Q9H1A4	64682	2q13	S355-p	455825	AALSRAHsPALGVHS		activity, induced; activity, inhibited	cell cycle regulation			14657031; 29084198	2	39	2
Q9NRA8:S513	EIF4ENIF1_S513_M1	0.665373	1.1052	-0.439828	EIF4ENIF1	4E-T	Karyopherin; Nuclear import; Translation	Q9NRA8	56478	22q12.2	S513-p	3213594	NLESHLMsPAEIPGQ	EIF4E-T	molecular association, regulation		4E-T(INDUCES)		22966201	1	10	2	required for processing bodies (PBs or P bodies) assembly
Q9BQG0:S1303	MYBBP1A_S1303_M2	0.661578	0	0.661578	MYBBP1A	MYBBP1A	DNA replication; DNA-binding; Nucleolus; RNA-binding	Q9BQG0	10514	17p13.2	S1303-p	3210687	ARKKARLsLVIRSPS			cell cycle regulation			20177074	2	21	2
Q92934:S118	BAD_S118_M1	0.661288	1.52514	-0.863853	BAD	BAD	Apoptosis	Q92934	572	11q13.1	S118-p	447863	GRELRRMsDEFVDSF	Bcl-2_BAD	molecular association, regulation	apoptosis, altered; apoptosis, inhibited	14-3-3 beta(INDUCES); Bcl-xL(DISRUPTS)		18794113; 21419810; 21849418	47	63	166
Q01970:S537	PLCB3_S537_M1	0.652161	0.308081	0.34408	PLCB3	PLCB3	Carbohydrate Metabolism - inositol phosphate; EC 3.1.4.11; Phospholipase	Q01970	5331	11q13.1	S537-p	448450	PSLEPQKsLGDEGLN			cell motility, induced			35884879	6	36	7
Q9UHB6:S604	LIMA1_S604_M1	0.611469	1.23798	-0.626508	LIMA1	eplin	Actin-binding; Cytoskeletal; Motility/polarity/chemotaxis	Q9UHB6	51474	12q13.12	S604-p	459750	FQSTSVKsPKTVSPP		protein degradation; ubiquitination	carcinogenesis, induced; cell adhesion, induced; cytoskeletal reorganization; cell motility, inhibited			23188829; 28465438	3	29	16	E-cadherin down regulation, EMT; formation of large plasma membrane ruffles that are characterized by highly dynamic actin rearrangements in their lamellipodia
P16949:S25	STMN1_S25_M1	0.581983	2.60926	-2.02728	STMN1	STMN1	Cytoskeletal	P16949	3925	1p36.11	S25-p	448555	QAFELILsPRSKESV	Stathmin	protein stabilization; molecular association, regulation; activity, inhibited; phosphorylation	cell cycle regulation; carcinogenesis, inhibited; cell growth, inhibited; apoptosis, induced; cell motility, induced; cell motility, inhibited; signaling pathway regulation; cell growth, induced; cytoskeletal reorganization	TUBA1A(DISRUPTS); TUBB(DISRUPTS); TUBA1A(INDUCES); RNF12(DISRUPTS); GRP78(INDUCES)		11015208; 20110360; 23230143; 27130664; 30628717; 30786936; 31546234; 35581193; 7775478; 9271428; 9712920	52	122	91	Stathmin hyperphosphorylation leads to microtubule stability.
P53367:S132	ARFIP1_S132_M1	0.58137	1.21832	-0.636946	ARFIP1	arfaptin 1	G protein regulator, misc.	P53367	27236	4q31.3	S132-p	3191827	LELVRKWsLNTYKCT	Arfaptin	molecular association, regulation; intracellular localization		ARF1(DISRUPTS)		22981988; 25789876	3	32	43	critical for localization of ARFIP1 to Golgi; regulates insulin secretion; regulates retrograde transport
Q9Y478:S108	PRKAB1_S108_M1	0.557204	0.792977	-0.235773	PRKAB1	AMPKB1	Autophagy; KINASE; Protein kinase, regulatory subunit	Q9Y478	5564	12q24.23	S108-p	448522	SKLPLTRsHNNFVAI	AMPK1_CBM	activity, induced; molecular association, regulation; phosphorylation				17728241; 22517326	11	64	2	activates AMPK1 and phosphorylation of T174; S108 mutation abolishes protective effect of salicylate and A-769662 binding, on T172 dephosphorylation.
P51812:S386	RPS6KA3_S386_M1	0.521814	1.80027	-1.27846	RPS6KA3	RSK2	EC 2.7.11.1; KINASE; Kinase, protein; Protein kinase, AGC; Protein kinase, Ser/Thr (non-receptor)	P51812	6197	Xp22.12	S386-p	448065	HQLFRGFsFVAITSD	Pkinase_C	enzymatic activity, induced				37059179	14	19	59
O14745:S280	NHERF1_S280_M1	0.507253	1.42641	-0.919153	NHERF1	NHERF	Adaptor/scaffold; Motility/polarity/chemotaxis	O14745	9368	17q25.1	S280-p	470168	LAEAALEsPRPALVR	EBP50_C	molecular association, regulation; protein conformation	cell cycle regulation; cell growth, inhibited; apoptosis, induced; cytoskeletal reorganization; cell adhesion, inhibited	ACTB(INDUCES)		23775624; 30326259	4	84	121	increased cell invasion, regulates invadopodial activity, cell proliferation inhibited, development of VM network, regulates metastatic potency and organotropism
P26358:S143	DNMT1_S143_M1	0.483727	1.64442	-1.16069	DNMT1	DNMT1	Amino Acid Metabolism - cysteine and methionine; Cell development/differentiation; EC 2.1.1.37; METHYLTRANSFERASE; Methyltransferase; Methyltransferase, DNA; Transcription regulation	P26358	1786	19p13.2	S143-p	3189394	RTPRRSKsDGEAKPE		molecular association, regulation; protein stabilization; enzymatic activity, inhibited; methylation	carcinogenesis, induced	14-3-3 beta(INDUCES); 14-3-3 gamma(INDUCES); 14-3-3 eta(INDUCES)		21151116; 26553800	3	28	6	inhibits K142 methylation; 14-3-3 overexpression results in genome hypomethylation with and cell invasion
Q96FF9:S75	CDCA5_S75_M1	0.467202	0.917169	-0.449967	CDCA5	CDCA5	Cell cycle regulation	Q96FF9	113130	11q13.1	S75-p	470993	VEVPAVQsPRRSPRI		molecular association, regulation	cell cycle regulation	H2A.1(DISRUPTS); SMC3(DISRUPTS)		21878504	2	34	6
O95239:S801	KIF4A_S801_M1	0.45825	1.29511	-0.836859	KIF4A	KIF4A	Microtubule-binding; Motor	O95239	24137	Xq13.1	S801-p	459849	KLRRRTFsLTEVRGQ		intracellular localization	cell cycle regulation			28992084; 31881080	3	48	98
P08670:S412	VIM_S412_M1	0.420507	0.666794	-0.246287	VIM	Vimentin	Cytoskeletal; Motility/polarity/chemotaxis	P08670	7431	10p13	S412-p	451764	EGEESRIsLPLPNFS		protein stabilization				36393840	3	35	11
Q86TI0:S237	TBC1D1_S237_M1	0.418756	0.832944	-0.414188	TBC1D1	TBC1D1	DEUBIQUITINASE; GAP; GAP, Rab; Ubiquitin-specific protease	Q86TI0	23216	4p14	S237-p	2103609	RPMRKSFsQPGLRSL		molecular association, regulation	transcription, inhibited	14-3-3 sigma(INDUCES)		17995453; 35061665	11	43	97	destabilizes PPARG
Q15121:S116	PEA15_S116_M1	0.402427	1.27966	-0.877236	PEA15	PEA-15	Apoptosis; Motility/polarity/chemotaxis	Q15121	8682	1q23.2	S116-p	450281	KDIIRQPsEEEIIKL		molecular association, regulation; protein stabilization; intracellular localization; protein conformation	carcinogenesis, induced; autophagy, induced; cell motility, induced; apoptosis, inhibited; transcription, induced; autophagy, altered; signaling pathway regulation	FADD(INDUCES)		12808093; 17227770; 17700518; 20452983; 21285289; 25416196; 30569123; 33574916; 34241740; 34615962; 34997083	15	95	1092
Q16875:S461	PFKFB3_S461_M1	0.396261	1.22111	-0.824851	PFKFB3	PFKFB3	Carbohydrate Metabolism - fructose and mannose; EC 2.7.1.105; EC 3.1.3.46; KINASE; Kinase, other; Motility/polarity/chemotaxis; PHOSPHATASE; Phosphatase (non-protein)	Q16875	5209	10p15.1	S461-p	448801	NPLMRRNsVTPLASP		molecular association, regulation; intracellular localization; phosphorylation; enzymatic activity, induced	carcinogenesis, induced; cell motility, induced; cell growth, induced; apoptosis, inhibited; transcription, induced; signaling pathway regulation	KPNA1(INDUCES); HIF1A(INDUCES)		16115917; 23548149; 35072776; 35707221; 35804016	10	47	83	regulates the YAP/TAZ pathway
P27816:S928	MAP4_S928_M1	0.388517	1.19356	-0.805047	MAP4	MAP4	Cytoskeletal; Motility/polarity/chemotaxis	P27816	4134	3p21.31	S928-p	468166	SRLATNTsAPDLKNV	Tubulin-binding	protein degradation; molecular association, regulation	cell cycle regulation; cytoskeletal reorganization; signaling pathway regulation	E7(DISRUPTS)		31253867	1	53	122
Q8NG31:S60	KNL1_S60_M1	0.341629	1.06624	-0.724616	KNL1	CASC5	Cancer Testis Antigen (CTA); Cell cycle regulation	Q8NG31	57082	15q15.1	S60-p	459643	KKNSRRVsFADTIKV		phosphorylation	cell cycle regulation			25402682	4	31	6
Q9P289:T178	STK26_T178_M1	0.308323	1.20581	-0.897487	STK26	MST4	EC 2.7.11.1; KINASE; Kinase, protein; Protein kinase, STE; Protein kinase, Ser/Thr (non-receptor)	Q9P289	51765	Xq26.2	T178-p	4274125	DTQIKRNtFVGTPFW	Pkinase	intracellular localization	cytoskeletal reorganization			19386264	3	19	63
Q96D71:S709	REPS1_S709_M1	0.302377	1.14291	-0.840531	REPS1	REPS1	Vesicle	Q96D71	85021	6q24.1	S709-p	478670	PVRRRLKsEDELRPE		receptor recycling, induced				33407999	1	62	511
Q9UPN4:S78	CEP131_S78_M1	0.289489	0.912022	-0.622533	CEP131	CEP131	Calcium-binding	Q9UPN4	22994	17q25.3	S78-p	1211822	NNLRRSNsTTQVSQP		molecular association, regulation	cell cycle regulation; cytoskeletal reorganization	14-3-3 zeta(INDUCES); 14-3-3 epsilon(INDUCES)		26616734; 30804208	2	28	61	maintain integrity of centriolar satellites in interphase; 14-3-3-dependent centriolar satellite remodelling upon cell stress.
P16949:S16	STMN1_S16_M1	0.285523	0.947868	-0.662346	STMN1	STMN1	Cytoskeletal	P16949	3925	1p36.11	S16-p	448554	KELEKRAsGQAFELI	Stathmin	molecular association, regulation; activity, inhibited; phosphorylation	cell cycle regulation; carcinogenesis, induced; apoptosis, altered; carcinogenesis, inhibited; cell growth, inhibited; apoptosis, induced; cell motility, inhibited; signaling pathway regulation; cell growth, induced; cytoskeletal reorganization	TUBA1A(DISRUPTS); TUBA4A(DISRUPTS); TACC3(INDUCES); TUBB(DISRUPTS)		10913145; 11015208; 14645234; 16554300; 19359244; 20110360; 21768358; 26317901; 27041561; 30786936; 31546234; 36221072; 38385074; 7775478; 9271428	39	98	61
P78314:S278	SH3BP2_S278_M1	0.265807	1.01603	-0.750222	SH3BP2	SH3BP2	Adaptor/scaffold	P78314	6452	4p16.3	S278-p	455470	PATPRRMsDPPLSTM		molecular association, regulation		14-3-3 theta(INDUCES)		12501243	1	11	1
P22681:S619	CBL_S619_M1	0.245171	2.00816	-1.76299	CBL	CBL	Adaptor/scaffold; EC 6.3.2.-; EC 6.3.2.19; Ligase; Motility/polarity/chemotaxis; Oncoprotein; UBIQUITIN LIGASE; Ubiquitin conjugating system; Ubiquitin ligase	P22681	867	11q23.3	S619-p	4704596	RELTNRHsLPFSLPS		molecular association, regulation		14-3-3 eta(INDUCES)		11024037	1	13	17
P49792:S2251	RANBP2_S2251_M1	0.227276	1.28194	-1.05467	RANBP2	RANBP2	Adaptor/scaffold; EC 5.2.1.8; EC 6.3.2.-; Ligase; Nuclear export; Nucleoporin; SUMO LIGASE; SUMO conjugating system; SUMO ligase	P49792	5903	2q13	S2251-p	468569	HASPLASsPVRKNLF		molecular association, regulation; intracellular localization		BICD2(INDUCES)		26051540	2	29	0	targets BicD2 to the NE of RGP cells to induce apical nuclear migration
Q53EL6:S76	PDCD4_S76_M1	0.225739	0.810308	-0.584569	PDCD4	PDCD4	Apoptosis; Tumor suppressor	Q53EL6	27250	10q25.2	S76-p	2588300	RDSGRGDsVSDSGSD		protein degradation; molecular association, regulation	cell motility, induced; cell growth, induced	14-3-3 beta(INDUCES); BTRC(INDUCES)		17053147; 25002506; 27028868	3	45	84
P23588:S422	EIF4B_S422_M1	0.210035	0.877959	-0.667924	EIF4B	EIF4B	RNA-binding; Translation; Translation initiation	P23588	1975	12q13.13	S422-p	451290	RERSRTGsESSQTGT		molecular association, regulation; activity, inhibited	carcinogenesis, induced; translation, altered; cell growth, induced; cell growth, inhibited; apoptosis, inhibited; translation, induced	eIF3-alpha(INDUCES)		15071500; 16763566; 26848623; 33939688; 36882522	11	54	482
Q9NZJ5:S715	EIF2AK3_S715_M1	0.203559	0.768701	-0.565142	EIF2AK3	PERK	EC 2.7.11.1; KINASE; Kinase, protein; Membrane protein, integral; Protein kinase, Other; Protein kinase, Ser/Thr (non-receptor); Translation	Q9NZJ5	9451	2p11.2	S715-p	4270777	HIEIIAPsPQRSRSF		phosphorylation	transcription, induced			30045994	2	21	1	induces phosphorylation of ELF2a
O14757:S296	CHEK1_S296_M1	0.202199	1.0302	-0.828	CHEK1	Chk1	EC 2.7.11.1; KINASE; Kinase, protein; Protein kinase, CAMK; Protein kinase, Ser/Thr (non-receptor); Tumor suppressor	O14757	1111	11q24.2	S296-p	447832	GFSKHIQsNLDFSPV		activity, induced; molecular association, regulation; intracellular localization; enzymatic activity, induced	cell cycle regulation; carcinogenesis, induced; transcription, induced; signaling pathway regulation; cell growth, induced; apoptosis, inhibited; transcription, inhibited; cell growth, altered	14-3-3 gamma(INDUCES); claspin(INDUCES); CDC25A(INDUCES)		15707391; 17976513; 20639859; 24240236; 26140595; 30573684; 31209037; 31597105; 32076484; 33414171; 33591599; 34508175; 34773074; 37023702	32	16	10
Q07889:S1161	SOS1_S1161_M1	0.193108	2.20584	-2.01274	SOS1	SOS1	Adaptor/scaffold; GEF; GEF, Ras; Motility/polarity/chemotaxis	Q07889	6654	2p22.1	S1161-p	9413177	PPRRRPEsAPAESSP		molecular association, regulation	signaling pathway regulation	14-3-3 epsilon(INDUCES)		22827337	1	5	16
O43765:S305	SGTA_S305_M1	0.18351	1.07747	-0.893956	SGTA	SGTA	Chaperone	O43765	6449	19p13.3	S305-p	479908	QIRSRTPsASNDDQQ		molecular association, regulation		PDGFRA(INDUCES)		20736484	1	60	567
Q9Y6E0:T190	STK24_T190_M1	0.182065	0.88705	-0.704985	STK24	MST3	EC 2.7.11.1; KINASE; Kinase, protein; Protein kinase, STE; Protein kinase, Ser/Thr (non-receptor)	Q9Y6E0	8428	13q32.2	T190-p	468211	DTQIKRNtFVGTPFW	Pkinase	enzymatic activity, induced	cell motility, altered			17046825; 35413286	5	34	138
P13796:S5	LCP1_S5_M1	0.179805	3.31817	-3.13837	LCP1	L-plastin	Actin-binding; Motility/polarity/chemotaxis	P13796	3936	13q14.13	S5-p	450852	___MARGsVSDEEMM		molecular association, regulation; intracellular localization; enzymatic activity, induced	carcinogenesis, induced; cell motility, induced; cell adhesion, induced; cytoskeletal reorganization; cell adhesion, altered	ITGB2(NOT_REPORTED); ITGB2(INDUCES); ACTA1(INDUCES)		10446213; 16636079; 17294403; 20169155; 23001012; 26631483; 33449151; 33618712	15	49	4	induces MMP-9 activity
P02545:S404	LMNA_S404_M2	0.164653	0.837729	-0.673076	LMNA	lamin A/C	Cytoskeletal	P02545	4000	1q22	S404-p	478681	RSRGRASsHSSQTQG		protein degradation; molecular association, regulation; intracellular localization	cell cycle regulation; transcription, inhibited	14-3-3 beta(INDUCES)		23430973; 7925482	8	49	106
P51149:S72	RAB7A_S72_M1	0.157987	0.996761	-0.838774	RAB7A	Rab7	G protein; G protein, monomeric; G protein, monomeric, Rab	P51149	7879	3q21.3	S72-p	468547	AGQERFQsLGVAFYR	Ras	molecular association, regulation; intracellular localization; phosphorylation; enzymatic activity, induced	autophagy, induced; endocytosis, inhibited	CCZ1(DISRUPTS); GDI1(DISRUPTS)		26869029; 36344490; 36408770	7	50	21	induces mitophagy; induces ERK1/2 and P38 phosphorylation and activation, inhibits EGFR degradation
Q96ST2:S720	IWS1_S720_M1	0.15542	1.10574	-0.950324	IWS1	IWS1	Transcription factor	Q96ST2	55677	2q14.3	S720-p	477902	PQRRRMNsTGGQTPR		molecular association, regulation; intracellular localization	carcinogenesis, induced; RNA splicing, induced; cell motility, induced	THOC4(DISRUPTS); SPT6(DISRUPTS)		24462114	1	35	769	recruitment of SetD2 to RNA Pol II elongation complex, regulates alternative splicing
O75376:S1450	NCOR1_S1450_M1	0.149003	1.64255	-1.49354	NCOR1	N-CoR1	Nuclear receptor co-regulator; Transcription, coactivator/corepressor	O75376	9611	17p12-p11.2	S1450-p	1210494	TVRSRHTsVVSSGPS		protein conformation	transcription, induced			23940660	1	12	48	N-CoR misfolding, Flt3 derepression
Q53EL6:S457	PDCD4_S457_M1	0.136107	0.662604	-0.526497	PDCD4	PDCD4	Apoptosis; Tumor suppressor	Q53EL6	27250	10q25.2	S457-p	458382	RGRKRFVsEGDGGRL		protein degradation; molecular association, regulation; ubiquitination; intracellular localization	cell motility, induced; cell growth, induced	14-3-3 beta(INDUCES)		16357133; 20661426; 25002506; 27028868	8	74	46
Q8WUI4:S486	HDAC7_S486_M1	0.129429	0.865128	-0.735698	HDAC7	HDAC7	DEACETYLASE; Deacetylase; EC 3.5.1.98; Hydrolase	Q8WUI4	51564	12q13.11	S486-p	452459	RPLSRAQsSPAAPAS		intracellular localization	cell motility, altered; cytoskeletal reorganization; transcription, altered; cell growth, altered			15623513; 18509061; 18617643	7	31	66	important for VEGF-induced aorta ring angiogenesis; nucleo-cytoplasmic shuttling
Q15418:S380	RPS6KA1_S380_M1	0.126502	2.37923	-2.25273	RPS6KA1	p90RSK	EC 2.7.11.1; KINASE; Kinase, protein; Protein kinase, AGC; Protein kinase, Ser/Thr (non-receptor); Translation	Q15418	6195	1p36.11	S380-p	447990	HQLFRGFsFVATGLM	Pkinase_C	protein degradation; ubiquitination; enzymatic activity, induced; phosphorylation	cell motility, induced; transcription, induced; signaling pathway regulation			21183680; 30586719; 36791912; 37059179	66	49	64	ERK phosphorylation; induces EphA2 phosphorylation; PKC-ERK-Runx2-TGF?R1 signaling pathway
Q05D32:S104	CTDSPL2_S104_M1	0.124193	1.50142	-1.37722	CTDSPL2	CTDSPL2	EC 3.1.3.-; Motility/polarity/chemotaxis; PHOSPHATASE; Phosphatase	Q05D32	51496	15q15.3-q21.1	S104-p	3205830	ISRVRRKsQVNGEAG			cell cycle regulation; carcinogenesis, induced; cell motility, induced; cell growth, induced; transcription, inhibited			34813892	1	24	201
P08670:S73	VIM_S73_M1	0.118971	1.51322	-1.39425	VIM	Vimentin	Cytoskeletal; Motility/polarity/chemotaxis	P08670	7431	10p13	S73-p	449025	SAVRLRSsVPGVRLL	Filament_head	molecular association, regulation; phosphorylation	cytoskeletal reorganization	Vimentin(DISRUPTS)		11895474; 14762106	14	53	32	increases phosphorylation of S5, S7, S8, S9, S10
Q06124:Y580	PTPN11_Y580_M1	0.116074	1.28884	-1.17277	PTPN11	SHP-2	EC 3.1.3.48; Motility/polarity/chemotaxis; PHOSPHATASE; Protein phosphatase, tyrosine (non-receptor)	Q06124	5781	12q24.13	Y580-p	448493	REDSARVyENVGLMQ		molecular association, regulation; phosphorylation; enzymatic activity, induced	carcinogenesis, induced; cell growth, induced; apoptosis, inhibited; cell motility, altered	GRB2(INDUCES); SHP-2(INDUCES); Fyn(INDUCES)		11684012; 12531430; 20855525; 34657149	18	60	1189
Q8NHG8:S145	ZNRF2_S145_M2	0.115144	1.24321	-1.12807	ZNRF2	ZNRF2	EC 6.3.2.-; EC 6.3.2.19; Ligase; UBIQUITIN LIGASE; Ubiquitin conjugating system; Ubiquitin ligase	Q8NHG8	223082	7p14.3	S145-p	4742836	GPRLVIGsLPAHLSP		intracellular localization				27244671	1	28	10
P16949:S38	STMN1_S38_M1	0.114442	0.854522	-0.74008	STMN1	STMN1	Cytoskeletal	P16949	3925	1p36.11	S38-p	448556	SVPEFPLsPPKKKDL	Stathmin	protein degradation; protein stabilization; molecular association, regulation; activity, inhibited; phosphorylation	cell cycle regulation; carcinogenesis, inhibited; cell growth, inhibited; apoptosis, induced; cell motility, induced; cell motility, inhibited; signaling pathway regulation; cytoskeletal reorganization; cell growth, altered	TUBA1A(DISRUPTS); TUBB(DISRUPTS); GRP78(INDUCES)		11015208; 19033656; 19162178; 20110360; 23230143; 27130664; 31546234; 38385074; 7775478; 8144611; 9271428; 9712920	50	114	166	Stathmin hyperphosphorylation leads to microtubule stability.
O60271:T217	SPAG9_T217_M1	0.108775	0.964212	-0.855436	SPAG9	JIP4	Adaptor/scaffold; Cancer Testis Antigen (CTA)	O60271	9043	17q21.33	T217-p	449392	PAGDGLLtPDAQKGG		molecular association, regulation	autophagy, induced	mucolipin 1(INDUCES); ALG2(INDUCES)		36394115	1	58	42
Q2M1Z3:S1178	ARHGAP31_S1178_M1	0.102652	0.80863	-0.705978	ARHGAP31	CdGAP	GAP; GAP, Rac/Rho	Q2M1Z3	57514	3q13.32-q13.33	S1178-p	484822	ALTGRRNsAPVSVSA		molecular association, regulation; intracellular localization	transcription, induced; cytoskeletal reorganization; cell motility, inhibited	14-3-3 beta(INDUCES); 14-3-3 sigma(INDUCES)		29545927	1	28	2	14-3-3? inhibits the ability of CdGAP to repress the E-cadherin promoter and to induce cell migration; 14-3-3? sequesters CdGAP into the cytoplasm and inhibits its ability to induce cell rounding
Q9H6H4:S152	REEP4_S152_M1	0.0923308	1.26945	-1.17712	REEP4	REEP4	Membrane protein, integral; Membrane protein, multi-pass	Q9H6H4	80346	8p21.3	S152-p	3212556	AGRLRSFsMQDLRSI		molecular association, regulation		14-3-3 beta(INDUCES)		21725060	1	68	93	mutation of this site prevents 14-3-3 binding (pan-14-3-3 antibody)
Q14738:S573	PPP2R5D_S573_M1	0.0892645	1.90583	-1.81657	PPP2R5D	PPP2R5D	Motility/polarity/chemotaxis; PHOSPHATASE; Protein phosphatase, regulatory subunit	Q14738	5528	6p21.1	S573-p	457390	KVLLRRKsELPQDVY		enzymatic activity, inhibited				30115685	7	53	347	PP1 inactivates
Q09161:S22	NCBP1_S22_M1	0.0888309	1.05532	-0.966489	NCBP1	NCBP1	RNA processing; Spliceosome; Translation	Q09161	4686	9q22.33	S22-p	1219020	PHKRRKTsDANETED			RNA splicing, altered			10973943	1	45	29
Q9NRY4:S1150	ARHGAP35_S1150_M1	0.0856567	2.04759	-1.96194	ARHGAP35	GRF-1	GAP; GAP, Rac/Rho; Motility/polarity/chemotaxis; Transcription factor; Tumor suppressor	Q9NRY4	2909	19q13.32	S1150-p	457041	LERGRKVsIVSKPVL	RhoGAP_pG1_pG2	molecular association, regulation; activity, inhibited		RND1(DISRUPTS)		19103606	1	40	55
O94763:S372	URI1_S372_M1	0.0742973	1.80885	-1.73455	URI1	RMP	Transcription, coactivator/corepressor	O94763	8725	19q12	S372-p	1028301	AKRKRKNsTGSGHSA		O-GlcNAc glycosylation; molecular association, regulation; phosphorylation	carcinogenesis, inhibited; cell growth, inhibited; apoptosis, induced; apoptosis, inhibited; signaling pathway regulation	PPP1CC(DISRUPTS)		17936702; 21397856; 27505673	3	23	16	increased S372 phosphorylation induces disruption of complexes ; inhibits S6K1 and BAD phosphorylation, regulates S6K1/BAD signaling pathway; S372 phosphorylation inversely correlated with O-GlcNAcylation
Q96RK0:S1082	CIC_S1082_M1	0.0636293	1.32368	-1.26005	CIC	capicua	DNA-binding; Transcription factor	Q96RK0	23152	19q13.2	S1082-p	3209781	PGKRRTQsLSALPKE		protein degradation; molecular association, regulation; ubiquitination; intracellular localization	transcription, induced; transcription, altered	14-3-3 theta(INDUCES); 14-3-3 epsilon(INDUCES); PJA1(INDUCES)	DNA(INDUCES)	21087211; 30737375; 33103082	3	40	9
Q9UHW9:T1048	SLC12A6_T1048_M1	0.0536849	1.40799	-1.3543	SLC12A6	KCC3	Membrane protein, integral; Membrane protein, multi-pass; Transporter; Transporter, SLC family	Q9UHW9	9990	15q14	T1048-p	4770548	YQEKVHMtWTKDKYM	SLC12	activity, inhibited				19665974; 24043619; 27782176	6	10	0	acute cell swelling; Regulates the cotransporter activity
P35611:S12	ADD1_S12_M1	0.0526395	0.909798	-0.857159	ADD1	ADD1	Cytoskeletal; Motility/polarity/chemotaxis	P35611	118	4p16.3	S12-p	481591	SRAAVVTsPPPTTAP		molecular association, regulation	cytoskeletal reorganization	MYO10(INDUCES)		24379415	2	49	0	association with mitotic spindles
P08670:S39	VIM_S39_M1	0.0497809	3.26598	-3.21619	VIM	Vimentin	Cytoskeletal; Motility/polarity/chemotaxis	P08670	7431	10p13	S39-p	451766	TTSTRTYsLGSALRP	Filament_head	activity, induced; protein degradation; protein stabilization; molecular association, regulation; phosphorylation	carcinogenesis, induced; carcinogenesis, inhibited; carcinogenesis, altered; cell motility, induced; cell motility, altered; cytoskeletal reorganization; transcription, altered	Vimentin(DISRUPTS)		11895474; 14762106; 19291697; 20856200; 31862882; 33525953	31	52	30	RNF208 targets Ser39 phosphorylation inducing polyubiquitination-mediated degradation, and suppressing metastasis.; Regulates VIF dynamics
O95544:S48	NADK_S48_M1	0.0468352	0.847652	-0.800817	NADK	NADK	Cofactor and Vitamin Metabolism - nicotinate and nicotinamide; EC 2.7.1.23; Kinase, other	O95544	65220	1p36.33	S48-p	467325	RAKSRSLsASPALGS		enzymatic activity, induced				37659078	1	36	2
Q96F86:S161	EDC3_S161_M1	0.0338743	0.661694	-0.62782	EDC3	EDC3	RNA processing	Q96F86	80153	15q24.1	S161-p	1211074	SFRRRHNsWSSSSRH	Edc3_linker	molecular association, regulation		14-3-3 beta(INDUCES)		20051463	1	36	341
Q9GZY8:S157	MFF_S157_M1	0.0328969	0.88111	-0.848213	MFF	MFF	Membrane protein, integral; Mitochondrial	Q9GZY8	56947	2q36.3	S157-p	470754	LKRERSMsENAVRQN	Miff	molecular association, regulation		14-3-3 beta(INDUCES)		21725060	2	51	55	mutation of this site prevents 14-3-3 binding (pan-14-3-3 antibody)
Q12802:T2467	AKAP13_T2467_M1	0.0207188	1.53573	-1.51501	AKAP13	AKAP13	Adaptor/scaffold; GEF; GEF, Rac/Rho; Nuclear export; Nuclear receptor co-regulator; Oncoprotein	Q12802	11214	15q25.3	T2467-p	487261	SLPRRAEtFGGFDSH		molecular association, regulation		14-3-3 sigma(INDUCES)		36402225	1	24	299
Q15418:S363	RPS6KA1_S363_M1	0.00415459	1.02063	-1.01648	RPS6KA1	p90RSK	EC 2.7.11.1; KINASE; Kinase, protein; Protein kinase, AGC; Protein kinase, Ser/Thr (non-receptor); Translation	Q15418	6195	1p36.11	S363-p	447989	TSRTPKDsPGIPPSA	Pkinase_C	enzymatic activity, induced				23708659	43	47	4
Q9UBK5:Y86	HCST_Y86_M1	0	2.9156	-2.9156	HCST	HCST	Adaptor/scaffold; Membrane protein, integral	Q9UBK5	10870	19q13.12	Y86-p	23112287	AQEDGKVyINMPGRG	DAP10	intracellular localization				25002577	1	1	1	recruitment of PI3K, GRB2 & GRB7
O43516:T398	WIPF1_T398_M1	0	2.1239	-2.1239	WIPF1	WIPF1	Actin-binding; Motility/polarity/chemotaxis	O43516	7456	2q31.1	T398-p	14582886	TSRALPAtPQLPSRS			cell growth, induced			28166194	1	12	7
O15117:Y571	FYB1_Y571_M1	0	2.09053	-2.09053	FYB1	SLAP-130	Adaptor/scaffold	O15117	2533	5p13.1	Y571-p	454079	TTAVEIDyDSLKLKK		molecular association, regulation; intracellular localization; phosphorylation	cell motility, induced; cell motility, altered; transcription, induced	ZAP70(INDUCES)		20661443; 26246585; 33431658	3	31	774	after CXCR4 stimulation; induces STAT3 phosphorylation; promotes cell migration
O75791:T262	GRAP2_T262_M1	0	2.07434	-2.07434	GRAP2	GADS	Adaptor/scaffold	O75791	9402	22q13.1	T262-p	451895	ALMHRRHtDPVQLQA		intracellular localization; activity, inhibited; phosphorylation				25452106	2	16	142	PLC-gamma phosphorylation. Gads functions as a regulated modulator of cellular signaling to TCR signaling
P20963:Y142	CD247_Y142_M1	0	1.90988	-1.90988	CD247	CD3Z	Membrane protein, integral; Receptor, misc.	P20963	919	1q24.2	Y142-p	448932	GKGHDGLyQGLSTAT	ITAM	molecular association, regulation; intracellular localization; protein conformation; phosphorylation	carcinogenesis, inhibited; cell growth, induced; signaling pathway regulation	PI4K2A(INDUCES); SHC1(INDUCES)		16337488; 16919488; 19229850; 23202272; 30131370; 33676898	16	24	410	induces T- cell activation
P20963:Y123	CD247_Y123_M1	0	1.75803	-1.75803	CD247	CD3Z	Membrane protein, integral; Receptor, misc.	P20963	919	1q24.2	Y123-p	448934	KDKMAEAySEIGMKG	ITAM	intracellular localization; phosphorylation				16919488; 18760640	3	13	314
Q9BZQ8:S602	NIBAN1_S602_M1	0	1.50438	-1.50438	NIBAN1	NIBAN1	Unknown function	Q9BZQ8	116496	1q25.3	S602-p	467580	ASPARRAsAILPGVL			apoptosis, inhibited	NPM1(INDUCES)		22510990	1	41	26	FAM129 phosphorylation disrupts binding of NPM to MDM2 and promotes MDM2-p53 interaction, leading to p53 degredation.
P20963:Y111	CD247_Y111_M1	0	1.41302	-1.41302	CD247	CD3Z	Membrane protein, integral; Receptor, misc.	P20963	919	1q24.2	Y111-p	448933	KNPQEGLyNELQKDK	ITAM	intracellular localization	carcinogenesis, inhibited; signaling pathway regulation			18760640; 30131370	3	19	399
Q96DU3:Y309	SLAMF6_Y309_M1	0	1.38301	-1.38301	SLAMF6	SLAMF6	Membrane protein, integral; Receptor, misc.	Q96DU3	114836	1q23.2-q23.3	Y309-p	457710	ENDTITIySTINHSK		molecular association, regulation; phosphorylation	cell adhesion, induced; signaling pathway regulation	Lck(INDUCES); SH2D1A(INDUCES)		24688028; 31199820	2	9	269	necessary for ERK phosphorylation
P42331:S362	ARHGAP25_S362_M1	0	1.34628	-1.34628	ARHGAP25	ARHGAP25	GAP; GAP, Rac/Rho	P42331	9938	2p13.3	S362-p	12738768	KSKDIPLsPPAQKND		activity, inhibited	endocytosis, induced			36190314	1	17	0
Q04759:S695	PRKCQ_S695_M1	0	1.22907	-1.22907	PRKCQ	PKCT	EC 2.7.11.13; KINASE; Kinase, protein; Protein kinase, AGC; Protein kinase, Ser/Thr (non-receptor)	Q04759	5588	10p15.1	S695-p	447906	QNMFRNFsFMNPGME	Pkinase_C	protein stabilization; molecular association, regulation; enzymatic activity, induced		PDK1(INDUCES)		11772397; 15364937; 16252004	5	28	49	assayed in vitro
P35236:T66	PTPN7_T66_M1	0	1.16032	-1.16032	PTPN7	HePTP	EC 3.1.3.48; Motility/polarity/chemotaxis; PHOSPHATASE; Protein phosphatase, tyrosine (non-receptor)	P35236	5778	1q32.1	T66-p	448311	EPICSVNtPREVTLH		molecular association, regulation; protein conformation		ERK2(DISRUPTS); P38A(DISRUPTS)		10206983; 16226275	3	5	52
P07766:Y188	CD3E_Y188_M1	0	1.08778	-1.08778	CD3E	CD3E	Membrane protein, integral; Receptor, misc.	P07766	916	11q23.3	Y188-p	448918	PPVPNPDyEPIRKGQ	ITAM	molecular association, regulation; phosphorylation		NCK2(DISRUPTS); EPS8(DISRUPTS); NCK1(DISRUPTS)		17617578; 18555270; 32317279	5	12	382
P20963:Y83	CD247_Y83_M1	0	1.01095	-1.01095	CD247	CD3Z	Membrane protein, integral; Receptor, misc.	P20963	919	1q24.2	Y83-p	449322	NLGRREEyDVLDKRR	ITAM		carcinogenesis, inhibited; signaling pathway regulation			30131370	3	10	277
P42229:Y694	STAT5A_Y694_M1	0	0.982112	-0.982112	STAT5A	STAT5A	DNA-binding; Motility/polarity/chemotaxis; Oncoprotein; Transcription factor	P42229	6776	17q21.2	Y694-p	447767	LAKAVDGyVKPQIKQ		activity, induced; molecular association, regulation; intracellular localization	carcinogenesis, induced; carcinogenesis, altered; carcinogenesis, inhibited; cell growth, inhibited; apoptosis, induced; transcription, induced; signaling pathway regulation; transcription, altered; cell differentiation, induced; cell growth, induced; apoptosis, inhibited; transcription, inhibited; cell growth, altered	STAT5A(DISRUPTS)	DNA(DISRUPTS)	17726024; 18250158; 19088846; 21716071; 25885255; 31697835; 31932645; 32699415; 34021045; 34188118; 35075244; 35154579; 36053753; 36460969; 38168988	157	51	2180	JAK-STAT pathway
[truncated: 69 more rows]

## Sheet: Legend
Column name	Description
TAB1
logFC	The log2 fold change comparing Co-Culture vs Control
AveExpr	The average log2 intensity of the phosphosite across all samples in the dataset for a specific channel
[truncated: 51 more rows]
