# Supplementary material for: The proteomics and phosphoproteomics landscape of melanoma under T cell attack
Source: Cell Rep Med. 2026 May 21;7(6):102829. doi: 10.1016/j.xcrm.2026.102829 (PMC13293969; doi:10.1016/j.xcrm.2026.102829)
Supplement: Table S6. Significantly regulated pathways and kinases in melanoma cells and TILs upon 2-h T cell attack, related to Figure 7 [file mmc6.xlsx]

## Sheet: PEA_gcr
Signature.ID	Score	adj.p.val	Percent.Overlap	TCL	Channel
KEGG_ADHERENS_JUNCTION	1.3948	0.510541	58.9	P605	H
KEGG_ADHERENS_JUNCTION	0.964	0.586253	23.3	P605	L
KEGG_ADHERENS_JUNCTION	-1.7799	0.278664	58.9	P905	H
KEGG_ADHERENS_JUNCTION	1.2366	0.413975	27.4	P905	L
KEGG_ADHERENS_JUNCTION	-5.0427	0.010186	54.8	P915	H
KEGG_ADHERENS_JUNCTION	1.5254	0.306524	17.8	P915	L
KEGG_ADHERENS_JUNCTION	-3.9604	0.00787037	60.3	P924	H
KEGG_ADHERENS_JUNCTION	2.4934	0.0968238	16.4	P924	L
KEGG_ADIPOCYTOKINE_SIGNALING_PATHWAY	1.1464	0.597015	40.3	P605	H
KEGG_ADIPOCYTOKINE_SIGNALING_PATHWAY	2.3792	0.109148	25.4	P605	L
KEGG_ADIPOCYTOKINE_SIGNALING_PATHWAY	-2.4441	0.161999	40.3	P905	H
KEGG_ADIPOCYTOKINE_SIGNALING_PATHWAY	3.4979	0.00317172	22.4	P905	L
KEGG_ADIPOCYTOKINE_SIGNALING_PATHWAY	-1.8107	0.344611	37.3	P915	H
KEGG_ADIPOCYTOKINE_SIGNALING_PATHWAY	4.5621	0.00370492	14.9	P915	L
KEGG_ADIPOCYTOKINE_SIGNALING_PATHWAY	-1.342	0.467572	34.3	P924	H
KEGG_ALZHEIMERS_DISEASE	-2.5434	0.142494	15.1	P605	H
KEGG_ALZHEIMERS_DISEASE	0.3895	0.846213	8.4	P605	L
KEGG_ALZHEIMERS_DISEASE	0.9364	0.619953	15.1	P905	H
KEGG_ALZHEIMERS_DISEASE	2.6262	0.0493711	8.4	P905	L
KEGG_ALZHEIMERS_DISEASE	0.8057	0.738254	15.7	P915	H
KEGG_ALZHEIMERS_DISEASE	-2.0444	0.214691	13.3	P924	H
KEGG_ALZHEIMERS_DISEASE	3.522	0.004875	6	P924	L
KEGG_ANTIGEN_PROCESSING_AND_PRESENTATION	2.0072	0.291703	17	P605	H
KEGG_ANTIGEN_PROCESSING_AND_PRESENTATION	1.3687	0.428715	11.4	P605	L
KEGG_ANTIGEN_PROCESSING_AND_PRESENTATION	2.4235	0.148641	12.5	P905	H
KEGG_ANTIGEN_PROCESSING_AND_PRESENTATION	3.7734	0.00579015	12.5	P905	L
KEGG_ANTIGEN_PROCESSING_AND_PRESENTATION	-0.9279	0.677017	14.8	P915	H
KEGG_ANTIGEN_PROCESSING_AND_PRESENTATION	-2.1548	0.158163	14.8	P924	H
KEGG_AXON_GUIDANCE	-6.6638	0.00953191	35.7	P605	H
KEGG_AXON_GUIDANCE	2.9401	0.0732283	18.6	P605	L
KEGG_AXON_GUIDANCE	-5.9914	0.00792857	35.7	P905	H
KEGG_AXON_GUIDANCE	4.71	0.00317172	19.4	P905	L
KEGG_AXON_GUIDANCE	-6.9401	0.010186	37.2	P915	H
KEGG_AXON_GUIDANCE	3.5826	0.00370492	13.2	P915	L
KEGG_AXON_GUIDANCE	-7.0412	0.00787037	32.6	P924	H
KEGG_AXON_GUIDANCE	2.649	0.0649002	13.2	P924	L
KEGG_B_CELL_RECEPTOR_SIGNALING_PATHWAY	-3.5083	0.0496234	34.7	P605	H
KEGG_B_CELL_RECEPTOR_SIGNALING_PATHWAY	0.0944	0.96549	30.7	P605	L
KEGG_B_CELL_RECEPTOR_SIGNALING_PATHWAY	0.7252	0.746973	37.3	P905	H
KEGG_B_CELL_RECEPTOR_SIGNALING_PATHWAY	2.524	0.0800523	28	P905	L
KEGG_B_CELL_RECEPTOR_SIGNALING_PATHWAY	-2.5797	0.160935	33.3	P915	H
KEGG_B_CELL_RECEPTOR_SIGNALING_PATHWAY	1.9101	0.200708	18.7	P915	L
KEGG_B_CELL_RECEPTOR_SIGNALING_PATHWAY	-2.1334	0.20736	29.3	P924	H
KEGG_B_CELL_RECEPTOR_SIGNALING_PATHWAY	2.2466	0.169106	18.7	P924	L
KEGG_BASAL_TRANSCRIPTION_FACTORS	3.2858	0.0281655	42.9	P605	H
KEGG_BASAL_TRANSCRIPTION_FACTORS	5.651	0.00792857	37.1	P905	H
KEGG_BASAL_TRANSCRIPTION_FACTORS	4.2097	0.0264925	34.3	P915	H
KEGG_BASAL_TRANSCRIPTION_FACTORS	3.1367	0.0430729	40	P924	H
KEGG_BLADDER_CANCER	-1.2982	0.566474	35.7	P605	H
KEGG_BLADDER_CANCER	-3.7755	0.00792857	38.1	P905	H
KEGG_BLADDER_CANCER	-0.8285	0.738254	38.1	P915	H
KEGG_BLADDER_CANCER	-2.7514	0.0775519	38.1	P924	H
KEGG_CALCIUM_SIGNALING_PATHWAY	-5.5013	0.00953191	20.2	P605	H
KEGG_CALCIUM_SIGNALING_PATHWAY	1.9608	0.229111	12.9	P605	L
KEGG_CALCIUM_SIGNALING_PATHWAY	-1.7019	0.330184	20.8	P905	H
KEGG_CALCIUM_SIGNALING_PATHWAY	3.0736	0.0324422	10.7	P905	L
KEGG_CALCIUM_SIGNALING_PATHWAY	-5.0381	0.010186	22.5	P915	H
KEGG_CALCIUM_SIGNALING_PATHWAY	2.1995	0.138544	7.3	P915	L
KEGG_CALCIUM_SIGNALING_PATHWAY	-3.3936	0.0436457	21.3	P924	H
KEGG_CALCIUM_SIGNALING_PATHWAY	1.6105	0.301967	6.7	P924	L
KEGG_CELL_CYCLE	-4.0335	0.0156885	56.8	P605	H
KEGG_CELL_CYCLE	-4.8735	0.00607843	32.8	P605	L
KEGG_CELL_CYCLE	-1.9924	0.23818	52	P905	H
KEGG_CELL_CYCLE	-3.4022	0.00579015	38.4	P905	L
KEGG_CELL_CYCLE	1.7522	0.398984	59.2	P915	H
KEGG_CELL_CYCLE	-2.2268	0.129402	23.2	P915	L
KEGG_CELL_CYCLE	-0.3676	0.858586	55.2	P924	H
KEGG_CELL_CYCLE	-1.0574	0.487328	24.8	P924	L
KEGG_CHEMOKINE_SIGNALING_PATHWAY	-1.3307	0.561793	25.4	P605	H
KEGG_CHEMOKINE_SIGNALING_PATHWAY	4.3321	0.00607843	19.6	P605	L
KEGG_CHEMOKINE_SIGNALING_PATHWAY	-5.0214	0.00792857	27	P905	H
KEGG_CHEMOKINE_SIGNALING_PATHWAY	4.5537	0.00317172	16.4	P905	L
KEGG_CHEMOKINE_SIGNALING_PATHWAY	-1.7591	0.398984	25.9	P915	H
KEGG_CHEMOKINE_SIGNALING_PATHWAY	6.5904	0.00370492	11.6	P915	L
KEGG_CHEMOKINE_SIGNALING_PATHWAY	-6.247	0.00787037	25.9	P924	H
KEGG_CHEMOKINE_SIGNALING_PATHWAY	4.096	0.0155938	12.7	P924	L
KEGG_CHRONIC_MYELOID_LEUKEMIA	-2.5959	0.125508	49.3	P605	H
KEGG_CHRONIC_MYELOID_LEUKEMIA	2.3244	0.129077	38.4	P605	L
KEGG_CHRONIC_MYELOID_LEUKEMIA	-2.6094	0.126101	52.1	P905	H
KEGG_CHRONIC_MYELOID_LEUKEMIA	2.8266	0.0356171	39.7	P905	L
KEGG_CHRONIC_MYELOID_LEUKEMIA	0.4989	0.848053	49.3	P915	H
KEGG_CHRONIC_MYELOID_LEUKEMIA	2.5143	0.0896934	26	P915	L
KEGG_CHRONIC_MYELOID_LEUKEMIA	-2.6026	0.122758	46.6	P924	H
KEGG_CHRONIC_MYELOID_LEUKEMIA	2.6681	0.0842386	24.7	P924	L
KEGG_COLORECTAL_CANCER	-2.0032	0.241934	45.2	P605	H
KEGG_COLORECTAL_CANCER	-1.1328	0.539253	25.8	P605	L
KEGG_COLORECTAL_CANCER	0.5725	0.788469	45.2	P905	H
KEGG_COLORECTAL_CANCER	2.0144	0.165474	27.4	P905	L
KEGG_COLORECTAL_CANCER	-0.9389	0.689801	41.9	P915	H
KEGG_COLORECTAL_CANCER	-3.0229	0.0430729	41.9	P924	H
KEGG_COLORECTAL_CANCER	1.8108	0.218458	16.1	P924	L
KEGG_CYTOKINE_CYTOKINE_RECEPTOR_INTERACTION	2.2524	0.199923	8.7	P605	H
KEGG_CYTOKINE_CYTOKINE_RECEPTOR_INTERACTION	-0.0697	0.966471	3.8	P605	L
KEGG_CYTOKINE_CYTOKINE_RECEPTOR_INTERACTION	-2.4439	0.130092	6.8	P905	H
KEGG_CYTOKINE_CYTOKINE_RECEPTOR_INTERACTION	-0.9469	0.551928	4.2	P905	L
KEGG_CYTOKINE_CYTOKINE_RECEPTOR_INTERACTION	-4.9083	0.010186	5.7	P915	H
KEGG_CYTOKINE_CYTOKINE_RECEPTOR_INTERACTION	-4.1843	0.00787037	6.4	P924	H
KEGG_CYTOSOLIC_DNA_SENSING_PATHWAY	-0.7501	0.739003	21.8	P605	H
KEGG_CYTOSOLIC_DNA_SENSING_PATHWAY	2.5541	0.076139	18.2	P605	L
KEGG_CYTOSOLIC_DNA_SENSING_PATHWAY	4.5293	0.00792857	27.3	P905	H
KEGG_CYTOSOLIC_DNA_SENSING_PATHWAY	2.4453	0.160935	21.8	P915	H
KEGG_CYTOSOLIC_DNA_SENSING_PATHWAY	2.3026	0.170159	21.8	P924	H
KEGG_ENDOCYTOSIS	-2.8356	0.101957	44.2	P605	H
KEGG_ENDOCYTOSIS	-1.391	0.425549	22.7	P605	L
KEGG_ENDOCYTOSIS	-2.5266	0.126101	44.2	P905	H
KEGG_ENDOCYTOSIS	2.3142	0.100893	24.3	P905	L
KEGG_ENDOCYTOSIS	-1.9646	0.323443	39.8	P915	H
KEGG_ENDOCYTOSIS	3.3369	0.0214854	16	P915	L
KEGG_ENDOCYTOSIS	-0.0612	0.974808	39.8	P924	H
KEGG_ENDOCYTOSIS	1.1475	0.458236	14.4	P924	L
KEGG_ENDOMETRIAL_CANCER	-1.3154	0.539803	55.8	P605	H
KEGG_ENDOMETRIAL_CANCER	0.3886	0.875192	34.6	P605	L
KEGG_ENDOMETRIAL_CANCER	-1.1205	0.546327	53.8	P905	H
KEGG_ENDOMETRIAL_CANCER	3.196	0.0193558	30.8	P905	L
KEGG_ENDOMETRIAL_CANCER	-1.2853	0.553977	53.8	P915	H
KEGG_ENDOMETRIAL_CANCER	-3.139	0.0736739	53.8	P924	H
KEGG_ENDOMETRIAL_CANCER	2.4569	0.0849194	21.2	P924	L
KEGG_EPITHELIAL_CELL_SIGNALING_IN_HELICOBACTER_PYLORI_INFECTION	0.2312	0.924665	36.8	P605	H
KEGG_EPITHELIAL_CELL_SIGNALING_IN_HELICOBACTER_PYLORI_INFECTION	2.0658	0.192996	19.1	P605	L
KEGG_EPITHELIAL_CELL_SIGNALING_IN_HELICOBACTER_PYLORI_INFECTION	0.8554	0.652872	42.6	P905	H
KEGG_EPITHELIAL_CELL_SIGNALING_IN_HELICOBACTER_PYLORI_INFECTION	3.1838	0.0237735	20.6	P905	L
KEGG_EPITHELIAL_CELL_SIGNALING_IN_HELICOBACTER_PYLORI_INFECTION	1.5302	0.459556	44.1	P915	H
KEGG_EPITHELIAL_CELL_SIGNALING_IN_HELICOBACTER_PYLORI_INFECTION	-2.1615	0.198144	38.2	P924	H
KEGG_ERBB_SIGNALING_PATHWAY	-1.5653	0.477551	55.2	P605	H
KEGG_ERBB_SIGNALING_PATHWAY	5.0924	0.00607843	39.1	P605	L
KEGG_ERBB_SIGNALING_PATHWAY	-3.0107	0.0519238	58.6	P905	H
KEGG_ERBB_SIGNALING_PATHWAY	6.8943	0.00317172	41.4	P905	L
KEGG_ERBB_SIGNALING_PATHWAY	-1.8327	0.344611	59.8	P915	H
KEGG_ERBB_SIGNALING_PATHWAY	5.3562	0.00370492	24.1	P915	L
KEGG_ERBB_SIGNALING_PATHWAY	-3.4162	0.0348618	50.6	P924	H
KEGG_ERBB_SIGNALING_PATHWAY	4.055	0.004875	24.1	P924	L
KEGG_FC_EPSILON_RI_SIGNALING_PATHWAY	-0.213	0.920596	35.4	P605	H
KEGG_FC_EPSILON_RI_SIGNALING_PATHWAY	2.7186	0.0993873	29.1	P605	L
KEGG_FC_EPSILON_RI_SIGNALING_PATHWAY	-0.3294	0.889752	36.7	P905	H
KEGG_FC_EPSILON_RI_SIGNALING_PATHWAY	2.8251	0.040115	25.3	P905	L
KEGG_FC_EPSILON_RI_SIGNALING_PATHWAY	1.8954	0.346897	38	P915	H
KEGG_FC_EPSILON_RI_SIGNALING_PATHWAY	1.6943	0.283525	16.5	P915	L
KEGG_FC_EPSILON_RI_SIGNALING_PATHWAY	-2.5165	0.144445	29.1	P924	H
KEGG_FC_EPSILON_RI_SIGNALING_PATHWAY	2.1898	0.166463	17.7	P924	L
KEGG_FC_GAMMA_R_MEDIATED_PHAGOCYTOSIS	-2.8332	0.112547	43.8	P605	H
KEGG_FC_GAMMA_R_MEDIATED_PHAGOCYTOSIS	4.2959	0.00607843	31.2	P605	L
KEGG_FC_GAMMA_R_MEDIATED_PHAGOCYTOSIS	-1.5571	0.367837	45.8	P905	H
KEGG_FC_GAMMA_R_MEDIATED_PHAGOCYTOSIS	3.1105	0.0308847	29.2	P905	L
KEGG_FC_GAMMA_R_MEDIATED_PHAGOCYTOSIS	0.0786	0.980068	45.8	P915	H
KEGG_FC_GAMMA_R_MEDIATED_PHAGOCYTOSIS	5.0242	0.00370492	22.9	P915	L
KEGG_FC_GAMMA_R_MEDIATED_PHAGOCYTOSIS	-4.1434	0.00787037	40.6	P924	H
KEGG_FC_GAMMA_R_MEDIATED_PHAGOCYTOSIS	5.6834	0.004875	21.9	P924	L
KEGG_FOCAL_ADHESION	0.2389	0.920596	38.7	P605	H
KEGG_FOCAL_ADHESION	4.6619	0.00607843	21.1	P605	L
KEGG_FOCAL_ADHESION	-1.7429	0.329237	36.2	P905	H
KEGG_FOCAL_ADHESION	7.3069	0.00317172	18.1	P905	L
KEGG_FOCAL_ADHESION	-1.7474	0.398984	34.7	P915	H
KEGG_FOCAL_ADHESION	6.1149	0.00370492	12.1	P915	L
KEGG_FOCAL_ADHESION	-5.1944	0.00787037	32.2	P924	H
KEGG_FOCAL_ADHESION	6.5356	0.004875	13.6	P924	L
KEGG_FRUCTOSE_AND_MANNOSE_METABOLISM	4.2945	0.00953191	32.4	P605	H
KEGG_FRUCTOSE_AND_MANNOSE_METABOLISM	2.5016	0.126101	29.4	P905	H
KEGG_FRUCTOSE_AND_MANNOSE_METABOLISM	1.8162	0.346897	35.3	P915	H
KEGG_FRUCTOSE_AND_MANNOSE_METABOLISM	3.2184	0.0256148	41.2	P924	H
KEGG_GAP_JUNCTION	-0.4478	0.840952	30	P605	H
KEGG_GAP_JUNCTION	2.9384	0.0498621	21.1	P605	L
KEGG_GAP_JUNCTION	-0.6841	0.712886	32.2	P905	H
KEGG_GAP_JUNCTION	3.7665	0.00579015	18.9	P905	L
KEGG_GAP_JUNCTION	0.36	0.890244	32.2	P915	H
KEGG_GAP_JUNCTION	1.6216	0.283525	14.4	P915	L
KEGG_GAP_JUNCTION	-3.0324	0.0751105	30	P924	H
KEGG_GAP_JUNCTION	1.2062	0.448276	15.6	P924	L
KEGG_GLIOMA	-1.3293	0.54508	36.9	P605	H
KEGG_GLIOMA	2.6355	0.106086	29.2	P605	L
KEGG_GLIOMA	-3.0749	0.0766046	40	P905	H
KEGG_GLIOMA	2.8779	0.0243592	24.6	P905	L
KEGG_GLIOMA	-0.0234	0.990607	41.5	P915	H
KEGG_GLIOMA	1.513	0.305597	15.4	P915	L
KEGG_GLIOMA	-2.7299	0.110746	33.8	P924	H
KEGG_GLIOMA	2.1036	0.17203	16.9	P924	L
KEGG_GLUTATHIONE_METABOLISM	-3.8175	0.00953191	24	P605	H
KEGG_GLUTATHIONE_METABOLISM	-2.578	0.115095	22	P905	H
KEGG_GLUTATHIONE_METABOLISM	-1.2011	0.593767	22	P915	H
KEGG_GLUTATHIONE_METABOLISM	0.1569	0.934471	20	P924	H
KEGG_GNRH_SIGNALING_PATHWAY	-0.753	0.739024	35.6	P605	H
KEGG_GNRH_SIGNALING_PATHWAY	2.3883	0.151445	23.8	P605	L
KEGG_GNRH_SIGNALING_PATHWAY	-0.7917	0.699024	40.6	P905	H
KEGG_GNRH_SIGNALING_PATHWAY	6.0641	0.00317172	24.8	P905	L
KEGG_GNRH_SIGNALING_PATHWAY	-0.103	0.980068	39.6	P915	H
KEGG_GNRH_SIGNALING_PATHWAY	1.9671	0.16137	16.8	P915	L
KEGG_GNRH_SIGNALING_PATHWAY	-4.759	0.00787037	35.6	P924	H
KEGG_GNRH_SIGNALING_PATHWAY	1.8814	0.224699	18.8	P924	L
KEGG_HEMATOPOIETIC_CELL_LINEAGE	4.4923	0.00607843	11.5	P605	L
KEGG_HEMATOPOIETIC_CELL_LINEAGE	4.8425	0.00317172	12.6	P905	L
KEGG_HUNTINGTONS_DISEASE	-2.3627	0.188508	15.4	P605	H
KEGG_HUNTINGTONS_DISEASE	-2.3842	0.151445	9.9	P605	L
KEGG_HUNTINGTONS_DISEASE	-3.4075	0.021978	15.9	P905	H
KEGG_HUNTINGTONS_DISEASE	-1.3244	0.378983	9.3	P905	L
KEGG_HUNTINGTONS_DISEASE	-1.1141	0.627764	17	P915	H
KEGG_HUNTINGTONS_DISEASE	-1.9097	0.184641	6.6	P915	L
KEGG_HUNTINGTONS_DISEASE	-1.5491	0.38732	14.8	P924	H
KEGG_HUNTINGTONS_DISEASE	0.6289	0.685326	7.1	P924	L
KEGG_INOSITOL_PHOSPHATE_METABOLISM	-4.5299	0.00953191	38.9	P605	H
KEGG_INOSITOL_PHOSPHATE_METABOLISM	-0.9929	0.601024	24.1	P605	L
KEGG_INOSITOL_PHOSPHATE_METABOLISM	-5.2385	0.00792857	44.4	P905	H
KEGG_INOSITOL_PHOSPHATE_METABOLISM	-0.8379	0.602668	22.2	P905	L
KEGG_INOSITOL_PHOSPHATE_METABOLISM	-0.9085	0.692949	50	P915	H
KEGG_INOSITOL_PHOSPHATE_METABOLISM	0.9695	0.51905	18.5	P915	L
KEGG_INOSITOL_PHOSPHATE_METABOLISM	0.4267	0.819838	35.2	P924	H
KEGG_INSULIN_SIGNALING_PATHWAY	-0.1828	0.942062	49.6	P605	H
KEGG_INSULIN_SIGNALING_PATHWAY	4.9542	0.00607843	35.8	P605	L
KEGG_INSULIN_SIGNALING_PATHWAY	-2.8513	0.0622176	53.3	P905	H
KEGG_INSULIN_SIGNALING_PATHWAY	5.069	0.00317172	30.7	P905	L
KEGG_INSULIN_SIGNALING_PATHWAY	0.3262	0.892367	50.4	P915	H
KEGG_INSULIN_SIGNALING_PATHWAY	2.5901	0.080539	22.6	P915	L
KEGG_INSULIN_SIGNALING_PATHWAY	-1.2543	0.503737	47.4	P924	H
KEGG_INSULIN_SIGNALING_PATHWAY	1.3215	0.40221	21.9	P924	L
KEGG_JAK_STAT_SIGNALING_PATHWAY	0.1929	0.942062	18.7	P605	H
KEGG_JAK_STAT_SIGNALING_PATHWAY	-0.5229	0.789245	13.5	P605	L
KEGG_JAK_STAT_SIGNALING_PATHWAY	-1.1056	0.558792	18.7	P905	H
KEGG_JAK_STAT_SIGNALING_PATHWAY	2.3616	0.0960874	12.9	P905	L
KEGG_JAK_STAT_SIGNALING_PATHWAY	0.0814	0.980068	19.4	P915	H
KEGG_JAK_STAT_SIGNALING_PATHWAY	2.7361	0.0442582	8.4	P915	L
KEGG_JAK_STAT_SIGNALING_PATHWAY	-2.2166	0.170159	18.1	P924	H
KEGG_JAK_STAT_SIGNALING_PATHWAY	1.2843	0.411395	8.4	P924	L
KEGG_LEISHMANIA_INFECTION	3.6851	0.0156885	23.6	P605	H
KEGG_LEISHMANIA_INFECTION	0.9921	0.564533	18.1	P605	L
KEGG_LEISHMANIA_INFECTION	3.6533	0.022014	25	P905	H
KEGG_LEISHMANIA_INFECTION	3.516	0.00585297	20.8	P905	L
KEGG_LEISHMANIA_INFECTION	4.6663	0.014959	22.2	P915	H
KEGG_LEISHMANIA_INFECTION	2.682	0.0618308	13.9	P915	L
KEGG_LEISHMANIA_INFECTION	1.4706	0.389711	22.2	P924	H
KEGG_LEISHMANIA_INFECTION	3.4098	0.0155938	13.9	P924	L
KEGG_LEUKOCYTE_TRANSENDOTHELIAL_MIGRATION	2.3407	0.183744	31.9	P605	H
KEGG_LEUKOCYTE_TRANSENDOTHELIAL_MIGRATION	3.1809	0.0323549	19	P605	L
KEGG_LEUKOCYTE_TRANSENDOTHELIAL_MIGRATION	-1.988	0.234438	29.3	P905	H
KEGG_LEUKOCYTE_TRANSENDOTHELIAL_MIGRATION	3.5335	0.00579015	17.2	P905	L
KEGG_LEUKOCYTE_TRANSENDOTHELIAL_MIGRATION	-2.02	0.329598	31	P915	H
KEGG_LEUKOCYTE_TRANSENDOTHELIAL_MIGRATION	2.5217	0.106825	9.5	P915	L
KEGG_LEUKOCYTE_TRANSENDOTHELIAL_MIGRATION	-2.7339	0.11612	28.4	P924	H
KEGG_LEUKOCYTE_TRANSENDOTHELIAL_MIGRATION	2.4777	0.0960611	9.5	P924	L
KEGG_LONG_TERM_DEPRESSION	-1.3214	0.562143	22.9	P605	H
KEGG_LONG_TERM_DEPRESSION	2.702	0.0854277	20	P605	L
KEGG_LONG_TERM_DEPRESSION	-1.7756	0.309517	24.3	P905	H
KEGG_LONG_TERM_DEPRESSION	5.0074	0.00317172	17.1	P905	L
KEGG_LONG_TERM_DEPRESSION	-1.252	0.576601	24.3	P915	H
KEGG_LONG_TERM_DEPRESSION	-1.5439	0.356408	22.9	P924	H
KEGG_LONG_TERM_DEPRESSION	4.3124	0.004875	14.3	P924	L
KEGG_LONG_TERM_POTENTIATION	-0.337	0.90958	35.7	P605	H
KEGG_LONG_TERM_POTENTIATION	3.568	0.026106	31.4	P605	L
KEGG_LONG_TERM_POTENTIATION	-1.3933	0.442992	37.1	P905	H
KEGG_LONG_TERM_POTENTIATION	6.6623	0.00317172	30	P905	L
KEGG_LONG_TERM_POTENTIATION	-0.6544	0.782079	35.7	P915	H
KEGG_LONG_TERM_POTENTIATION	6.5034	0.00370492	25.7	P915	L
KEGG_LONG_TERM_POTENTIATION	-3.4409	0.0585924	37.1	P924	H
KEGG_LONG_TERM_POTENTIATION	4.9381	0.004875	27.1	P924	L
KEGG_LYSINE_DEGRADATION	-1.4488	0.484075	36.4	P605	H
KEGG_LYSINE_DEGRADATION	-3.8208	0.0100829	27.3	P605	L
KEGG_LYSINE_DEGRADATION	0.945	0.59401	36.4	P905	H
KEGG_LYSINE_DEGRADATION	-1.7676	0.232147	22.7	P905	L
KEGG_LYSINE_DEGRADATION	-2.3311	0.173994	36.4	P915	H
KEGG_LYSINE_DEGRADATION	1.3494	0.439655	36.4	P924	H
KEGG_MAPK_SIGNALING_PATHWAY	-1.7258	0.347253	35.2	P605	H
KEGG_MAPK_SIGNALING_PATHWAY	3.1572	0.0462054	22.1	P605	L
KEGG_MAPK_SIGNALING_PATHWAY	0.1821	0.918776	33.3	P905	H
KEGG_MAPK_SIGNALING_PATHWAY	7.3252	0.00317172	21.7	P905	L
KEGG_MAPK_SIGNALING_PATHWAY	0.2341	0.918843	31.5	P915	H
KEGG_MAPK_SIGNALING_PATHWAY	5.019	0.00370492	15.4	P915	L
KEGG_MAPK_SIGNALING_PATHWAY	-1.4868	0.415832	31.5	P924	H
KEGG_MAPK_SIGNALING_PATHWAY	5.6147	0.004875	16.1	P924	L
KEGG_MELANOGENESIS	-0.2837	0.920596	21.8	P605	H
KEGG_MELANOGENESIS	1.4628	0.429345	15.8	P605	L
KEGG_MELANOGENESIS	-2.5258	0.119195	21.8	P905	H
KEGG_MELANOGENESIS	3.8598	0.00317172	13.9	P905	L
KEGG_MELANOGENESIS	-2.139	0.233206	24.8	P915	H
KEGG_MELANOGENESIS	-5.6413	0.00787037	23.8	P924	H
KEGG_MELANOGENESIS	1.8343	0.230353	9.9	P924	L
KEGG_MELANOMA	0.3151	0.90958	28.2	P605	H
KEGG_MELANOMA	1.8835	0.234008	15.5	P605	L
KEGG_MELANOMA	-2.7814	0.106827	25.4	P905	H
KEGG_MELANOMA	3.1193	0.0283872	15.5	P905	L
KEGG_MELANOMA	-0.9987	0.677017	29.6	P915	H
KEGG_MELANOMA	-2.4579	0.153614	25.4	P924	H
KEGG_MISMATCH_REPAIR	1.1026	0.624975	47.8	P605	H
KEGG_MISMATCH_REPAIR	3.4889	0.0300528	47.8	P905	H
KEGG_MISMATCH_REPAIR	3.3863	0.0623572	52.2	P924	H
KEGG_MTOR_SIGNALING_PATHWAY	2.6396	0.115978	44.2	P605	H
KEGG_MTOR_SIGNALING_PATHWAY	3.2428	0.0462054	38.5	P605	L
KEGG_MTOR_SIGNALING_PATHWAY	-1.2931	0.491377	46.2	P905	H
KEGG_MTOR_SIGNALING_PATHWAY	5.1874	0.00317172	34.6	P905	L
KEGG_MTOR_SIGNALING_PATHWAY	1.3866	0.499346	46.2	P915	H
KEGG_MTOR_SIGNALING_PATHWAY	4.0383	0.00370492	23.1	P915	L
KEGG_MTOR_SIGNALING_PATHWAY	0.986	0.585715	46.2	P924	H
KEGG_MTOR_SIGNALING_PATHWAY	1.0922	0.476185	25	P924	L
KEGG_NATURAL_KILLER_CELL_MEDIATED_CYTOTOXICITY	-3.1721	0.0571064	23.4	P605	H
KEGG_NATURAL_KILLER_CELL_MEDIATED_CYTOTOXICITY	1.7587	0.281916	21.2	P605	L
KEGG_NATURAL_KILLER_CELL_MEDIATED_CYTOTOXICITY	-1.2792	0.480276	23.4	P905	H
KEGG_NATURAL_KILLER_CELL_MEDIATED_CYTOTOXICITY	5.114	0.00317172	20.4	P905	L
KEGG_NATURAL_KILLER_CELL_MEDIATED_CYTOTOXICITY	-1.5969	0.459556	24.1	P915	H
KEGG_NATURAL_KILLER_CELL_MEDIATED_CYTOTOXICITY	2.7546	0.0675863	15.3	P915	L
KEGG_NATURAL_KILLER_CELL_MEDIATED_CYTOTOXICITY	-1.1224	0.54097	20.4	P924	H
KEGG_NATURAL_KILLER_CELL_MEDIATED_CYTOTOXICITY	4.057	0.004875	15.3	P924	L
KEGG_NEUROTROPHIN_SIGNALING_PATHWAY	0.2124	0.92975	45.2	P605	H
KEGG_NEUROTROPHIN_SIGNALING_PATHWAY	2.8314	0.0819802	31	P605	L
KEGG_NEUROTROPHIN_SIGNALING_PATHWAY	-2.2429	0.1902	52.4	P905	H
KEGG_NEUROTROPHIN_SIGNALING_PATHWAY	4.2041	0.00317172	27	P905	L
KEGG_NEUROTROPHIN_SIGNALING_PATHWAY	-2.036	0.298083	51.6	P915	H
KEGG_NEUROTROPHIN_SIGNALING_PATHWAY	3.9088	0.00370492	20.6	P915	L
KEGG_NEUROTROPHIN_SIGNALING_PATHWAY	-5.9445	0.00787037	44.4	P924	H
KEGG_NEUROTROPHIN_SIGNALING_PATHWAY	3.328	0.031311	20.6	P924	L
KEGG_NOD_LIKE_RECEPTOR_SIGNALING_PATHWAY	4.3187	0.00953191	32.3	P605	H
KEGG_NOD_LIKE_RECEPTOR_SIGNALING_PATHWAY	-0.3771	0.858687	22.6	P605	L
KEGG_NOD_LIKE_RECEPTOR_SIGNALING_PATHWAY	7.0608	0.00792857	38.7	P905	H
KEGG_NOD_LIKE_RECEPTOR_SIGNALING_PATHWAY	-1.657	0.262294	21	P905	L
KEGG_NOD_LIKE_RECEPTOR_SIGNALING_PATHWAY	5.2766	0.010186	35.5	P915	H
KEGG_NOD_LIKE_RECEPTOR_SIGNALING_PATHWAY	2.0642	0.156518	16.1	P915	L
KEGG_NOD_LIKE_RECEPTOR_SIGNALING_PATHWAY	0.5884	0.744288	29	P924	H
KEGG_NOD_LIKE_RECEPTOR_SIGNALING_PATHWAY	-0.2101	0.905083	16.1	P924	L
KEGG_NON_SMALL_CELL_LUNG_CANCER	-0.931	0.668954	44.4	P605	H
KEGG_NON_SMALL_CELL_LUNG_CANCER	2.3723	0.128297	37	P605	L
KEGG_NON_SMALL_CELL_LUNG_CANCER	-2.7683	0.107535	50	P905	H
KEGG_NON_SMALL_CELL_LUNG_CANCER	3.0064	0.0281758	29.6	P905	L
KEGG_NON_SMALL_CELL_LUNG_CANCER	0.7535	0.760369	50	P915	H
KEGG_NON_SMALL_CELL_LUNG_CANCER	1.7128	0.268515	22.2	P915	L
KEGG_NON_SMALL_CELL_LUNG_CANCER	-0.7923	0.659412	44.4	P924	H
KEGG_NON_SMALL_CELL_LUNG_CANCER	3.2853	0.0303644	24.1	P924	L
KEGG_NOTCH_SIGNALING_PATHWAY	5.3181	0.00953191	34	P605	H
KEGG_NOTCH_SIGNALING_PATHWAY	3.2676	0.00607843	23.4	P605	L
KEGG_NOTCH_SIGNALING_PATHWAY	-1.2032	0.508108	40.4	P905	H
KEGG_NOTCH_SIGNALING_PATHWAY	0.2827	0.877309	25.5	P905	L
KEGG_NOTCH_SIGNALING_PATHWAY	-1.3157	0.575578	38.3	P915	H
KEGG_NOTCH_SIGNALING_PATHWAY	0.9927	0.571903	36.2	P924	H
KEGG_NUCLEOTIDE_EXCISION_REPAIR	0.7165	0.739748	50	P605	H
KEGG_NUCLEOTIDE_EXCISION_REPAIR	0.59	0.751498	34.1	P605	L
KEGG_NUCLEOTIDE_EXCISION_REPAIR	3.5593	0.021978	50	P905	H
KEGG_NUCLEOTIDE_EXCISION_REPAIR	0.0992	0.95179	29.5	P905	L
KEGG_NUCLEOTIDE_EXCISION_REPAIR	0.7692	0.753732	47.7	P915	H
KEGG_NUCLEOTIDE_EXCISION_REPAIR	0.9753	0.505117	22.7	P915	L
KEGG_NUCLEOTIDE_EXCISION_REPAIR	0.5851	0.744288	52.3	P924	H
KEGG_NUCLEOTIDE_EXCISION_REPAIR	-1.0796	0.491139	25	P924	L
KEGG_OOCYTE_MEIOSIS	-2.7814	0.101957	42.5	P605	H
KEGG_OOCYTE_MEIOSIS	0.8929	0.626562	24.8	P605	L
KEGG_OOCYTE_MEIOSIS	1.043	0.567448	42.5	P905	H
KEGG_OOCYTE_MEIOSIS	4.0275	0.00317172	27.4	P905	L
KEGG_OOCYTE_MEIOSIS	-0.3085	0.898936	46	P915	H
KEGG_OOCYTE_MEIOSIS	3.7658	0.0117543	18.6	P915	L
KEGG_OOCYTE_MEIOSIS	-2.0293	0.222406	40.7	P924	H
KEGG_OOCYTE_MEIOSIS	2.1512	0.142719	19.5	P924	L
KEGG_P53_SIGNALING_PATHWAY	0.7131	0.739748	26.5	P605	H
KEGG_P53_SIGNALING_PATHWAY	0.6707	0.723485	14.7	P605	L
KEGG_P53_SIGNALING_PATHWAY	0.778	0.69544	26.5	P905	H
KEGG_P53_SIGNALING_PATHWAY	0.1575	0.936914	16.2	P905	L
KEGG_P53_SIGNALING_PATHWAY	3.2459	0.0355212	29.4	P915	H
KEGG_P53_SIGNALING_PATHWAY	3.2801	0.0348618	23.5	P924	H
KEGG_PANCREATIC_CANCER	-2.5108	0.160311	47.1	P605	H
KEGG_PANCREATIC_CANCER	0.7278	0.691052	28.6	P605	L
KEGG_PANCREATIC_CANCER	-3.0748	0.0590919	50	P905	H
KEGG_PANCREATIC_CANCER	2.134	0.1217	27.1	P905	L
KEGG_PANCREATIC_CANCER	-1.5233	0.448971	45.7	P915	H
KEGG_PANCREATIC_CANCER	2.553	0.0698152	20	P915	L
KEGG_PANCREATIC_CANCER	-1.9915	0.225225	42.9	P924	H
KEGG_PANCREATIC_CANCER	3.7613	0.00891938	21.4	P924	L
KEGG_PATHOGENIC_ESCHERICHIA_COLI_INFECTION	-2.7001	0.134047	44.6	P605	H
KEGG_PATHOGENIC_ESCHERICHIA_COLI_INFECTION	0.1726	0.955963	32.1	P605	L
KEGG_PATHOGENIC_ESCHERICHIA_COLI_INFECTION	0.4122	0.864205	46.4	P905	H
KEGG_PATHOGENIC_ESCHERICHIA_COLI_INFECTION	-0.9407	0.563789	32.1	P905	L
KEGG_PATHOGENIC_ESCHERICHIA_COLI_INFECTION	0.0434	0.985693	42.9	P915	H
KEGG_PATHOGENIC_ESCHERICHIA_COLI_INFECTION	0.1496	0.923733	25	P915	L
KEGG_PATHOGENIC_ESCHERICHIA_COLI_INFECTION	-4.9676	0.00787037	39.3	P924	H
KEGG_PATHOGENIC_ESCHERICHIA_COLI_INFECTION	1.0143	0.498617	21.4	P924	L
KEGG_PHOSPHATIDYLINOSITOL_SIGNALING_SYSTEM	-4.4831	0.0156885	38.2	P605	H
KEGG_PHOSPHATIDYLINOSITOL_SIGNALING_SYSTEM	0.4691	0.82582	28.9	P605	L
KEGG_PHOSPHATIDYLINOSITOL_SIGNALING_SYSTEM	-3.4048	0.0300528	42.1	P905	H
KEGG_PHOSPHATIDYLINOSITOL_SIGNALING_SYSTEM	1.8925	0.198481	23.7	P905	L
KEGG_PHOSPHATIDYLINOSITOL_SIGNALING_SYSTEM	-1.6761	0.39556	43.4	P915	H
KEGG_PHOSPHATIDYLINOSITOL_SIGNALING_SYSTEM	2.243	0.107211	18.4	P915	L
KEGG_PHOSPHATIDYLINOSITOL_SIGNALING_SYSTEM	-0.5889	0.750917	31.6	P924	H
KEGG_PHOSPHATIDYLINOSITOL_SIGNALING_SYSTEM	2.8999	0.0715509	14.5	P924	L
KEGG_PRIMARY_IMMUNODEFICIENCY	1.9338	0.252234	28.6	P605	L
KEGG_PRIMARY_IMMUNODEFICIENCY	3.2466	0.0154307	31.4	P905	L
KEGG_PROGESTERONE_MEDIATED_OOCYTE_MATURATION	-0.5537	0.821769	45.9	P605	H
KEGG_PROGESTERONE_MEDIATED_OOCYTE_MATURATION	0.1497	0.935614	28.2	P605	L
KEGG_PROGESTERONE_MEDIATED_OOCYTE_MATURATION	1.4069	0.42188	44.7	P905	H
KEGG_PROGESTERONE_MEDIATED_OOCYTE_MATURATION	2.9743	0.0338107	27.1	P905	L
KEGG_PROGESTERONE_MEDIATED_OOCYTE_MATURATION	0.5583	0.798891	51.8	P915	H
KEGG_PROGESTERONE_MEDIATED_OOCYTE_MATURATION	2.3471	0.105543	18.8	P915	L
KEGG_PROGESTERONE_MEDIATED_OOCYTE_MATURATION	-1.7946	0.297216	43.5	P924	H
KEGG_PROGESTERONE_MEDIATED_OOCYTE_MATURATION	0.103	0.950759	20	P924	L
KEGG_PROSTATE_CANCER	-0.0134	0.992134	43.8	P605	H
KEGG_PROSTATE_CANCER	0.7928	0.675828	31.5	P605	L
KEGG_PROSTATE_CANCER	-2.5533	0.126101	44.9	P905	H
KEGG_PROSTATE_CANCER	2.8056	0.0511752	31.5	P905	L
KEGG_PROSTATE_CANCER	-1.5171	0.478508	44.9	P915	H
KEGG_PROSTATE_CANCER	2.8427	0.0333053	21.3	P915	L
KEGG_PROSTATE_CANCER	-3.4877	0.0348618	41.6	P924	H
KEGG_PROSTATE_CANCER	2.2268	0.153474	23.6	P924	L
KEGG_PURINE_METABOLISM	-4.47	0.00953191	25.2	P605	H
KEGG_PURINE_METABOLISM	-0.2885	0.895647	11.3	P605	L
KEGG_PURINE_METABOLISM	-1.0059	0.570944	25.2	P905	H
KEGG_PURINE_METABOLISM	3.4518	0.0154426	9.4	P905	L
KEGG_PURINE_METABOLISM	-1.3687	0.516078	27.7	P915	H
KEGG_PURINE_METABOLISM	1.6535	0.268889	8.8	P915	L
KEGG_PURINE_METABOLISM	-0.5249	0.757894	28.3	P924	H
KEGG_PURINE_METABOLISM	-0.4811	0.764319	7.5	P924	L
KEGG_REGULATION_OF_ACTIN_CYTOSKELETON	-4.0484	0.00953191	40.4	P605	H
KEGG_REGULATION_OF_ACTIN_CYTOSKELETON	4.6747	0.00607843	23.5	P605	L
KEGG_REGULATION_OF_ACTIN_CYTOSKELETON	-6.3646	0.00792857	39.9	P905	H
KEGG_REGULATION_OF_ACTIN_CYTOSKELETON	8.0361	0.00317172	23.5	P905	L
KEGG_REGULATION_OF_ACTIN_CYTOSKELETON	-3.1227	0.0264925	37.6	P915	H
KEGG_REGULATION_OF_ACTIN_CYTOSKELETON	6.7103	0.00370492	18.3	P915	L
KEGG_REGULATION_OF_ACTIN_CYTOSKELETON	-9.0301	0.00787037	38	P924	H
KEGG_REGULATION_OF_ACTIN_CYTOSKELETON	5.7526	0.004875	19.2	P924	L
KEGG_RENAL_CELL_CARCINOMA	-0.9716	0.6635	44.3	P605	H
KEGG_RENAL_CELL_CARCINOMA	4.6412	0.0100829	30	P605	L
KEGG_RENAL_CELL_CARCINOMA	-4.1061	0.00792857	42.9	P905	H
KEGG_RENAL_CELL_CARCINOMA	5.6787	0.00317172	27.1	P905	L
KEGG_RENAL_CELL_CARCINOMA	-4.1389	0.014959	44.3	P915	H
KEGG_RENAL_CELL_CARCINOMA	3.202	0.025325	21.4	P915	L
KEGG_RENAL_CELL_CARCINOMA	-5.9794	0.00787037	42.9	P924	H
KEGG_RENAL_CELL_CARCINOMA	3.1346	0.0531818	24.3	P924	L
KEGG_RIBOSOME	0.4909	0.855882	46.6	P605	H
KEGG_RIBOSOME	1.5244	0.372892	26.1	P605	L
KEGG_RIBOSOME	-0.5946	0.789205	51.1	P905	H
KEGG_RIBOSOME	1.0481	0.494729	26.1	P905	L
KEGG_RIBOSOME	4.3891	0.010186	48.9	P915	H
KEGG_RIBOSOME	-1.6649	0.268889	11.4	P915	L
KEGG_RIBOSOME	2.9322	0.0751105	48.9	P924	H
KEGG_RIBOSOME	-1.9911	0.166845	15.9	P924	L
KEGG_RIG_I_LIKE_RECEPTOR_SIGNALING_PATHWAY	3.1355	0.0670358	35.2	P605	H
KEGG_RIG_I_LIKE_RECEPTOR_SIGNALING_PATHWAY	2.6996	0.0558491	26.8	P605	L
KEGG_RIG_I_LIKE_RECEPTOR_SIGNALING_PATHWAY	4.1914	0.00792857	36.6	P905	H
KEGG_RIG_I_LIKE_RECEPTOR_SIGNALING_PATHWAY	1.2457	0.392179	23.9	P905	L
KEGG_RIG_I_LIKE_RECEPTOR_SIGNALING_PATHWAY	4.0786	0.010186	33.8	P915	H
KEGG_RIG_I_LIKE_RECEPTOR_SIGNALING_PATHWAY	2.3157	0.12397	18.3	P915	L
KEGG_RIG_I_LIKE_RECEPTOR_SIGNALING_PATHWAY	2.0636	0.205928	31	P924	H
KEGG_RIG_I_LIKE_RECEPTOR_SIGNALING_PATHWAY	1.7186	0.259374	16.9	P924	L
KEGG_SPLICEOSOME	2.9793	0.0869715	60.6	P605	H
KEGG_SPLICEOSOME	-2.6381	0.0993873	40.2	P605	L
KEGG_SPLICEOSOME	2.0414	0.221098	58.3	P905	H
KEGG_SPLICEOSOME	-3.1271	0.0286496	37	P905	L
KEGG_SPLICEOSOME	-1.239	0.581262	55.9	P915	H
KEGG_SPLICEOSOME	-5.3062	0.00370492	31.5	P915	L
KEGG_SPLICEOSOME	-0.5757	0.744288	61.4	P924	H
KEGG_SPLICEOSOME	-5.2131	0.004875	31.5	P924	L
KEGG_T_CELL_RECEPTOR_SIGNALING_PATHWAY	-3.1904	0.0490959	38	P605	H
KEGG_T_CELL_RECEPTOR_SIGNALING_PATHWAY	3.9932	0.0100829	42.6	P605	L
KEGG_T_CELL_RECEPTOR_SIGNALING_PATHWAY	-0.6279	0.746973	40.7	P905	H
KEGG_T_CELL_RECEPTOR_SIGNALING_PATHWAY	7.5155	0.00317172	39.8	P905	L
KEGG_T_CELL_RECEPTOR_SIGNALING_PATHWAY	-2.0356	0.298083	38.9	P915	H
KEGG_T_CELL_RECEPTOR_SIGNALING_PATHWAY	5.5706	0.00370492	32.4	P915	L
KEGG_T_CELL_RECEPTOR_SIGNALING_PATHWAY	-2.3373	0.143305	34.3	P924	H
KEGG_T_CELL_RECEPTOR_SIGNALING_PATHWAY	6.8051	0.004875	30.6	P924	L
KEGG_TIGHT_JUNCTION	-0.8887	0.697046	36.4	P605	H
KEGG_TIGHT_JUNCTION	0.3733	0.871044	18.2	P605	L
KEGG_TIGHT_JUNCTION	-4.6684	0.00792857	37.9	P905	H
KEGG_TIGHT_JUNCTION	0.0634	0.965883	19.7	P905	L
KEGG_TIGHT_JUNCTION	-3.6516	0.014959	36.4	P915	H
KEGG_TIGHT_JUNCTION	-0.1369	0.92958	13.6	P915	L
KEGG_TIGHT_JUNCTION	-8.3376	0.00787037	37.9	P924	H
KEGG_TIGHT_JUNCTION	0.1926	0.921504	14.4	P924	L
KEGG_TOLL_LIKE_RECEPTOR_SIGNALING_PATHWAY	3.3227	0.0670358	34.3	P605	H
KEGG_TOLL_LIKE_RECEPTOR_SIGNALING_PATHWAY	1.3162	0.433645	19.6	P605	L
KEGG_TOLL_LIKE_RECEPTOR_SIGNALING_PATHWAY	4.9106	0.00792857	36.3	P905	H
KEGG_TOLL_LIKE_RECEPTOR_SIGNALING_PATHWAY	4.0719	0.00579015	21.6	P905	L
KEGG_TOLL_LIKE_RECEPTOR_SIGNALING_PATHWAY	4.3751	0.014959	30.4	P915	H
KEGG_TOLL_LIKE_RECEPTOR_SIGNALING_PATHWAY	3.399	0.0168741	12.7	P915	L
KEGG_TOLL_LIKE_RECEPTOR_SIGNALING_PATHWAY	-0.8718	0.629454	27.5	P924	H
KEGG_TOLL_LIKE_RECEPTOR_SIGNALING_PATHWAY	3.4121	0.0208556	12.7	P924	L
KEGG_TYPE_II_DIABETES_MELLITUS	1.8462	0.334821	23.4	P605	H
KEGG_TYPE_II_DIABETES_MELLITUS	-3.4872	0.0126846	27.7	P905	H
KEGG_TYPE_II_DIABETES_MELLITUS	0.2306	0.936017	31.9	P915	H
KEGG_TYPE_II_DIABETES_MELLITUS	-5.0651	0.00787037	21.3	P924	H
KEGG_UBIQUITIN_MEDIATED_PROTEOLYSIS	-3.0985	0.0670358	42.2	P605	H
KEGG_UBIQUITIN_MEDIATED_PROTEOLYSIS	-5.6723	0.00607843	21.5	P605	L
KEGG_UBIQUITIN_MEDIATED_PROTEOLYSIS	1.6544	0.345615	39.3	P905	H
KEGG_UBIQUITIN_MEDIATED_PROTEOLYSIS	-1.0598	0.469315	23	P905	L
KEGG_UBIQUITIN_MEDIATED_PROTEOLYSIS	1.609	0.452183	39.3	P915	H
KEGG_UBIQUITIN_MEDIATED_PROTEOLYSIS	-3.2148	0.0261302	15.6	P915	L
KEGG_UBIQUITIN_MEDIATED_PROTEOLYSIS	-2.64	0.113154	37	P924	H
KEGG_UBIQUITIN_MEDIATED_PROTEOLYSIS	-2.8138	0.0420221	17	P924	L
KEGG_VASCULAR_SMOOTH_MUSCLE_CONTRACTION	-2.4088	0.125325	30.4	P605	H
KEGG_VASCULAR_SMOOTH_MUSCLE_CONTRACTION	3.7606	0.00607843	20	P605	L
KEGG_VASCULAR_SMOOTH_MUSCLE_CONTRACTION	-1.8484	0.271837	31.3	P905	H
KEGG_VASCULAR_SMOOTH_MUSCLE_CONTRACTION	7.0374	0.00317172	19.1	P905	L
KEGG_VASCULAR_SMOOTH_MUSCLE_CONTRACTION	-0.3012	0.892367	29.6	P915	H
KEGG_VASCULAR_SMOOTH_MUSCLE_CONTRACTION	6.1139	0.00370492	15.7	P915	L
KEGG_VASCULAR_SMOOTH_MUSCLE_CONTRACTION	-6.1422	0.00787037	29.6	P924	H
KEGG_VASCULAR_SMOOTH_MUSCLE_CONTRACTION	5.9825	0.004875	16.5	P924	L
KEGG_VEGF_SIGNALING_PATHWAY	0.8231	0.697046	32.9	P605	H
KEGG_VEGF_SIGNALING_PATHWAY	2.3252	0.127199	27.6	P605	L
KEGG_VEGF_SIGNALING_PATHWAY	2.2212	0.196534	34.2	P905	H
KEGG_VEGF_SIGNALING_PATHWAY	3.7689	0.0154426	23.7	P905	L
KEGG_VEGF_SIGNALING_PATHWAY	-0.6256	0.788555	34.2	P915	H
KEGG_VEGF_SIGNALING_PATHWAY	3.3145	0.0115233	18.4	P915	L
KEGG_VEGF_SIGNALING_PATHWAY	0.7297	0.689803	31.6	P924	H
KEGG_VEGF_SIGNALING_PATHWAY	3.1106	0.0257468	15.8	P924	L
KEGG_VIRAL_MYOCARDITIS	-1.0852	0.624975	21.4	P605	H
KEGG_VIRAL_MYOCARDITIS	-0.2972	0.903873	21.4	P905	H
KEGG_VIRAL_MYOCARDITIS	0.2617	0.886299	14.3	P905	L
KEGG_VIRAL_MYOCARDITIS	1.2358	0.593767	22.9	P915	H
KEGG_VIRAL_MYOCARDITIS	-3.5728	0.0256148	22.9	P924	H
KEGG_WNT_SIGNALING_PATHWAY	-5.2097	0.00953191	31.8	P605	H
KEGG_WNT_SIGNALING_PATHWAY	-1.8534	0.259184	17.9	P605	L
KEGG_WNT_SIGNALING_PATHWAY	-1.5197	0.393253	32.5	P905	H
KEGG_WNT_SIGNALING_PATHWAY	3.2855	0.00317172	17.2	P905	L
KEGG_WNT_SIGNALING_PATHWAY	-7.586	0.010186	29.1	P915	H
KEGG_WNT_SIGNALING_PATHWAY	1.276	0.39608	9.3	P915	L
KEGG_WNT_SIGNALING_PATHWAY	-5.8065	0.00787037	31.8	P924	H
KEGG_WNT_SIGNALING_PATHWAY	0.814	0.631222	9.3	P924	L
WP_10Q11_21Q11_23_COPY_NUMBER_VARIATION_SYNDROME	3.3928	0.0156885	41	P605	H
WP_10Q11_21Q11_23_COPY_NUMBER_VARIATION_SYNDROME	2.166	0.191027	27.9	P605	L
WP_10Q11_21Q11_23_COPY_NUMBER_VARIATION_SYNDROME	-0.2243	0.922803	44.3	P905	H
WP_10Q11_21Q11_23_COPY_NUMBER_VARIATION_SYNDROME	0.0147	0.993	27.9	P905	L
WP_10Q11_21Q11_23_COPY_NUMBER_VARIATION_SYNDROME	0.0078	0.996071	41	P915	H
WP_10Q11_21Q11_23_COPY_NUMBER_VARIATION_SYNDROME	-0.2137	0.877937	24.6	P915	L
WP_10Q11_21Q11_23_COPY_NUMBER_VARIATION_SYNDROME	-0.32	0.883206	39.3	P924	H
WP_10Q11_21Q11_23_COPY_NUMBER_VARIATION_SYNDROME	-1.7262	0.241815	23	P924	L
WP_13Q12_12_COPY_NUMBER_VARIATION	-2.9727	0.0970579	47.1	P605	H
WP_13Q12_12_COPY_NUMBER_VARIATION	-1.7226	0.291763	44.1	P905	H
WP_13Q12_12_COPY_NUMBER_VARIATION	-4.1362	0.010186	41.2	P915	H
WP_13Q12_12_COPY_NUMBER_VARIATION	-2.1842	0.180002	38.2	P924	H
WP_16P11_2_PROXIMAL_DELETION_SYNDROME	0.2953	0.905947	40.8	P605	H
WP_16P11_2_PROXIMAL_DELETION_SYNDROME	-0.619	0.7691	25	P605	L
WP_16P11_2_PROXIMAL_DELETION_SYNDROME	2.2108	0.182341	34.2	P905	H
WP_16P11_2_PROXIMAL_DELETION_SYNDROME	2.8247	0.0536071	23.7	P905	L
WP_16P11_2_PROXIMAL_DELETION_SYNDROME	3.6961	0.014959	35.5	P915	H
WP_16P11_2_PROXIMAL_DELETION_SYNDROME	1.6548	0.283525	18.4	P915	L
WP_16P11_2_PROXIMAL_DELETION_SYNDROME	1.0755	0.541018	35.5	P924	H
WP_16P11_2_PROXIMAL_DELETION_SYNDROME	1.6634	0.287623	17.1	P924	L
WP_17Q12_COPY_NUMBER_VARIATION_SYNDROME	-0.9246	0.672848	21	P605	H
WP_17Q12_COPY_NUMBER_VARIATION_SYNDROME	-2.8193	0.0783337	12	P605	L
WP_17Q12_COPY_NUMBER_VARIATION_SYNDROME	-3.7879	0.0300528	19	P905	H
WP_17Q12_COPY_NUMBER_VARIATION_SYNDROME	-1.747	0.229183	13	P905	L
WP_17Q12_COPY_NUMBER_VARIATION_SYNDROME	-2.6706	0.135744	21	P915	H
WP_17Q12_COPY_NUMBER_VARIATION_SYNDROME	-0.9932	0.50421	11	P915	L
WP_17Q12_COPY_NUMBER_VARIATION_SYNDROME	-0.6544	0.719006	20	P924	H
WP_17Q12_COPY_NUMBER_VARIATION_SYNDROME	-3.5278	0.03	10	P924	L
WP_1P36_COPY_NUMBER_VARIATION_SYNDROME	-0.5258	0.82433	27.4	P605	H
WP_1P36_COPY_NUMBER_VARIATION_SYNDROME	-1.9802	0.232195	14.7	P605	L
WP_1P36_COPY_NUMBER_VARIATION_SYNDROME	1.1017	0.540239	26.3	P905	H
WP_1P36_COPY_NUMBER_VARIATION_SYNDROME	-3.3535	0.0324074	15.8	P905	L
WP_1P36_COPY_NUMBER_VARIATION_SYNDROME	0.2444	0.936017	26.3	P915	H
WP_1P36_COPY_NUMBER_VARIATION_SYNDROME	-3.9774	0.00639647	10.5	P915	L
WP_1P36_COPY_NUMBER_VARIATION_SYNDROME	1.2189	0.503737	23.2	P924	H
WP_1P36_COPY_NUMBER_VARIATION_SYNDROME	-5.571	0.004875	10.5	P924	L
WP_22Q11_2_COPY_NUMBER_VARIATION_SYNDROME	-4.4788	0.00953191	28.3	P605	H
WP_22Q11_2_COPY_NUMBER_VARIATION_SYNDROME	-0.0175	0.992188	15.7	P605	L
WP_22Q11_2_COPY_NUMBER_VARIATION_SYNDROME	-5.4215	0.00792857	26.8	P905	H
WP_22Q11_2_COPY_NUMBER_VARIATION_SYNDROME	-2.3621	0.100089	16.5	P905	L
WP_22Q11_2_COPY_NUMBER_VARIATION_SYNDROME	-4.7547	0.010186	28.3	P915	H
WP_22Q11_2_COPY_NUMBER_VARIATION_SYNDROME	-1.2266	0.39608	11	P915	L
WP_22Q11_2_COPY_NUMBER_VARIATION_SYNDROME	-2.0109	0.230411	29.1	P924	H
WP_22Q11_2_COPY_NUMBER_VARIATION_SYNDROME	-1.4926	0.33306	11.8	P924	L
WP_3Q29_COPY_NUMBER_VARIATION_SYNDROME	1.883	0.305375	29.7	P605	H
WP_3Q29_COPY_NUMBER_VARIATION_SYNDROME	2.0888	0.203511	18.8	P605	L
WP_3Q29_COPY_NUMBER_VARIATION_SYNDROME	-1.5611	0.37581	29.7	P905	H
WP_3Q29_COPY_NUMBER_VARIATION_SYNDROME	3.1607	0.0154426	20.3	P905	L
WP_3Q29_COPY_NUMBER_VARIATION_SYNDROME	-0.3947	0.886396	29.7	P915	H
WP_3Q29_COPY_NUMBER_VARIATION_SYNDROME	-1.0415	0.563671	34.4	P924	H
WP_3Q29_COPY_NUMBER_VARIATION_SYNDROME	2.1528	0.162575	17.2	P924	L
WP_4P16_3_COPY_NUMBER_VARIATION	3.4619	0.0387901	37.5	P605	H
WP_4P16_3_COPY_NUMBER_VARIATION	1.5085	0.40209	34.4	P905	H
WP_4P16_3_COPY_NUMBER_VARIATION	1.774	0.39556	34.4	P915	H
WP_4P16_3_COPY_NUMBER_VARIATION	2.6518	0.144445	37.5	P924	H
WP_8P23_1_COPY_NUMBER_VARIATION_SYNDROME	4.1604	0.00953191	21.8	P605	H
WP_8P23_1_COPY_NUMBER_VARIATION_SYNDROME	2.4842	0.126101	20	P905	H
WP_8P23_1_COPY_NUMBER_VARIATION_SYNDROME	2.7876	0.142622	25.5	P915	H
WP_8P23_1_COPY_NUMBER_VARIATION_SYNDROME	2.4471	0.151721	23.6	P924	H
WP_A_NETWORK_MAP_OF_MACROPHAGE_STIMULATING_PROTEIN_MSP_SIGNALING	2.0879	0.215904	53.7	P605	H
WP_A_NETWORK_MAP_OF_MACROPHAGE_STIMULATING_PROTEIN_MSP_SIGNALING	5.6676	0.00607843	36.6	P605	L
WP_A_NETWORK_MAP_OF_MACROPHAGE_STIMULATING_PROTEIN_MSP_SIGNALING	3.9911	0.00792857	47.6	P905	H
WP_A_NETWORK_MAP_OF_MACROPHAGE_STIMULATING_PROTEIN_MSP_SIGNALING	8.3129	0.00317172	35.4	P905	L
WP_A_NETWORK_MAP_OF_MACROPHAGE_STIMULATING_PROTEIN_MSP_SIGNALING	3.8146	0.014959	48.8	P915	H
WP_A_NETWORK_MAP_OF_MACROPHAGE_STIMULATING_PROTEIN_MSP_SIGNALING	7.4272	0.00370492	22	P915	L
WP_A_NETWORK_MAP_OF_MACROPHAGE_STIMULATING_PROTEIN_MSP_SIGNALING	1.3902	0.430578	45.1	P924	H
WP_A_NETWORK_MAP_OF_MACROPHAGE_STIMULATING_PROTEIN_MSP_SIGNALING	6.2274	0.004875	23.2	P924	L
WP_ADIPOGENESIS	5.2461	0.00953191	29.8	P605	H
WP_ADIPOGENESIS	0.4609	0.815069	22.1	P605	L
WP_ADIPOGENESIS	0.2309	0.920069	29	P905	H
WP_ADIPOGENESIS	-1.5159	0.309557	19.8	P905	L
WP_ADIPOGENESIS	-1.3539	0.55036	29	P915	H
WP_ADIPOGENESIS	0.9836	0.50421	13	P915	L
WP_ADIPOGENESIS	-1.2727	0.476074	25.2	P924	H
WP_ADIPOGENESIS	2.3335	0.130844	13	P924	L
WP_AGE_RAGE_PATHWAY	-0.6933	0.739024	48.5	P605	H
WP_AGE_RAGE_PATHWAY	1.3912	0.429345	33.3	P605	L
WP_AGE_RAGE_PATHWAY	-1.0901	0.551907	53	P905	H
WP_AGE_RAGE_PATHWAY	4.1737	0.00317172	30.3	P905	L
WP_AGE_RAGE_PATHWAY	3.8936	0.010186	43.9	P915	H
WP_AGE_RAGE_PATHWAY	4.3104	0.00370492	24.2	P915	L
WP_AGE_RAGE_PATHWAY	-0.1297	0.941432	47	P924	H
WP_AGE_RAGE_PATHWAY	2.8261	0.0577272	25.8	P924	L
WP_ALPHA_6_BETA_4_SIGNALING_PATHWAY	2.7805	0.103293	57.6	P605	H
WP_ALPHA_6_BETA_4_SIGNALING_PATHWAY	2.0376	0.220472	36.4	P605	L
WP_ALPHA_6_BETA_4_SIGNALING_PATHWAY	-4.3247	0.00792857	51.5	P905	H
WP_ALPHA_6_BETA_4_SIGNALING_PATHWAY	-0.1366	0.936914	33.3	P905	L
WP_ALPHA_6_BETA_4_SIGNALING_PATHWAY	-1.22	0.593767	51.5	P915	H
WP_ALPHA_6_BETA_4_SIGNALING_PATHWAY	-2.9657	0.0905604	48.5	P924	H
WP_ALSTROM_SYNDROME	-1.4632	0.467056	44.1	P605	H
WP_ALSTROM_SYNDROME	-4.4989	0.00792857	41.2	P905	H
WP_ALSTROM_SYNDROME	-1.6648	0.392808	44.1	P915	H
WP_ALSTROM_SYNDROME	-0.5161	0.799689	44.1	P924	H
WP_ALZHEIMER_39_S_DISEASE	-0.9233	0.668954	36.8	P605	H
WP_ALZHEIMER_39_S_DISEASE	1.1536	0.532459	21.5	P605	L
WP_ALZHEIMER_39_S_DISEASE	-2.2627	0.152893	35.6	P905	H
WP_ALZHEIMER_39_S_DISEASE	4.7622	0.00317172	20.3	P905	L
WP_ALZHEIMER_39_S_DISEASE	-0.1362	0.976843	36.8	P915	H
WP_ALZHEIMER_39_S_DISEASE	3.2629	0.0251111	12.3	P915	L
WP_ALZHEIMER_39_S_DISEASE	-4.4209	0.0142771	35.6	P924	H
WP_ALZHEIMER_39_S_DISEASE	3.5291	0.0155938	12.6	P924	L
WP_ALZHEIMER_39_S_DISEASE_AND_MIRNA_EFFECTS	-0.8893	0.672848	36.1	P605	H
WP_ALZHEIMER_39_S_DISEASE_AND_MIRNA_EFFECTS	1.1114	0.524964	21.1	P605	L
WP_ALZHEIMER_39_S_DISEASE_AND_MIRNA_EFFECTS	-2.1807	0.173159	35	P905	H
WP_ALZHEIMER_39_S_DISEASE_AND_MIRNA_EFFECTS	4.727	0.00317172	19.9	P905	L
WP_ALZHEIMER_39_S_DISEASE_AND_MIRNA_EFFECTS	-0.1482	0.959506	36.1	P915	H
WP_ALZHEIMER_39_S_DISEASE_AND_MIRNA_EFFECTS	3.2381	0.0214854	12	P915	L
WP_ALZHEIMER_39_S_DISEASE_AND_MIRNA_EFFECTS	-4.5068	0.00787037	35	P924	H
WP_ALZHEIMER_39_S_DISEASE_AND_MIRNA_EFFECTS	3.8527	0.0155938	12.4	P924	L
WP_AMP_ACTIVATED_PROTEIN_KINASE_SIGNALING	4.7792	0.00953191	43.3	P605	H
WP_AMP_ACTIVATED_PROTEIN_KINASE_SIGNALING	2.6561	0.0819802	29.9	P605	L
WP_AMP_ACTIVATED_PROTEIN_KINASE_SIGNALING	2.543	0.139916	40.3	P905	H
WP_AMP_ACTIVATED_PROTEIN_KINASE_SIGNALING	2.6427	0.0625461	28.4	P905	L
WP_AMP_ACTIVATED_PROTEIN_KINASE_SIGNALING	1.118	0.63244	44.8	P915	H
WP_AMP_ACTIVATED_PROTEIN_KINASE_SIGNALING	0.646	0.66996	19.4	P915	L
WP_AMP_ACTIVATED_PROTEIN_KINASE_SIGNALING	4.1301	0.0142771	40.3	P924	H
WP_AMP_ACTIVATED_PROTEIN_KINASE_SIGNALING	-2.0995	0.18104	16.4	P924	L
WP_ANDROGEN_RECEPTOR_NETWORK_IN_PROSTATE_CANCER	4.3794	0.00953191	57.8	P605	H
WP_ANDROGEN_RECEPTOR_NETWORK_IN_PROSTATE_CANCER	3.841	0.0100829	36.7	P605	L
WP_ANDROGEN_RECEPTOR_NETWORK_IN_PROSTATE_CANCER	0.9234	0.609093	54.1	P905	H
WP_ANDROGEN_RECEPTOR_NETWORK_IN_PROSTATE_CANCER	3.2506	0.0205713	39.4	P905	L
WP_ANDROGEN_RECEPTOR_NETWORK_IN_PROSTATE_CANCER	4.1561	0.014959	58.7	P915	H
WP_ANDROGEN_RECEPTOR_NETWORK_IN_PROSTATE_CANCER	1.3711	0.357248	32.1	P915	L
WP_ANDROGEN_RECEPTOR_NETWORK_IN_PROSTATE_CANCER	2.4947	0.121186	56	P924	H
WP_ANDROGEN_RECEPTOR_NETWORK_IN_PROSTATE_CANCER	1.9596	0.183035	32.1	P924	L
WP_ANDROGEN_RECEPTOR_SIGNALING_PATHWAY	5.6691	0.00953191	65.5	P605	H
WP_ANDROGEN_RECEPTOR_SIGNALING_PATHWAY	-0.6245	0.7691	39.1	P605	L
WP_ANDROGEN_RECEPTOR_SIGNALING_PATHWAY	-1.6205	0.345436	58.6	P905	H
WP_ANDROGEN_RECEPTOR_SIGNALING_PATHWAY	-3.2305	0.0154426	40.2	P905	L
WP_ANDROGEN_RECEPTOR_SIGNALING_PATHWAY	-3.8567	0.014959	54	P915	H
WP_ANDROGEN_RECEPTOR_SIGNALING_PATHWAY	-3.1607	0.0327428	27.6	P915	L
WP_ANDROGEN_RECEPTOR_SIGNALING_PATHWAY	0.4306	0.823743	55.2	P924	H
WP_ANDROGEN_RECEPTOR_SIGNALING_PATHWAY	0.015	0.992	27.6	P924	L
WP_ANGIOPOIETIN_LIKE_PROTEIN_8_REGULATORY_PATHWAY	0.3263	0.912096	51.5	P605	H
WP_ANGIOPOIETIN_LIKE_PROTEIN_8_REGULATORY_PATHWAY	2.9927	0.0552585	42.4	P605	L
WP_ANGIOPOIETIN_LIKE_PROTEIN_8_REGULATORY_PATHWAY	-2.919	0.0590919	53.8	P905	H
WP_ANGIOPOIETIN_LIKE_PROTEIN_8_REGULATORY_PATHWAY	4.9204	0.00317172	37.1	P905	L
WP_ANGIOPOIETIN_LIKE_PROTEIN_8_REGULATORY_PATHWAY	2.5523	0.166113	55.3	P915	H
WP_ANGIOPOIETIN_LIKE_PROTEIN_8_REGULATORY_PATHWAY	1.4993	0.309544	28.8	P915	L
WP_ANGIOPOIETIN_LIKE_PROTEIN_8_REGULATORY_PATHWAY	-2.3774	0.141423	49.2	P924	H
WP_ANGIOPOIETIN_LIKE_PROTEIN_8_REGULATORY_PATHWAY	0.075	0.961349	25.8	P924	L
WP_APOPTOSIS	3.4447	0.0490959	29.5	P605	H
WP_APOPTOSIS	0.8035	0.675828	19.3	P605	L
WP_APOPTOSIS	1.8473	0.278664	28.4	P905	H
WP_APOPTOSIS	1.6768	0.262867	17	P905	L
WP_APOPTOSIS	0.0812	0.980068	27.3	P915	H
WP_APOPTOSIS	0.7425	0.627855	12.5	P915	L
WP_APOPTOSIS	0.7059	0.708683	27.3	P924	H
WP_APOPTOSIS	-0.4537	0.788505	11.4	P924	L
WP_APOPTOSIS_RELATED_NETWORK_DUE_TO_ALTERED_NOTCH3_IN_OVARIAN_CANCER	3.2051	0.0281655	52.8	P605	H
WP_APOPTOSIS_RELATED_NETWORK_DUE_TO_ALTERED_NOTCH3_IN_OVARIAN_CANCER	6.8105	0.00607843	35.8	P605	L
WP_APOPTOSIS_RELATED_NETWORK_DUE_TO_ALTERED_NOTCH3_IN_OVARIAN_CANCER	4.7902	0.00792857	54.7	P905	H
WP_APOPTOSIS_RELATED_NETWORK_DUE_TO_ALTERED_NOTCH3_IN_OVARIAN_CANCER	8.0841	0.00317172	39.6	P905	L
WP_APOPTOSIS_RELATED_NETWORK_DUE_TO_ALTERED_NOTCH3_IN_OVARIAN_CANCER	4.0323	0.014959	49.1	P915	H
WP_APOPTOSIS_RELATED_NETWORK_DUE_TO_ALTERED_NOTCH3_IN_OVARIAN_CANCER	8.1168	0.00370492	26.4	P915	L
WP_APOPTOSIS_RELATED_NETWORK_DUE_TO_ALTERED_NOTCH3_IN_OVARIAN_CANCER	2.1424	0.209515	50.9	P924	H
WP_APOPTOSIS_RELATED_NETWORK_DUE_TO_ALTERED_NOTCH3_IN_OVARIAN_CANCER	6.1945	0.004875	24.5	P924	L
WP_ARYL_HYDROCARBON_RECEPTOR_PATHWAY_WP2586	6.3712	0.00953191	50	P605	H
WP_ARYL_HYDROCARBON_RECEPTOR_PATHWAY_WP2586	1.7087	0.294654	28.3	P605	L
WP_ARYL_HYDROCARBON_RECEPTOR_PATHWAY_WP2586	-0.4791	0.840838	47.8	P905	H
WP_ARYL_HYDROCARBON_RECEPTOR_PATHWAY_WP2586	1.3682	0.381841	32.6	P905	L
WP_ARYL_HYDROCARBON_RECEPTOR_PATHWAY_WP2586	0.8052	0.738254	45.7	P915	H
WP_ARYL_HYDROCARBON_RECEPTOR_PATHWAY_WP2586	2.0287	0.160284	26.1	P915	L
WP_ARYL_HYDROCARBON_RECEPTOR_PATHWAY_WP2586	0.3126	0.858586	45.7	P924	H
WP_ARYL_HYDROCARBON_RECEPTOR_PATHWAY_WP2586	3.0637	0.0426929	23.9	P924	L
WP_ARYL_HYDROCARBON_RECEPTOR_PATHWAY_WP2873	0.7048	0.755523	33.3	P605	H
WP_ARYL_HYDROCARBON_RECEPTOR_PATHWAY_WP2873	0.9182	0.639904	33.3	P905	H
WP_ARYL_HYDROCARBON_RECEPTOR_PATHWAY_WP2873	3.066	0.0315252	24.4	P905	L
WP_ARYL_HYDROCARBON_RECEPTOR_PATHWAY_WP2873	0.7026	0.777731	31.1	P915	H
WP_ARYL_HYDROCARBON_RECEPTOR_PATHWAY_WP2873	-0.2942	0.858586	33.3	P924	H
WP_ATM_SIGNALING_IN_DEVELOPMENT_AND_DISEASE	2.4851	0.157552	71.1	P605	H
WP_ATM_SIGNALING_IN_DEVELOPMENT_AND_DISEASE	-1.9661	0.234008	48.9	P605	L
WP_ATM_SIGNALING_IN_DEVELOPMENT_AND_DISEASE	8.6005	0.00792857	64.4	P905	H
WP_ATM_SIGNALING_IN_DEVELOPMENT_AND_DISEASE	1.8701	0.207272	51.1	P905	L
WP_ATM_SIGNALING_IN_DEVELOPMENT_AND_DISEASE	9.0074	0.010186	73.3	P915	H
WP_ATM_SIGNALING_IN_DEVELOPMENT_AND_DISEASE	2.2261	0.131841	40	P915	L
WP_ATM_SIGNALING_IN_DEVELOPMENT_AND_DISEASE	8.5821	0.00787037	71.1	P924	H
WP_ATM_SIGNALING_IN_DEVELOPMENT_AND_DISEASE	0.3144	0.83871	40	P924	L
WP_ATM_SIGNALING_PATHWAY	0.213	0.920596	60	P605	H
WP_ATM_SIGNALING_PATHWAY	-3.6428	0.0183004	37.5	P605	L
WP_ATM_SIGNALING_PATHWAY	8.7274	0.00792857	62.5	P905	H
WP_ATM_SIGNALING_PATHWAY	-0.4377	0.812811	47.5	P905	L
WP_ATM_SIGNALING_PATHWAY	4.1783	0.010186	70	P915	H
WP_ATM_SIGNALING_PATHWAY	-1.443	0.335696	32.5	P915	L
WP_ATM_SIGNALING_PATHWAY	3.1965	0.0631367	62.5	P924	H
WP_ATM_SIGNALING_PATHWAY	-1.5347	0.301967	30	P924	L
WP_AUTOPHAGY	1.7961	0.343888	60	P605	H
WP_AUTOPHAGY	0.1999	0.912024	40	P605	L
WP_AUTOPHAGY	-4.9723	0.00792857	56.7	P905	H
WP_AUTOPHAGY	2.1478	0.135129	40	P905	L
WP_AUTOPHAGY	-0.4609	0.854015	60	P915	H
WP_AUTOPHAGY	1.9347	0.268684	60	P924	H
WP_B_CELL_RECEPTOR_SIGNALING_PATHWAY	0.0614	0.970858	53.3	P605	H
WP_B_CELL_RECEPTOR_SIGNALING_PATHWAY	2.9649	0.0462054	45.7	P605	L
WP_B_CELL_RECEPTOR_SIGNALING_PATHWAY	0.9095	0.619953	51.1	P905	H
WP_B_CELL_RECEPTOR_SIGNALING_PATHWAY	4.6624	0.00317172	44.6	P905	L
WP_B_CELL_RECEPTOR_SIGNALING_PATHWAY	-0.251	0.927966	52.2	P915	H
WP_B_CELL_RECEPTOR_SIGNALING_PATHWAY	3.6606	0.00639647	32.6	P915	L
WP_B_CELL_RECEPTOR_SIGNALING_PATHWAY	-0.7167	0.702803	46.7	P924	H
WP_B_CELL_RECEPTOR_SIGNALING_PATHWAY	3.4664	0.0254992	33.7	P924	L
WP_BARDET_BIEDL_SYNDROME	0.387	0.896543	30.7	P605	H
WP_BARDET_BIEDL_SYNDROME	3.9355	0.0126846	25	P905	H
WP_BARDET_BIEDL_SYNDROME	0.6259	0.788555	33	P915	H
WP_BARDET_BIEDL_SYNDROME	0.1718	0.905283	22.7	P924	H
WP_BDNF_TRKB_SIGNALING	0.9599	0.668954	51.5	P605	H
WP_BDNF_TRKB_SIGNALING	5.5875	0.00607843	42.4	P605	L
WP_BDNF_TRKB_SIGNALING	-0.9496	0.617154	48.5	P905	H
WP_BDNF_TRKB_SIGNALING	2.9468	0.0306889	39.4	P905	L
WP_BDNF_TRKB_SIGNALING	-1.2412	0.593767	48.5	P915	H
WP_BDNF_TRKB_SIGNALING	0.9484	0.577109	48.5	P924	H
WP_BLADDER_CANCER	-1.0964	0.626592	37.5	P605	H
WP_BLADDER_CANCER	1.3314	0.428715	25	P605	L
WP_BLADDER_CANCER	-3.9925	0.0307508	40	P905	H
WP_BLADDER_CANCER	2.1936	0.131417	25	P905	L
WP_BLADDER_CANCER	-1.1672	0.597892	42.5	P915	H
WP_BLADDER_CANCER	-2.4015	0.144445	37.5	P924	H
WP_BRAIN_DERIVED_NEUROTROPHIC_FACTOR_BDNF_SIGNALING_PATHWAY	0.6032	0.790225	60.6	P605	H
WP_BRAIN_DERIVED_NEUROTROPHIC_FACTOR_BDNF_SIGNALING_PATHWAY	2.118	0.203511	42.3	P605	L
WP_BRAIN_DERIVED_NEUROTROPHIC_FACTOR_BDNF_SIGNALING_PATHWAY	-4.0046	0.00792857	62	P905	H
WP_BRAIN_DERIVED_NEUROTROPHIC_FACTOR_BDNF_SIGNALING_PATHWAY	5.752	0.00317172	40.9	P905	L
WP_BRAIN_DERIVED_NEUROTROPHIC_FACTOR_BDNF_SIGNALING_PATHWAY	-4.0945	0.014959	62	P915	H
WP_BRAIN_DERIVED_NEUROTROPHIC_FACTOR_BDNF_SIGNALING_PATHWAY	4.9478	0.00370492	26.3	P915	L
WP_BRAIN_DERIVED_NEUROTROPHIC_FACTOR_BDNF_SIGNALING_PATHWAY	-6.9166	0.00787037	58.4	P924	H
WP_BRAIN_DERIVED_NEUROTROPHIC_FACTOR_BDNF_SIGNALING_PATHWAY	3.4947	0.0345218	28.5	P924	L
WP_BURN_WOUND_HEALING	-3.541	0.0387901	16	P605	H
WP_BURN_WOUND_HEALING	-1.0859	0.532459	14.7	P605	L
WP_BURN_WOUND_HEALING	-0.0048	1	17.3	P905	H
WP_BURN_WOUND_HEALING	1.6207	0.43496	14.7	P915	H
WP_BURN_WOUND_HEALING	1.802	0.286078	16	P924	H
WP_CALCIUM_REGULATION_IN_CARDIAC_CELLS	-0.7871	0.716176	22.5	P605	H
WP_CALCIUM_REGULATION_IN_CARDIAC_CELLS	3.9779	0.0100829	13.2	P605	L
WP_CALCIUM_REGULATION_IN_CARDIAC_CELLS	-1.9644	0.237982	23.2	P905	H
WP_CALCIUM_REGULATION_IN_CARDIAC_CELLS	4.3349	0.00317172	14.6	P905	L
WP_CALCIUM_REGULATION_IN_CARDIAC_CELLS	-3.9898	0.010186	25.2	P915	H
WP_CALCIUM_REGULATION_IN_CARDIAC_CELLS	4.9027	0.00370492	11.3	P915	L
WP_CALCIUM_REGULATION_IN_CARDIAC_CELLS	-2.2838	0.178942	23.2	P924	H
WP_CALCIUM_REGULATION_IN_CARDIAC_CELLS	1.9323	0.194956	11.3	P924	L
WP_CAMKK2_PATHWAY	3.8143	0.0156885	69.7	P605	H
WP_CAMKK2_PATHWAY	1.0484	0.539253	57.6	P605	L
WP_CAMKK2_PATHWAY	-0.7329	0.710481	63.6	P905	H
WP_CAMKK2_PATHWAY	1.9257	0.188045	60.6	P905	L
WP_CAMKK2_PATHWAY	1.0272	0.651737	72.7	P915	H
WP_CAMKK2_PATHWAY	0.6118	0.700554	51.5	P915	L
WP_CAMKK2_PATHWAY	-0.3376	0.847062	69.7	P924	H
WP_CAMKK2_PATHWAY	-0.2293	0.89855	48.5	P924	L
WP_CANCER_IMMUNOTHERAPY_BY_PD_1_BLOCKADE	-4.1735	0.00953191	47.8	P605	H
WP_CANCER_IMMUNOTHERAPY_BY_PD_1_BLOCKADE	2.0069	0.221677	47.8	P605	L
WP_CANCER_IMMUNOTHERAPY_BY_PD_1_BLOCKADE	5.404	0.00317172	56.5	P905	L
WP_CANCER_IMMUNOTHERAPY_BY_PD_1_BLOCKADE	3.5138	0.00639647	47.8	P915	L
WP_CANCER_IMMUNOTHERAPY_BY_PD_1_BLOCKADE	1.296	0.468667	43.5	P924	H
WP_CANNABINOID_RECEPTOR_SIGNALING	4.7476	0.00792857	34.5	P905	H
WP_CARDIAC_HYPERTROPHIC_RESPONSE	0.061	0.970858	61.8	P605	H
WP_CARDIAC_HYPERTROPHIC_RESPONSE	0.8255	0.638083	43.6	P605	L
WP_CARDIAC_HYPERTROPHIC_RESPONSE	-0.2676	0.916963	61.8	P905	H
WP_CARDIAC_HYPERTROPHIC_RESPONSE	4.9665	0.00317172	47.3	P905	L
WP_CARDIAC_HYPERTROPHIC_RESPONSE	-1.0741	0.627764	56.4	P915	H
WP_CARDIAC_HYPERTROPHIC_RESPONSE	3.4616	0.00639647	32.7	P915	L
WP_CARDIAC_HYPERTROPHIC_RESPONSE	-4.206	0.00787037	58.2	P924	H
WP_CARDIAC_HYPERTROPHIC_RESPONSE	3.2527	0.026798	38.2	P924	L
WP_CELL_CYCLE	-4.1274	0.0156885	56.7	P605	H
WP_CELL_CYCLE	-4.3552	0.0100829	32.5	P605	L
WP_CELL_CYCLE	-1.9271	0.252084	50.8	P905	H
WP_CELL_CYCLE	-3.6698	0.00579015	37.5	P905	L
WP_CELL_CYCLE	1.9594	0.307674	59.2	P915	H
WP_CELL_CYCLE	-2.7015	0.0567313	22.5	P915	L
WP_CELL_CYCLE	-0.368	0.819838	55	P924	H
WP_CELL_CYCLE	-1.6424	0.287623	23.3	P924	L
WP_CELL_MIGRATION_AND_INVASION_THROUGH_P75NTR	-2.1066	0.212171	50	P605	H
WP_CELL_MIGRATION_AND_INVASION_THROUGH_P75NTR	-4.0971	0.00792857	50	P905	H
WP_CELL_MIGRATION_AND_INVASION_THROUGH_P75NTR	-4.9217	0.010186	50	P915	H
WP_CELL_MIGRATION_AND_INVASION_THROUGH_P75NTR	-5.888	0.00787037	46.7	P924	H
WP_CHEMOKINE_SIGNALING_PATHWAY	-1.4294	0.503788	28.5	P605	H
WP_CHEMOKINE_SIGNALING_PATHWAY	4.4524	0.00607843	21.8	P605	L
WP_CHEMOKINE_SIGNALING_PATHWAY	-4.8732	0.00792857	30.3	P905	H
WP_CHEMOKINE_SIGNALING_PATHWAY	4.3436	0.00317172	18.2	P905	L
WP_CHEMOKINE_SIGNALING_PATHWAY	-1.597	0.448971	29.1	P915	H
WP_CHEMOKINE_SIGNALING_PATHWAY	6.3693	0.00370492	12.7	P915	L
WP_CHEMOKINE_SIGNALING_PATHWAY	-5.8004	0.00787037	29.1	P924	H
WP_CHEMOKINE_SIGNALING_PATHWAY	4.418	0.004875	13.9	P924	L
WP_CHOLESTEROL_METABOLISM_WITH_BLOCH_AND_KANDUTSCH_RUSSELL_PATHWAYS	0.0026	0.995893	21.3	P605	H
WP_CHOLESTEROL_METABOLISM_WITH_BLOCH_AND_KANDUTSCH_RUSSELL_PATHWAYS	3.3253	0.0381443	23.4	P905	H
WP_CHOLESTEROL_METABOLISM_WITH_BLOCH_AND_KANDUTSCH_RUSSELL_PATHWAYS	4.4947	0.010186	29.8	P915	H
WP_CHOLESTEROL_METABOLISM_WITH_BLOCH_AND_KANDUTSCH_RUSSELL_PATHWAYS	0.9007	0.626344	23.4	P924	H
WP_CILIARY_LANDSCAPE	0.8009	0.73476	39.1	P605	H
WP_CILIARY_LANDSCAPE	2.2634	0.147068	23.3	P605	L
WP_CILIARY_LANDSCAPE	3.6478	0.0126846	40	P905	H
WP_CILIARY_LANDSCAPE	3.6472	0.00317172	23.3	P905	L
WP_CILIARY_LANDSCAPE	5.0627	0.010186	43.7	P915	H
WP_CILIARY_LANDSCAPE	4.7548	0.00370492	14.4	P915	L
WP_CILIARY_LANDSCAPE	-0.4233	0.819841	40.9	P924	H
WP_CILIARY_LANDSCAPE	2.5772	0.0592133	13.5	P924	L
WP_CIRCADIAN_RHYTHM_GENES	2.8281	0.0964187	36.3	P605	H
WP_CIRCADIAN_RHYTHM_GENES	-1.4841	0.384358	21.9	P605	L
WP_CIRCADIAN_RHYTHM_GENES	6.1081	0.00792857	34.3	P905	H
WP_CIRCADIAN_RHYTHM_GENES	0.1026	0.936914	21.4	P905	L
WP_CIRCADIAN_RHYTHM_GENES	5.8405	0.010186	33.3	P915	H
WP_CIRCADIAN_RHYTHM_GENES	-2.6744	0.0467188	15.4	P915	L
WP_CIRCADIAN_RHYTHM_GENES	6.0777	0.00787037	32.3	P924	H
WP_CIRCADIAN_RHYTHM_GENES	-2.4475	0.0842386	16.4	P924	L
WP_CKAP4_SIGNALING_PATHWAY_MAP	0.3404	0.897292	45	P605	H
WP_CKAP4_SIGNALING_PATHWAY_MAP	1.4803	0.404522	20.7	P605	L
WP_CKAP4_SIGNALING_PATHWAY_MAP	4.5666	0.0126846	39.6	P905	H
WP_CKAP4_SIGNALING_PATHWAY_MAP	3.7536	0.0107136	24.3	P905	L
WP_CKAP4_SIGNALING_PATHWAY_MAP	1.4358	0.51313	36.9	P915	H
WP_CKAP4_SIGNALING_PATHWAY_MAP	4.3037	0.00370492	17.1	P915	L
WP_CKAP4_SIGNALING_PATHWAY_MAP	-0.9185	0.629454	38.7	P924	H
WP_CKAP4_SIGNALING_PATHWAY_MAP	3.8356	0.004875	18	P924	L
WP_CLEAR_CELL_RENAL_CELL_CARCINOMA_PATHWAYS	-0.7367	0.735745	50.6	P605	H
WP_CLEAR_CELL_RENAL_CELL_CARCINOMA_PATHWAYS	-1.8721	0.238112	41.2	P605	L
WP_CLEAR_CELL_RENAL_CELL_CARCINOMA_PATHWAYS	-2.9471	0.0445926	45.9	P905	H
WP_CLEAR_CELL_RENAL_CELL_CARCINOMA_PATHWAYS	0.0016	0.998054	38.8	P905	L
WP_CLEAR_CELL_RENAL_CELL_CARCINOMA_PATHWAYS	-0.9198	0.682745	51.8	P915	H
WP_CLEAR_CELL_RENAL_CELL_CARCINOMA_PATHWAYS	-0.01	0.996132	29.4	P915	L
WP_CLEAR_CELL_RENAL_CELL_CARCINOMA_PATHWAYS	-0.8628	0.622439	48.2	P924	H
WP_CLEAR_CELL_RENAL_CELL_CARCINOMA_PATHWAYS	-1.1853	0.430259	31.8	P924	L
WP_COMMON_PATHWAYS_UNDERLYING_DRUG_ADDICTION	0.8439	0.697046	36.6	P605	H
WP_COMMON_PATHWAYS_UNDERLYING_DRUG_ADDICTION	3.9641	0.0100829	29.3	P605	L
WP_COMMON_PATHWAYS_UNDERLYING_DRUG_ADDICTION	-2.8119	0.100129	34.1	P905	H
WP_COMMON_PATHWAYS_UNDERLYING_DRUG_ADDICTION	4.4903	0.00317172	26.8	P905	L
WP_COMMON_PATHWAYS_UNDERLYING_DRUG_ADDICTION	0.7712	0.760369	34.1	P915	H
WP_COMMON_PATHWAYS_UNDERLYING_DRUG_ADDICTION	-2.7792	0.12	34.1	P924	H
WP_COMMON_PATHWAYS_UNDERLYING_DRUG_ADDICTION	3.3423	0.0156281	24.4	P924	L
WP_COMPLEMENT_SYSTEM_IN_NEURONAL_DEVELOPMENT_AND_PLASTICITY	-2.4042	0.186556	15.1	P605	H
WP_COMPLEMENT_SYSTEM_IN_NEURONAL_DEVELOPMENT_AND_PLASTICITY	-6.4785	0.00792857	17	P905	H
WP_COMPLEMENT_SYSTEM_IN_NEURONAL_DEVELOPMENT_AND_PLASTICITY	-1.6542	0.427291	17.9	P915	H
WP_COMPLEMENT_SYSTEM_IN_NEURONAL_DEVELOPMENT_AND_PLASTICITY	-3.6752	0.00787037	13.2	P924	H
WP_CORTICOTROPIN_RELEASING_HORMONE_SIGNALING_PATHWAY	4.3493	0.00953191	36.6	P605	H
WP_CORTICOTROPIN_RELEASING_HORMONE_SIGNALING_PATHWAY	5.0069	0.00607843	23.7	P605	L
WP_CORTICOTROPIN_RELEASING_HORMONE_SIGNALING_PATHWAY	1.5841	0.345615	35.5	P905	H
WP_CORTICOTROPIN_RELEASING_HORMONE_SIGNALING_PATHWAY	6.1057	0.00317172	24.7	P905	L
WP_CORTICOTROPIN_RELEASING_HORMONE_SIGNALING_PATHWAY	2.6691	0.0958192	36.6	P915	H
WP_CORTICOTROPIN_RELEASING_HORMONE_SIGNALING_PATHWAY	5.9239	0.00370492	17.2	P915	L
WP_CORTICOTROPIN_RELEASING_HORMONE_SIGNALING_PATHWAY	-1.0421	0.557721	33.3	P924	H
WP_CORTICOTROPIN_RELEASING_HORMONE_SIGNALING_PATHWAY	5.0989	0.004875	17.2	P924	L
WP_CYTOPLASMIC_RIBOSOMAL_PROTEINS	1.0139	0.6656	50	P605	H
WP_CYTOPLASMIC_RIBOSOMAL_PROTEINS	2.1602	0.176175	29.5	P605	L
WP_CYTOPLASMIC_RIBOSOMAL_PROTEINS	-0.491	0.81296	54.5	P905	H
WP_CYTOPLASMIC_RIBOSOMAL_PROTEINS	3.0445	0.0344062	29.5	P905	L
WP_CYTOPLASMIC_RIBOSOMAL_PROTEINS	4.4176	0.010186	52.3	P915	H
WP_CYTOPLASMIC_RIBOSOMAL_PROTEINS	1.682	0.241273	13.6	P915	L
WP_CYTOPLASMIC_RIBOSOMAL_PROTEINS	2.8556	0.0925693	54.5	P924	H
WP_CYTOPLASMIC_RIBOSOMAL_PROTEINS	-0.6302	0.69492	18.2	P924	L
WP_CYTOSOLIC_DNA_SENSING_PATHWAY	-0.493	0.855537	20.5	P605	H
WP_CYTOSOLIC_DNA_SENSING_PATHWAY	3.0106	0.0553324	17.8	P605	L
WP_CYTOSOLIC_DNA_SENSING_PATHWAY	5.3139	0.00792857	24.7	P905	H
WP_CYTOSOLIC_DNA_SENSING_PATHWAY	2.3311	0.0899796	15.1	P905	L
WP_CYTOSOLIC_DNA_SENSING_PATHWAY	3.5773	0.0360672	19.2	P915	H
WP_CYTOSOLIC_DNA_SENSING_PATHWAY	3.1506	0.0806605	20.5	P924	H
WP_DNA_DAMAGE_RESPONSE	3.7387	0.0156885	43.5	P605	H
WP_DNA_DAMAGE_RESPONSE	-2.7809	0.0783337	29	P605	L
WP_DNA_DAMAGE_RESPONSE	4.4227	0.00792857	40.6	P905	H
WP_DNA_DAMAGE_RESPONSE	-1.2666	0.428769	31.9	P905	L
WP_DNA_DAMAGE_RESPONSE	5.208	0.010186	52.2	P915	H
WP_DNA_DAMAGE_RESPONSE	-2.6144	0.071883	21.7	P915	L
WP_DNA_DAMAGE_RESPONSE	2.4418	0.133074	43.5	P924	H
WP_DNA_DAMAGE_RESPONSE	-1.7892	0.233017	21.7	P924	L
WP_DNA_DAMAGE_RESPONSE_ONLY_ATM_DEPENDENT	-2.5838	0.125508	40	P605	H
WP_DNA_DAMAGE_RESPONSE_ONLY_ATM_DEPENDENT	-2.5449	0.120368	24.5	P605	L
WP_DNA_DAMAGE_RESPONSE_ONLY_ATM_DEPENDENT	0.0006	1	40	P905	H
WP_DNA_DAMAGE_RESPONSE_ONLY_ATM_DEPENDENT	3.5527	0.00579015	21.8	P905	L
WP_DNA_DAMAGE_RESPONSE_ONLY_ATM_DEPENDENT	-0.2447	0.917518	37.3	P915	H
WP_DNA_DAMAGE_RESPONSE_ONLY_ATM_DEPENDENT	0.631	0.66873	10	P915	L
WP_DNA_DAMAGE_RESPONSE_ONLY_ATM_DEPENDENT	-4.3185	0.00787037	34.5	P924	H
WP_DNA_DAMAGE_RESPONSE_ONLY_ATM_DEPENDENT	0.5647	0.711447	10.9	P924	L
WP_DNA_IR_DAMAGE_AND_CELLULAR_RESPONSE_VIA_ATR	-0.6468	0.755523	64.2	P605	H
WP_DNA_IR_DAMAGE_AND_CELLULAR_RESPONSE_VIA_ATR	-6.8523	0.00607843	46.9	P605	L
WP_DNA_IR_DAMAGE_AND_CELLULAR_RESPONSE_VIA_ATR	7.3482	0.00792857	64.2	P905	H
WP_DNA_IR_DAMAGE_AND_CELLULAR_RESPONSE_VIA_ATR	-2.8609	0.03641	45.7	P905	L
WP_DNA_IR_DAMAGE_AND_CELLULAR_RESPONSE_VIA_ATR	6.5849	0.010186	66.7	P915	H
WP_DNA_IR_DAMAGE_AND_CELLULAR_RESPONSE_VIA_ATR	-2.1106	0.138544	27.2	P915	L
WP_DNA_IR_DAMAGE_AND_CELLULAR_RESPONSE_VIA_ATR	4.5177	0.00787037	67.9	P924	H
WP_DNA_IR_DAMAGE_AND_CELLULAR_RESPONSE_VIA_ATR	-3.56	0.00891089	32.1	P924	L
WP_DNA_IR_DOUBLE_STRAND_BREAKS_AND_CELLULAR_RESPONSE_VIA_ATM	0.5385	0.82433	63.6	P605	H
WP_DNA_IR_DOUBLE_STRAND_BREAKS_AND_CELLULAR_RESPONSE_VIA_ATM	-3.803	0.0100829	43.6	P605	L
WP_DNA_IR_DOUBLE_STRAND_BREAKS_AND_CELLULAR_RESPONSE_VIA_ATM	8.9832	0.00792857	65.5	P905	H
WP_DNA_IR_DOUBLE_STRAND_BREAKS_AND_CELLULAR_RESPONSE_VIA_ATM	0.6112	0.697398	43.6	P905	L
WP_DNA_IR_DOUBLE_STRAND_BREAKS_AND_CELLULAR_RESPONSE_VIA_ATM	8.0895	0.010186	72.7	P915	H
WP_DNA_IR_DOUBLE_STRAND_BREAKS_AND_CELLULAR_RESPONSE_VIA_ATM	0.4717	0.772305	29.1	P915	L
WP_DNA_IR_DOUBLE_STRAND_BREAKS_AND_CELLULAR_RESPONSE_VIA_ATM	5.7368	0.00787037	67.3	P924	H
WP_DNA_IR_DOUBLE_STRAND_BREAKS_AND_CELLULAR_RESPONSE_VIA_ATM	-0.2741	0.890756	29.1	P924	L
WP_DNA_MISMATCH_REPAIR	0.8641	0.697046	56.5	P605	H
WP_DNA_MISMATCH_REPAIR	-0.1325	0.958916	43.5	P605	L
WP_DNA_MISMATCH_REPAIR	3.4239	0.0300528	56.5	P905	H
WP_DNA_MISMATCH_REPAIR	3.27	0.0278777	47.8	P915	H
WP_DNA_MISMATCH_REPAIR	3.7427	0.0430729	60.9	P924	H
WP_DNA_REPAIR_PATHWAYS_FULL_NETWORK	0.2445	0.90958	51.7	P605	H
WP_DNA_REPAIR_PATHWAYS_FULL_NETWORK	-3.5692	0.0183004	35.8	P605	L
WP_DNA_REPAIR_PATHWAYS_FULL_NETWORK	4.8885	0.00792857	50.8	P905	H
WP_DNA_REPAIR_PATHWAYS_FULL_NETWORK	-1.8345	0.207936	31.7	P905	L
WP_DNA_REPAIR_PATHWAYS_FULL_NETWORK	3.4914	0.010186	49.2	P915	H
WP_DNA_REPAIR_PATHWAYS_FULL_NETWORK	-1.329	0.371078	20.8	P915	L
WP_DNA_REPAIR_PATHWAYS_FULL_NETWORK	2.6835	0.118017	51.7	P924	H
WP_DNA_REPAIR_PATHWAYS_FULL_NETWORK	-2.0347	0.178632	23.3	P924	L
WP_DNA_REPLICATION	-3.5015	0.057551	57.1	P605	H
WP_DNA_REPLICATION	-3.3784	0.00607843	35.7	P605	L
WP_DNA_REPLICATION	-1.2641	0.475784	57.1	P905	H
WP_DNA_REPLICATION	-0.553	0.742354	33.3	P905	L
WP_DNA_REPLICATION	1.0214	0.668178	50	P915	H
WP_DNA_REPLICATION	0.669	0.732285	61.9	P924	H
WP_DNA_REPLICATION	-1.6999	0.281216	23.8	P924	L
WP_DYRK1A_INVOLVEMENT_REGARDING_CELL_PROLIFERATION_IN_BRAIN_DEVELOPMENT	-1.11	0.624975	51.6	P605	H
WP_DYRK1A_INVOLVEMENT_REGARDING_CELL_PROLIFERATION_IN_BRAIN_DEVELOPMENT	-1.2684	0.46823	38.7	P605	L
WP_DYRK1A_INVOLVEMENT_REGARDING_CELL_PROLIFERATION_IN_BRAIN_DEVELOPMENT	-2.3186	0.153267	53.2	P905	H
WP_DYRK1A_INVOLVEMENT_REGARDING_CELL_PROLIFERATION_IN_BRAIN_DEVELOPMENT	-1.7123	0.245747	40.3	P905	L
WP_DYRK1A_INVOLVEMENT_REGARDING_CELL_PROLIFERATION_IN_BRAIN_DEVELOPMENT	-2.3879	0.176125	58.1	P915	H
WP_DYRK1A_INVOLVEMENT_REGARDING_CELL_PROLIFERATION_IN_BRAIN_DEVELOPMENT	-4.0612	0.00370492	27.4	P915	L
WP_DYRK1A_INVOLVEMENT_REGARDING_CELL_PROLIFERATION_IN_BRAIN_DEVELOPMENT	-2.5582	0.133074	48.4	P924	H
WP_DYRK1A_INVOLVEMENT_REGARDING_CELL_PROLIFERATION_IN_BRAIN_DEVELOPMENT	-3.3747	0.0309278	27.4	P924	L
WP_EBOLA_VIRUS_INFECTION_IN_HOST	0.9167	0.680021	42.6	P605	H
WP_EBOLA_VIRUS_INFECTION_IN_HOST	-2.4125	0.129077	19.4	P605	L
WP_EBOLA_VIRUS_INFECTION_IN_HOST	2.3341	0.17241	39.5	P905	H
WP_EBOLA_VIRUS_INFECTION_IN_HOST	2.7092	0.0428016	19.4	P905	L
WP_EBOLA_VIRUS_INFECTION_IN_HOST	0.0381	0.985693	38	P915	H
WP_EBOLA_VIRUS_INFECTION_IN_HOST	4.9282	0.00370492	14	P915	L
WP_EBOLA_VIRUS_INFECTION_IN_HOST	-2.439	0.144445	33.3	P924	H
WP_EBOLA_VIRUS_INFECTION_IN_HOST	5.0251	0.004875	14	P924	L
WP_EGF_EGFR_SIGNALING_PATHWAY	0.3223	0.903813	64.2	P605	H
WP_EGF_EGFR_SIGNALING_PATHWAY	4.2904	0.00607843	44	P605	L
WP_EGF_EGFR_SIGNALING_PATHWAY	-2.4949	0.129951	66	P905	H
WP_EGF_EGFR_SIGNALING_PATHWAY	8.2607	0.00317172	44.7	P905	L
WP_EGF_EGFR_SIGNALING_PATHWAY	-0.9985	0.651689	62.3	P915	H
WP_EGF_EGFR_SIGNALING_PATHWAY	5.651	0.00370492	31.4	P915	L
WP_EGF_EGFR_SIGNALING_PATHWAY	-2.2576	0.183623	59.7	P924	H
WP_EGF_EGFR_SIGNALING_PATHWAY	4.8177	0.004875	32.1	P924	L
WP_EGFR_TYROSINE_KINASE_INHIBITOR_RESISTANCE	-0.8339	0.703746	46.4	P605	H
WP_EGFR_TYROSINE_KINASE_INHIBITOR_RESISTANCE	3.7322	0.00607843	29.8	P605	L
WP_EGFR_TYROSINE_KINASE_INHIBITOR_RESISTANCE	-2.8407	0.0578125	41.7	P905	H
WP_EGFR_TYROSINE_KINASE_INHIBITOR_RESISTANCE	4.3082	0.00317172	23.8	P905	L
WP_EGFR_TYROSINE_KINASE_INHIBITOR_RESISTANCE	-1.2046	0.603199	42.9	P915	H
WP_EGFR_TYROSINE_KINASE_INHIBITOR_RESISTANCE	2.896	0.0399717	17.9	P915	L
WP_EGFR_TYROSINE_KINASE_INHIBITOR_RESISTANCE	-1.0524	0.557721	40.5	P924	H
WP_EGFR_TYROSINE_KINASE_INHIBITOR_RESISTANCE	2.5211	0.127433	20.2	P924	L
WP_EMBRYONIC_STEM_CELL_PLURIPOTENCY_PATHWAYS	-0.7392	0.735439	27.6	P605	H
WP_EMBRYONIC_STEM_CELL_PLURIPOTENCY_PATHWAYS	1.1716	0.523778	13.8	P605	L
WP_EMBRYONIC_STEM_CELL_PLURIPOTENCY_PATHWAYS	-3.4397	0.0126846	26.7	P905	H
WP_EMBRYONIC_STEM_CELL_PLURIPOTENCY_PATHWAYS	4.5297	0.00317172	15.5	P905	L
WP_EMBRYONIC_STEM_CELL_PLURIPOTENCY_PATHWAYS	-4.4627	0.010186	27.6	P915	H
WP_EMBRYONIC_STEM_CELL_PLURIPOTENCY_PATHWAYS	-5.5319	0.00787037	25	P924	H
WP_EMBRYONIC_STEM_CELL_PLURIPOTENCY_PATHWAYS	1.9343	0.181818	8.6	P924	L
WP_ENDOMETRIAL_CANCER	-1.4778	0.448179	47.6	P605	H
WP_ENDOMETRIAL_CANCER	0.2423	0.912024	27	P605	L
WP_ENDOMETRIAL_CANCER	-1.5396	0.404595	46	P905	H
WP_ENDOMETRIAL_CANCER	2.9523	0.0362168	25.4	P905	L
WP_ENDOMETRIAL_CANCER	-1.766	0.39556	46	P915	H
WP_ENDOMETRIAL_CANCER	2.1246	0.149508	15.9	P915	L
WP_ENDOMETRIAL_CANCER	-3.2993	0.0256148	44.4	P924	H
WP_ENDOMETRIAL_CANCER	2.0417	0.185009	17.5	P924	L
WP_ENDOPLASMIC_RETICULUM_STRESS_RESPONSE_IN_CORONAVIRUS_INFECTION	3.1746	0.0866538	50	P605	H
WP_ENDOPLASMIC_RETICULUM_STRESS_RESPONSE_IN_CORONAVIRUS_INFECTION	3.1282	0.0498621	21.7	P605	L
WP_ENDOPLASMIC_RETICULUM_STRESS_RESPONSE_IN_CORONAVIRUS_INFECTION	2.472	0.126101	50	P905	H
WP_ENDOPLASMIC_RETICULUM_STRESS_RESPONSE_IN_CORONAVIRUS_INFECTION	4.9741	0.00317172	23.9	P905	L
WP_ENDOPLASMIC_RETICULUM_STRESS_RESPONSE_IN_CORONAVIRUS_INFECTION	3.7059	0.010186	43.5	P915	H
WP_ENDOPLASMIC_RETICULUM_STRESS_RESPONSE_IN_CORONAVIRUS_INFECTION	-1.0145	0.557721	47.8	P924	H
WP_ENERGY_METABOLISM	-1.5988	0.42931	54.2	P605	H
WP_ENERGY_METABOLISM	-4.1432	0.0100829	41.7	P605	L
WP_ENERGY_METABOLISM	2.071	0.196595	47.9	P905	H
WP_ENERGY_METABOLISM	-2.8156	0.0337716	39.6	P905	L
WP_ENERGY_METABOLISM	-3.3586	0.0360672	47.9	P915	H
WP_ENERGY_METABOLISM	-2.6472	0.0401373	27.1	P915	L
WP_ENERGY_METABOLISM	0.1329	0.934471	47.9	P924	H
WP_ENERGY_METABOLISM	-2.2352	0.149798	31.2	P924	L
WP_EPITHELIAL_TO_MESENCHYMAL_TRANSITION_IN_COLORECTAL_CANCER	-3.2803	0.0387901	29.8	P605	H
WP_EPITHELIAL_TO_MESENCHYMAL_TRANSITION_IN_COLORECTAL_CANCER	-1.3317	0.442963	14.9	P605	L
WP_EPITHELIAL_TO_MESENCHYMAL_TRANSITION_IN_COLORECTAL_CANCER	-0.8033	0.678826	27.3	P905	H
WP_EPITHELIAL_TO_MESENCHYMAL_TRANSITION_IN_COLORECTAL_CANCER	0.6842	0.690826	11.8	P905	L
WP_EPITHELIAL_TO_MESENCHYMAL_TRANSITION_IN_COLORECTAL_CANCER	-0.36	0.886396	25.5	P915	H
WP_EPITHELIAL_TO_MESENCHYMAL_TRANSITION_IN_COLORECTAL_CANCER	1.2276	0.405771	7.5	P915	L
WP_EPITHELIAL_TO_MESENCHYMAL_TRANSITION_IN_COLORECTAL_CANCER	-3.5956	0.0142771	23	P924	H
WP_EPITHELIAL_TO_MESENCHYMAL_TRANSITION_IN_COLORECTAL_CANCER	1.0055	0.501984	8.1	P924	L
WP_EPO_RECEPTOR_SIGNALING	0.8516	0.703746	53.8	P605	H
WP_EPO_RECEPTOR_SIGNALING	1.3893	0.437101	50	P605	L
WP_EPO_RECEPTOR_SIGNALING	-3.0402	0.0590919	57.7	P905	H
WP_EPO_RECEPTOR_SIGNALING	1.981	0.16689	42.3	P905	L
WP_EPO_RECEPTOR_SIGNALING	-1.0121	0.661787	50	P915	H
WP_EPO_RECEPTOR_SIGNALING	3.0213	0.0215402	38.5	P915	L
WP_EPO_RECEPTOR_SIGNALING	-1.9657	0.227021	57.7	P924	H
WP_EPO_RECEPTOR_SIGNALING	1.6255	0.282522	42.3	P924	L
WP_ERBB_SIGNALING_PATHWAY	-2.1315	0.240602	55.6	P605	H
WP_ERBB_SIGNALING_PATHWAY	5.2609	0.00607843	37.8	P605	L
WP_ERBB_SIGNALING_PATHWAY	-3.9554	0.0126846	58.9	P905	H
WP_ERBB_SIGNALING_PATHWAY	6.59	0.00317172	41.1	P905	L
WP_ERBB_SIGNALING_PATHWAY	-2.4119	0.224385	60	P915	H
WP_ERBB_SIGNALING_PATHWAY	5.398	0.00370492	25.6	P915	L
WP_ERBB_SIGNALING_PATHWAY	-4.1249	0.0146471	52.2	P924	H
WP_ERBB_SIGNALING_PATHWAY	3.6508	0.004875	25.6	P924	L
WP_ESTROGEN_SIGNALING_PATHWAY	2.1885	0.237733	56.5	P605	H
WP_ESTROGEN_SIGNALING_PATHWAY	0.9491	0.626202	56.5	P905	H
WP_ESTROGEN_SIGNALING_PATHWAY	2.7048	0.0465582	43.5	P905	L
WP_ESTROGEN_SIGNALING_PATHWAY	0.6228	0.782079	47.8	P915	H
WP_ESTROGEN_SIGNALING_PATHWAY	-0.8471	0.659614	52.2	P924	H
WP_EXERCISE_INDUCED_CIRCADIAN_REGULATION	0.0836	0.970858	43.8	P605	H
WP_EXERCISE_INDUCED_CIRCADIAN_REGULATION	2.0939	0.204414	39.6	P905	H
WP_EXERCISE_INDUCED_CIRCADIAN_REGULATION	1.0385	0.523291	22.9	P905	L
WP_EXERCISE_INDUCED_CIRCADIAN_REGULATION	1.1752	0.593767	37.5	P915	H
WP_EXERCISE_INDUCED_CIRCADIAN_REGULATION	3.2913	0.0256148	37.5	P924	H
WP_EXTRAFOLLICULAR_AND_FOLLICULAR_B_CELL_ACTIVATION_BY_SARS_COV_2	-2.5006	0.161616	13.3	P605	H
WP_EXTRAFOLLICULAR_AND_FOLLICULAR_B_CELL_ACTIVATION_BY_SARS_COV_2	-1.0191	0.548385	14.7	P605	L
WP_EXTRAFOLLICULAR_AND_FOLLICULAR_B_CELL_ACTIVATION_BY_SARS_COV_2	-0.5347	0.790418	13.3	P905	H
WP_EXTRAFOLLICULAR_AND_FOLLICULAR_B_CELL_ACTIVATION_BY_SARS_COV_2	-1.3308	0.392179	13.3	P905	L
WP_EXTRAFOLLICULAR_AND_FOLLICULAR_B_CELL_ACTIVATION_BY_SARS_COV_2	-1.934	0.328027	13.3	P915	H
WP_EXTRAFOLLICULAR_AND_FOLLICULAR_B_CELL_ACTIVATION_BY_SARS_COV_2	-4.3594	0.00787037	14.7	P924	H
WP_FACTORS_AND_PATHWAYS_AFFECTING_INSULIN_LIKE_GROWTH_FACTOR_IGF1_AKT_SIGNALING	-0.9125	0.672415	55.6	P605	H
WP_FACTORS_AND_PATHWAYS_AFFECTING_INSULIN_LIKE_GROWTH_FACTOR_IGF1_AKT_SIGNALING	1.0897	0.532459	27.8	P605	L
WP_FACTORS_AND_PATHWAYS_AFFECTING_INSULIN_LIKE_GROWTH_FACTOR_IGF1_AKT_SIGNALING	-3.3195	0.0303901	52.8	P905	H
WP_FACTORS_AND_PATHWAYS_AFFECTING_INSULIN_LIKE_GROWTH_FACTOR_IGF1_AKT_SIGNALING	3.0454	0.014959	50	P915	H
WP_FACTORS_AND_PATHWAYS_AFFECTING_INSULIN_LIKE_GROWTH_FACTOR_IGF1_AKT_SIGNALING	-1.973	0.205928	52.8	P924	H
WP_FAMILIAL_PARTIAL_LIPODYSTROPHY	-1.9486	0.237733	33.3	P605	H
WP_FAMILIAL_PARTIAL_LIPODYSTROPHY	3.9011	0.0221911	33.3	P905	H
WP_FAS_LIGAND_PATHWAY_AND_STRESS_INDUCTION_OF_HEAT_SHOCK_PROTEINS	0.1782	0.942062	58.1	P605	H
WP_FAS_LIGAND_PATHWAY_AND_STRESS_INDUCTION_OF_HEAT_SHOCK_PROTEINS	-0.3209	0.897947	41.9	P605	L
WP_FAS_LIGAND_PATHWAY_AND_STRESS_INDUCTION_OF_HEAT_SHOCK_PROTEINS	4.2942	0.00792857	53.5	P905	H
WP_FAS_LIGAND_PATHWAY_AND_STRESS_INDUCTION_OF_HEAT_SHOCK_PROTEINS	2.881	0.0314922	41.9	P905	L
WP_FAS_LIGAND_PATHWAY_AND_STRESS_INDUCTION_OF_HEAT_SHOCK_PROTEINS	4.4511	0.010186	58.1	P915	H
WP_FAS_LIGAND_PATHWAY_AND_STRESS_INDUCTION_OF_HEAT_SHOCK_PROTEINS	2.4518	0.0855752	34.9	P915	L
WP_FAS_LIGAND_PATHWAY_AND_STRESS_INDUCTION_OF_HEAT_SHOCK_PROTEINS	0.0243	0.986236	51.2	P924	H
WP_FAS_LIGAND_PATHWAY_AND_STRESS_INDUCTION_OF_HEAT_SHOCK_PROTEINS	3.4583	0.00891089	39.5	P924	L
WP_FOCAL_ADHESION	0.4827	0.810618	39.7	P605	H
WP_FOCAL_ADHESION	5.432	0.00607843	20.6	P605	L
WP_FOCAL_ADHESION	-2.0088	0.233268	37.7	P905	H
WP_FOCAL_ADHESION	7.7558	0.00317172	18.6	P905	L
WP_FOCAL_ADHESION	-1.9448	0.336668	36.2	P915	H
WP_FOCAL_ADHESION	6.4435	0.00370492	12.6	P915	L
WP_FOCAL_ADHESION	-5.9445	0.00787037	33.2	P924	H
WP_FOCAL_ADHESION	6.7681	0.004875	14.1	P924	L
WP_FOCAL_ADHESION_PI3K_AKT_MTOR_SIGNALING_PATHWAY	4.7402	0.00953191	29.8	P605	H
WP_FOCAL_ADHESION_PI3K_AKT_MTOR_SIGNALING_PATHWAY	3.8224	0.00607843	17.5	P605	L
WP_FOCAL_ADHESION_PI3K_AKT_MTOR_SIGNALING_PATHWAY	-3.0968	0.0471338	27.2	P905	H
WP_FOCAL_ADHESION_PI3K_AKT_MTOR_SIGNALING_PATHWAY	4.8505	0.00317172	17.2	P905	L
WP_FOCAL_ADHESION_PI3K_AKT_MTOR_SIGNALING_PATHWAY	-1.6187	0.448971	26.8	P915	H
WP_FOCAL_ADHESION_PI3K_AKT_MTOR_SIGNALING_PATHWAY	4.1977	0.00370492	10.3	P915	L
WP_FOCAL_ADHESION_PI3K_AKT_MTOR_SIGNALING_PATHWAY	-0.8437	0.641322	27.2	P924	H
WP_FOCAL_ADHESION_PI3K_AKT_MTOR_SIGNALING_PATHWAY	1.889	0.220844	11.3	P924	L
WP_FOLLICLE_STIMULATING_HORMONE_FSH_SIGNALING_PATHWAY	2.3561	0.155015	62.5	P605	H
WP_FOLLICLE_STIMULATING_HORMONE_FSH_SIGNALING_PATHWAY	3.895	0.00607843	58.3	P605	L
WP_FOLLICLE_STIMULATING_HORMONE_FSH_SIGNALING_PATHWAY	-1.3281	0.442992	62.5	P905	H
WP_FOLLICLE_STIMULATING_HORMONE_FSH_SIGNALING_PATHWAY	3.0083	0.0277753	58.3	P905	L
WP_FOLLICLE_STIMULATING_HORMONE_FSH_SIGNALING_PATHWAY	0.4527	0.853983	62.5	P915	H
WP_FOLLICLE_STIMULATING_HORMONE_FSH_SIGNALING_PATHWAY	0.2342	0.902675	58.3	P924	H
WP_FOLLICLE_STIMULATING_HORMONE_FSH_SIGNALING_PATHWAY	-0.5615	0.715679	45.8	P924	L
WP_FRAGILE_X_SYNDROME	-5.2505	0.00953191	47.1	P605	H
WP_FRAGILE_X_SYNDROME	2.457	0.0928275	28.1	P605	L
WP_FRAGILE_X_SYNDROME	-1.6104	0.345615	43	P905	H
WP_FRAGILE_X_SYNDROME	5.1597	0.00317172	28.9	P905	L
WP_FRAGILE_X_SYNDROME	-0.6295	0.790976	44.6	P915	H
WP_FRAGILE_X_SYNDROME	2.3327	0.120231	22.3	P915	L
WP_FRAGILE_X_SYNDROME	-0.7525	0.678815	43.8	P924	H
WP_FRAGILE_X_SYNDROME	1.3863	0.350809	20.7	P924	L
WP_G_PROTEIN_SIGNALING_PATHWAYS	-5.8497	0.00953191	37.4	P605	H
WP_G_PROTEIN_SIGNALING_PATHWAYS	-0.5395	0.782228	24.2	P605	L
WP_G_PROTEIN_SIGNALING_PATHWAYS	-7.0132	0.00792857	36.3	P905	H
WP_G_PROTEIN_SIGNALING_PATHWAYS	3.5867	0.0154426	22	P905	L
WP_G_PROTEIN_SIGNALING_PATHWAYS	-4.1936	0.014959	40.7	P915	H
WP_G_PROTEIN_SIGNALING_PATHWAYS	2.9865	0.0401373	17.6	P915	L
WP_G_PROTEIN_SIGNALING_PATHWAYS	-6.9092	0.00787037	40.7	P924	H
WP_G_PROTEIN_SIGNALING_PATHWAYS	1.7274	0.256579	17.6	P924	L
WP_G1_TO_S_CELL_CYCLE_CONTROL	-3.7849	0.0156885	48.4	P605	H
WP_G1_TO_S_CELL_CYCLE_CONTROL	-1.735	0.33106	31.2	P605	L
WP_G1_TO_S_CELL_CYCLE_CONTROL	-4.4484	0.0126846	46.9	P905	H
WP_G1_TO_S_CELL_CYCLE_CONTROL	-1.9371	0.188906	34.4	P905	L
WP_G1_TO_S_CELL_CYCLE_CONTROL	0.1235	0.963004	48.4	P915	H
WP_G1_TO_S_CELL_CYCLE_CONTROL	-2.4654	0.110623	15.6	P915	L
WP_G1_TO_S_CELL_CYCLE_CONTROL	-1.6781	0.293483	48.4	P924	H
WP_G1_TO_S_CELL_CYCLE_CONTROL	-2.068	0.17203	21.9	P924	L
WP_GASTRIC_CANCER_NETWORK_1	-3.5051	0.0156885	57.1	P605	H
WP_GASTRIC_CANCER_NETWORK_1	-4.5669	0.00607843	46.4	P605	L
WP_GASTRIC_CANCER_NETWORK_1	-1.0983	0.548786	53.6	P905	H
WP_GASTRIC_CANCER_NETWORK_1	-0.7386	0.657984	46.4	P905	L
WP_GASTRIC_CANCER_NETWORK_1	-0.9217	0.683176	60.7	P915	H
WP_GASTRIC_CANCER_NETWORK_1	1.113	0.530045	57.1	P924	H
WP_GASTRIN_SIGNALING_PATHWAY	2.7812	0.123094	56.5	P605	H
WP_GASTRIN_SIGNALING_PATHWAY	4.6611	0.00607843	37.4	P605	L
WP_GASTRIN_SIGNALING_PATHWAY	-4.3457	0.0126846	53.9	P905	H
WP_GASTRIN_SIGNALING_PATHWAY	6.0832	0.00317172	36.5	P905	L
WP_GASTRIN_SIGNALING_PATHWAY	-2.9539	0.113408	55.7	P915	H
WP_GASTRIN_SIGNALING_PATHWAY	4.9707	0.00370492	26.1	P915	L
WP_GASTRIN_SIGNALING_PATHWAY	-2.5896	0.118187	50.4	P924	H
WP_GASTRIN_SIGNALING_PATHWAY	4.0024	0.004875	27	P924	L
WP_GENES_RELATED_TO_PRIMARY_CILIUM_DEVELOPMENT_BASED_ON_CRISPR	-3.0992	0.0281655	27.2	P605	H
WP_GENES_RELATED_TO_PRIMARY_CILIUM_DEVELOPMENT_BASED_ON_CRISPR	-4.4765	0.00607843	9.7	P605	L
WP_GENES_RELATED_TO_PRIMARY_CILIUM_DEVELOPMENT_BASED_ON_CRISPR	-2.0999	0.204474	25.2	P905	H
WP_GENES_RELATED_TO_PRIMARY_CILIUM_DEVELOPMENT_BASED_ON_CRISPR	0.7606	0.750441	29.1	P915	H
WP_GENES_RELATED_TO_PRIMARY_CILIUM_DEVELOPMENT_BASED_ON_CRISPR	-1.2414	0.493199	25.2	P924	H
WP_GENETIC_CAUSES_OF_PORTO_SINUSOIDAL_VASCULAR_DISEASE	-1.5169	0.459963	29.7	P605	H
WP_GENETIC_CAUSES_OF_PORTO_SINUSOIDAL_VASCULAR_DISEASE	3.4383	0.021978	32.4	P905	H
WP_GENETIC_CAUSES_OF_PORTO_SINUSOIDAL_VASCULAR_DISEASE	1.9949	0.335991	35.1	P915	H
WP_GENETIC_CAUSES_OF_PORTO_SINUSOIDAL_VASCULAR_DISEASE	0.4814	0.795224	35.1	P924	H
WP_GLIOBLASTOMA_SIGNALING_PATHWAYS	-1.0297	0.656204	57.3	P605	H
WP_GLIOBLASTOMA_SIGNALING_PATHWAYS	3.2104	0.0631931	36.6	P605	L
WP_GLIOBLASTOMA_SIGNALING_PATHWAYS	-4.3226	0.00792857	59.8	P905	H
WP_GLIOBLASTOMA_SIGNALING_PATHWAYS	6.2131	0.00317172	36.6	P905	L
WP_GLIOBLASTOMA_SIGNALING_PATHWAYS	0.1593	0.927966	59.8	P915	H
WP_GLIOBLASTOMA_SIGNALING_PATHWAYS	3.635	0.016674	26.8	P915	L
WP_GLIOBLASTOMA_SIGNALING_PATHWAYS	-3.0045	0.059876	56.1	P924	H
WP_GLIOBLASTOMA_SIGNALING_PATHWAYS	1.6029	0.287623	26.8	P924	L
WP_GLYCOGEN_SYNTHESIS_AND_DEGRADATION	-0.1824	0.942062	35	P605	H
WP_GLYCOGEN_SYNTHESIS_AND_DEGRADATION	-0.2609	0.908016	40	P905	H
WP_GLYCOGEN_SYNTHESIS_AND_DEGRADATION	-1.4936	0.461118	37.5	P915	H
WP_GLYCOGEN_SYNTHESIS_AND_DEGRADATION	-3.6995	0.0142771	40	P924	H
WP_GLYCOLYSIS_AND_GLUCONEOGENESIS	1.4901	0.430769	44.4	P605	H
WP_GLYCOLYSIS_AND_GLUCONEOGENESIS	0.232	0.912024	35.6	P605	L
WP_GLYCOLYSIS_AND_GLUCONEOGENESIS	-3.4975	0.00792857	42.2	P905	H
WP_GLYCOLYSIS_AND_GLUCONEOGENESIS	-1.0718	0.489142	28.9	P905	L
WP_GLYCOLYSIS_AND_GLUCONEOGENESIS	-0.9454	0.677017	46.7	P915	H
WP_GLYCOLYSIS_AND_GLUCONEOGENESIS	2.8646	0.0247498	24.4	P915	L
WP_GLYCOLYSIS_AND_GLUCONEOGENESIS	-2.6165	0.133074	44.4	P924	H
WP_GLYCOLYSIS_AND_GLUCONEOGENESIS	-1.4629	0.324665	24.4	P924	L
WP_HAIR_FOLLICLE_DEVELOPMENT_CYTODIFFERENTIATION_PART_3_OF_3	-0.3166	0.897605	17.2	P605	H
WP_HAIR_FOLLICLE_DEVELOPMENT_CYTODIFFERENTIATION_PART_3_OF_3	-2.4757	0.117647	12.6	P605	L
WP_HAIR_FOLLICLE_DEVELOPMENT_CYTODIFFERENTIATION_PART_3_OF_3	-2.5706	0.127091	14.9	P905	H
WP_HAIR_FOLLICLE_DEVELOPMENT_CYTODIFFERENTIATION_PART_3_OF_3	0.1525	0.936914	13.8	P905	L
WP_HAIR_FOLLICLE_DEVELOPMENT_CYTODIFFERENTIATION_PART_3_OF_3	-3.681	0.0264925	18.4	P915	H
WP_HAIR_FOLLICLE_DEVELOPMENT_CYTODIFFERENTIATION_PART_3_OF_3	-0.1395	0.934471	16.1	P924	H
WP_HEAD_AND_NECK_SQUAMOUS_CELL_CARCINOMA	-0.4727	0.83286	50	P605	H
WP_HEAD_AND_NECK_SQUAMOUS_CELL_CARCINOMA	0.5678	0.776386	29.7	P605	L
WP_HEAD_AND_NECK_SQUAMOUS_CELL_CARCINOMA	-5.403	0.00792857	45.9	P905	H
WP_HEAD_AND_NECK_SQUAMOUS_CELL_CARCINOMA	1.7293	0.228177	29.7	P905	L
WP_HEAD_AND_NECK_SQUAMOUS_CELL_CARCINOMA	-2.1127	0.26226	45.9	P915	H
WP_HEAD_AND_NECK_SQUAMOUS_CELL_CARCINOMA	0.6129	0.700554	16.2	P915	L
WP_HEAD_AND_NECK_SQUAMOUS_CELL_CARCINOMA	-0.6234	0.733548	43.2	P924	H
WP_HEAD_AND_NECK_SQUAMOUS_CELL_CARCINOMA	0.2976	0.864469	14.9	P924	L
WP_HEART_DEVELOPMENT	-2.0576	0.28	31.9	P605	H
WP_HEART_DEVELOPMENT	0.5594	0.807005	23.4	P905	H
WP_HEART_DEVELOPMENT	-5.4469	0.010186	29.8	P915	H
WP_HEART_DEVELOPMENT	-1.1248	0.530131	25.5	P924	H
WP_HEMATOPOIETIC_STEM_CELL_GENE_REGULATION_BY_GABP_ALPHA_BETA_COMPLEX	3.2432	0.00953191	57.1	P605	H
WP_HEMATOPOIETIC_STEM_CELL_GENE_REGULATION_BY_GABP_ALPHA_BETA_COMPLEX	0.5332	0.811886	47.6	P905	H
WP_HEMATOPOIETIC_STEM_CELL_GENE_REGULATION_BY_GABP_ALPHA_BETA_COMPLEX	-1.4329	0.479756	47.6	P915	H
WP_HEMATOPOIETIC_STEM_CELL_GENE_REGULATION_BY_GABP_ALPHA_BETA_COMPLEX	0.2099	0.905283	52.4	P924	H
WP_HEPATITIS_B_INFECTION	-0.1423	0.942062	45.7	P605	H
WP_HEPATITIS_B_INFECTION	2.1715	0.197247	31.8	P605	L
WP_HEPATITIS_B_INFECTION	2.0843	0.210401	46.4	P905	H
WP_HEPATITIS_B_INFECTION	5.4199	0.00317172	32.5	P905	L
WP_HEPATITIS_B_INFECTION	-0.1349	0.967141	43.7	P915	H
WP_HEPATITIS_B_INFECTION	4.8499	0.00370492	21.9	P915	L
WP_HEPATITIS_B_INFECTION	0.0122	0.996368	39.1	P924	H
WP_HEPATITIS_B_INFECTION	3.9973	0.0155938	20.5	P924	L
WP_HEPATOCYTE_GROWTH_FACTOR_RECEPTOR_SIGNALING	1.7887	0.346173	73.5	P605	H
WP_HEPATOCYTE_GROWTH_FACTOR_RECEPTOR_SIGNALING	3.6835	0.0100829	35.3	P605	L
WP_HEPATOCYTE_GROWTH_FACTOR_RECEPTOR_SIGNALING	-1.857	0.279638	61.8	P905	H
WP_HEPATOCYTE_GROWTH_FACTOR_RECEPTOR_SIGNALING	5.3007	0.00317172	44.1	P905	L
WP_HEPATOCYTE_GROWTH_FACTOR_RECEPTOR_SIGNALING	-2.3413	0.233758	64.7	P915	H
WP_HEPATOCYTE_GROWTH_FACTOR_RECEPTOR_SIGNALING	3.6162	0.00370492	32.4	P915	L
WP_HEPATOCYTE_GROWTH_FACTOR_RECEPTOR_SIGNALING	-3.5906	0.0256148	64.7	P924	H
WP_HEPATOCYTE_GROWTH_FACTOR_RECEPTOR_SIGNALING	4.2574	0.00891089	38.2	P924	L
WP_HEREDITARY_LEIOMYOMATOSIS_AND_RENAL_CELL_CARCINOMA_PATHWAY	3.7453	0.0156885	50	P605	H
WP_HIPPO_MERLIN_SIGNALING_DYSREGULATION	0.1914	0.924665	37.2	P605	H
WP_HIPPO_MERLIN_SIGNALING_DYSREGULATION	3.5781	0.00607843	15.7	P605	L
WP_HIPPO_MERLIN_SIGNALING_DYSREGULATION	-1.556	0.370632	35.5	P905	H
WP_HIPPO_MERLIN_SIGNALING_DYSREGULATION	5.086	0.00317172	15.7	P905	L
WP_HIPPO_MERLIN_SIGNALING_DYSREGULATION	-3.8365	0.010186	30.6	P915	H
WP_HIPPO_MERLIN_SIGNALING_DYSREGULATION	3.9765	0.00370492	10.7	P915	L
WP_HIPPO_MERLIN_SIGNALING_DYSREGULATION	-4.0042	0.0256148	32.2	P924	H
WP_HIPPO_MERLIN_SIGNALING_DYSREGULATION	3.7291	0.0155938	12.4	P924	L
WP_HIPPO_SIGNALING_REGULATION_PATHWAYS	-1.8409	0.347253	37.8	P605	H
WP_HIPPO_SIGNALING_REGULATION_PATHWAYS	1.2658	0.455311	20.4	P605	L
WP_HIPPO_SIGNALING_REGULATION_PATHWAYS	-4.5986	0.00792857	38.8	P905	H
WP_HIPPO_SIGNALING_REGULATION_PATHWAYS	4.1955	0.00317172	19.4	P905	L
WP_HIPPO_SIGNALING_REGULATION_PATHWAYS	-0.3297	0.887907	36.7	P915	H
WP_HIPPO_SIGNALING_REGULATION_PATHWAYS	3.2178	0.0214854	10.2	P915	L
WP_HIPPO_SIGNALING_REGULATION_PATHWAYS	-1.5355	0.374974	39.8	P924	H
WP_HIPPO_SIGNALING_REGULATION_PATHWAYS	1.3723	0.39661	10.2	P924	L
WP_HIPPO_YAP_SIGNALING	-3.1029	0.0739658	72.7	P605	H
WP_HIPPO_YAP_SIGNALING	0.0193	0.992188	50	P605	L
WP_HIPPO_YAP_SIGNALING	-3.2476	0.0300528	72.7	P905	H
WP_HIPPO_YAP_SIGNALING	3.1678	0.00579015	50	P905	L
WP_HIPPO_YAP_SIGNALING	-2.1675	0.295861	77.3	P915	H
WP_HIPPO_YAP_SIGNALING	-1.7008	0.299121	68.2	P924	H
WP_HISTONE_MODIFICATIONS	-3.2296	0.057551	27.7	P605	H
WP_HISTONE_MODIFICATIONS	-5.2191	0.00607843	24.6	P605	L
WP_HISTONE_MODIFICATIONS	-1.41	0.422522	29.2	P905	H
WP_HISTONE_MODIFICATIONS	-1.6556	0.262867	20	P905	L
WP_HISTONE_MODIFICATIONS	-3.579	0.0360672	29.2	P915	H
WP_HISTONE_MODIFICATIONS	-1.5044	0.336372	16.9	P915	L
WP_HISTONE_MODIFICATIONS	-0.1855	0.9161	29.2	P924	H
WP_HOST_PATHOGEN_INTERACTION_OF_HUMAN_CORONAVIRUSES_INTERFERON_INDUCTION	4.3466	0.00953191	69.7	P605	H
WP_HOST_PATHOGEN_INTERACTION_OF_HUMAN_CORONAVIRUSES_INTERFERON_INDUCTION	1.894	0.238112	45.5	P605	L
WP_HOST_PATHOGEN_INTERACTION_OF_HUMAN_CORONAVIRUSES_INTERFERON_INDUCTION	4.0164	0.012685	69.7	P905	H
WP_HOST_PATHOGEN_INTERACTION_OF_HUMAN_CORONAVIRUSES_INTERFERON_INDUCTION	2.0903	0.156949	42.4	P905	L
WP_HOST_PATHOGEN_INTERACTION_OF_HUMAN_CORONAVIRUSES_INTERFERON_INDUCTION	3.9782	0.014959	57.6	P915	H
WP_HOST_PATHOGEN_INTERACTION_OF_HUMAN_CORONAVIRUSES_INTERFERON_INDUCTION	2.8736	0.0336997	30.3	P915	L
WP_HOST_PATHOGEN_INTERACTION_OF_HUMAN_CORONAVIRUSES_INTERFERON_INDUCTION	2.6873	0.114943	60.6	P924	H
WP_HOST_PATHOGEN_INTERACTION_OF_HUMAN_CORONAVIRUSES_INTERFERON_INDUCTION	1.5738	0.307146	36.4	P924	L
WP_HOST_PATHOGEN_INTERACTION_OF_HUMAN_CORONAVIRUSES_MAPK_SIGNALING	2.7793	0.123094	52.8	P605	H
WP_HOST_PATHOGEN_INTERACTION_OF_HUMAN_CORONAVIRUSES_MAPK_SIGNALING	1.3638	0.442963	33.3	P605	L
WP_HOST_PATHOGEN_INTERACTION_OF_HUMAN_CORONAVIRUSES_MAPK_SIGNALING	0.7201	0.71658	58.3	P905	H
WP_HOST_PATHOGEN_INTERACTION_OF_HUMAN_CORONAVIRUSES_MAPK_SIGNALING	6.011	0.00317172	41.7	P905	L
WP_HOST_PATHOGEN_INTERACTION_OF_HUMAN_CORONAVIRUSES_MAPK_SIGNALING	2.9813	0.096446	52.8	P915	H
WP_HOST_PATHOGEN_INTERACTION_OF_HUMAN_CORONAVIRUSES_MAPK_SIGNALING	3.6186	0.00370492	27.8	P915	L
WP_HOST_PATHOGEN_INTERACTION_OF_HUMAN_CORONAVIRUSES_MAPK_SIGNALING	-1.5194	0.382009	50	P924	H
WP_HOST_PATHOGEN_INTERACTION_OF_HUMAN_CORONAVIRUSES_MAPK_SIGNALING	3.4838	0.0208556	30.6	P924	L
WP_IL_1_SIGNALING_PATHWAY	5.5136	0.00953191	59.3	P605	H
WP_IL_1_SIGNALING_PATHWAY	2.4949	0.105442	33.3	P605	L
WP_IL_1_SIGNALING_PATHWAY	2.8913	0.0721443	61.1	P905	H
WP_IL_1_SIGNALING_PATHWAY	5.0255	0.00317172	37	P905	L
WP_IL_1_SIGNALING_PATHWAY	3.6034	0.0264925	55.6	P915	H
WP_IL_1_SIGNALING_PATHWAY	3.1086	0.0251878	24.1	P915	L
WP_IL_1_SIGNALING_PATHWAY	-1.7227	0.315133	51.9	P924	H
WP_IL_1_SIGNALING_PATHWAY	3.5632	0.00904662	27.8	P924	L
WP_IL_18_SIGNALING_PATHWAY	1.5472	0.467056	50	P605	H
WP_IL_18_SIGNALING_PATHWAY	-0.3036	0.892937	33.9	P605	L
WP_IL_18_SIGNALING_PATHWAY	1.5152	0.405526	42.9	P905	H
WP_IL_18_SIGNALING_PATHWAY	3.2576	0.0319556	30.4	P905	L
WP_IL_18_SIGNALING_PATHWAY	-0.0447	0.980068	42.9	P915	H
WP_IL_18_SIGNALING_PATHWAY	3.5596	0.0117543	19.6	P915	L
WP_IL_18_SIGNALING_PATHWAY	-1.4506	0.392798	35.7	P924	H
WP_IL_18_SIGNALING_PATHWAY	1.8005	0.231457	21.4	P924	L
WP_IL_2_SIGNALING_PATHWAY	0.2883	0.912756	54.1	P605	H
WP_IL_2_SIGNALING_PATHWAY	3.1258	0.0396785	51.4	P605	L
WP_IL_2_SIGNALING_PATHWAY	-2.101	0.220382	56.8	P905	H
WP_IL_2_SIGNALING_PATHWAY	5.1409	0.00317172	45.9	P905	L
WP_IL_2_SIGNALING_PATHWAY	-0.2562	0.916804	56.8	P915	H
WP_IL_2_SIGNALING_PATHWAY	3.9769	0.00639647	32.4	P915	L
WP_IL_2_SIGNALING_PATHWAY	-0.9789	0.56672	54.1	P924	H
WP_IL_2_SIGNALING_PATHWAY	3.8111	0.0208556	35.1	P924	L
WP_IL_24_SIGNALING_PATHWAY	2.366	0.157552	36.3	P605	H
WP_IL_24_SIGNALING_PATHWAY	3.3937	0.0183004	23.2	P605	L
WP_IL_24_SIGNALING_PATHWAY	-1.2483	0.491377	33.8	P905	H
WP_IL_24_SIGNALING_PATHWAY	1.5029	0.317172	22.4	P905	L
WP_IL_24_SIGNALING_PATHWAY	-1.5297	0.447304	36.7	P915	H
WP_IL_24_SIGNALING_PATHWAY	-0.5621	0.700554	15.6	P915	L
WP_IL_24_SIGNALING_PATHWAY	1.3133	0.476502	33.8	P924	H
WP_IL_24_SIGNALING_PATHWAY	0.3361	0.848088	16.5	P924	L
WP_IL_26_SIGNALING_PATHWAYS	1.9096	0.295245	29.8	P605	H
WP_IL_26_SIGNALING_PATHWAYS	3.6716	0.012685	29.8	P905	H
WP_IL_26_SIGNALING_PATHWAYS	1.9492	0.332658	31.9	P915	H
WP_IL_26_SIGNALING_PATHWAYS	2.1845	0.18929	23.4	P924	H
WP_IL_3_SIGNALING_PATHWAY	1.3498	0.542625	42.9	P605	H
WP_IL_3_SIGNALING_PATHWAY	3.5993	0.0254767	36.7	P605	L
WP_IL_3_SIGNALING_PATHWAY	2.3664	0.139916	44.9	P905	H
WP_IL_3_SIGNALING_PATHWAY	4.9441	0.00317172	38.8	P905	L
WP_IL_3_SIGNALING_PATHWAY	0.3517	0.887907	46.9	P915	H
WP_IL_3_SIGNALING_PATHWAY	3.7512	0.00639647	26.5	P915	L
WP_IL_3_SIGNALING_PATHWAY	-0.2492	0.905283	38.8	P924	H
WP_IL_3_SIGNALING_PATHWAY	2.4916	0.128167	28.6	P924	L
WP_IL_4_SIGNALING_PATHWAY	4.1221	0.00953191	50	P605	H
WP_IL_4_SIGNALING_PATHWAY	3.0748	0.0683613	50	P605	L
WP_IL_4_SIGNALING_PATHWAY	0.434	0.854359	56	P905	H
WP_IL_4_SIGNALING_PATHWAY	2.6638	0.070309	48	P905	L
WP_IL_4_SIGNALING_PATHWAY	0.8138	0.72757	52	P915	H
WP_IL_4_SIGNALING_PATHWAY	3.9154	0.00370492	34	P915	L
WP_IL_4_SIGNALING_PATHWAY	0.6544	0.718951	48	P924	H
WP_IL_4_SIGNALING_PATHWAY	3.3238	0.0345201	32	P924	L
WP_IL_5_SIGNALING_PATHWAY	1.6053	0.406453	56.8	P605	H
WP_IL_5_SIGNALING_PATHWAY	2.4416	0.122558	43.2	P605	L
WP_IL_5_SIGNALING_PATHWAY	-2.2689	0.157054	59.5	P905	H
WP_IL_5_SIGNALING_PATHWAY	5.3131	0.00317172	43.2	P905	L
WP_IL_5_SIGNALING_PATHWAY	0.5788	0.812142	59.5	P915	H
WP_IL_5_SIGNALING_PATHWAY	3.9005	0.00370492	27	P915	L
WP_IL_5_SIGNALING_PATHWAY	-1.8316	0.282768	56.8	P924	H
WP_IL_5_SIGNALING_PATHWAY	3.1352	0.0155938	35.1	P924	L
WP_IL_7_SIGNALING_PATHWAY	1.1903	0.569692	60	P605	H
WP_IL_7_SIGNALING_PATHWAY	-0.2994	0.895647	60	P605	L
WP_IL_7_SIGNALING_PATHWAY	2.6454	0.120934	65	P905	H
WP_IL_7_SIGNALING_PATHWAY	4.7043	0.00317172	55	P905	L
WP_IL_7_SIGNALING_PATHWAY	1.9225	0.323443	65	P915	H
WP_IL_7_SIGNALING_PATHWAY	5.1429	0.00370492	50	P915	L
WP_IL_7_SIGNALING_PATHWAY	-1.0647	0.5588	60	P924	H
WP_IL_7_SIGNALING_PATHWAY	3.9863	0.004875	55	P924	L
WP_IL6_SIGNALING_PATHWAY	3.0857	0.0866538	55.8	P605	H
WP_IL6_SIGNALING_PATHWAY	1.2528	0.478892	39.5	P605	L
WP_IL6_SIGNALING_PATHWAY	-0.7588	0.712886	55.8	P905	H
WP_IL6_SIGNALING_PATHWAY	2.41	0.065472	39.5	P905	L
WP_IL6_SIGNALING_PATHWAY	0.2703	0.915946	53.5	P915	H
WP_IL6_SIGNALING_PATHWAY	3.5477	0.0117543	27.9	P915	L
WP_IL6_SIGNALING_PATHWAY	-2.8326	0.0693878	53.5	P924	H
WP_IL6_SIGNALING_PATHWAY	3.2589	0.0254992	27.9	P924	L
WP_INFLUENCE_OF_LAMINOPATHIES_ON_WNT_SIGNALING	-0.1405	0.946598	40.5	P605	H
WP_INFLUENCE_OF_LAMINOPATHIES_ON_WNT_SIGNALING	-2.0102	0.188137	29.7	P605	L
WP_INFLUENCE_OF_LAMINOPATHIES_ON_WNT_SIGNALING	4.8796	0.00792857	35.1	P905	H
WP_INFLUENCE_OF_LAMINOPATHIES_ON_WNT_SIGNALING	2.8615	0.0428016	29.7	P905	L
WP_INFLUENCE_OF_LAMINOPATHIES_ON_WNT_SIGNALING	0.9743	0.677017	29.7	P915	H
WP_INFLUENCE_OF_LAMINOPATHIES_ON_WNT_SIGNALING	-0.7087	0.683297	37.8	P924	H
WP_INITIATION_OF_TRANSCRIPTION_AND_TRANSLATION_ELONGATION_AT_THE_HIV_1_LTR	-2.5954	0.134039	46.9	P605	H
WP_INITIATION_OF_TRANSCRIPTION_AND_TRANSLATION_ELONGATION_AT_THE_HIV_1_LTR	1.1019	0.537502	37.5	P605	L
WP_INITIATION_OF_TRANSCRIPTION_AND_TRANSLATION_ELONGATION_AT_THE_HIV_1_LTR	-1.4544	0.405526	43.8	P905	H
WP_INITIATION_OF_TRANSCRIPTION_AND_TRANSLATION_ELONGATION_AT_THE_HIV_1_LTR	2.1293	0.140353	37.5	P905	L
WP_INITIATION_OF_TRANSCRIPTION_AND_TRANSLATION_ELONGATION_AT_THE_HIV_1_LTR	-6.3543	0.010186	43.8	P915	H
WP_INITIATION_OF_TRANSCRIPTION_AND_TRANSLATION_ELONGATION_AT_THE_HIV_1_LTR	2.2032	0.112762	37.5	P915	L
WP_INITIATION_OF_TRANSCRIPTION_AND_TRANSLATION_ELONGATION_AT_THE_HIV_1_LTR	-2.0404	0.230411	40.6	P924	H
WP_INSULIN_SIGNALING	0.2171	0.920596	56.2	P605	H
WP_INSULIN_SIGNALING	3.7277	0.00607843	40.6	P605	L
WP_INSULIN_SIGNALING	-5.1544	0.00792857	59.4	P905	H
WP_INSULIN_SIGNALING	6.7564	0.00317172	38.8	P905	L
WP_INSULIN_SIGNALING	-0.3738	0.887907	60	P915	H
WP_INSULIN_SIGNALING	3.1399	0.0215577	28.1	P915	L
WP_INSULIN_SIGNALING	-3.5359	0.0431911	55.6	P924	H
WP_INSULIN_SIGNALING	1.4399	0.346273	26.2	P924	L
WP_INTEGRATED_CANCER_PATHWAY	-1.0971	0.624975	52.3	P605	H
WP_INTEGRATED_CANCER_PATHWAY	0.2184	0.912024	27.3	P605	L
WP_INTEGRATED_CANCER_PATHWAY	-1.0781	0.543367	47.7	P905	H
WP_INTEGRATED_CANCER_PATHWAY	-0.4452	0.809637	34.1	P905	L
WP_INTEGRATED_CANCER_PATHWAY	3.2442	0.0465141	61.4	P915	H
WP_INTEGRATED_CANCER_PATHWAY	0.6802	0.719006	52.3	P924	H
WP_INTEGRIN_MEDIATED_CELL_ADHESION	-2.939	0.0739658	49	P605	H
WP_INTEGRIN_MEDIATED_CELL_ADHESION	5.3366	0.00607843	24.5	P605	L
WP_INTEGRIN_MEDIATED_CELL_ADHESION	-4.6703	0.00792857	48	P905	H
WP_INTEGRIN_MEDIATED_CELL_ADHESION	5.5442	0.00317172	23.5	P905	L
WP_INTEGRIN_MEDIATED_CELL_ADHESION	-3.4591	0.0360672	43.1	P915	H
WP_INTEGRIN_MEDIATED_CELL_ADHESION	3.8311	0.00639647	17.6	P915	L
WP_INTEGRIN_MEDIATED_CELL_ADHESION	-4.8645	0.00787037	42.2	P924	H
WP_INTEGRIN_MEDIATED_CELL_ADHESION	3.9561	0.004875	18.6	P924	L
WP_INTERACTOME_OF_POLYCOMB_REPRESSIVE_COMPLEX_2_PRC2	0.3839	0.870925	75	P605	H
WP_INTERACTOME_OF_POLYCOMB_REPRESSIVE_COMPLEX_2_PRC2	5.5663	0.00792857	75	P905	H
WP_INTERACTOME_OF_POLYCOMB_REPRESSIVE_COMPLEX_2_PRC2	1.293	0.572759	75	P915	H
WP_INTERACTOME_OF_POLYCOMB_REPRESSIVE_COMPLEX_2_PRC2	-1.0497	0.557111	87.5	P924	H
WP_INTERFERON_TYPE_I_SIGNALING_PATHWAYS	5.5161	0.00953191	63	P605	H
WP_INTERFERON_TYPE_I_SIGNALING_PATHWAYS	3.6912	0.00607843	55.6	P605	L
WP_INTERFERON_TYPE_I_SIGNALING_PATHWAYS	-1.0093	0.599269	63	P905	H
WP_INTERFERON_TYPE_I_SIGNALING_PATHWAYS	4.6496	0.00317172	51.9	P905	L
WP_INTERFERON_TYPE_I_SIGNALING_PATHWAYS	-1.3991	0.51313	64.8	P915	H
WP_INTERFERON_TYPE_I_SIGNALING_PATHWAYS	2.5671	0.0642045	37	P915	L
WP_INTERFERON_TYPE_I_SIGNALING_PATHWAYS	-2.1614	0.183623	59.3	P924	H
WP_INTERFERON_TYPE_I_SIGNALING_PATHWAYS	2.1261	0.142719	35.2	P924	L
WP_INTERLEUKIN_1_IL_1_STRUCTURAL_PATHWAY	2.654	0.121754	61.7	P605	H
WP_INTERLEUKIN_1_IL_1_STRUCTURAL_PATHWAY	-0.5152	0.807477	31.9	P605	L
WP_INTERLEUKIN_1_IL_1_STRUCTURAL_PATHWAY	3.7835	0.022014	66	P905	H
WP_INTERLEUKIN_1_IL_1_STRUCTURAL_PATHWAY	4.1988	0.00317172	42.6	P905	L
WP_INTERLEUKIN_1_IL_1_STRUCTURAL_PATHWAY	4.8411	0.010186	53.2	P915	H
WP_INTERLEUKIN_1_IL_1_STRUCTURAL_PATHWAY	2.1297	0.12397	25.5	P915	L
WP_INTERLEUKIN_1_IL_1_STRUCTURAL_PATHWAY	-0.238	0.905283	53.2	P924	H
WP_INTERLEUKIN_1_IL_1_STRUCTURAL_PATHWAY	2.9164	0.0208556	25.5	P924	L
WP_INTERLEUKIN_11_SIGNALING_PATHWAY	1.8727	0.325984	54.5	P605	H
WP_INTERLEUKIN_11_SIGNALING_PATHWAY	2.3386	0.152259	40.9	P605	L
WP_INTERLEUKIN_11_SIGNALING_PATHWAY	-2.0301	0.233268	56.8	P905	H
WP_INTERLEUKIN_11_SIGNALING_PATHWAY	5.557	0.00317172	38.6	P905	L
WP_INTERLEUKIN_11_SIGNALING_PATHWAY	0.309	0.904749	52.3	P915	H
WP_INTERLEUKIN_11_SIGNALING_PATHWAY	4.097	0.00370492	27.3	P915	L
WP_INTERLEUKIN_11_SIGNALING_PATHWAY	-1.6302	0.336338	47.7	P924	H
WP_INTERLEUKIN_11_SIGNALING_PATHWAY	3.7015	0.0208556	29.5	P924	L
WP_KISSPEPTIN_KISSPEPTIN_RECEPTOR_SYSTEM_IN_THE_OVARY	0.2725	0.920596	30.8	P605	H
WP_KISSPEPTIN_KISSPEPTIN_RECEPTOR_SYSTEM_IN_THE_OVARY	2.8279	0.0687514	30.8	P605	L
WP_KISSPEPTIN_KISSPEPTIN_RECEPTOR_SYSTEM_IN_THE_OVARY	-3.539	0.0126846	38.5	P905	H
WP_KISSPEPTIN_KISSPEPTIN_RECEPTOR_SYSTEM_IN_THE_OVARY	5.8982	0.00317172	30.8	P905	L
WP_KISSPEPTIN_KISSPEPTIN_RECEPTOR_SYSTEM_IN_THE_OVARY	1.8107	0.375709	41	P915	H
WP_KISSPEPTIN_KISSPEPTIN_RECEPTOR_SYSTEM_IN_THE_OVARY	-4.5307	0.00787037	38.5	P924	H
WP_KISSPEPTIN_KISSPEPTIN_RECEPTOR_SYSTEM_IN_THE_OVARY	4.0825	0.004875	25.6	P924	L
WP_KIT_RECEPTOR_SIGNALING_PATHWAY	1.7213	0.397486	67.9	P605	H
WP_KIT_RECEPTOR_SIGNALING_PATHWAY	5.258	0.00607843	56.6	P605	L
WP_KIT_RECEPTOR_SIGNALING_PATHWAY	-0.1214	0.950938	62.3	P905	H
WP_KIT_RECEPTOR_SIGNALING_PATHWAY	6.3512	0.00317172	50.9	P905	L
WP_KIT_RECEPTOR_SIGNALING_PATHWAY	2.318	0.261836	64.2	P915	H
WP_KIT_RECEPTOR_SIGNALING_PATHWAY	5.603	0.00370492	35.8	P915	L
WP_KIT_RECEPTOR_SIGNALING_PATHWAY	1.6705	0.32381	62.3	P924	H
WP_KIT_RECEPTOR_SIGNALING_PATHWAY	4.3874	0.004875	37.7	P924	L
WP_LEPTIN_SIGNALING_PATHWAY	2.984	0.102605	67.6	P605	H
WP_LEPTIN_SIGNALING_PATHWAY	4.1722	0.00607843	46.5	P605	L
WP_LEPTIN_SIGNALING_PATHWAY	-1.5312	0.37581	64.8	P905	H
WP_LEPTIN_SIGNALING_PATHWAY	4.2671	0.00317172	43.7	P905	L
WP_LEPTIN_SIGNALING_PATHWAY	1.1417	0.609094	62	P915	H
WP_LEPTIN_SIGNALING_PATHWAY	2.8867	0.0399717	26.8	P915	L
WP_LEPTIN_SIGNALING_PATHWAY	1.3579	0.46307	62	P924	H
WP_LEPTIN_SIGNALING_PATHWAY	3.0277	0.0383858	28.2	P924	L
WP_LIPID_METABOLISM_PATHWAY	1.1018	0.638095	69	P605	H
WP_LIPID_METABOLISM_PATHWAY	3.6906	0.0100829	41.4	P605	L
WP_LIPID_METABOLISM_PATHWAY	1.5547	0.37581	65.5	P905	H
WP_LIPID_METABOLISM_PATHWAY	1.0936	0.474308	41.4	P905	L
WP_LIPID_METABOLISM_PATHWAY	2.2504	0.183072	62.1	P915	H
WP_LIPID_METABOLISM_PATHWAY	-0.2121	0.905283	65.5	P924	H
WP_LNCRNA_IN_CANONICAL_WNT_SIGNALING_AND_COLORECTAL_CANCER	-1.0182	0.636419	24.7	P605	H
WP_LNCRNA_IN_CANONICAL_WNT_SIGNALING_AND_COLORECTAL_CANCER	-4.6274	0.00607843	13.4	P605	L
WP_LNCRNA_IN_CANONICAL_WNT_SIGNALING_AND_COLORECTAL_CANCER	1.2243	0.484164	25.8	P905	H
WP_LNCRNA_IN_CANONICAL_WNT_SIGNALING_AND_COLORECTAL_CANCER	-0.1812	0.912645	12.4	P905	L
WP_LNCRNA_IN_CANONICAL_WNT_SIGNALING_AND_COLORECTAL_CANCER	-2.4302	0.176125	22.7	P915	H
WP_LNCRNA_IN_CANONICAL_WNT_SIGNALING_AND_COLORECTAL_CANCER	-1.8813	0.28216	26.8	P924	H
WP_MAPK_CASCADE	1.4982	0.473573	72.7	P605	H
WP_MAPK_CASCADE	3.9513	0.00607843	42.4	P605	L
WP_MAPK_CASCADE	-2.4569	0.115095	75.8	P905	H
WP_MAPK_CASCADE	4.5643	0.00317172	60.6	P905	L
WP_MAPK_CASCADE	0.4008	0.886396	75.8	P915	H
WP_MAPK_CASCADE	1.0274	0.473754	36.4	P915	L
WP_MAPK_CASCADE	-4.2351	0.0142771	72.7	P924	H
WP_MAPK_CASCADE	1.1674	0.463705	39.4	P924	L
WP_MAPK_SIGNALING_PATHWAY	-2.2399	0.199923	37.7	P605	H
WP_MAPK_SIGNALING_PATHWAY	2.7458	0.0553324	23.9	P605	L
WP_MAPK_SIGNALING_PATHWAY	-0.5857	0.807005	36.8	P905	H
WP_MAPK_SIGNALING_PATHWAY	7.397	0.00317172	23.5	P905	L
WP_MAPK_SIGNALING_PATHWAY	0.4641	0.854015	34.4	P915	H
WP_MAPK_SIGNALING_PATHWAY	5.5937	0.00370492	17	P915	L
WP_MAPK_SIGNALING_PATHWAY	-1.5761	0.32381	34	P924	H
WP_MAPK_SIGNALING_PATHWAY	5.7087	0.004875	17	P924	L
WP_MEASLES_VIRUS_INFECTION	1.185	0.580027	33.8	P605	H
WP_MEASLES_VIRUS_INFECTION	2.2888	0.152259	26.5	P605	L
WP_MEASLES_VIRUS_INFECTION	3.4092	0.022014	36	P905	H
WP_MEASLES_VIRUS_INFECTION	4.7136	0.00317172	25	P905	L
WP_MEASLES_VIRUS_INFECTION	4.5986	0.014959	36	P915	H
WP_MEASLES_VIRUS_INFECTION	7.0429	0.00370492	16.9	P915	L
WP_MEASLES_VIRUS_INFECTION	2.1473	0.209515	29.4	P924	H
WP_MEASLES_VIRUS_INFECTION	4.3151	0.004875	19.1	P924	L
WP_MECHANOREGULATION_AND_PATHOLOGY_OF_YAP_TAZ_VIA_HIPPO_AND_NON_HIPPO_MECHANISMS	-0.774	0.739003	59.6	P605	H
WP_MECHANOREGULATION_AND_PATHOLOGY_OF_YAP_TAZ_VIA_HIPPO_AND_NON_HIPPO_MECHANISMS	2.645	0.103839	34	P605	L
WP_MECHANOREGULATION_AND_PATHOLOGY_OF_YAP_TAZ_VIA_HIPPO_AND_NON_HIPPO_MECHANISMS	-2.4155	0.139916	57.4	P905	H
WP_MECHANOREGULATION_AND_PATHOLOGY_OF_YAP_TAZ_VIA_HIPPO_AND_NON_HIPPO_MECHANISMS	4.8275	0.00317172	31.9	P905	L
WP_MECHANOREGULATION_AND_PATHOLOGY_OF_YAP_TAZ_VIA_HIPPO_AND_NON_HIPPO_MECHANISMS	-2.7497	0.0750808	57.4	P915	H
WP_MECHANOREGULATION_AND_PATHOLOGY_OF_YAP_TAZ_VIA_HIPPO_AND_NON_HIPPO_MECHANISMS	2.8886	0.0341198	21.3	P915	L
WP_MECHANOREGULATION_AND_PATHOLOGY_OF_YAP_TAZ_VIA_HIPPO_AND_NON_HIPPO_MECHANISMS	-3.8356	0.00787037	44.7	P924	H
WP_MECHANOREGULATION_AND_PATHOLOGY_OF_YAP_TAZ_VIA_HIPPO_AND_NON_HIPPO_MECHANISMS	2.5376	0.112101	21.3	P924	L
WP_MECP2_AND_ASSOCIATED_RETT_SYNDROME	3.9438	0.00953191	43.8	P605	H
WP_MECP2_AND_ASSOCIATED_RETT_SYNDROME	2.8917	0.0552585	27.4	P605	L
WP_MECP2_AND_ASSOCIATED_RETT_SYNDROME	-1.5292	0.40209	38.4	P905	H
WP_MECP2_AND_ASSOCIATED_RETT_SYNDROME	2.2183	0.126935	28.8	P905	L
WP_MECP2_AND_ASSOCIATED_RETT_SYNDROME	0.5907	0.798891	41.1	P915	H
WP_MECP2_AND_ASSOCIATED_RETT_SYNDROME	-0.3339	0.869706	19.2	P915	L
WP_MECP2_AND_ASSOCIATED_RETT_SYNDROME	-1.8136	0.299121	38.4	P924	H
WP_MECP2_AND_ASSOCIATED_RETT_SYNDROME	-1.9868	0.218957	17.8	P924	L
WP_MELANOMA	-0.938	0.672415	41.2	P605	H
WP_MELANOMA	2.0225	0.200341	25	P605	L
WP_MELANOMA	-3.3511	0.0376152	38.2	P905	H
WP_MELANOMA	3.1685	0.0309055	23.5	P905	L
WP_MELANOMA	-0.9907	0.677017	42.6	P915	H
WP_MELANOMA	1.6361	0.268889	17.6	P915	L
WP_MELANOMA	-3.0135	0.0705731	35.3	P924	H
WP_MELANOMA	3.2928	0.0309278	19.1	P924	L
WP_MELATONIN_METABOLISM_AND_EFFECTS	-3.7995	0.0281655	45.7	P605	H
WP_MELATONIN_METABOLISM_AND_EFFECTS	-1.7051	0.312475	42.9	P905	H
WP_MELATONIN_METABOLISM_AND_EFFECTS	-1.9515	0.328027	40	P915	H
WP_MELATONIN_METABOLISM_AND_EFFECTS	-2.4964	0.144445	42.9	P924	H
WP_MESODERMAL_COMMITMENT_PATHWAY	0.5457	0.815068	38.8	P605	H
WP_MESODERMAL_COMMITMENT_PATHWAY	-3.4884	0.00607843	21.8	P605	L
WP_MESODERMAL_COMMITMENT_PATHWAY	0.0461	0.987675	36.7	P905	H
WP_MESODERMAL_COMMITMENT_PATHWAY	-0.2532	0.885931	23.8	P905	L
WP_MESODERMAL_COMMITMENT_PATHWAY	2.1571	0.265572	35.4	P915	H
WP_MESODERMAL_COMMITMENT_PATHWAY	-0.4123	0.786124	12.2	P915	L
WP_MESODERMAL_COMMITMENT_PATHWAY	3.1637	0.0585924	34	P924	H
WP_MESODERMAL_COMMITMENT_PATHWAY	-1.0233	0.498617	15	P924	L
WP_MET_IN_TYPE_1_PAPILLARY_RENAL_CELL_CARCINOMA	-1.0579	0.624975	62.7	P605	H
WP_MET_IN_TYPE_1_PAPILLARY_RENAL_CELL_CARCINOMA	4.7755	0.00607843	35.6	P605	L
WP_MET_IN_TYPE_1_PAPILLARY_RENAL_CELL_CARCINOMA	-1.8495	0.267616	62.7	P905	H
WP_MET_IN_TYPE_1_PAPILLARY_RENAL_CELL_CARCINOMA	5.5634	0.00317172	37.3	P905	L
WP_MET_IN_TYPE_1_PAPILLARY_RENAL_CELL_CARCINOMA	-1.8259	0.375709	62.7	P915	H
WP_MET_IN_TYPE_1_PAPILLARY_RENAL_CELL_CARCINOMA	4.8471	0.00370492	25.4	P915	L
WP_MET_IN_TYPE_1_PAPILLARY_RENAL_CELL_CARCINOMA	-2.2793	0.151721	55.9	P924	H
WP_MET_IN_TYPE_1_PAPILLARY_RENAL_CELL_CARCINOMA	3.1967	0.0254992	28.8	P924	L
WP_METABOLIC_EPILEPTIC_DISORDERS	0.6344	0.760397	30.4	P605	H
WP_METABOLIC_EPILEPTIC_DISORDERS	0.37	0.871044	22.8	P605	L
WP_METABOLIC_EPILEPTIC_DISORDERS	-4.1117	0.0126846	32.6	P905	H
WP_METABOLIC_EPILEPTIC_DISORDERS	-0.8532	0.619089	18.5	P905	L
WP_METABOLIC_EPILEPTIC_DISORDERS	-0.6101	0.798891	34.8	P915	H
WP_METABOLIC_EPILEPTIC_DISORDERS	2.2184	0.115149	13	P915	L
WP_METABOLIC_EPILEPTIC_DISORDERS	-2.577	0.139631	34.8	P924	H
WP_METABOLIC_EPILEPTIC_DISORDERS	-1.6305	0.281216	13	P924	L
WP_METABOLIC_REPROGRAMMING_IN_PANCREATIC_CANCER	0.0615	0.970858	40.5	P605	H
WP_METABOLIC_REPROGRAMMING_IN_PANCREATIC_CANCER	2.2182	0.170026	33.3	P605	L
WP_METABOLIC_REPROGRAMMING_IN_PANCREATIC_CANCER	1.3466	0.44717	35.7	P905	H
WP_METABOLIC_REPROGRAMMING_IN_PANCREATIC_CANCER	-1.3194	0.376161	28.6	P905	L
WP_METABOLIC_REPROGRAMMING_IN_PANCREATIC_CANCER	2.1613	0.284967	40.5	P915	H
WP_METABOLIC_REPROGRAMMING_IN_PANCREATIC_CANCER	-0.0616	0.970512	26.2	P915	L
WP_METABOLIC_REPROGRAMMING_IN_PANCREATIC_CANCER	-3.1618	0.0348618	38.1	P924	H
WP_METABOLIC_REPROGRAMMING_IN_PANCREATIC_CANCER	-0.836	0.579208	23.8	P924	L
WP_MICRORNAS_IN_CARDIOMYOCYTE_HYPERTROPHY	-1.223	0.573159	38.5	P605	H
WP_MICRORNAS_IN_CARDIOMYOCYTE_HYPERTROPHY	0.7149	0.71041	26	P605	L
WP_MICRORNAS_IN_CARDIOMYOCYTE_HYPERTROPHY	-0.2757	0.903873	39.4	P905	H
WP_MICRORNAS_IN_CARDIOMYOCYTE_HYPERTROPHY	4.1035	0.00317172	24	P905	L
WP_MICRORNAS_IN_CARDIOMYOCYTE_HYPERTROPHY	-2.0505	0.307674	40.4	P915	H
WP_MICRORNAS_IN_CARDIOMYOCYTE_HYPERTROPHY	4.6305	0.00370492	15.4	P915	L
WP_MICRORNAS_IN_CARDIOMYOCYTE_HYPERTROPHY	-4.8547	0.00787037	35.6	P924	H
WP_MICRORNAS_IN_CARDIOMYOCYTE_HYPERTROPHY	3.0589	0.033657	17.3	P924	L
WP_MICROTUBULE_CYTOSKELETON_REGULATION	-9.6247	0.00953191	67.4	P605	H
WP_MICROTUBULE_CYTOSKELETON_REGULATION	-1.1499	0.520777	47.8	P605	L
WP_MICROTUBULE_CYTOSKELETON_REGULATION	-0.6486	0.782352	69.6	P905	H
WP_MICROTUBULE_CYTOSKELETON_REGULATION	0.037	0.982774	47.8	P905	L
WP_MICROTUBULE_CYTOSKELETON_REGULATION	-4.0517	0.010186	69.6	P915	H
WP_MICROTUBULE_CYTOSKELETON_REGULATION	1.6932	0.256488	39.1	P915	L
WP_MICROTUBULE_CYTOSKELETON_REGULATION	-6.7659	0.00787037	71.7	P924	H
WP_MICROTUBULE_CYTOSKELETON_REGULATION	2.5869	0.0959691	39.1	P924	L
WP_MIRNA_REGULATION_OF_DNA_DAMAGE_RESPONSE	3.988	0.00953191	41.1	P605	H
WP_MIRNA_REGULATION_OF_DNA_DAMAGE_RESPONSE	-2.6875	0.105442	27.4	P605	L
WP_MIRNA_REGULATION_OF_DNA_DAMAGE_RESPONSE	4.3211	0.00792857	38.4	P905	H
WP_MIRNA_REGULATION_OF_DNA_DAMAGE_RESPONSE	-1.3503	0.376161	30.1	P905	L
WP_MIRNA_REGULATION_OF_DNA_DAMAGE_RESPONSE	4.9634	0.010186	49.3	P915	H
WP_MIRNA_REGULATION_OF_DNA_DAMAGE_RESPONSE	-2.7252	0.0690213	20.5	P915	L
WP_MIRNA_REGULATION_OF_DNA_DAMAGE_RESPONSE	2.4138	0.141897	41.1	P924	H
WP_MIRNA_REGULATION_OF_DNA_DAMAGE_RESPONSE	-1.8155	0.254611	20.5	P924	L
WP_MIRNA_ROLE_IN_IMMUNE_RESPONSE_IN_SEPSIS	0.8221	0.70914	25	P605	H
WP_MIRNA_ROLE_IN_IMMUNE_RESPONSE_IN_SEPSIS	3.2252	0.0376152	26.6	P905	H
WP_MIRNA_ROLE_IN_IMMUNE_RESPONSE_IN_SEPSIS	0.1427	0.936914	15.6	P905	L
WP_MIRNA_ROLE_IN_IMMUNE_RESPONSE_IN_SEPSIS	2.7252	0.115781	20.3	P915	H
WP_MIRNA_ROLE_IN_IMMUNE_RESPONSE_IN_SEPSIS	3.6969	0.0142771	20.3	P924	H
WP_MODULATORS_OF_TCR_SIGNALING_AND_T_CELL_ACTIVATION	-2.6376	0.0970579	31.1	P605	H
WP_MODULATORS_OF_TCR_SIGNALING_AND_T_CELL_ACTIVATION	2.612	0.0819802	49.2	P605	L
WP_MODULATORS_OF_TCR_SIGNALING_AND_T_CELL_ACTIVATION	0.293	0.910278	36.1	P905	H
WP_MODULATORS_OF_TCR_SIGNALING_AND_T_CELL_ACTIVATION	5.1312	0.00317172	47.5	P905	L
WP_MODULATORS_OF_TCR_SIGNALING_AND_T_CELL_ACTIVATION	0.4592	0.844079	37.7	P915	H
WP_MODULATORS_OF_TCR_SIGNALING_AND_T_CELL_ACTIVATION	4.0136	0.00370492	37.7	P915	L
WP_MODULATORS_OF_TCR_SIGNALING_AND_T_CELL_ACTIVATION	2.0168	0.209193	26.2	P924	H
WP_MODULATORS_OF_TCR_SIGNALING_AND_T_CELL_ACTIVATION	5.8462	0.004875	37.7	P924	L
WP_MRNA_PROCESSING	4.7511	0.00953191	66.7	P605	H
WP_MRNA_PROCESSING	-2.5974	0.0899463	45.2	P605	L
WP_MRNA_PROCESSING	2.1284	0.221098	65.9	P905	H
WP_MRNA_PROCESSING	-6.1984	0.00317172	43.7	P905	L
WP_MRNA_PROCESSING	1.2774	0.568562	62.7	P915	H
WP_MRNA_PROCESSING	-8.2404	0.00370492	31.7	P915	L
WP_MRNA_PROCESSING	-2.2805	0.160513	67.5	P924	H
WP_MRNA_PROCESSING	-7.1311	0.004875	34.1	P924	L
WP_MYOMETRIAL_RELAXATION_AND_CONTRACTION_PATHWAYS	-0.8402	0.697046	27.6	P605	H
WP_MYOMETRIAL_RELAXATION_AND_CONTRACTION_PATHWAYS	3.1081	0.0660305	14.1	P605	L
WP_MYOMETRIAL_RELAXATION_AND_CONTRACTION_PATHWAYS	-0.2251	0.922857	26.9	P905	H
WP_MYOMETRIAL_RELAXATION_AND_CONTRACTION_PATHWAYS	5.3088	0.00317172	15.4	P905	L
WP_MYOMETRIAL_RELAXATION_AND_CONTRACTION_PATHWAYS	-2.0461	0.328027	30.8	P915	H
WP_MYOMETRIAL_RELAXATION_AND_CONTRACTION_PATHWAYS	5.4005	0.00370492	11.5	P915	L
WP_MYOMETRIAL_RELAXATION_AND_CONTRACTION_PATHWAYS	0.2862	0.876289	26.3	P924	H
WP_MYOMETRIAL_RELAXATION_AND_CONTRACTION_PATHWAYS	2.8307	0.0649002	12.2	P924	L
WP_NCRNAS_INVOLVED_IN_WNT_SIGNALING_IN_HEPATOCELLULAR_CARCINOMA	-2.6281	0.138067	23.9	P605	H
WP_NCRNAS_INVOLVED_IN_WNT_SIGNALING_IN_HEPATOCELLULAR_CARCINOMA	-3.7198	0.0100829	13.6	P605	L
WP_NCRNAS_INVOLVED_IN_WNT_SIGNALING_IN_HEPATOCELLULAR_CARCINOMA	2.204	0.157483	25	P905	H
WP_NCRNAS_INVOLVED_IN_WNT_SIGNALING_IN_HEPATOCELLULAR_CARCINOMA	0.8405	0.600547	12.5	P905	L
WP_NCRNAS_INVOLVED_IN_WNT_SIGNALING_IN_HEPATOCELLULAR_CARCINOMA	-2.4352	0.183756	19.3	P915	H
WP_NCRNAS_INVOLVED_IN_WNT_SIGNALING_IN_HEPATOCELLULAR_CARCINOMA	-2.8018	0.0885909	25	P924	H
WP_NETRIN_UNC5B_SIGNALING_PATHWAY	2.4389	0.152986	42.3	P605	H
WP_NETRIN_UNC5B_SIGNALING_PATHWAY	3.9019	0.0186466	23.1	P605	L
WP_NETRIN_UNC5B_SIGNALING_PATHWAY	-0.4899	0.811513	42.3	P905	H
WP_NETRIN_UNC5B_SIGNALING_PATHWAY	5.4722	0.00317172	32.7	P905	L
WP_NETRIN_UNC5B_SIGNALING_PATHWAY	0.7054	0.772661	42.3	P915	H
WP_NETRIN_UNC5B_SIGNALING_PATHWAY	4.5496	0.00370492	23.1	P915	L
WP_NETRIN_UNC5B_SIGNALING_PATHWAY	-0.6481	0.719006	42.3	P924	H
WP_NETRIN_UNC5B_SIGNALING_PATHWAY	4.5073	0.004875	26.9	P924	L
WP_NETWORK_MAP_OF_SARS_COV_2_SIGNALING_PATHWAY	2.2962	0.203683	21.6	P605	H
WP_NETWORK_MAP_OF_SARS_COV_2_SIGNALING_PATHWAY	4.5939	0.00607843	15.6	P605	L
WP_NETWORK_MAP_OF_SARS_COV_2_SIGNALING_PATHWAY	-1.4289	0.442992	19.3	P905	H
WP_NETWORK_MAP_OF_SARS_COV_2_SIGNALING_PATHWAY	6.4111	0.00317172	17	P905	L
WP_NETWORK_MAP_OF_SARS_COV_2_SIGNALING_PATHWAY	0.5725	0.824317	17.9	P915	H
WP_NETWORK_MAP_OF_SARS_COV_2_SIGNALING_PATHWAY	4.935	0.00370492	11	P915	L
WP_NETWORK_MAP_OF_SARS_COV_2_SIGNALING_PATHWAY	1.7987	0.306937	17	P924	H
WP_NETWORK_MAP_OF_SARS_COV_2_SIGNALING_PATHWAY	5.077	0.004875	11.5	P924	L
WP_NEURAL_CREST_CELL_MIGRATION_DURING_DEVELOPMENT	-3.9088	0.0157858	35	P605	H
WP_NEURAL_CREST_CELL_MIGRATION_DURING_DEVELOPMENT	-4.0898	0.00792857	42.5	P905	H
WP_NEURAL_CREST_CELL_MIGRATION_DURING_DEVELOPMENT	3.8645	0.00317172	25	P905	L
WP_NEURAL_CREST_CELL_MIGRATION_DURING_DEVELOPMENT	-4.8968	0.010186	37.5	P915	H
WP_NEURAL_CREST_CELL_MIGRATION_DURING_DEVELOPMENT	-5.5004	0.00787037	35	P924	H
WP_NEURAL_CREST_CELL_MIGRATION_IN_CANCER	-4.1607	0.0156885	34.9	P605	H
WP_NEURAL_CREST_CELL_MIGRATION_IN_CANCER	2.7222	0.0747093	23.3	P605	L
WP_NEURAL_CREST_CELL_MIGRATION_IN_CANCER	-4.759	0.00792857	44.2	P905	H
WP_NEURAL_CREST_CELL_MIGRATION_IN_CANCER	3.7409	0.00579015	25.6	P905	L
WP_NEURAL_CREST_CELL_MIGRATION_IN_CANCER	-5.6294	0.010186	37.2	P915	H
WP_NEURAL_CREST_CELL_MIGRATION_IN_CANCER	-5.6421	0.00787037	37.2	P924	H
WP_NEURAL_CREST_DIFFERENTIATION	0.8386	0.697046	24.8	P605	H
WP_NEURAL_CREST_DIFFERENTIATION	-2.6899	0.109099	23.8	P905	H
WP_NEURAL_CREST_DIFFERENTIATION	3.844	0.0109282	11.9	P905	L
WP_NEURAL_CREST_DIFFERENTIATION	-1.0996	0.63244	24.8	P915	H
WP_NEURAL_CREST_DIFFERENTIATION	-2.5476	0.141423	27.7	P924	H
WP_NEURODEGENERATION_WITH_BRAIN_IRON_ACCUMULATION_NBIA_SUBTYPES_PATHWAY	1.9301	0.286349	47.7	P605	H
WP_NEURODEGENERATION_WITH_BRAIN_IRON_ACCUMULATION_NBIA_SUBTYPES_PATHWAY	1.8954	0.250263	34.1	P605	L
WP_NEURODEGENERATION_WITH_BRAIN_IRON_ACCUMULATION_NBIA_SUBTYPES_PATHWAY	-3.4495	0.012685	47.7	P905	H
WP_NEURODEGENERATION_WITH_BRAIN_IRON_ACCUMULATION_NBIA_SUBTYPES_PATHWAY	3.8551	0.00317172	34.1	P905	L
WP_NEURODEGENERATION_WITH_BRAIN_IRON_ACCUMULATION_NBIA_SUBTYPES_PATHWAY	0.5047	0.859827	50	P915	H
WP_NEURODEGENERATION_WITH_BRAIN_IRON_ACCUMULATION_NBIA_SUBTYPES_PATHWAY	2.1585	0.19362	47.7	P924	H
WP_NEUROINFLAMMATION_AND_GLUTAMATERGIC_SIGNALING	0.1793	0.942062	27.9	P605	H
WP_NEUROINFLAMMATION_AND_GLUTAMATERGIC_SIGNALING	4.0318	0.0100829	17.1	P605	L
WP_NEUROINFLAMMATION_AND_GLUTAMATERGIC_SIGNALING	-2.2123	0.154706	25.7	P905	H
WP_NEUROINFLAMMATION_AND_GLUTAMATERGIC_SIGNALING	3.3891	0.0154426	17.1	P905	L
WP_NEUROINFLAMMATION_AND_GLUTAMATERGIC_SIGNALING	1.8922	0.346918	27.1	P915	H
WP_NEUROINFLAMMATION_AND_GLUTAMATERGIC_SIGNALING	6.087	0.00370492	12.1	P915	L
WP_NEUROINFLAMMATION_AND_GLUTAMATERGIC_SIGNALING	-2.5705	0.134649	25	P924	H
WP_NEUROINFLAMMATION_AND_GLUTAMATERGIC_SIGNALING	2.4316	0.0919378	12.1	P924	L
WP_NF1_COPY_NUMBER_VARIATION_SYNDROME	-1.2201	0.589749	37	P605	H
WP_NF1_COPY_NUMBER_VARIATION_SYNDROME	2.6838	0.103701	22.2	P605	L
WP_NF1_COPY_NUMBER_VARIATION_SYNDROME	-0.3897	0.860335	36.1	P905	H
WP_NF1_COPY_NUMBER_VARIATION_SYNDROME	4.2512	0.00317172	20.4	P905	L
WP_NF1_COPY_NUMBER_VARIATION_SYNDROME	0.3416	0.890244	35.2	P915	H
WP_NF1_COPY_NUMBER_VARIATION_SYNDROME	4.2959	0.00639647	15.7	P915	L
WP_NF1_COPY_NUMBER_VARIATION_SYNDROME	-4.4161	0.00787037	34.3	P924	H
WP_NF1_COPY_NUMBER_VARIATION_SYNDROME	4.2115	0.004875	14.8	P924	L
WP_NO_CGMP_PKG_MEDIATED_NEUROPROTECTION	-3.3883	0.0365854	25.5	P915	H
WP_NONALCOHOLIC_FATTY_LIVER_DISEASE	-0.7108	0.739003	19.5	P605	H
WP_NONALCOHOLIC_FATTY_LIVER_DISEASE	-0.963	0.588524	9.7	P605	L
WP_NONALCOHOLIC_FATTY_LIVER_DISEASE	-4.2425	0.00792857	19.5	P905	H
WP_NONALCOHOLIC_FATTY_LIVER_DISEASE	2.2931	0.100089	7.8	P905	L
WP_NONALCOHOLIC_FATTY_LIVER_DISEASE	-2.0343	0.328027	19.5	P915	H
WP_NONALCOHOLIC_FATTY_LIVER_DISEASE	-2.3016	0.151721	14.3	P924	H
WP_NOTCH_SIGNALING	4.6002	0.00953191	31.8	P605	H
WP_NOTCH_SIGNALING	-1.6159	0.375818	36.4	P905	H
WP_NOTCH_SIGNALING	-0.5569	0.741093	22.7	P905	L
WP_NOTCH_SIGNALING	-1.6675	0.412467	36.4	P915	H
WP_NOTCH_SIGNALING	0.4473	0.815577	31.8	P924	H
WP_NOTCH_SIGNALING_PATHWAY	7.6608	0.00953191	44.4	P605	H
WP_NOTCH_SIGNALING_PATHWAY	4.7393	0.00607843	35.2	P605	L
WP_NOTCH_SIGNALING_PATHWAY	-1.2631	0.480276	48.1	P905	H
WP_NOTCH_SIGNALING_PATHWAY	-1.6981	0.245985	33.3	P905	L
WP_NOTCH_SIGNALING_PATHWAY	-0.6939	0.787884	50	P915	H
WP_NOTCH_SIGNALING_PATHWAY	1.1405	0.449705	22.2	P915	L
WP_NOTCH_SIGNALING_PATHWAY	0.7417	0.710702	46.3	P924	H
WP_NOTCH_SIGNALING_PATHWAY	2.2789	0.128167	24.1	P924	L
WP_NOVEL_INTRACELLULAR_COMPONENTS_OF_RIG_I_LIKE_RECEPTOR_PATHWAY	3.7809	0.00953191	45	P605	H
WP_NOVEL_INTRACELLULAR_COMPONENTS_OF_RIG_I_LIKE_RECEPTOR_PATHWAY	2.9015	0.0783337	35	P605	L
WP_NOVEL_INTRACELLULAR_COMPONENTS_OF_RIG_I_LIKE_RECEPTOR_PATHWAY	4.9583	0.00792857	46.7	P905	H
WP_NOVEL_INTRACELLULAR_COMPONENTS_OF_RIG_I_LIKE_RECEPTOR_PATHWAY	1.4874	0.29375	30	P905	L
WP_NOVEL_INTRACELLULAR_COMPONENTS_OF_RIG_I_LIKE_RECEPTOR_PATHWAY	5.1633	0.010186	43.3	P915	H
WP_NOVEL_INTRACELLULAR_COMPONENTS_OF_RIG_I_LIKE_RECEPTOR_PATHWAY	2.4289	0.0844626	23.3	P915	L
WP_NOVEL_INTRACELLULAR_COMPONENTS_OF_RIG_I_LIKE_RECEPTOR_PATHWAY	3.1918	0.0629204	40	P924	H
WP_NOVEL_INTRACELLULAR_COMPONENTS_OF_RIG_I_LIKE_RECEPTOR_PATHWAY	1.9084	0.224953	21.7	P924	L
WP_NRF2_PATHWAY	0.6716	0.755523	23.4	P605	H
WP_NRF2_PATHWAY	0.1272	0.958916	7.8	P605	L
WP_NRF2_PATHWAY	-1.0133	0.596392	22	P905	H
WP_NRF2_PATHWAY	-0.631	0.703087	7.8	P905	L
WP_NRF2_PATHWAY	-1.0898	0.63244	22	P915	H
WP_NRF2_PATHWAY	-3.5095	0.0142771	19.9	P924	H
WP_NUCLEOTIDE_BINDING_OLIGOMERIZATION_DOMAIN_NOD_PATHWAY	4.8438	0.00792857	24.4	P905	H
WP_NUCLEOTIDE_EXCISION_REPAIR	0.6953	0.755874	50	P605	H
WP_NUCLEOTIDE_EXCISION_REPAIR	0.6293	0.723469	34.1	P605	L
WP_NUCLEOTIDE_EXCISION_REPAIR	3.3145	0.0383039	50	P905	H
WP_NUCLEOTIDE_EXCISION_REPAIR	0.1009	0.937595	29.5	P905	L
WP_NUCLEOTIDE_EXCISION_REPAIR	0.7162	0.782079	47.7	P915	H
WP_NUCLEOTIDE_EXCISION_REPAIR	0.9308	0.520811	22.7	P915	L
WP_NUCLEOTIDE_EXCISION_REPAIR	0.5903	0.768376	52.3	P924	H
WP_NUCLEOTIDE_EXCISION_REPAIR	-1.0546	0.475529	25	P924	L
WP_ONCOSTATIN_M_SIGNALING_PATHWAY	5.0091	0.00953191	62.5	P605	H
WP_ONCOSTATIN_M_SIGNALING_PATHWAY	3.8003	0.0254767	48.2	P605	L
WP_ONCOSTATIN_M_SIGNALING_PATHWAY	-2.3157	0.147768	58.9	P905	H
WP_ONCOSTATIN_M_SIGNALING_PATHWAY	6.4494	0.00317172	46.4	P905	L
WP_ONCOSTATIN_M_SIGNALING_PATHWAY	3.1752	0.0474797	58.9	P915	H
WP_ONCOSTATIN_M_SIGNALING_PATHWAY	4.7923	0.00370492	32.1	P915	L
WP_ONCOSTATIN_M_SIGNALING_PATHWAY	-2.3824	0.164775	53.6	P924	H
WP_ONCOSTATIN_M_SIGNALING_PATHWAY	4.2009	0.004875	33.9	P924	L
WP_ONE_CARBON_METABOLISM_AND_RELATED_PATHWAYS	-1.9838	0.260066	23.1	P605	H
WP_ONE_CARBON_METABOLISM_AND_RELATED_PATHWAYS	-3.3826	0.0376152	26.9	P905	H
WP_ONE_CARBON_METABOLISM_AND_RELATED_PATHWAYS	-0.4334	0.886396	26.9	P915	H
WP_ONE_CARBON_METABOLISM_AND_RELATED_PATHWAYS	0.7059	0.732285	23.1	P924	H
WP_OREXIN_RECEPTOR_PATHWAY	4.8249	0.00953191	35.2	P605	H
WP_OREXIN_RECEPTOR_PATHWAY	4.9445	0.00607843	26.1	P605	L
WP_OREXIN_RECEPTOR_PATHWAY	-2.1242	0.186341	35.2	P905	H
WP_OREXIN_RECEPTOR_PATHWAY	5.0915	0.00317172	23.9	P905	L
WP_OREXIN_RECEPTOR_PATHWAY	2.4854	0.176125	35.2	P915	H
WP_OREXIN_RECEPTOR_PATHWAY	4.5094	0.00370492	15.9	P915	L
WP_OREXIN_RECEPTOR_PATHWAY	-0.4104	0.819838	29.5	P924	H
WP_OREXIN_RECEPTOR_PATHWAY	1.0882	0.465288	18.2	P924	L
WP_OSTEOBLAST_DIFFERENTIATION_AND_RELATED_DISEASES	3.3638	0.0582226	25.4	P605	H
WP_OSTEOBLAST_DIFFERENTIATION_AND_RELATED_DISEASES	-0.4361	0.847536	16.1	P605	L
WP_OSTEOBLAST_DIFFERENTIATION_AND_RELATED_DISEASES	-0.183	0.922236	26.3	P905	H
WP_OSTEOBLAST_DIFFERENTIATION_AND_RELATED_DISEASES	2.9448	0.0256335	12.7	P905	L
WP_OSTEOBLAST_DIFFERENTIATION_AND_RELATED_DISEASES	3.1699	0.0551124	29.7	P915	H
WP_OSTEOBLAST_DIFFERENTIATION_AND_RELATED_DISEASES	1.6559	0.331551	22	P924	H
WP_OSTEOBLAST_DIFFERENTIATION_AND_RELATED_DISEASES	1.9829	0.21048	9.3	P924	L
WP_P38_MAPK_SIGNALING_PATHWAY	1.1901	0.599554	60	P605	H
WP_P38_MAPK_SIGNALING_PATHWAY	-0.7003	0.71041	37.1	P605	L
WP_P38_MAPK_SIGNALING_PATHWAY	4.0327	0.0126846	57.1	P905	H
WP_P38_MAPK_SIGNALING_PATHWAY	1.2138	0.432001	40	P905	L
WP_P38_MAPK_SIGNALING_PATHWAY	2.6587	0.142622	54.3	P915	H
WP_P38_MAPK_SIGNALING_PATHWAY	-0.367	0.829244	28.6	P915	L
WP_P38_MAPK_SIGNALING_PATHWAY	2.3778	0.1556	54.3	P924	H
WP_PANCREATIC_ADENOCARCINOMA_PATHWAY	-2.8954	0.100777	51.7	P605	H
WP_PANCREATIC_ADENOCARCINOMA_PATHWAY	3.8932	0.00607843	32.6	P605	L
WP_PANCREATIC_ADENOCARCINOMA_PATHWAY	-6.7855	0.00792857	55.1	P905	H
WP_PANCREATIC_ADENOCARCINOMA_PATHWAY	3.8558	0.00579015	32.6	P905	L
WP_PANCREATIC_ADENOCARCINOMA_PATHWAY	-2.9276	0.110432	50.6	P915	H
WP_PANCREATIC_ADENOCARCINOMA_PATHWAY	4.6248	0.00370492	24.7	P915	L
WP_PANCREATIC_ADENOCARCINOMA_PATHWAY	-5.9349	0.00787037	47.2	P924	H
WP_PANCREATIC_ADENOCARCINOMA_PATHWAY	5.0657	0.004875	25.8	P924	L
WP_PATHOGENIC_ESCHERICHIA_COLI_INFECTION	-2.6446	0.138086	45.5	P605	H
WP_PATHOGENIC_ESCHERICHIA_COLI_INFECTION	0.1772	0.935614	32.7	P605	L
WP_PATHOGENIC_ESCHERICHIA_COLI_INFECTION	0.4006	0.869829	47.3	P905	H
WP_PATHOGENIC_ESCHERICHIA_COLI_INFECTION	-0.8652	0.602668	32.7	P905	L
WP_PATHOGENIC_ESCHERICHIA_COLI_INFECTION	0.0447	0.985693	43.6	P915	H
WP_PATHOGENIC_ESCHERICHIA_COLI_INFECTION	0.1503	0.923733	25.5	P915	L
WP_PATHOGENIC_ESCHERICHIA_COLI_INFECTION	-4.7647	0.00787037	40	P924	H
WP_PATHOGENIC_ESCHERICHIA_COLI_INFECTION	1.0355	0.491139	21.8	P924	L
WP_PATHWAYS_AFFECTED_IN_ADENOID_CYSTIC_CARCINOMA	3.0052	0.0858628	52.3	P605	H
WP_PATHWAYS_AFFECTED_IN_ADENOID_CYSTIC_CARCINOMA	0.5035	0.803954	40	P605	L
WP_PATHWAYS_AFFECTED_IN_ADENOID_CYSTIC_CARCINOMA	0.2972	0.908016	52.3	P905	H
WP_PATHWAYS_AFFECTED_IN_ADENOID_CYSTIC_CARCINOMA	-3.1351	0.0223723	38.5	P905	L
WP_PATHWAYS_AFFECTED_IN_ADENOID_CYSTIC_CARCINOMA	0.3786	0.886396	50.8	P915	H
WP_PATHWAYS_AFFECTED_IN_ADENOID_CYSTIC_CARCINOMA	-0.1553	0.924452	27.7	P915	L
WP_PATHWAYS_AFFECTED_IN_ADENOID_CYSTIC_CARCINOMA	4.1814	0.00787037	55.4	P924	H
WP_PATHWAYS_AFFECTED_IN_ADENOID_CYSTIC_CARCINOMA	-0.062	0.975953	27.7	P924	L
WP_PDGF_PATHWAY	-1.5402	0.460905	67.5	P605	H
WP_PDGF_PATHWAY	0.1382	0.955963	37.5	P605	L
WP_PDGF_PATHWAY	0.0663	0.982462	65	P905	H
WP_PDGF_PATHWAY	3.5776	0.00317172	37.5	P905	L
WP_PDGF_PATHWAY	1.2677	0.593767	57.5	P915	H
WP_PDGF_PATHWAY	1.9417	0.217443	27.5	P915	L
WP_PDGF_PATHWAY	-2.5728	0.141423	60	P924	H
WP_PDGF_PATHWAY	2.1223	0.167116	32.5	P924	L
WP_PDGFR_BETA_PATHWAY	0.8725	0.702906	65.5	P605	H
WP_PDGFR_BETA_PATHWAY	0.0806	0.966471	48.3	P605	L
WP_PDGFR_BETA_PATHWAY	0.424	0.854359	62.1	P905	H
WP_PDGFR_BETA_PATHWAY	3.0025	0.0353471	48.3	P905	L
WP_PDGFR_BETA_PATHWAY	1.3483	0.552381	62.1	P915	H
WP_PDGFR_BETA_PATHWAY	0.4523	0.771134	58.6	P924	H
WP_PDGFR_BETA_PATHWAY	0.9494	0.5031	37.9	P924	L
WP_PERTURBATIONS_TO_HOST_CELL_AUTOPHAGY_INDUCED_BY_SARS_COV_2_PROTEINS	3.4246	0.0387901	55.6	P605	H
WP_PERTURBATIONS_TO_HOST_CELL_AUTOPHAGY_INDUCED_BY_SARS_COV_2_PROTEINS	1.4688	0.407707	55.6	P905	H
WP_PHOSPHODIESTERASES_IN_NEURONAL_FUNCTION	-2.7391	0.101228	21.8	P605	H
WP_PHOSPHODIESTERASES_IN_NEURONAL_FUNCTION	-4.7125	0.010186	29.1	P915	H
WP_PHOSPHODIESTERASES_IN_NEURONAL_FUNCTION	-3.1327	0.068565	23.6	P924	H
WP_PHOSPHOINOSITIDES_METABOLISM	-4.4849	0.00953191	40.8	P605	H
WP_PHOSPHOINOSITIDES_METABOLISM	1.4918	0.372892	24.5	P605	L
WP_PHOSPHOINOSITIDES_METABOLISM	-4.2243	0.00792857	40.8	P905	H
WP_PHOSPHOINOSITIDES_METABOLISM	1.0223	0.523644	22.4	P905	L
WP_PHOSPHOINOSITIDES_METABOLISM	-2.2392	0.231501	53.1	P915	H
WP_PHOSPHOINOSITIDES_METABOLISM	-2.5805	0.141423	38.8	P924	H
WP_PHOTODYNAMIC_THERAPY_INDUCED_AP_1_SURVIVAL_SIGNALING	4.6669	0.00953191	43.1	P605	H
WP_PHOTODYNAMIC_THERAPY_INDUCED_AP_1_SURVIVAL_SIGNALING	0.9417	0.611679	35.3	P905	H
WP_PHOTODYNAMIC_THERAPY_INDUCED_AP_1_SURVIVAL_SIGNALING	2.0609	0.153757	23.5	P905	L
WP_PHOTODYNAMIC_THERAPY_INDUCED_AP_1_SURVIVAL_SIGNALING	1.0837	0.627764	33.3	P915	H
WP_PHOTODYNAMIC_THERAPY_INDUCED_AP_1_SURVIVAL_SIGNALING	0.5308	0.752707	29.4	P924	H
WP_PHYSICO_CHEMICAL_FEATURES_AND_TOXICITY_ASSOCIATED_PATHWAYS	-2.059	0.282914	45.5	P605	H
WP_PHYSICO_CHEMICAL_FEATURES_AND_TOXICITY_ASSOCIATED_PATHWAYS	0.8991	0.611894	28.8	P605	L
WP_PHYSICO_CHEMICAL_FEATURES_AND_TOXICITY_ASSOCIATED_PATHWAYS	-1.0246	0.560068	50	P905	H
WP_PHYSICO_CHEMICAL_FEATURES_AND_TOXICITY_ASSOCIATED_PATHWAYS	5.2414	0.00317172	33.3	P905	L
WP_PHYSICO_CHEMICAL_FEATURES_AND_TOXICITY_ASSOCIATED_PATHWAYS	-1.5093	0.456112	45.5	P915	H
WP_PHYSICO_CHEMICAL_FEATURES_AND_TOXICITY_ASSOCIATED_PATHWAYS	2.6441	0.0583592	16.7	P915	L
WP_PHYSICO_CHEMICAL_FEATURES_AND_TOXICITY_ASSOCIATED_PATHWAYS	-3.4365	0.0367372	47	P924	H
WP_PHYSICO_CHEMICAL_FEATURES_AND_TOXICITY_ASSOCIATED_PATHWAYS	2.2916	0.147215	16.7	P924	L
WP_PI3K_AKT_SIGNALING_PATHWAY	1.8715	0.291703	24.5	P605	H
WP_PI3K_AKT_SIGNALING_PATHWAY	1.3854	0.413842	14.5	P605	L
WP_PI3K_AKT_SIGNALING_PATHWAY	-4.1781	0.00792857	24.5	P905	H
WP_PI3K_AKT_SIGNALING_PATHWAY	3.9706	0.00317172	13	P905	L
WP_PI3K_AKT_SIGNALING_PATHWAY	-3.5572	0.014959	21.5	P915	H
WP_PI3K_AKT_SIGNALING_PATHWAY	3.4676	0.016674	7.7	P915	L
WP_PI3K_AKT_SIGNALING_PATHWAY	-2.8762	0.0891951	22.4	P924	H
WP_PI3K_AKT_SIGNALING_PATHWAY	1.5875	0.287623	8.8	P924	L
WP_PLEURAL_MESOTHELIOMA	-0.274	0.912972	34.7	P605	H
WP_PLEURAL_MESOTHELIOMA	2.0245	0.232195	19.9	P605	L
WP_PLEURAL_MESOTHELIOMA	-2.8193	0.0788047	34.7	P905	H
WP_PLEURAL_MESOTHELIOMA	7.0728	0.00317172	20.3	P905	L
WP_PLEURAL_MESOTHELIOMA	-1.6676	0.39556	31.5	P915	H
WP_PLEURAL_MESOTHELIOMA	4.419	0.00370492	12.8	P915	L
WP_PLEURAL_MESOTHELIOMA	-2.0422	0.225208	32.9	P924	H
WP_PLEURAL_MESOTHELIOMA	3.6926	0.00891089	13.7	P924	L
WP_PRADER_WILLI_AND_ANGELMAN_SYNDROME	-1.8794	0.325984	31.5	P605	H
WP_PRADER_WILLI_AND_ANGELMAN_SYNDROME	-1.7966	0.281916	20.4	P605	L
WP_PRADER_WILLI_AND_ANGELMAN_SYNDROME	4.3552	0.00792857	33.3	P905	H
WP_PRADER_WILLI_AND_ANGELMAN_SYNDROME	3.7519	0.0203493	21.3	P905	L
WP_PRADER_WILLI_AND_ANGELMAN_SYNDROME	2.2501	0.209469	35.2	P915	H
WP_PRADER_WILLI_AND_ANGELMAN_SYNDROME	1.2803	0.377545	15.7	P915	L
WP_PRADER_WILLI_AND_ANGELMAN_SYNDROME	7.5204	0.00787037	32.4	P924	H
WP_PRADER_WILLI_AND_ANGELMAN_SYNDROME	1.8732	0.224699	16.7	P924	L
WP_PRE_IMPLANTATION_EMBRYO	1.7176	0.387692	22.4	P605	H
WP_PRE_IMPLANTATION_EMBRYO	2.4285	0.161999	24.1	P905	H
WP_PRE_IMPLANTATION_EMBRYO	1.2433	0.572759	24.1	P915	H
WP_PRE_IMPLANTATION_EMBRYO	3.5397	0.0348618	25.9	P924	H
WP_PREGNANE_X_RECEPTOR_PATHWAY	3.163	0.0126846	31.2	P905	H
WP_PREGNANE_X_RECEPTOR_PATHWAY	1.9236	0.339288	31.2	P915	H
WP_PRIMARY_FOCAL_SEGMENTAL_GLOMERULOSCLEROSIS_FSGS	0.2405	0.912096	45.8	P605	H
WP_PRIMARY_FOCAL_SEGMENTAL_GLOMERULOSCLEROSIS_FSGS	6.4706	0.00607843	16.7	P605	L
WP_PRIMARY_FOCAL_SEGMENTAL_GLOMERULOSCLEROSIS_FSGS	0.0883	0.957467	41.7	P905	H
WP_PRIMARY_FOCAL_SEGMENTAL_GLOMERULOSCLEROSIS_FSGS	2.8569	0.044981	18.1	P905	L
WP_PRIMARY_FOCAL_SEGMENTAL_GLOMERULOSCLEROSIS_FSGS	1.3046	0.568562	44.4	P915	H
WP_PRIMARY_FOCAL_SEGMENTAL_GLOMERULOSCLEROSIS_FSGS	4.9425	0.00787037	31.9	P924	H
WP_PRIMARY_OVARIAN_INSUFFICIENCY	-0.7391	0.742173	26.6	P605	H
WP_PRIMARY_OVARIAN_INSUFFICIENCY	-0.539	0.78888	15.6	P605	L
WP_PRIMARY_OVARIAN_INSUFFICIENCY	1.6229	0.345615	25.4	P905	H
WP_PRIMARY_OVARIAN_INSUFFICIENCY	0.8108	0.634799	13.3	P905	L
WP_PRIMARY_OVARIAN_INSUFFICIENCY	4.2886	0.010186	24.9	P915	H
WP_PRIMARY_OVARIAN_INSUFFICIENCY	-0.109	0.952767	11	P915	L
WP_PRIMARY_OVARIAN_INSUFFICIENCY	3.3368	0.0431911	24.9	P924	H
WP_PRIMARY_OVARIAN_INSUFFICIENCY	-0.2565	0.893789	11	P924	L
WP_PRION_DISEASE_PATHWAY	-0.4191	0.861659	46.9	P605	H
WP_PRION_DISEASE_PATHWAY	0.2314	0.917577	31.2	P605	L
WP_PRION_DISEASE_PATHWAY	-0.0416	0.982462	40.6	P905	H
WP_PRION_DISEASE_PATHWAY	3.4092	0.00579015	40.6	P905	L
WP_PRION_DISEASE_PATHWAY	0.4188	0.886396	53.1	P915	H
WP_PRION_DISEASE_PATHWAY	-3.1636	0.0510523	43.8	P924	H
WP_PROLACTIN_SIGNALING_PATHWAY	3.662	0.0281655	58.1	P605	H
WP_PROLACTIN_SIGNALING_PATHWAY	5.5807	0.00607843	43.2	P605	L
WP_PROLACTIN_SIGNALING_PATHWAY	-2.8774	0.0788047	56.8	P905	H
WP_PROLACTIN_SIGNALING_PATHWAY	5.4274	0.00317172	44.6	P905	L
WP_PROLACTIN_SIGNALING_PATHWAY	-1.0547	0.642238	56.8	P915	H
WP_PROLACTIN_SIGNALING_PATHWAY	5.1079	0.00370492	31.1	P915	L
WP_PROLACTIN_SIGNALING_PATHWAY	-0.7215	0.717127	54.1	P924	H
WP_PROLACTIN_SIGNALING_PATHWAY	5.0724	0.004875	28.4	P924	L
WP_RAC1_PAK1_P38_MMP2_PATHWAY	6.9811	0.00953191	50	P605	H
WP_RAC1_PAK1_P38_MMP2_PATHWAY	4.2024	0.00607843	33.8	P605	L
WP_RAC1_PAK1_P38_MMP2_PATHWAY	3.0867	0.0523564	48.5	P905	H
WP_RAC1_PAK1_P38_MMP2_PATHWAY	4.6419	0.00317172	36.8	P905	L
WP_RAC1_PAK1_P38_MMP2_PATHWAY	1.568	0.43207	50	P915	H
WP_RAC1_PAK1_P38_MMP2_PATHWAY	4.8545	0.00370492	23.5	P915	L
WP_RAC1_PAK1_P38_MMP2_PATHWAY	3.0603	0.0509165	45.6	P924	H
WP_RAC1_PAK1_P38_MMP2_PATHWAY	4.2286	0.004875	25	P924	L
WP_RANKL_RANK_SIGNALING_PATHWAY	1.5043	0.481596	72	P605	H
WP_RANKL_RANK_SIGNALING_PATHWAY	2.3421	0.155627	48	P605	L
WP_RANKL_RANK_SIGNALING_PATHWAY	2.5793	0.115468	72	P905	H
WP_RANKL_RANK_SIGNALING_PATHWAY	2.6436	0.0574119	48	P905	L
WP_RANKL_RANK_SIGNALING_PATHWAY	1.8316	0.366784	62	P915	H
WP_RANKL_RANK_SIGNALING_PATHWAY	3.1627	0.0115233	30	P915	L
WP_RANKL_RANK_SIGNALING_PATHWAY	2.3789	0.153614	60	P924	H
WP_RANKL_RANK_SIGNALING_PATHWAY	2.3456	0.122642	28	P924	L
WP_RAS_SIGNALING	-4.0851	0.00953191	33.7	P605	H
WP_RAS_SIGNALING	5.8666	0.00607843	22.3	P605	L
WP_RAS_SIGNALING	-5.0765	0.00792857	37	P905	H
WP_RAS_SIGNALING	6.0445	0.00317172	21.2	P905	L
WP_RAS_SIGNALING	-5.9957	0.010186	34.2	P915	H
WP_RAS_SIGNALING	4.5681	0.00370492	14.7	P915	L
WP_RAS_SIGNALING	-7.8603	0.00787037	32.6	P924	H
WP_RAS_SIGNALING	5.3331	0.004875	13	P924	L
WP_REGULATION_OF_ACTIN_CYTOSKELETON	-3.1544	0.0281655	42	P605	H
WP_REGULATION_OF_ACTIN_CYTOSKELETON	5.0902	0.00607843	26	P605	L
WP_REGULATION_OF_ACTIN_CYTOSKELETON	-3.1029	0.0557549	42.7	P905	H
WP_REGULATION_OF_ACTIN_CYTOSKELETON	7.547	0.00317172	24.7	P905	L
WP_REGULATION_OF_ACTIN_CYTOSKELETON	-2.3612	0.231501	43.3	P915	H
WP_REGULATION_OF_ACTIN_CYTOSKELETON	5.5742	0.00370492	18.7	P915	L
WP_REGULATION_OF_ACTIN_CYTOSKELETON	-7.3229	0.00787037	43.3	P924	H
WP_REGULATION_OF_ACTIN_CYTOSKELETON	5.0068	0.004875	18.7	P924	L
WP_REGULATION_OF_SISTER_CHROMATID_SEPARATION_AT_THE_METAPHASE_ANAPHASE_TRANSITION	-3.541	0.0387901	85.7	P605	H
WP_REGULATION_OF_SISTER_CHROMATID_SEPARATION_AT_THE_METAPHASE_ANAPHASE_TRANSITION	0.3867	0.864205	85.7	P905	H
WP_REGULATION_OF_SISTER_CHROMATID_SEPARATION_AT_THE_METAPHASE_ANAPHASE_TRANSITION	-1.7201	0.398984	85.7	P915	H
WP_REGULATION_OF_SISTER_CHROMATID_SEPARATION_AT_THE_METAPHASE_ANAPHASE_TRANSITION	-0.3711	0.850467	85.7	P924	H
WP_REGULATORY_CIRCUITS_OF_THE_STAT3_SIGNALING_PATHWAY	4.6584	0.00953191	33.3	P605	H
WP_REGULATORY_CIRCUITS_OF_THE_STAT3_SIGNALING_PATHWAY	2.9307	0.0462054	25.6	P605	L
WP_REGULATORY_CIRCUITS_OF_THE_STAT3_SIGNALING_PATHWAY	4.0439	0.0126846	32.1	P905	H
WP_REGULATORY_CIRCUITS_OF_THE_STAT3_SIGNALING_PATHWAY	5.1265	0.00317172	23.1	P905	L
WP_REGULATORY_CIRCUITS_OF_THE_STAT3_SIGNALING_PATHWAY	4.4115	0.014959	33.3	P915	H
WP_REGULATORY_CIRCUITS_OF_THE_STAT3_SIGNALING_PATHWAY	3.9197	0.00639647	17.9	P915	L
WP_REGULATORY_CIRCUITS_OF_THE_STAT3_SIGNALING_PATHWAY	0.4326	0.807018	30.8	P924	H
WP_REGULATORY_CIRCUITS_OF_THE_STAT3_SIGNALING_PATHWAY	4.4032	0.004875	19.2	P924	L
WP_RETINOBLASTOMA_GENE_IN_CANCER	0.6448	0.755523	62.9	P605	H
WP_RETINOBLASTOMA_GENE_IN_CANCER	-2.292	0.150467	48.3	P605	L
WP_RETINOBLASTOMA_GENE_IN_CANCER	0.3331	0.864822	64	P905	H
WP_RETINOBLASTOMA_GENE_IN_CANCER	1.3363	0.366335	46.1	P905	L
WP_RETINOBLASTOMA_GENE_IN_CANCER	5.0418	0.010186	65.2	P915	H
WP_RETINOBLASTOMA_GENE_IN_CANCER	0.351	0.829925	28.1	P915	L
WP_RETINOBLASTOMA_GENE_IN_CANCER	4.9485	0.00787037	65.2	P924	H
WP_RETINOBLASTOMA_GENE_IN_CANCER	0.3832	0.821406	31.5	P924	L
WP_RETT_SYNDROME_CAUSING_GENES	5.248	0.00953191	41.7	P605	H
WP_RETT_SYNDROME_CAUSING_GENES	0.9143	0.601024	31.2	P605	L
WP_RETT_SYNDROME_CAUSING_GENES	2.7029	0.113471	37.5	P905	H
WP_RETT_SYNDROME_CAUSING_GENES	-1.9482	0.171411	27.1	P905	L
WP_RETT_SYNDROME_CAUSING_GENES	0.371	0.892367	47.9	P915	H
WP_RETT_SYNDROME_CAUSING_GENES	-1.4492	0.310642	25	P915	L
WP_RETT_SYNDROME_CAUSING_GENES	2.4943	0.133074	47.9	P924	H
WP_RETT_SYNDROME_CAUSING_GENES	-0.6908	0.668114	25	P924	L
WP_ROLE_OF_HYPOXIA_ANGIOGENESIS_AND_FGF_PATHWAY_IN_OA_CHONDROCYTE_HYPERTROPHY	1.7631	0.354831	38	P605	H
WP_ROLE_OF_HYPOXIA_ANGIOGENESIS_AND_FGF_PATHWAY_IN_OA_CHONDROCYTE_HYPERTROPHY	1.4939	0.372892	22	P605	L
WP_ROLE_OF_HYPOXIA_ANGIOGENESIS_AND_FGF_PATHWAY_IN_OA_CHONDROCYTE_HYPERTROPHY	1.2941	0.489182	38	P905	H
WP_ROLE_OF_HYPOXIA_ANGIOGENESIS_AND_FGF_PATHWAY_IN_OA_CHONDROCYTE_HYPERTROPHY	5.6911	0.00317172	28	P905	L
WP_ROLE_OF_HYPOXIA_ANGIOGENESIS_AND_FGF_PATHWAY_IN_OA_CHONDROCYTE_HYPERTROPHY	-0.1282	0.96273	30	P915	H
WP_ROLE_OF_HYPOXIA_ANGIOGENESIS_AND_FGF_PATHWAY_IN_OA_CHONDROCYTE_HYPERTROPHY	3.989	0.00370492	20	P915	L
WP_ROLE_OF_HYPOXIA_ANGIOGENESIS_AND_FGF_PATHWAY_IN_OA_CHONDROCYTE_HYPERTROPHY	1.018	0.564409	36	P924	H
WP_ROLE_OF_HYPOXIA_ANGIOGENESIS_AND_FGF_PATHWAY_IN_OA_CHONDROCYTE_HYPERTROPHY	4.7109	0.004875	20	P924	L
WP_SARS_COV_2_INNATE_IMMUNITY_EVASION_AND_CELL_SPECIFIC_IMMUNE_RESPONSE	0.9504	0.668954	28.8	P605	H
WP_SARS_COV_2_INNATE_IMMUNITY_EVASION_AND_CELL_SPECIFIC_IMMUNE_RESPONSE	2.2796	0.151445	22.7	P605	L
WP_SARS_COV_2_INNATE_IMMUNITY_EVASION_AND_CELL_SPECIFIC_IMMUNE_RESPONSE	3.8434	0.0126846	28.8	P905	H
WP_SARS_COV_2_INNATE_IMMUNITY_EVASION_AND_CELL_SPECIFIC_IMMUNE_RESPONSE	2.673	0.0508777	21.2	P905	L
WP_SARS_COV_2_INNATE_IMMUNITY_EVASION_AND_CELL_SPECIFIC_IMMUNE_RESPONSE	2.8137	0.110432	25.8	P915	H
WP_SARS_COV_2_INNATE_IMMUNITY_EVASION_AND_CELL_SPECIFIC_IMMUNE_RESPONSE	2.3305	0.100542	18.2	P915	L
WP_SARS_COV_2_INNATE_IMMUNITY_EVASION_AND_CELL_SPECIFIC_IMMUNE_RESPONSE	-0.6206	0.744288	22.7	P924	H
WP_SARS_COV_2_INNATE_IMMUNITY_EVASION_AND_CELL_SPECIFIC_IMMUNE_RESPONSE	1.9636	0.187353	15.2	P924	L
WP_SEROTONIN_HTR1_GROUP_AND_FOS_PATHWAY	0.1488	0.938153	43.2	P605	H
WP_SEROTONIN_HTR1_GROUP_AND_FOS_PATHWAY	0.7376	0.71041	35.1	P605	L
WP_SEROTONIN_HTR1_GROUP_AND_FOS_PATHWAY	0.5656	0.769231	43.2	P905	H
WP_SEROTONIN_HTR1_GROUP_AND_FOS_PATHWAY	2.4802	0.0727054	35.1	P905	L
WP_SEROTONIN_HTR1_GROUP_AND_FOS_PATHWAY	0.0838	0.980068	40.5	P915	H
WP_SEROTONIN_HTR1_GROUP_AND_FOS_PATHWAY	-3.9365	0.00787037	40.5	P924	H
WP_SEROTONIN_HTR1_GROUP_AND_FOS_PATHWAY	1.8594	0.216329	29.7	P924	L
WP_SEROTONIN_RECEPTOR_4_6_7_AND_NR3C_SIGNALING	1.8009	0.335764	63.2	P605	H
WP_SEROTONIN_RECEPTOR_4_6_7_AND_NR3C_SIGNALING	0.711	0.740411	57.9	P905	H
WP_SEROTONIN_RECEPTOR_4_6_7_AND_NR3C_SIGNALING	1.4718	0.466691	57.9	P915	H
WP_SEROTONIN_RECEPTOR_4_6_7_AND_NR3C_SIGNALING	-3.6425	0.00787037	52.6	P924	H
WP_SILDENAFIL_TREATMENT	-3.7236	0.014959	43.5	P915	H
WP_SILDENAFIL_TREATMENT	-4.5822	0.00787037	43.5	P924	H
WP_SMITH_MAGENIS_AND_POTOCKI_LUPSKI_SYNDROME_COPY_NUMBER_VARIATION	1.476	0.482277	42.8	P605	H
WP_SMITH_MAGENIS_AND_POTOCKI_LUPSKI_SYNDROME_COPY_NUMBER_VARIATION	-1.5625	0.372698	23.3	P605	L
WP_SMITH_MAGENIS_AND_POTOCKI_LUPSKI_SYNDROME_COPY_NUMBER_VARIATION	-2.0005	0.224426	41.5	P905	H
WP_SMITH_MAGENIS_AND_POTOCKI_LUPSKI_SYNDROME_COPY_NUMBER_VARIATION	3.8192	0.0106875	25.8	P905	L
WP_SMITH_MAGENIS_AND_POTOCKI_LUPSKI_SYNDROME_COPY_NUMBER_VARIATION	0.2306	0.915673	40.3	P915	H
WP_SMITH_MAGENIS_AND_POTOCKI_LUPSKI_SYNDROME_COPY_NUMBER_VARIATION	1.5067	0.309544	15.7	P915	L
WP_SMITH_MAGENIS_AND_POTOCKI_LUPSKI_SYNDROME_COPY_NUMBER_VARIATION	1.1194	0.54097	40.3	P924	H
WP_SMITH_MAGENIS_AND_POTOCKI_LUPSKI_SYNDROME_COPY_NUMBER_VARIATION	3.4946	0.015907	15.1	P924	L
WP_SPINAL_CORD_INJURY	-1.1894	0.597015	18.1	P605	H
WP_SPINAL_CORD_INJURY	3.4596	0.0323549	8.6	P605	L
WP_SPINAL_CORD_INJURY	1.0094	0.58086	24.1	P905	H
WP_SPINAL_CORD_INJURY	3.2301	0.0107136	8.6	P905	L
WP_SPINAL_CORD_INJURY	1.83	0.366784	24.1	P915	H
WP_SPINAL_CORD_INJURY	-0.9699	0.585715	21.6	P924	H
WP_SPLICING_FACTOR_NOVA_REGULATED_SYNAPTIC_PROTEINS	0.5901	0.822427	40.5	P605	H
WP_SPLICING_FACTOR_NOVA_REGULATED_SYNAPTIC_PROTEINS	1.6546	0.339312	23.8	P605	L
WP_SPLICING_FACTOR_NOVA_REGULATED_SYNAPTIC_PROTEINS	-2.8064	0.113471	47.6	P905	H
WP_SPLICING_FACTOR_NOVA_REGULATED_SYNAPTIC_PROTEINS	-1.1621	0.593767	42.9	P915	H
WP_SPLICING_FACTOR_NOVA_REGULATED_SYNAPTIC_PROTEINS	-4.4481	0.00787037	40.5	P924	H
WP_T_CELL_ACTIVATION_SARS_COV_2	0.35	0.904172	38.6	P605	H
WP_T_CELL_ACTIVATION_SARS_COV_2	2.6193	0.0783337	42	P605	L
WP_T_CELL_ACTIVATION_SARS_COV_2	-0.5138	0.811886	39.8	P905	H
WP_T_CELL_ACTIVATION_SARS_COV_2	6.4288	0.00317172	40.9	P905	L
WP_T_CELL_ACTIVATION_SARS_COV_2	0.4433	0.867188	39.8	P915	H
WP_T_CELL_ACTIVATION_SARS_COV_2	4.2741	0.00639647	35.2	P915	L
WP_T_CELL_ACTIVATION_SARS_COV_2	0.7415	0.708249	36.4	P924	H
WP_T_CELL_ACTIVATION_SARS_COV_2	5.5499	0.004875	35.2	P924	L
WP_T_CELL_ANTIGEN_RECEPTOR_TCR_PATHWAY_DURING_STAPHYLOCOCCUS_AUREUS_INFECTION	0.753	0.732805	40.3	P605	H
WP_T_CELL_ANTIGEN_RECEPTOR_TCR_PATHWAY_DURING_STAPHYLOCOCCUS_AUREUS_INFECTION	2.187	0.153901	45.2	P605	L
WP_T_CELL_ANTIGEN_RECEPTOR_TCR_PATHWAY_DURING_STAPHYLOCOCCUS_AUREUS_INFECTION	1.1965	0.521472	41.9	P905	H
WP_T_CELL_ANTIGEN_RECEPTOR_TCR_PATHWAY_DURING_STAPHYLOCOCCUS_AUREUS_INFECTION	6.3199	0.00317172	45.2	P905	L
WP_T_CELL_ANTIGEN_RECEPTOR_TCR_PATHWAY_DURING_STAPHYLOCOCCUS_AUREUS_INFECTION	-0.1025	0.980068	41.9	P915	H
WP_T_CELL_ANTIGEN_RECEPTOR_TCR_PATHWAY_DURING_STAPHYLOCOCCUS_AUREUS_INFECTION	3.4363	0.0247498	37.1	P915	L
WP_T_CELL_ANTIGEN_RECEPTOR_TCR_PATHWAY_DURING_STAPHYLOCOCCUS_AUREUS_INFECTION	-0.6192	0.732285	40.3	P924	H
WP_T_CELL_ANTIGEN_RECEPTOR_TCR_PATHWAY_DURING_STAPHYLOCOCCUS_AUREUS_INFECTION	5.2117	0.004875	38.7	P924	L
WP_T_CELL_RECEPTOR_AND_CO_STIMULATORY_SIGNALING	-2.1418	0.215904	42.9	P605	H
WP_T_CELL_RECEPTOR_AND_CO_STIMULATORY_SIGNALING	0.6449	0.73773	46.4	P605	L
WP_T_CELL_RECEPTOR_AND_CO_STIMULATORY_SIGNALING	0.6002	0.794136	35.7	P905	H
WP_T_CELL_RECEPTOR_AND_CO_STIMULATORY_SIGNALING	3.2256	0.0353952	42.9	P905	L
WP_T_CELL_RECEPTOR_AND_CO_STIMULATORY_SIGNALING	-1.6168	0.449291	35.7	P915	H
WP_T_CELL_RECEPTOR_AND_CO_STIMULATORY_SIGNALING	2.5979	0.0401373	35.7	P915	L
WP_T_CELL_RECEPTOR_AND_CO_STIMULATORY_SIGNALING	0.6414	0.744288	35.7	P924	H
WP_T_CELL_RECEPTOR_SIGNALING_PATHWAY	-1.0181	0.656204	56	P605	H
WP_T_CELL_RECEPTOR_SIGNALING_PATHWAY	4.586	0.00607843	58.7	P605	L
WP_T_CELL_RECEPTOR_SIGNALING_PATHWAY	1.336	0.44717	54.7	P905	H
WP_T_CELL_RECEPTOR_SIGNALING_PATHWAY	7.489	0.00317172	58.7	P905	L
WP_T_CELL_RECEPTOR_SIGNALING_PATHWAY	2.1709	0.252971	56	P915	H
WP_T_CELL_RECEPTOR_SIGNALING_PATHWAY	4.3862	0.00370492	50.7	P915	L
WP_T_CELL_RECEPTOR_SIGNALING_PATHWAY	-0.0604	0.974808	49.3	P924	H
WP_T_CELL_RECEPTOR_SIGNALING_PATHWAY	6.5249	0.004875	49.3	P924	L
WP_TAR_SYNDROME	-3.236	0.0866538	39.7	P605	H
WP_TAR_SYNDROME	1.8358	0.252234	22.2	P605	L
WP_TAR_SYNDROME	-0.9661	0.610019	33.3	P905	H
WP_TAR_SYNDROME	4.3957	0.00317172	23.8	P905	L
WP_TAR_SYNDROME	-0.6485	0.782079	36.5	P915	H
WP_TAR_SYNDROME	3.0282	0.0401373	19	P915	L
WP_TAR_SYNDROME	0.6544	0.720373	36.5	P924	H
WP_TAR_SYNDROME	1.9523	0.220844	19	P924	L
WP_TARGET_OF_RAPAMYCIN_SIGNALING	1.4857	0.480486	58.3	P605	H
WP_TARGET_OF_RAPAMYCIN_SIGNALING	3.362	0.040145	38.9	P605	L
WP_TARGET_OF_RAPAMYCIN_SIGNALING	-3.4871	0.0221967	63.9	P905	H
WP_TARGET_OF_RAPAMYCIN_SIGNALING	2.6686	0.0511752	38.9	P905	L
WP_TARGET_OF_RAPAMYCIN_SIGNALING	0.3082	0.904263	55.6	P915	H
WP_TARGET_OF_RAPAMYCIN_SIGNALING	1.8207	0.221384	27.8	P915	L
WP_TARGET_OF_RAPAMYCIN_SIGNALING	3.2832	0.0436457	63.9	P924	H
WP_TH17_CELL_DIFFERENTIATION_PATHWAY	0.5722	0.803995	30.4	P605	H
WP_TH17_CELL_DIFFERENTIATION_PATHWAY	2.3721	0.12	34.8	P605	L
WP_TH17_CELL_DIFFERENTIATION_PATHWAY	2.5686	0.115468	31.9	P905	H
WP_TH17_CELL_DIFFERENTIATION_PATHWAY	5.2473	0.00317172	33.3	P905	L
WP_TH17_CELL_DIFFERENTIATION_PATHWAY	2.0879	0.294095	33.3	P915	H
WP_TH17_CELL_DIFFERENTIATION_PATHWAY	4.5994	0.00639647	30.4	P915	L
WP_TH17_CELL_DIFFERENTIATION_PATHWAY	1.5854	0.353911	30.4	P924	H
WP_TH17_CELL_DIFFERENTIATION_PATHWAY	4.5928	0.004875	29	P924	L
WP_THERMOGENESIS	5.541	0.00953191	41.7	P605	H
WP_THERMOGENESIS	4.7076	0.00607843	28.7	P605	L
WP_THERMOGENESIS	-0.4256	0.854359	39.8	P905	H
WP_THERMOGENESIS	3.268	0.0337716	25.9	P905	L
WP_THERMOGENESIS	1.5141	0.462165	41.7	P915	H
WP_THERMOGENESIS	1.0261	0.511441	18.5	P915	L
WP_THERMOGENESIS	4.969	0.00787037	39.8	P924	H
WP_THERMOGENESIS	-1.0561	0.475529	19.4	P924	L
WP_THYMIC_STROMAL_LYMPHOPOIETIN_TSLP_SIGNALING_PATHWAY	3.2413	0.0676107	60	P605	H
WP_THYMIC_STROMAL_LYMPHOPOIETIN_TSLP_SIGNALING_PATHWAY	3.2775	0.040145	50	P605	L
WP_THYMIC_STROMAL_LYMPHOPOIETIN_TSLP_SIGNALING_PATHWAY	-0.7209	0.697815	65	P905	H
WP_THYMIC_STROMAL_LYMPHOPOIETIN_TSLP_SIGNALING_PATHWAY	5.5202	0.00317172	52.5	P905	L
WP_THYMIC_STROMAL_LYMPHOPOIETIN_TSLP_SIGNALING_PATHWAY	0.6185	0.815583	60	P915	H
WP_THYMIC_STROMAL_LYMPHOPOIETIN_TSLP_SIGNALING_PATHWAY	4.7917	0.00370492	40	P915	L
WP_THYMIC_STROMAL_LYMPHOPOIETIN_TSLP_SIGNALING_PATHWAY	0.5583	0.768376	52.5	P924	H
WP_THYMIC_STROMAL_LYMPHOPOIETIN_TSLP_SIGNALING_PATHWAY	4.3584	0.004875	42.5	P924	L
WP_THYROID_HORMONES_PRODUCTION_AND_PERIPHERAL_DOWNSTREAM_SIGNALING_EFFECTS	2.6567	0.123094	39.8	P605	H
WP_THYROID_HORMONES_PRODUCTION_AND_PERIPHERAL_DOWNSTREAM_SIGNALING_EFFECTS	3.7155	0.0100829	25.8	P605	L
WP_THYROID_HORMONES_PRODUCTION_AND_PERIPHERAL_DOWNSTREAM_SIGNALING_EFFECTS	-0.3621	0.889752	39.8	P905	H
WP_THYROID_HORMONES_PRODUCTION_AND_PERIPHERAL_DOWNSTREAM_SIGNALING_EFFECTS	2.6934	0.063191	26.9	P905	L
WP_THYROID_HORMONES_PRODUCTION_AND_PERIPHERAL_DOWNSTREAM_SIGNALING_EFFECTS	0.5863	0.80485	38.7	P915	H
WP_THYROID_HORMONES_PRODUCTION_AND_PERIPHERAL_DOWNSTREAM_SIGNALING_EFFECTS	1.3024	0.393807	18.3	P915	L
WP_THYROID_HORMONES_PRODUCTION_AND_PERIPHERAL_DOWNSTREAM_SIGNALING_EFFECTS	1.3332	0.468667	37.6	P924	H
WP_THYROID_HORMONES_PRODUCTION_AND_PERIPHERAL_DOWNSTREAM_SIGNALING_EFFECTS	-1.1889	0.430081	18.3	P924	L
WP_THYROID_STIMULATING_HORMONE_TSH_SIGNALING_PATHWAY	-1.5039	0.476732	46.6	P605	H
WP_THYROID_STIMULATING_HORMONE_TSH_SIGNALING_PATHWAY	1.2138	0.483583	32.8	P605	L
WP_THYROID_STIMULATING_HORMONE_TSH_SIGNALING_PATHWAY	-3.9331	0.0126846	48.3	P905	H
WP_THYROID_STIMULATING_HORMONE_TSH_SIGNALING_PATHWAY	1.6674	0.258145	31	P905	L
WP_THYROID_STIMULATING_HORMONE_TSH_SIGNALING_PATHWAY	-0.6941	0.782079	51.7	P915	H
WP_THYROID_STIMULATING_HORMONE_TSH_SIGNALING_PATHWAY	0.3603	0.821338	22.4	P915	L
WP_THYROID_STIMULATING_HORMONE_TSH_SIGNALING_PATHWAY	-2.3766	0.144445	50	P924	H
WP_THYROID_STIMULATING_HORMONE_TSH_SIGNALING_PATHWAY	2.8935	0.0657758	24.1	P924	L
WP_TNF_ALPHA_SIGNALING_PATHWAY	1.3701	0.539803	46.1	P605	H
WP_TNF_ALPHA_SIGNALING_PATHWAY	3.36	0.0183004	30.3	P605	L
WP_TNF_ALPHA_SIGNALING_PATHWAY	2.929	0.100836	47.2	P905	H
WP_TNF_ALPHA_SIGNALING_PATHWAY	3.3561	0.0283872	34.8	P905	L
WP_TNF_ALPHA_SIGNALING_PATHWAY	2.6298	0.170855	44.9	P915	H
WP_TNF_ALPHA_SIGNALING_PATHWAY	2.2245	0.12397	22.5	P915	L
WP_TNF_ALPHA_SIGNALING_PATHWAY	-2.3443	0.154572	42.7	P924	H
WP_TNF_ALPHA_SIGNALING_PATHWAY	2.2424	0.147215	22.5	P924	L
WP_TNF_RELATED_WEAK_INDUCER_OF_APOPTOSIS_TWEAK_SIGNALING_PATHWAY	1.3514	0.523439	55.3	P605	H
WP_TNF_RELATED_WEAK_INDUCER_OF_APOPTOSIS_TWEAK_SIGNALING_PATHWAY	-0.1908	0.935614	39.5	P605	L
WP_TNF_RELATED_WEAK_INDUCER_OF_APOPTOSIS_TWEAK_SIGNALING_PATHWAY	3.6749	0.0300528	55.3	P905	H
WP_TNF_RELATED_WEAK_INDUCER_OF_APOPTOSIS_TWEAK_SIGNALING_PATHWAY	2.5011	0.0735019	42.1	P905	L
WP_TNF_RELATED_WEAK_INDUCER_OF_APOPTOSIS_TWEAK_SIGNALING_PATHWAY	2.1043	0.258759	50	P915	H
WP_TNF_RELATED_WEAK_INDUCER_OF_APOPTOSIS_TWEAK_SIGNALING_PATHWAY	2.917	0.0467188	31.6	P915	L
WP_TNF_RELATED_WEAK_INDUCER_OF_APOPTOSIS_TWEAK_SIGNALING_PATHWAY	-0.1258	0.934471	47.4	P924	H
WP_TNF_RELATED_WEAK_INDUCER_OF_APOPTOSIS_TWEAK_SIGNALING_PATHWAY	3.1611	0.0335564	28.9	P924	L
WP_TOLL_LIKE_RECEPTOR_SIGNALING_PATHWAY	3.7906	0.0156885	35	P605	H
WP_TOLL_LIKE_RECEPTOR_SIGNALING_PATHWAY	1.2818	0.442963	19.4	P605	L
WP_TOLL_LIKE_RECEPTOR_SIGNALING_PATHWAY	5.4724	0.00792857	36.9	P905	H
WP_TOLL_LIKE_RECEPTOR_SIGNALING_PATHWAY	3.8232	0.00585297	21.4	P905	L
WP_TOLL_LIKE_RECEPTOR_SIGNALING_PATHWAY	5.1681	0.010186	31.1	P915	H
WP_TOLL_LIKE_RECEPTOR_SIGNALING_PATHWAY	3.4436	0.016674	12.6	P915	L
WP_TOLL_LIKE_RECEPTOR_SIGNALING_PATHWAY	-0.423	0.819838	28.2	P924	H
WP_TOLL_LIKE_RECEPTOR_SIGNALING_PATHWAY	3.1846	0.0390884	12.6	P924	L
WP_TRANS_SULFURATION_ONE_CARBON_METABOLISM_AND_RELATED_PATHWAYS	-2.372	0.195351	26.9	P605	H
WP_TRANS_SULFURATION_ONE_CARBON_METABOLISM_AND_RELATED_PATHWAYS	-4.1694	0.00792857	31.3	P905	H
WP_TRANS_SULFURATION_ONE_CARBON_METABOLISM_AND_RELATED_PATHWAYS	0.0855	0.980068	31.3	P915	H
WP_TRANS_SULFURATION_ONE_CARBON_METABOLISM_AND_RELATED_PATHWAYS	0.7137	0.714954	26.9	P924	H
WP_TRANSLATION_FACTORS	7.1371	0.00953191	68	P605	H
WP_TRANSLATION_FACTORS	1.7575	0.290356	52	P605	L
WP_TRANSLATION_FACTORS	5.9353	0.00792857	66	P905	H
WP_TRANSLATION_FACTORS	1.9855	0.143488	50	P905	L
WP_TRANSLATION_FACTORS	4.1956	0.010186	68	P915	H
WP_TRANSLATION_FACTORS	0.3206	0.848121	32	P915	L
WP_TRANSLATION_FACTORS	1.3712	0.449267	70	P924	H
WP_TRANSLATION_FACTORS	-2.0709	0.176943	42	P924	L
WP_TRANSLATION_INHIBITORS_IN_CHRONICALLY_ACTIVATED_PDGFRA_CELLS	7.3389	0.00953191	60.9	P605	H
WP_TRANSLATION_INHIBITORS_IN_CHRONICALLY_ACTIVATED_PDGFRA_CELLS	5.467	0.00607843	43.5	P605	L
WP_TRANSLATION_INHIBITORS_IN_CHRONICALLY_ACTIVATED_PDGFRA_CELLS	0.2312	0.916963	60.9	P905	H
WP_TRANSLATION_INHIBITORS_IN_CHRONICALLY_ACTIVATED_PDGFRA_CELLS	4.3364	0.00317172	45.7	P905	L
WP_TRANSLATION_INHIBITORS_IN_CHRONICALLY_ACTIVATED_PDGFRA_CELLS	3.4393	0.0264925	60.9	P915	H
WP_TRANSLATION_INHIBITORS_IN_CHRONICALLY_ACTIVATED_PDGFRA_CELLS	3.0557	0.00639647	30.4	P915	L
[truncated: 67 more rows]

## Sheet: PTM-SEA
Signature.ID	Percent.Overlap	adj.p.val	Overlap	Score	TCL	Channel	kinase	gene
KINASE-iKiP_ACVR1.ALK2	6.4	0.544105	O75533;S322-p;u|P67809;S174-p;u|O15173;T211-p;u|O60841;S113-p;u|P07437;T55-p;u|P08670;S299-p;u|P68371;T55-p;u|P07900;S263-p;u|Q6PCE3;S175-p;u|P14618;S346-p;u	1.0632	P905	H	iKiP_ACVR1.ALK2	ACVR1
KINASE-iKiP_ACVR1.ALK2	6.4	0.0256065	Q6PCE3;S175-p;u|O15173;T211-p;u|P14618;S346-p;u|P07437;T55-p;u|O60841;S113-p;u|Q8NE71;S595-p;u|P07900;S263-p;u|P08670;S299-p;u|P68371;T55-p;u|P67809;S174-p;u	-3.1405	P924	H	iKiP_ACVR1.ALK2	ACVR1
KINASE-iKiP_AKT2	13.9	0.916189	Q9Y580;S136-p;u|Q9H1B7;S657-p;u|P31751;S126-p;u|Q96PK6;S520-p;u|Q9P260;S180-p;u|P34932;S76-p;u|O14579;S99-p;u|P08238;S452-p;u|P21731;S331-p;u|P17655;T464-p;u	-0.2144	P605	H	iKiP_AKT2	AKT2
KINASE-iKiP_AKT2	20.8	0.256947	Q9Y580;S136-p;u|P48634;S456-p;u|Q8TD19;T333-p;u|P11586;S490-p;u|Q9P260;S180-p;u|P08238;S452-p;u|Q5SW79;S881-p;u|Q7Z5L9;S455-p;u|Q16204;S351-p;u|O14579;S99-p;u|P34932;S76-p;u|P31751;S126-p;u|P21731;S331-p;u|P17655;T464-p;u|Q9H1B7;S657-p;u	1.8419	P905	H	iKiP_AKT2	AKT2
KINASE-iKiP_AKT2	16.7	0.00623077	P48634;S456-p;u|Q5SW79;S881-p;u|O14579;S99-p;u|Q8TD19;T333-p;u|P11586;S490-p;u|Q16204;S351-p;u|P17655;T464-p;u|P34932;S76-p;u|P08238;S452-p;u|P21731;S331-p;u|P31751;S126-p;u|Q9P260;S180-p;u	-4.1261	P915	H	iKiP_AKT2	AKT2
KINASE-iKiP_AKT2	15.3	0.780093	Q9Y580;S136-p;u|P48634;S456-p;u|Q9P260;S180-p;u|P0CAP2;S179-p;u|P34932;S76-p;u|P17655;T464-p;u|O14579;S99-p;u|Q9H1B7;S657-p;u|Q5SW79;S881-p;u|P21731;S331-p;u|P31751;S126-p;u	-0.5877	P924	H	iKiP_AKT2	AKT2
KINASE-iKiP_AURKA	15.9	0.507125	Q9UPU5;S1360-p;u|Q9C0C2;S936-p;u|P19174;S1233-p;u|Q9BTC0;S1456-p;u|P55010;S10-p;u|Q7Z5L9;S457-p;u|P18615;S131-p;u|O75533;S322-p;u|O00571;S594-p;u|P07384;S474-p;u|O94903;S244-p;u|O14579;S99-p;u|Q9BTE3;S193-p;u|Q02818;S369-p;u|Q9UHX1;S206-p;u|P08195;S134-p;u|P09972;S45-p;u|P84103;S5-p;u	1.2801	P605	H	iKiP_AURKA	AURKA
KINASE-iKiP_AURKA	19.5	0.00411392	O15372;S290-p;u|Q9C0C2;S936-p;u|P18615;S131-p;u|P98179;S147-p;u|P19174;S1233-p;u|O00571;S594-p;u|P55010;S10-p;u|P11586;S490-p;u|O75533;S322-p;u|Q9BTC0;S1456-p;u|P09972;S45-p;u|Q7Z5L9;S455-p;u|P30041;S186-p;u|Q14566;S271-p;u|Q9UHX1;S206-p;u|Q96IF1;T265-p;u|O14579;S99-p;u|O94903;S244-p;u|Q02818;S369-p;u|P14618;S346-p;u|P08195;S134-p;u|Q7Z5L9;S457-p;u	4.3158	P905	H	iKiP_AURKA	AURKA
KINASE-iKiP_AURKA	14.2	0.0255359	O15372;S290-p;u|P18615;S131-p;u|Q14566;S271-p;u|P55010;S10-p;u|O75533;S322-p;u|Q9BTC0;S1456-p;u|O94903;S244-p;u|Q9C0C2;S936-p;u|P19174;S1233-p;u|O14579;S99-p;u|P30041;S186-p;u|Q7KZF4;S150-p;u|Q9UHX1;S206-p;u|Q7Z5L9;S457-p;u|P11586;S490-p;u|P08195;S134-p;u	3.7726	P915	H	iKiP_AURKA	AURKA
KINASE-iKiP_AURKA	15.9	0.00751163	P19174;S1233-p;u|P18615;S131-p;u|P30041;S186-p;u|O00571;S594-p;u|Q9BTC0;S1456-p;u|Q9C0C2;S936-p;u|O94903;S244-p;u|O15372;S290-p;u|P55010;S10-p;u|P09972;S45-p;u|Q7Z5L9;S457-p;u|Q14566;S271-p;u|P98179;S147-p;u|P14618;S346-p;u|Q9UHX1;S206-p;u|Q7KZF4;S150-p;u|O14579;S99-p;u|P08195;S134-p;u	4.2138	P924	H	iKiP_AURKA	AURKA
KINASE-iKiP_AURKB	15.6	0.73241	Q9C0C2;S936-p;u|P46459;S207-p;u|Q9H1B7;S657-p;u|P16949;S16-p;u|P34932;S647-p;u|Q7L2J0;S101-p;u|Q7Z5L9;S457-p;u|Q07866;S524-p;u|O00571;S594-p;u|P07384;S474-p;u|P15880;S281-p;u|Q96GD4;T16-p;u|Q01813;S386-p;u|Q9BTE3;S193-p;u|Q02818;S369-p;u|P46013;S648-p;u|Q96GD4;T35-p;u|P26373;S106-p;u|Q9P206;T162-p;u|P84103;S5-p;u	0.7055	P605	H	iKiP_AURKB	AURKB
KINASE-iKiP_AURKB	19.5	0.0198728	O15372;S290-p;u|P16949;S16-p;u|Q9C0C2;S936-p;u|P15880;S281-p;u|P98179;S147-p;u|P46459;S207-p;u|O76003;S117-p;u|Q96GD4;T64-p;u|O00571;S594-p;u|Q7L2J0;S101-p;u|P34932;S647-p;u|Q07866;S524-p;u|P26373;S106-p;u|Q7Z5L9;S455-p;u|A0MZ66;S467-p;u|Q14566;S271-p;u|Q01813;S386-p;u|Q02818;S369-p;u|P15880;T285-p;u|Q96GD4;T35-p;u|P14618;S346-p;u|Q9P206;T162-p;u|Q7Z5L9;S457-p;u|Q9H1B7;S657-p;u|P46013;S648-p;u	3.4374	P905	H	iKiP_AURKB	AURKB
KINASE-iKiP_AURKB	15.6	0.00623077	P46459;S207-p;u|P15880;S281-p;u|O15372;S290-p;u|Q14566;S271-p;u|P26373;S106-p;u|P16949;S16-p;u|P15056;S446-p;u|A0MZ66;S467-p;u|Q13442;S176-p;u|Q7L2J0;S101-p;u|P14866;S544-p;u|Q9C0C2;S936-p;u|Q96GD4;T35-p;u|P46013;S648-p;u|P34932;S647-p;u|Q7KZF4;S150-p;u|Q9P206;S161-p;u|Q9P206;T162-p;u|Q01813;S386-p;u|Q7Z5L9;S457-p;u	5.2369	P915	H	iKiP_AURKB	AURKB
KINASE-iKiP_AURKB	19.5	0.00751163	Q7L2J0;S101-p;u|P46013;S648-p;u|Q13442;S176-p;u|O00571;S594-p;u|Q9C0C2;S936-p;u|P15880;S281-p;u|P16949;S16-p;u|Q96GD4;T35-p;u|O15372;S290-p;u|P15880;T285-p;u|P46459;S207-p;u|Q9NR19;S28-p;u|O76003;S117-p;u|Q7Z5L9;S457-p;u|Q14566;S271-p;u|Q9UKX7;S52-p;u|P98179;S147-p;u|Q01813;S386-p;u|P15056;S446-p;u|P14618;S346-p;u|Q7KZF4;S150-p;u|A0MZ66;S467-p;u|Q9P206;T162-p;u|Q9H1B7;S657-p;u|P34932;S647-p;u	4.3186	P924	H	iKiP_AURKB	AURKB
KINASE-iKiP_CAMK2D	8.3	0.0782372	Q15121;S116-p;u|P19338;S580-p;u|O00273;S28-p;u|Q15545;S171-p;u|O75534;T761-p;u|Q92625;S663-p;u|P16403;S2-p;u|P18615;S131-p;u|Q15139;S249-p;u|P12268;S416-p;u|Q92609;S541-p;u|Q8NE71;S140-p;u|P16403;T4-p;u|Q9Y5B9;S650-p;u|Q14247;S322-p;u|P84103;S5-p;u	2.9765	P605	H	iKiP_CAMK2D	CAMK2D
KINASE-iKiP_CAMK2D	8.8	0.00411392	P19338;S580-p;u|Q92609;S541-p;u|P62857;S23-p;u|P18615;S131-p;u|Q15139;S249-p;u|P08238;T616-p;u|Q15121;S116-p;u|Q15545;S171-p;u|O75534;T761-p;u|Q8NE71;S140-p;u|Q9Y5B9;S650-p;u|Q5SW79;S881-p;u|P30041;S186-p;u|Q92625;S663-p;u|P12268;S416-p;u|P55769;S122-p;u|P62854;S54-p;u	5.832	P905	H	iKiP_CAMK2D	CAMK2D
KINASE-iKiP_CAMK2D	7.3	0.0102144	P19338;S580-p;u|Q9Y5B9;S650-p;u|P18615;S131-p;u|P62857;S23-p;u|P53999;S104-p;u|P12268;S416-p;u|Q92625;S663-p;u|Q8NE71;S140-p;u|O75534;T761-p;u|Q92609;S541-p;u|Q5SW79;S881-p;u|Q15139;S249-p;u|P30041;S186-p;u|Q15121;S116-p;u	4.2299	P915	H	iKiP_CAMK2D	CAMK2D
KINASE-iKiP_CAMK2D	10.4	0.0568376	P31943;S23-p;u|P18615;S131-p;u|P19338;S580-p;u|P30041;S186-p;u|Q92609;S541-p;u|P29692;S86-p;u|Q15139;S249-p;u|P62857;S23-p;u|P62854;S54-p;u|O75534;T761-p;u|Q9BUT9;S82-p;u|Q8NE71;T108-p;u|P08238;T616-p;u|Q8NE71;S140-p;u|Q15121;S116-p;u|Q8NE71;S595-p;u|Q92625;S663-p;u|Q9Y5B9;S650-p;u|P12268;S416-p;u|Q5SW79;S881-p;u	3.3259	P924	H	iKiP_CAMK2D	CAMK2D
KINASE-iKiP_CAMK2G	12.7	0.00860526	P04792;S15-p;u|P18615;S51-p;u|O94761;S27-p;u|Q96T58;S1268-p;u|Q15121;S116-p;u|P19338;S580-p;u|P14618;S77-p;u|O00273;S28-p;u|O14745;S290-p;u|O75534;T761-p;u|Q13435;S307-p;u|P67809;S165-p;u|P52943;S115-p;u|O60841;S66-p;u|Q9Y2X7;S592-p;u|P27816;S1073-p;u|Q92625;S663-p;u|P55196;S424-p;u|P49736;S139-p;u|Q8WXH0;S2781-p;u|Q8NE71;S140-p;u|Q5UIP0;S1688-p;u|P35579;S1943-p;u|P61254;S12-p;u|Q14247;S322-p;u|P…	5.7762	P605	H	iKiP_CAMK2G	CAMK2G
KINASE-iKiP_CAMK2G	5.2	0.036729	Q9UJU6;S269-p;u|Q15121;S116-p;u|P67809;S165-p;u|P14618;S77-p;u|O14745;S290-p;u|P27816;S1073-p;u|Q5UIP0;S1688-p;u|Q8WXH0;S2781-p;u|P62857;S23-p;u|P35579;S1943-p;u|P12956;S477-p;u	3.5662	P605	L	iKiP_CAMK2G	CAMK2G
KINASE-iKiP_CAMK2G	16	0.00411392	P04792;S15-p;u|P12956;S477-p;u|P52597;S187-p;u|P19338;S580-p;u|Q7Z7L8;S425-p;u|P62857;S23-p;u|P18615;S51-p;u|O94761;S27-p;u|Q5UIP0;S1688-p;u|Q9UJU6;S269-p;u|Q15121;S116-p;u|O60841;S66-p;u|P52943;S115-p;u|O75534;T761-p;u|P49736;S139-p;u|Q8NE71;S140-p;u|P26373;S106-p;u|Q96T58;S1268-p;u|Q5SW79;S881-p;u|Q96CT7;S141-p;u|Q9Y2X7;S592-p;u|P14618;S77-p;u|Q92625;S663-p;u|P27816;S1073-p;u|P35579;S1943-p;u|Q…	8.2534	P905	H	iKiP_CAMK2G	CAMK2G
KINASE-iKiP_CAMK2G	8.5	0.0598155	Q9UJU6;S269-p;u|P04792;S15-p;u|P19338;S580-p;u|Q15121;S116-p;u|Q9Y2X7;S592-p;u|P67809;S165-p;u|Q96T58;S1268-p;u|Q92625;S663-p;u|P14618;S77-p;u|O14745;S290-p;u|P35579;S1943-p;u|Q8WXH0;S2781-p;u|Q5UIP0;S1688-p;u|P46013;T1764-p;u|P49736;S139-p;u|P27816;S1073-p;u|P62857;S23-p;u|P12956;S477-p;u	2.9161	P905	L	iKiP_CAMK2G	CAMK2G
KINASE-iKiP_CAMK2G	15.1	0.00623077	P19338;S580-p;u|P18615;S51-p;u|P04792;S15-p;u|P52597;S187-p;u|Q9UJU6;S269-p;u|O60841;S66-p;u|P49736;S139-p;u|O94761;S27-p;u|P26373;S106-p;u|P62857;S23-p;u|Q5UIP0;S1688-p;u|Q9Y2X7;S592-p;u|Q96T58;S1268-p;u|Q13442;S176-p;u|Q7Z7L8;S425-p;u|O60841;S107-p;u|Q92625;S663-p;u|O95757;S579-p;u|Q8NE71;S140-p;u|O75534;T761-p;u|Q8WXH0;S2781-p;u|Q5SW79;S881-p;u|Q5JTW2;S644-p;u|Q13435;S307-p;u|Q14247;T323-p;u|P…	6.6223	P915	H	iKiP_CAMK2G	CAMK2G
KINASE-iKiP_CAMK2G	14.2	0.468641	P04792;S15-p;u|P31943;S23-p;u|P18615;S51-p;u|Q13442;S176-p;u|Q7Z7L8;S425-p;u|P19338;S580-p;u|O94761;S27-p;u|P29692;S86-p;u|P62857;S23-p;u|O75534;T761-p;u|Q96CT7;S141-p;u|Q8NE71;T108-p;u|Q5UIP0;S1688-p;u|O14745;S290-p;u|Q8WXH0;S2781-p;u|Q8NE71;S140-p;u|O60841;S66-p;u|Q96T58;S1268-p;u|P27816;S1073-p;u|P49736;S139-p;u|P14618;S77-p;u|Q15121;S116-p;u|Q92625;S663-p;u|Q9Y2X7;S592-p;u|P52943;S115-p;u|P35…	1.3854	P924	H	iKiP_CAMK2G	CAMK2G
KINASE-iKiP_CAMK2G	4.7	0.789706	Q15121;S116-p;u|Q9UJU6;S269-p;u|Q8WXH0;S2781-p;u|P27816;S1073-p;u|O14745;S290-p;u|P14618;S77-p;u|P67809;S165-p;u|P49736;S139-p;u|Q5UIP0;S1688-p;u|P35579;S1943-p;u	-0.5189	P924	L	iKiP_CAMK2G	CAMK2G
KINASE-iKiP_CSNK2A1.CK2A1	12	0.0580655	Q8WXI9;S129-p;u|Q9Y2X3;S502-p;u|P05455;S366-p;u|P13798;S187-p;u|P49736;S139-p;u|O60841;S113-p;u|O00264;S181-p;u|O76021;S361-p;u|Q9BPX3;S674-p;u|O15173;T211-p;u|P35579;S1943-p;u|Q15019;S218-p;u	3.0884	P605	H	iKiP_CSNK2A1.CK2A1	CSNK2A1
KINASE-iKiP_CSNK2A1.CK2A1	13	0.0575462	P49736;S139-p;u|P13798;S187-p;u|Q9BPX3;S674-p;u|Q9Y2X3;S502-p;u|O76021;S361-p;u|O15173;T211-p;u|O00264;S57-p;u|P05455;S366-p;u|O60841;S113-p;u|P35579;S1943-p;u|O00264;S181-p;u|Q8WXI9;S129-p;u|Q15019;S218-p;u	2.9943	P905	H	iKiP_CSNK2A1.CK2A1	CSNK2A1
KINASE-iKiP_CSNK2A1.CK2A1	12	0.0190869	Q13541;S112-p;u|P49736;S139-p;u|O15173;T211-p;u|P05455;S366-p;u|Q9Y2X3;S502-p;u|Q9BPX3;S674-p;u|P13798;S187-p;u|O00264;S181-p;u|O76021;S361-p;u|P05198;T279-p;u|P35579;S1943-p;u|Q15019;S218-p;u	3.3763	P915	H	iKiP_CSNK2A1.CK2A1	CSNK2A1
KINASE-iKiP_CSNK2A1.CK2A1	17	0.342812	Q13541;S112-p;u|Q8WXI9;S129-p;u|P05198;T279-p;u|O00264;S57-p;u|O15173;T211-p;u|Q15019;S218-p;u|P49736;S139-p;u|Q13610;S50-p;u|O60841;S113-p;u|O00264;S181-p;u|O76021;S361-p;u|P05455;S366-p;u|P13798;S187-p;u|Q9Y2X3;S502-p;u|P35579;S1943-p;u|Q9BPX3;S674-p;u|O00505;S60-p;u	-1.8126	P924	H	iKiP_CSNK2A1.CK2A1	CSNK2A1
KINASE-iKiP_CSNK2A2.CK2A2	9	0.00860526	Q8WXI9;S129-p;u|Q9Y2X3;S502-p;u|P31943;S63-p;u|Q13435;S309-p;u|Q8NE71;S109-p;u|Q02790;T436-p;u|P51116;T411-p;u|Q13435;S307-p;u|P05455;S366-p;u|Q14847;T68-p;u|Q00341;S31-p;u|P13798;S187-p;u|P67809;S174-p;u|O60832;S485-p;u|P49736;S139-p;u|O00264;S181-p;u|O60885;S601-p;u|O00567;S520-p;u|Q4G0J3;S261-p;u|Q9BPX3;S674-p;u|P08238;S226-p;u|Q8NE71;S140-p;u|P08238;S255-p;u|O15173;T211-p;u|P47712;S437-p;u|P3…	4.7852	P605	H	iKiP_CSNK2A2.CK2A2	CSNK2A2
KINASE-iKiP_CSNK2A2.CK2A2	3.7	0.878164	P67809;S174-p;u|Q4G0J3;S261-p;u|Q9Y2X3;S502-p;u|Q13435;S309-p;u|P07900;S231-p;u|Q9BPX3;S674-p;u|P08238;S255-p;u|P07900;S263-p;u|Q14847;T68-p;u|P35579;S1943-p;u|P05455;S366-p;u|P08238;S226-p;u	0.4666	P605	L	iKiP_CSNK2A2.CK2A2	CSNK2A2
KINASE-iKiP_CSNK2A2.CK2A2	10.2	0.00747642	P51116;T411-p;u|P47712;S437-p;u|P49736;S139-p;u|Q8NE71;S140-p;u|Q96ST2;S400-p;u|P13798;S187-p;u|Q8NE71;S109-p;u|Q9BPX3;S674-p;u|P67809;S174-p;u|P31943;S63-p;u|O60885;S601-p;u|Q9Y2X3;S502-p;u|Q96EB6;T719-p;u|Q13435;S309-p;u|O15173;T211-p;u|Q00341;S31-p;u|O00264;S57-p;u|P05455;S366-p;u|O60832;S485-p;u|O00567;S520-p;u|P07900;S231-p;u|P35579;S1943-p;u|Q02790;T436-p;u|O00264;S181-p;u|P08238;S226-p;u|P…	4.1983	P905	H	iKiP_CSNK2A2.CK2A2	CSNK2A2
KINASE-iKiP_CSNK2A2.CK2A2	5.3	0.7484	Q8NE71;S109-p;u|P67809;S174-p;u|Q9BPX3;S674-p;u|P13798;S187-p;u|Q9Y2X3;S502-p;u|P07900;S231-p;u|Q4G0J3;S261-p;u|P08238;S226-p;u|P35579;S1943-p;u|P07900;S263-p;u|O00567;S520-p;u|P08238;S255-p;u|Q13435;S309-p;u|P49736;S139-p;u|Q14847;T68-p;u|Q00341;S31-p;u|O60832;S485-p;u	0.6112	P905	L	iKiP_CSNK2A2.CK2A2	CSNK2A2
KINASE-iKiP_CSNK2A2.CK2A2	10.2	0.00623077	Q13541;S112-p;u|P49736;S139-p;u|Q00341;S31-p;u|O15173;T211-p;u|P47712;S437-p;u|P05455;S366-p;u|Q9Y2X3;S502-p;u|Q9BPX3;S674-p;u|Q02880;S1522-p;u|P13798;S187-p;u|O00264;S181-p;u|O00567;S520-p;u|P07900;S263-p;u|O75153;S664-p;u|Q8NE71;S109-p;u|P31943;S63-p;u|Q02790;T436-p;u|P51116;T411-p;u|P08238;S226-p;u|O60885;S601-p;u|P08238;S255-p;u|Q8NE71;S140-p;u|O60832;S485-p;u|Q13435;S309-p;u|Q96ST2;S400-p;u|…	4.5035	P915	H	iKiP_CSNK2A2.CK2A2	CSNK2A2
KINASE-iKiP_CSNK2A2.CK2A2	3.4	0.839163	P07900;S231-p;u|Q9BPX3;S674-p;u|Q9Y2X3;S502-p;u|P08238;S226-p;u|P08238;S255-p;u|Q00341;S31-p;u|P07900;S263-p;u|P35579;S1943-p;u|Q13435;S309-p;u|P67809;S174-p;u|Q4G0J3;S261-p;u	0.5004	P915	L	iKiP_CSNK2A2.CK2A2	CSNK2A2
KINASE-iKiP_CSNK2A2.CK2A2	13	0.00751163	Q13541;S112-p;u|Q14847;T68-p;u|Q8WXI9;S129-p;u|Q8NE71;S109-p;u|P05198;T279-p;u|Q8NC44;S385-p;u|Q9UKX7;S52-p;u|O00264;S57-p;u|P47712;S437-p;u|Q96EB6;T719-p;u|Q8NE71;S140-p;u|Q02880;S1522-p;u|O60832;S485-p;u|O15173;T211-p;u|Q96ST2;S400-p;u|Q96HR8;S315-p;u|Q15019;S218-p;u|P49736;S139-p;u|Q02790;T436-p;u|Q13610;S50-p;u|O75153;S664-p;u|P31943;S63-p;u|O00567;S520-p;u|O00264;S181-p;u|P08238;S255-p;u|P05…	-3.9758	P924	H	iKiP_CSNK2A2.CK2A2	CSNK2A2
KINASE-iKiP_CSNK2A2.CK2A2	5	0.00707407	Q00341;S31-p;u|P08238;S226-p;u|O15173;T211-p;u|P08238;S255-p;u|P07900;S263-p;u|P07900;S231-p;u|O00567;S520-p;u|Q9BPX3;S674-p;u|O00264;S57-p;u|P05455;S366-p;u|Q13435;S309-p;u|P49736;S139-p;u|P67809;S174-p;u|P35579;S1943-p;u|Q9Y2X3;S502-p;u|Q4G0J3;S261-p;u	-5.0561	P924	L	iKiP_CSNK2A2.CK2A2	CSNK2A2
KINASE-iKiP_DYRK1A	36.4	0.00860526	O43765;T81-p;u|P17275;T255-p;u|Q13242;S211-p;u|Q13573;S224-p;u|P46013;S2105-p;u|O94826;S91-p;u|Q9NUQ3;S97-p;u|A0MZ66;S494-p;u|O00151;S90-p;u|Q7Z5L9;S175-p;u|Q96E09;S147-p;u|Q8WW12;T139-p;u|Q9Y2K6;T377-p;u|P49023;S303-p;u|P60866;T9-p;u|Q9Y2V2;S41-p;u|Q9C0C2;S601-p;u|O95817;S173-p;u|A0MZ66;T537-p;u|Q8N6T3;S343-p;u|Q13242;S216-p;u|Q09666;S93-p;u|Q9BTL3;S36-p;u|Q8N556;S265-p;u|Q9C0D5;S270-p;u|Q14160;…	4.0139	P605	H	iKiP_DYRK1A	DYRK1A
KINASE-iKiP_DYRK1A	22.7	0.923979	Q09666;S93-p;u|O95817;S173-p;u|P60866;T9-p;u|P46013;S2105-p;u|Q9Y6G9;S516-p;u|Q13242;S211-p;u|Q8WW12;T139-p;u|Q14160;S504-p;u|Q14160;S1448-p;u|Q13573;S224-p;u|Q7Z5L9;S175-p;u|Q9Y2V2;S41-p;u|Q9UQ35;T367-p;u|O94826;S91-p;u|P49023;S303-p;u|Q8TAD8;S35-p;u|O00193;S17-p;u|Q9Y2K6;T377-p;u|Q9NTJ3;S41-p;u|P51812;S715-p;u|P23396;T221-p;u|Q92499;S481-p;u|Q9HC35;S146-p;u|Q9Y2V2;S32-p;u|Q96E09;S147-p;u|Q14258…	0.3635	P605	L	iKiP_DYRK1A	DYRK1A
KINASE-iKiP_DYRK1A	40.3	0.131775	A0MZ66;T537-p;u|Q9Y6G9;S516-p;u|P51812;S715-p;u|P46013;S2105-p;u|Q8WW12;T139-p;u|O00151;S90-p;u|O43765;T81-p;u|Q13242;S211-p;u|Q13573;S224-p;u|Q9BYG3;T238-p;u|P17275;S259-p;u|Q9P2R6;S679-p;u|A0MZ66;S494-p;u|P35269;T389-p;u|Q9NR19;S30-p;u|Q9NYM9;S9-p;u|P54259;S101-p;u|Q9BTL3;S36-p;u|Q96E09;S147-p;u|Q13501;S24-p;u|O00193;S17-p;u|Q9Y2K6;T377-p;u|Q8N6T3;S343-p;u|P60866;T9-p;u|Q9C0C2;S601-p;u|P17980;S…	2.359	P905	H	iKiP_DYRK1A	DYRK1A
KINASE-iKiP_DYRK1A	27.3	0.331612	Q9Y6G9;S516-p;u|P51812;S715-p;u|O43765;T81-p;u|Q96E09;S143-p;u|Q13242;S211-p;u|Q9UQ35;T367-p;u|P17275;T255-p;u|P46013;S2105-p;u|Q13573;S224-p;u|Q09666;S93-p;u|Q13242;S216-p;u|Q9Y2V2;S41-p;u|Q9BYG3;T238-p;u|P17275;S259-p;u|Q9BTC0;T1469-p;u|Q92499;S481-p;u|Q14160;S1448-p;u|Q8WW12;T139-p;u|Q9NTJ3;S41-p;u|Q9C0C2;S601-p;u|Q9BTL3;S36-p;u|Q9Y2K6;T377-p;u|Q7Z5L9;S175-p;u|Q8N6T3;S343-p;u|P23396;T221-p;u|O…	-1.6337	P905	L	iKiP_DYRK1A	DYRK1A
KINASE-iKiP_DYRK1A	38.3	0.303575	P51812;S715-p;u|A0MZ66;T537-p;u|P60866;T9-p;u|A0MZ66;S494-p;u|Q9NUQ3;S97-p;u|Q8WW12;T139-p;u|Q13573;S224-p;u|Q01082;T2195-p;u|Q16643;T346-p;u|Q9Y6G9;S516-p;u|O00193;S17-p;u|Q9BYG3;T238-p;u|O00151;S90-p;u|Q14160;S1448-p;u|Q96E09;S147-p;u|O43765;T81-p;u|Q9UQ35;S2694-p;u|P49023;S303-p;u|Q13242;S216-p;u|Q9P2R6;S679-p;u|Q9UQ35;S2398-p;u|Q13242;S211-p;u|Q9NR19;S30-p;u|Q8N6T3;S343-p;u|Q9BTL3;S36-p;u|Q96…	-1.7576	P915	H	iKiP_DYRK1A	DYRK1A
KINASE-iKiP_DYRK1A	20.1	0.221142	Q9Y6G9;S516-p;u|P51812;S715-p;u|O00193;S17-p;u|Q14160;S1448-p;u|P46013;S2105-p;u|Q9Y2V2;S41-p;u|Q09666;S93-p;u|Q13573;S224-p;u|Q8N6T3;S343-p;u|Q13242;S211-p;u|P49023;S303-p;u|P23396;T221-p;u|Q7Z5L9;S175-p;u|Q9Y2V2;S32-p;u|Q96E09;S147-p;u|Q9NTJ3;S41-p;u|Q92499;S481-p;u|Q14160;S504-p;u|Q9NR19;S30-p;u|Q8WW12;T139-p;u|Q9Y2K6;T377-p;u|Q8TAD8;S35-p;u|Q9UQ35;S351-p;u|Q14258;S100-p;u|Q9HC35;S146-p;u|Q9UQ…	-2.3299	P915	L	iKiP_DYRK1A	DYRK1A
KINASE-iKiP_DYRK1A	38.3	0.832669	Q96E09;S147-p;u|Q8WW12;T139-p;u|Q13573;S224-p;u|O00151;S90-p;u|Q16643;T346-p;u|A0MZ66;T537-p;u|Q7Z5L9;S175-p;u|Q13573;S234-p;u|Q9Y6G9;S516-p;u|P51812;S715-p;u|O95817;S173-p;u|Q13242;S211-p;u|Q9NYM9;S9-p;u|P60866;T9-p;u|P17275;S259-p;u|Q9BTL3;S36-p;u|Q9BYG3;T238-p;u|Q9BTC0;T1469-p;u|Q9UQ35;S2694-p;u|Q96E09;S143-p;u|A0MZ66;S494-p;u|O43765;T81-p;u|P49023;S303-p;u|P17275;T255-p;u|Q14160;S1448-p;u|Q96…	-0.3807	P924	H	iKiP_DYRK1A	DYRK1A
KINASE-iKiP_DYRK1A	19.5	0.860175	Q14160;S1448-p;u|Q9Y2V2;S41-p;u|Q9Y6G9;S516-p;u|Q09666;S93-p;u|P46013;S2105-p;u|P51812;S715-p;u|Q13242;S211-p;u|Q7Z5L9;S175-p;u|Q13573;S224-p;u|Q9UQ35;S351-p;u|Q9UQ35;S2398-p;u|Q96E09;S147-p;u|O95817;S173-p;u|P35269;T389-p;u|Q9NTJ3;S41-p;u|Q8WW12;T139-p;u|Q9UQ35;S2694-p;u|O94826;S91-p;u|O00193;S17-p;u|Q9Y2V2;S32-p;u|Q14258;S100-p;u|Q9BTL3;S36-p;u|Q9HC35;S146-p;u|Q9NR19;S30-p;u|Q14247;T401-p;u|Q13…	-0.2977	P924	L	iKiP_DYRK1A	DYRK1A
KINASE-iKiP_DYRK2	26.6	0.115875	P85037;S445-p;u|O43765;T81-p;u|Q7Z309;S119-p;u|Q9P2E9;S1277-p;u|Q13242;S211-p;u|Q13573;S224-p;u|Q7L2J0;S69-p;u|O94826;S91-p;u|Q13501;S272-p;u|Q8N9T8;S628-p;u|A0MZ66;S494-p;u|Q8TD19;S29-p;u|P31948;S481-p;u|Q96E09;S147-p;u|Q9Y2V2;S30-p;u|O75676;T687-p;u|Q9Y2K6;T377-p;u|Q99459;T385-p;u|Q99459;T396-p;u|Q9H2U2;S317-p;u|Q9BSJ8;S1034-p;u|Q9C0C2;S601-p;u|O95817;S173-p;u|P42677;S11-p;u|A0MZ66;T537-p;u|O75…	2.6183	P605	H	iKiP_DYRK2	DYRK2
KINASE-iKiP_DYRK2	15.4	0.911669	O14745;S280-p;u|Q09666;S93-p;u|O95817;S173-p;u|Q13501;S272-p;u|Q9H2U2;S317-p;u|Q13242;S211-p;u|Q14160;S504-p;u|Q09666;S41-p;u|Q14847;T104-p;u|Q9UQ35;S377-p;u|Q13573;S224-p;u|Q6Y7W6;S236-p;u|Q13586;S618-p;u|O94826;S91-p;u|Q99459;T385-p;u|Q8TAP8;S52-p;u|Q7L2J0;S69-p;u|Q01650;S35-p;u|Q9BSJ8;S1034-p;u|P42677;S11-p;u|Q7Z4V5;S652-p;u|Q8N9T8;S628-p;u|P85037;S445-p;u|P31948;S481-p;u|P10412;T18-p;u|P55209…	-0.4269	P605	L	iKiP_DYRK2	DYRK2
KINASE-iKiP_DYRK2	26.9	0.120189	O15372;S290-p;u|Q15003;S81-p;u|Q86UE4;T143-p;u|Q09666;S41-p;u|A0MZ66;T537-p;u|P16070;T720-p;u|P49792;T1144-p;u|Q8TD19;S29-p;u|Q7Z309;S119-p;u|O14745;S280-p;u|O43765;T81-p;u|Q13242;S211-p;u|Q8N9T8;S628-p;u|Q8N9T8;S639-p;u|Q13573;S224-p;u|P85037;S445-p;u|Q7L2J0;S69-p;u|O60749;S119-p;u|Q9BYG3;T238-p;u|P14866;S101-p;u|P07814;T898-p;u|P52292;S62-p;u|Q9Y2W2;S237-p;u|A0MZ66;S494-p;u|P28066;S16-p;u|Q1536…	2.3063	P905	H	iKiP_DYRK2	DYRK2
KINASE-iKiP_DYRK2	17.7	0.292599	O14745;S280-p;u|Q86UE4;T143-p;u|P28066;S16-p;u|Q8TD19;S29-p;u|Q7Z309;S115-p;u|O75533;T227-p;u|O43765;T81-p;u|Q7Z309;S119-p;u|P55209;T62-p;u|Q96E09;S143-p;u|O60749;S119-p;u|O75533;T223-p;u|Q13242;S211-p;u|Q8N9T8;S639-p;u|Q9UQ35;S377-p;u|Q7Z4V5;S652-p;u|Q13573;S224-p;u|Q09666;S93-p;u|Q13242;S216-p;u|Q13501;S272-p;u|Q9P2E9;S1277-p;u|P49792;T1144-p;u|Q9BYG3;T238-p;u|Q8TAP8;S52-p;u|Q7L2J0;S69-p;u|Q9BT…	-1.6827	P905	L	iKiP_DYRK2	DYRK2
KINASE-iKiP_DYRK2	26.9	0.817139	Q86UE4;T143-p;u|O15372;S290-p;u|Q09666;S41-p;u|P52292;S62-p;u|P13639;S502-p;u|A0MZ66;T537-p;u|O60749;S119-p;u|P14866;S101-p;u|Q8TD19;S29-p;u|Q8WZA9;S44-p;u|Q8N9T8;S628-p;u|A0MZ66;S494-p;u|Q9Y4F1;S514-p;u|P55209;T62-p;u|Q7Z309;S119-p;u|Q9P2E9;S1277-p;u|O14745;S280-p;u|Q9Y2V2;S30-p;u|Q13573;S224-p;u|Q9Y5M8;S257-p;u|Q15750;S378-p;u|P85037;S445-p;u|Q01082;T2195-p;u|P25789;S13-p;u|P28066;S16-p;u|Q1664…	-0.4253	P915	H	iKiP_DYRK2	DYRK2
KINASE-iKiP_DYRK2	10.4	0.760566	O14745;S280-p;u|O00193;S17-p;u|Q86UE4;T143-p;u|Q9UQ35;S377-p;u|P55209;T62-p;u|Q09666;S93-p;u|P13639;S502-p;u|Q14847;T104-p;u|Q6Y7W6;S236-p;u|P28066;S16-p;u|Q13573;S224-p;u|Q8N6T3;S343-p;u|P49792;T1144-p;u|Q13242;S211-p;u|O75533;T223-p;u|Q9UQ35;S1329-p;u|Q13501;S272-p;u|P42677;S11-p;u|Q09666;S41-p;u|Q9BSJ8;S1034-p;u|Q9Y2W2;S237-p;u|Q9Y2V2;S32-p;u|P19338;S563-p;u|P85037;S445-p;u|P06744;T109-p;u|Q9P…	-0.7083	P915	L	iKiP_DYRK2	DYRK2
KINASE-iKiP_DYRK2	27.1	0.544463	Q96E09;S147-p;u|Q7Z309;S119-p;u|P25789;S13-p;u|O75676;T687-p;u|P28066;S16-p;u|Q13573;S224-p;u|Q15003;S81-p;u|Q86UE4;T143-p;u|P14866;S101-p;u|Q9Y2V2;S30-p;u|P52292;S62-p;u|Q9UQ35;S1326-p;u|Q16643;T346-p;u|P85037;S445-p;u|O60749;S119-p;u|A0MZ66;T537-p;u|P47914;S142-p;u|O14745;S280-p;u|O14818;S11-p;u|P49792;T1144-p;u|Q8TAP8;S52-p;u|Q13573;S234-p;u|Q9UQ35;S1320-p;u|O15372;S290-p;u|P06744;S107-p;u|Q9P…	1.2539	P924	H	iKiP_DYRK2	DYRK2
KINASE-iKiP_DYRK2	10.4	0.041051	O14745;S280-p;u|Q13501;S272-p;u|Q09666;S93-p;u|P28066;S16-p;u|Q13242;S211-p;u|Q13573;S224-p;u|Q9Y2W2;S237-p;u|P55209;T62-p;u|O75533;T223-p;u|Q9H2U2;S317-p;u|Q96E09;S147-p;u|Q09666;S41-p;u|Q99459;T396-p;u|O95817;S173-p;u|P10412;T18-p;u|Q9BSJ8;S1034-p;u|Q5VSL9;S335-p;u|Q9NTJ3;S41-p;u|P85037;S445-p;u|O94826;S91-p;u|O00193;S17-p;u|Q9Y2V2;S32-p;u|Q6Y7W6;S236-p;u|Q9UQ35;S1320-p;u|Q14258;S100-p;u|Q7Z309…	-3.2215	P924	L	iKiP_DYRK2	DYRK2
KINASE-iKiP_ERBB2	22.6	0.0131834	P85037;S445-p;u|O94826;S91-p;u|Q9NUQ3;S97-p;u|Q9BSJ8;S1034-p;u|Q9C0C2;S601-p;u|Q9H6F5;S91-p;u|P07900;T109-p;u|P11388;S1374-p;u|Q9UQ35;S1648-p;u|P23588;S406-p;u|Q9NTJ3;S41-p;u|Q9Y2V2;S52-p;u|O15061;S1044-p;u|P35269;T389-p;u|P07814;S886-p;u|Q9C0C2;S1385-p;u|P24928;T1885-p;u|Q9NR19;S30-p;u|Q7Z2W4;T273-p;u	3.93	P605	H	iKiP_ERBB2	ERBB2
KINASE-iKiP_ERBB2	28.6	0.530233	P07900;T109-p;u|Q7Z2W4;T273-p;u|P85037;S445-p;u|P35269;T389-p;u|Q9NR19;S30-p;u|Q9BSJ8;S1034-p;u|P11388;S1374-p;u|Q9C0C2;S601-p;u|Q9H6F5;S91-p;u|P07814;S886-p;u|Q14693;S438-p;u|Q9NUQ3;S97-p;u|Q8WXI9;S122-p;u|Q9NTJ3;S41-p;u|O94826;S91-p;u|Q9UQ35;S1648-p;u|Q9Y2V2;S52-p;u|P24928;T1885-p;u|Q8WXI9;S135-p;u|Q9C0C2;S1385-p;u|O15061;S1044-p;u|Q9UHI6;S703-p;u|Q9Y2U5;S164-p;u|P23588;S406-p;u	1.1035	P905	H	iKiP_ERBB2	ERBB2
KINASE-iKiP_ERBB2	25	0.939323	Q9NUQ3;S97-p;u|P11388;S1374-p;u|Q7Z2W4;T273-p;u|P85037;S445-p;u|Q9BSJ8;S1034-p;u|P23588;S406-p;u|Q9NR19;S30-p;u|Q14693;S438-p;u|Q9UQ35;S1648-p;u|Q9C0C2;S601-p;u|Q9NTJ3;S41-p;u|Q8WXI9;S135-p;u|Q9C0C2;S1385-p;u|P07814;S886-p;u|O15061;S1044-p;u|Q9H6F5;S91-p;u|Q9UHI6;S703-p;u|P35269;T389-p;u|Q9Y2U5;S164-p;u|O94826;S91-p;u|P24928;T1885-p;u	0.1486	P915	H	iKiP_ERBB2	ERBB2
KINASE-iKiP_ERBB2	25	0.480175	P07900;T109-p;u|P85037;S445-p;u|P11388;S1374-p;u|Q9H6F5;S91-p;u|Q8WXI9;S122-p;u|Q8WXI9;S135-p;u|Q9Y2V2;S52-p;u|Q9NUQ3;S97-p;u|Q9BSJ8;S1034-p;u|Q9C0C2;S1385-p;u|Q9UHI6;S703-p;u|P35269;T389-p;u|P07814;S886-p;u|O94826;S91-p;u|Q9NTJ3;S41-p;u|Q9UQ35;S1648-p;u|P23588;S406-p;u|Q9NR19;S30-p;u|Q9C0C2;S601-p;u|Q7Z2W4;T273-p;u|O15061;S1044-p;u	-1.4399	P924	H	iKiP_ERBB2	ERBB2
KINASE-iKiP_GSK3B	20.7	0.0813875	O43765;T81-p;u|P46013;S2105-p;u|Q8TD19;S29-p;u|P06733;S263-p;u|Q99459;T385-p;u|O75533;T223-p;u|P49327;T2204-p;u|Q09666;S93-p;u|O75533;T227-p;u|O75116;S425-p;u|P53396;S481-p;u|Q96EK5;S178-p;u|P49327;S2198-p;u|P22234;S27-p;u|P23396;T221-p;u|Q16204;S240-p;u|P22059;T332-p;u|Q16643;T331-p;u	2.9013	P605	H	iKiP_GSK3B	GSK3B
KINASE-iKiP_GSK3B	11.5	0.103617	Q09666;S93-p;u|P46013;S2105-p;u|P49327;T2204-p;u|P06733;S263-p;u|Q99459;T385-p;u|P22234;S27-p;u|O75533;T223-p;u|O75533;T227-p;u|P23396;T221-p;u|P53396;S481-p;u	2.85	P605	L	iKiP_GSK3B	GSK3B
KINASE-iKiP_GSK3B	24.1	0.075498	P50552;T335-p;u|Q8TD19;S29-p;u|P46013;S2105-p;u|O43765;T81-p;u|P22234;S27-p;u|P06733;S263-p;u|P53396;S481-p;u|O75131;S243-p;u|P49327;T2204-p;u|Q99459;T385-p;u|Q96EK5;S178-p;u|O75533;T223-p;u|O75533;T227-p;u|P49327;S2198-p;u|P22059;T332-p;u|Q09666;S93-p;u|O75116;S425-p;u|Q14204;S3917-p;u|Q16643;T331-p;u|Q16204;S240-p;u|P23396;T221-p;u	2.6045	P905	H	iKiP_GSK3B	GSK3B
KINASE-iKiP_GSK3B	16.1	0.0406373	P50552;T335-p;u|P49327;T2204-p;u|Q8TD19;S29-p;u|Q16204;S240-p;u|O75533;T227-p;u|O43765;T81-p;u|O75533;T223-p;u|P46013;S2105-p;u|Q09666;S93-p;u|P22234;S27-p;u|P23396;T221-p;u|P53396;S481-p;u|P06733;S263-p;u|Q99459;T385-p;u	3.0879	P905	L	iKiP_GSK3B	GSK3B
KINASE-iKiP_GSK3B	23	0.595546	Q8TD19;S29-p;u|P50552;T335-p;u|P53396;S481-p;u|P22234;S27-p;u|P06733;S263-p;u|Q13263;S752-p;u|P49327;T2204-p;u|Q99459;T385-p;u|O43765;T81-p;u|P22059;T332-p;u|Q16204;S240-p;u|O75131;S243-p;u|Q96EK5;S178-p;u|P49327;S2198-p;u|P23396;T221-p;u|O75533;T227-p;u|O75116;S425-p;u|Q09666;S93-p;u|Q16643;T331-p;u|O75533;T223-p;u	0.9797	P915	H	iKiP_GSK3B	GSK3B
KINASE-iKiP_GSK3B	25.3	0.0719483	P50552;T335-p;u|Q7KZF4;T240-p;u|O75116;S425-p;u|Q96EK5;S178-p;u|O43765;T81-p;u|P22059;T332-p;u|P53396;S481-p;u|Q13263;S752-p;u|P22234;S27-p;u|P34932;T538-p;u|Q96EK9;S184-p;u|Q14204;S3917-p;u|Q99459;T385-p;u|P49327;S2198-p;u|P06733;S263-p;u|Q16204;S240-p;u|Q16643;T331-p;u|P49327;T2204-p;u|Q09666;S93-p;u|P23396;T221-p;u|O75533;T227-p;u|O75533;T223-p;u	-2.8418	P924	H	iKiP_GSK3B	GSK3B
KINASE-iKiP_HIPK1	38.3	0.287254	P85037;S445-p;u|Q7L2J0;S69-p;u|O94826;S91-p;u|Q7Z5L9;S175-p;u|Q9Y2V2;S41-p;u|Q7Z5L9;S240-p;u|Q8WXI9;T120-p;u|Q9BTL3;S36-p;u|Q8TAP8;S52-p;u|Q15365;S190-p;u|P35269;T389-p;u|Q14160;S1448-p;u|Q9HC35;S146-p;u|Q9Y2V2;S32-p;u|Q9NR19;S30-p;u|Q7L1V2;S61-p;u|Q9UQ35;S2398-p;u|Q14247;T401-p;u	1.8612	P605	H	iKiP_HIPK1	HIPK1
KINASE-iKiP_HIPK1	29.8	0.71135	Q14160;S1448-p;u|Q7Z5L9;S175-p;u|Q9Y2V2;S41-p;u|O94826;S91-p;u|Q8TAP8;S52-p;u|Q7L2J0;S69-p;u|P85037;S445-p;u|Q15365;S190-p;u|Q9HC35;S146-p;u|Q9Y2V2;S32-p;u|Q9NR19;S30-p;u|Q14247;T401-p;u|Q9UQ35;S2398-p;u|P35269;T389-p;u	-0.9216	P605	L	iKiP_HIPK1	HIPK1
KINASE-iKiP_HIPK1	42.6	0.753276	Q7Z5L9;S240-p;u|P85037;S445-p;u|Q7L2J0;S69-p;u|Q15365;S190-p;u|P35269;T389-p;u|Q9NR19;S30-p;u|Q9BTL3;S36-p;u|Q9Y2V2;S41-p;u|Q8WXI9;S122-p;u|Q7Z5L9;S175-p;u|Q14160;S1448-p;u|O94826;S91-p;u|Q7L1V2;S61-p;u|Q9UQ35;S2398-p;u|Q8TAP8;S52-p;u|Q14247;T401-p;u|Q9HC35;S146-p;u|Q9Y2U5;S164-p;u|Q8WXI9;T120-p;u|Q9Y2V2;S32-p;u	0.5987	P905	H	iKiP_HIPK1	HIPK1
KINASE-iKiP_HIPK1	34	0.0108384	Q9Y2V2;S41-p;u|Q8TAP8;S52-p;u|Q7L2J0;S69-p;u|Q14160;S1448-p;u|Q9BTL3;S36-p;u|Q7Z5L9;S175-p;u|Q8WXI9;T120-p;u|P35269;T389-p;u|Q9HC35;S146-p;u|P85037;S445-p;u|Q9UQ35;S2398-p;u|Q15365;S190-p;u|O94826;S91-p;u|Q14247;T401-p;u|Q9Y2V2;S32-p;u|Q9NR19;S30-p;u	-3.8163	P905	L	iKiP_HIPK1	HIPK1
KINASE-iKiP_HIPK1	40.4	0.00623077	P85037;S445-p;u|Q14160;S1448-p;u|Q9UQ35;S2398-p;u|Q9NR19;S30-p;u|Q7Z5L9;S240-p;u|Q9BTL3;S36-p;u|Q7Z5L9;S175-p;u|Q8TAP8;S52-p;u|Q8WXI9;T120-p;u|Q7L2J0;S69-p;u|Q9Y2V2;S32-p;u|P35269;T389-p;u|Q9HC35;S146-p;u|Q9Y2U5;S164-p;u|Q7L1V2;S61-p;u|O94826;S91-p;u|Q15365;S190-p;u|Q9Y2V2;S41-p;u|Q14247;T401-p;u	-3.3941	P915	H	iKiP_HIPK1	HIPK1
KINASE-iKiP_HIPK1	23.4	0.103697	Q14160;S1448-p;u|Q9Y2V2;S41-p;u|Q7Z5L9;S175-p;u|Q9Y2V2;S32-p;u|P85037;S445-p;u|Q9NR19;S30-p;u|Q9HC35;S146-p;u|O94826;S91-p;u|Q9UQ35;S2398-p;u|P35269;T389-p;u|Q14247;T401-p;u	-2.8635	P915	L	iKiP_HIPK1	HIPK1
KINASE-iKiP_HIPK1	38.3	0.464121	Q7Z5L9;S240-p;u|P85037;S445-p;u|Q8WXI9;T120-p;u|Q7Z5L9;S175-p;u|Q8TAP8;S52-p;u|Q8WXI9;S122-p;u|Q15365;S190-p;u|Q9BTL3;S36-p;u|Q14160;S1448-p;u|Q9HC35;S146-p;u|Q9Y2V2;S32-p;u|P35269;T389-p;u|Q9Y2V2;S41-p;u|O94826;S91-p;u|Q9UQ35;S2398-p;u|Q7L2J0;S69-p;u|Q9NR19;S30-p;u|Q14247;T401-p;u	1.3958	P924	H	iKiP_HIPK1	HIPK1
KINASE-iKiP_HIPK1	27.7	0.860212	Q14160;S1448-p;u|Q9Y2V2;S41-p;u|Q7Z5L9;S175-p;u|Q9UQ35;S2398-p;u|P35269;T389-p;u|P85037;S445-p;u|O94826;S91-p;u|Q9Y2V2;S32-p;u|Q9BTL3;S36-p;u|Q9HC35;S146-p;u|Q9NR19;S30-p;u|Q14247;T401-p;u|Q15365;S190-p;u	-0.3535	P924	L	iKiP_HIPK1	HIPK1
KINASE-iKiP_MAP2K2	41.7	0.0218876	P36507;S295-p;u|Q7L2J0;S69-p;u|Q8N3X1;T479-p;u|O94826;S91-p;u|Q9H6F5;S91-p;u|Q9UQ35;S1648-p;u|Q9UQ35;S876-p;u|P51812;S715-p;u|P36507;S226-p;u|P36507;S222-p;u	3.5487	P605	H	iKiP_MAP2K2	MAP2K2
KINASE-iKiP_MAP2K2	41.7	0.313796	P51812;S715-p;u|Q7L2J0;S69-p;u|Q9UQ35;S876-p;u|Q9H6F5;S91-p;u|O94826;S91-p;u|Q9UQ35;S1648-p;u|Q8N3X1;T479-p;u|P36507;S295-p;u|P36507;S222-p;u|P36507;S226-p;u	1.5883	P905	H	iKiP_MAP2K2	MAP2K2
KINASE-iKiP_MAP2K2	41.7	0.587177	P51812;S715-p;u|P36507;S295-p;u|Q9UQ35;S1648-p;u|P36507;S226-p;u|Q9H6F5;S91-p;u|Q7L2J0;S69-p;u|Q9UQ35;S876-p;u|P36507;S222-p;u|O94826;S91-p;u|Q8N3X1;T479-p;u	-1.0173	P915	H	iKiP_MAP2K2	MAP2K2
KINASE-iKiP_MAP2K2	41.7	0.136079	Q9H6F5;S91-p;u|P51812;S715-p;u|P36507;S226-p;u|O94826;S91-p;u|P36507;S295-p;u|Q7L2J0;S69-p;u|Q8N3X1;T479-p;u|Q9UQ35;S876-p;u|Q9UQ35;S1648-p;u|P36507;S222-p;u	-2.373	P924	H	iKiP_MAP2K2	MAP2K2
KINASE-iKiP_MAP2K4	34.1	0.170739	P85037;S445-p;u|Q6Y7W6;T382-p;u|O94826;S91-p;u|Q9C0C2;S601-p;u|Q9H6F5;S91-p;u|Q9UQ35;S1648-p;u|Q92499;S481-p;u|P35269;T389-p;u|P07814;S886-p;u|P24928;T1885-p;u|Q9NR19;S30-p;u|Q13112;S410-p;u|P24928;S1878-p;u|Q5VSL9;S335-p;u	2.2692	P605	H	iKiP_MAP2K4	MAP2K4
KINASE-iKiP_MAP2K4	26.8	0.596112	Q6Y7W6;T382-p;u|Q9H6F5;S91-p;u|O94826;S91-p;u|P85037;S445-p;u|Q13112;S410-p;u|P07814;S886-p;u|Q92499;S481-p;u|Q9NR19;S30-p;u|P24928;S1878-p;u|Q5VSL9;S335-p;u|P35269;T389-p;u	-1.2739	P605	L	iKiP_MAP2K4	MAP2K4
KINASE-iKiP_MAP2K4	36.6	0.698824	P85037;S445-p;u|P35269;T389-p;u|Q9NR19;S30-p;u|Q9C0C2;S601-p;u|Q9H6F5;S91-p;u|P07814;S886-p;u|O94826;S91-p;u|Q92499;S481-p;u|Q5VSL9;S335-p;u|Q9UQ35;S1648-p;u|Q6Y7W6;T382-p;u|Q13112;S410-p;u|P24928;T1885-p;u|P24928;S1878-p;u|Q9Y2U5;S164-p;u	0.7116	P905	H	iKiP_MAP2K4	MAP2K4
KINASE-iKiP_MAP2K4	29.3	0.187899	Q9H6F5;S91-p;u|Q13112;S410-p;u|Q92499;S481-p;u|Q6Y7W6;T382-p;u|P24928;S1878-p;u|Q9C0C2;S601-p;u|P35269;T389-p;u|P85037;S445-p;u|P07814;S886-p;u|O94826;S91-p;u|Q5VSL9;S335-p;u|Q9NR19;S30-p;u	-2.2103	P905	L	iKiP_MAP2K4	MAP2K4
KINASE-iKiP_MAP2K4	36.6	0.0102144	P85037;S445-p;u|Q9NR19;S30-p;u|Q9UQ35;S1648-p;u|Q9C0C2;S601-p;u|Q6Y7W6;T382-p;u|Q5VSL9;S335-p;u|P07814;S886-p;u|Q9H6F5;S91-p;u|P35269;T389-p;u|Q9Y2U5;S164-p;u|Q92499;S481-p;u|P24928;S1878-p;u|Q13112;S410-p;u|O94826;S91-p;u|P24928;T1885-p;u	-3.3902	P915	H	iKiP_MAP2K4	MAP2K4
KINASE-iKiP_MAP2K4	26.8	0.020127	Q6Y7W6;T382-p;u|Q13112;S410-p;u|P85037;S445-p;u|P24928;S1878-p;u|P07814;S886-p;u|Q5VSL9;S335-p;u|Q9H6F5;S91-p;u|Q92499;S481-p;u|Q9NR19;S30-p;u|O94826;S91-p;u|P35269;T389-p;u	-3.3088	P915	L	iKiP_MAP2K4	MAP2K4
KINASE-iKiP_MAP2K4	31.7	0.0138496	P85037;S445-p;u|Q9H6F5;S91-p;u|P35269;T389-p;u|P07814;S886-p;u|O94826;S91-p;u|Q6Y7W6;T382-p;u|Q9UQ35;S1648-p;u|Q9NR19;S30-p;u|Q9C0C2;S601-p;u|Q13112;S410-p;u|Q5VSL9;S335-p;u|P24928;S1878-p;u|Q92499;S481-p;u	-3.9303	P924	H	iKiP_MAP2K4	MAP2K4
KINASE-iKiP_MAP2K4	26.8	0.00707407	P24928;S1878-p;u|Q5VSL9;S335-p;u|P35269;T389-p;u|P85037;S445-p;u|O94826;S91-p;u|Q13112;S410-p;u|Q9NR19;S30-p;u|Q92499;S481-p;u|P07814;S886-p;u|Q9H6F5;S91-p;u|Q6Y7W6;T382-p;u	-4.0046	P924	L	iKiP_MAP2K4	MAP2K4
KINASE-iKiP_MAP4K4.HGK	11	0.106549	P51858;T184-p;u|P14618;S77-p;u|O60716;S230-p;u|O60716;T869-p;u|P07900;S476-p;u|P62273;S9-p;u|P06733;S272-p;u|Q9H788;S124-p;u|P62081;T123-p;u|Q01650;T45-p;u|P31943;S281-p;u|P14618;S100-p;u|P63244;T316-p;u|P52597;T215-p;u|P61254;S12-p;u|P62826;T21-p;u|P10412;T18-p;u	2.5744	P605	H	iKiP_MAP4K4.HGK	MAP4K4
KINASE-iKiP_MAP4K4.HGK	9.1	0.260382	P63244;T316-p;u|P14618;S77-p;u|O60716;S230-p;u|P62273;S9-p;u|O60716;T869-p;u|P62081;T123-p;u|P07900;S476-p;u|P06733;S272-p;u|P61254;S12-p;u|Q01650;T45-p;u|O94826;S110-p;u|P14618;S100-p;u|Q9H788;S124-p;u|P10412;T18-p;u	-1.8349	P905	H	iKiP_MAP4K4.HGK	MAP4K4
KINASE-iKiP_MAP4K4.HGK	9.1	0.32967	P63244;T316-p;u|P52597;T215-p;u|P53999;S104-p;u|O60716;S230-p;u|P62273;S9-p;u|P62081;T123-p;u|O60716;T869-p;u|O94826;S110-p;u|P14618;S77-p;u|P06733;S272-p;u|P12268;S508-p;u|P07900;S476-p;u|Q01650;T45-p;u|P10412;T18-p;u	1.6325	P915	H	iKiP_MAP4K4.HGK	MAP4K4
KINASE-iKiP_MAP4K4.HGK	9.7	0.0335178	P62273;S9-p;u|Q01650;T45-p;u|P63244;T316-p;u|P06733;S272-p;u|P60709;T203-p;u|P14618;S100-p;u|P62081;T123-p;u|P14618;S77-p;u|P31943;S281-p;u|O60716;S230-p;u|P10412;T18-p;u|P52597;T215-p;u|O60716;T869-p;u|O94826;S110-p;u|P07900;S476-p;u	-3.1991	P924	H	iKiP_MAP4K4.HGK	MAP4K4
KINASE-iKiP_MAPK1.ERK2	29.9	0.0358533	P85037;S445-p;u|O43765;T81-p;u|Q7Z309;S119-p;u|Q9UKX7;S221-p;u|P49023;S106-p;u|Q86WB0;S344-p;u|Q9H773;S85-p;u|Q96T58;S1278-p;u|Q13541;S65-p;u|Q9C0C2;S228-p;u|O43707;T249-p;u|O95817;S289-p;u|Q13573;S224-p;u|Q9NUQ3;S97-p;u|O00151;S90-p;u|Q8TD19;S29-p;u|P06733;S263-p;u|Q99081;S67-p;u|P24534;S8-p;u|Q96E09;S147-p;u|Q8WW12;T139-p;u|P20700;S23-p;u|Q9C0C2;S601-p;u|P42677;S11-p;u|Q5SW79;T920-p;u|Q9C0C2;S6…	3.1381	P605	H	iKiP_MAPK1.ERK2	MAPK1
KINASE-iKiP_MAPK1.ERK2	16.7	0.918932	P49023;S106-p;u|O14745;S280-p;u|Q09666;S93-p;u|P20700;T20-p;u|P49327;T2204-p;u|Q9Y6G9;S516-p;u|Q9BTK6;S237-p;u|Q9UKX7;S221-p;u|O75533;T211-p;u|Q8WW12;T139-p;u|Q14160;S504-p;u|Q13200;S16-p;u|Q09666;S41-p;u|Q9H6F5;S113-p;u|P06733;S263-p;u|Q14160;S1448-p;u|Q13573;S224-p;u|P10809;S70-p;u|Q6Y7W6;S236-p;u|Q96T58;S1278-p;u|Q14980;T2000-p;u|P23246;T687-p;u|Q9BTU6;S51-p;u|Q86WB0;S344-p;u|Q8TAP8;S52-p;u|Q8…	-0.4489	P605	L	iKiP_MAPK1.ERK2	MAPK1
KINASE-iKiP_MAPK1.ERK2	32.8	0.00411392	Q9UKX7;S221-p;u|Q9UBS8;S451-p;u|Q15003;S81-p;u|Q5SW79;T920-p;u|Q86UE4;T143-p;u|P20700;S23-p;u|P50552;T335-p;u|O95747;S359-p;u|Q9NUU7;S85-p;u|Q09666;S41-p;u|Q92871;S242-p;u|Q09666;T4100-p;u|Q15018;S280-p;u|O75410;S276-p;u|Q9Y6G9;S516-p;u|P49792;T1144-p;u|P23396;T242-p;u|Q99733;T51-p;u|Q8TD19;S29-p;u|P51812;S715-p;u|Q9NQX3;S270-p;u|Q8WW12;T139-p;u|O00151;S90-p;u|P49023;S106-p;u|P29966;S101-p;u|Q7Z3…	8.3817	P905	H	iKiP_MAPK1.ERK2	MAPK1
KINASE-iKiP_MAPK1.ERK2	20.8	0.0723506	P50552;T335-p;u|P49023;S106-p;u|O14745;S280-p;u|Q9UKX7;S221-p;u|Q9Y6G9;S516-p;u|P51812;S715-p;u|Q86UE4;T143-p;u|P10398;S186-p;u|P49327;T2204-p;u|Q8TD19;S29-p;u|Q16204;S240-p;u|P53621;S173-p;u|Q99733;T51-p;u|Q86WB0;S344-p;u|Q86WB0;S370-p;u|Q7Z309;S115-p;u|O75533;T227-p;u|O43765;T81-p;u|Q7Z309;S119-p;u|P55209;T62-p;u|Q96E09;S143-p;u|Q09666;T4100-p;u|O75533;T223-p;u|Q9BTU6;S51-p;u|Q8WYP5;S1214-p;u|Q…	2.701	P905	L	iKiP_MAPK1.ERK2	MAPK1
KINASE-iKiP_MAPK1.ERK2	31.9	0.00623077	Q9UBS8;S451-p;u|P23396;T242-p;u|P20700;S23-p;u|Q86UE4;T143-p;u|Q9NUU7;S85-p;u|O95747;S359-p;u|Q09666;S41-p;u|Q9UKX7;S221-p;u|P52292;S62-p;u|P51812;S715-p;u|Q5SW79;T920-p;u|Q86WB0;S370-p;u|O75410;S276-p;u|P14866;S101-p;u|P20700;T20-p;u|Q8TD19;S29-p;u|P50552;T335-p;u|Q9NQX3;S270-p;u|Q8N5J2;S103-p;u|P53396;S481-p;u|P22234;S27-p;u|P24534;S8-p;u|P49327;S974-p;u|Q9NUQ3;S97-p;u|Q99733;T51-p;u|P29966;S10…	5.2291	P915	H	iKiP_MAPK1.ERK2	MAPK1
KINASE-iKiP_MAPK1.ERK2	12.5	0.353448	P49023;S106-p;u|O14745;S280-p;u|Q9Y6G9;S516-p;u|P51812;S715-p;u|Q86UE4;T143-p;u|Q14160;S1448-p;u|Q9Y4E8;S229-p;u|P53621;S173-p;u|P29966;S101-p;u|Q86WB0;S344-p;u|P55209;T62-p;u|Q99733;T51-p;u|P49327;T2204-p;u|Q09666;S93-p;u|P07199;S156-p;u|Q6Y7W6;S236-p;u|Q13573;S224-p;u|Q8N6T3;S343-p;u|Q7Z5K2;S226-p;u|P49792;T1144-p;u|P42566;S814-p;u|O75533;T223-p;u|Q9UQ35;S1329-p;u|Q86WB0;S370-p;u|P42677;S11-p;u…	1.7955	P915	L	iKiP_MAPK1.ERK2	MAPK1
KINASE-iKiP_MAPK1.ERK2	31.5	0.302183	Q9UKX7;S221-p;u|Q96E09;S147-p;u|P20700;S23-p;u|Q7Z309;S119-p;u|Q99733;T51-p;u|Q8WW12;T139-p;u|P50552;T335-p;u|Q13573;S224-p;u|Q14980;T2000-p;u|Q15003;S81-p;u|Q86UE4;T143-p;u|Q99081;S79-p;u|P14866;S101-p;u|P52292;S62-p;u|Q9NQX3;S270-p;u|Q9NUU7;S85-p;u|P24534;S8-p;u|O00151;S90-p;u|Q92609;S539-p;u|P85037;S445-p;u|Q8WYP5;S1214-p;u|O75391;S158-p;u|Q9UBS8;S451-p;u|O14745;S280-p;u|P23246;T687-p;u|P12268…	1.817	P924	H	iKiP_MAPK1.ERK2	MAPK1
KINASE-iKiP_MAPK1.ERK2	13.2	0.802204	P49023;S106-p;u|O14745;S280-p;u|Q09666;T4100-p;u|Q9UKX7;S221-p;u|Q14160;S1448-p;u|Q9Y4E8;S229-p;u|Q9Y6G9;S516-p;u|P06733;S263-p;u|Q09666;S93-p;u|P23246;T687-p;u|P51812;S715-p;u|Q9Y6G9;S207-p;u|Q86WB0;S344-p;u|Q13573;S224-p;u|Q14980;T2000-p;u|Q9Y2W2;S237-p;u|Q13541;S65-p;u|P55209;T62-p;u|P07199;S156-p;u|P53621;S173-p;u|O75533;T223-p;u|Q9BTU6;S51-p;u|Q9BV73;S2229-p;u|Q9NYB0;S203-p;u|Q96E09;S147-p;u…	-0.44	P924	L	iKiP_MAPK1.ERK2	MAPK1
KINASE-iKiP_MAPK11	27.8	0.00860526	Q9UKX7;S221-p;u|P49023;S106-p;u|Q13573;S224-p;u|P52597;S104-p;u|Q09666;T4564-p;u|Q13501;S272-p;u|P46013;S308-p;u|O00151;S90-p;u|P06733;S263-p;u|Q96E09;S147-p;u|Q13573;S232-p;u|Q9H910;S97-p;u|P85037;T436-p;u|P20700;S23-p;u|Q92945;S181-p;u|Q9H2U2;S317-p;u|P60866;T9-p;u|Q9C0C2;S601-p;u|Q8IWZ8;S411-p;u|Q9UQ35;S1329-p;u|Q8WXI9;T120-p;u|O14745;S280-p;u|Q09666;T3716-p;u|Q7Z5L9;S460-p;u|P16403;S2-p;u|Q14…	4.145	P605	H	iKiP_MAPK11	MAPK11
KINASE-iKiP_MAPK11	18.4	0.181399	P49023;S106-p;u|O14745;S280-p;u|P60866;T9-p;u|P20700;T20-p;u|Q13501;S272-p;u|Q9Y6G9;S516-p;u|Q9H2U2;S317-p;u|P46013;S308-p;u|Q9UKX7;S221-p;u|Q09666;S41-p;u|Q14847;T104-p;u|P06733;S263-p;u|Q13573;S224-p;u|Q92945;S181-p;u|O14545;S327-p;u|Q8TAP8;S52-p;u|Q9Y2X7;S362-p;u|P16949;S38-p;u|Q13573;S232-p;u|O95817;S377-p;u|Q7Z5L9;S460-p;u|Q9H910;S97-p;u|P55209;T62-p;u|P52597;S104-p;u|P22234;S27-p;u|P19338;S…	2.4065	P605	L	iKiP_MAPK11	MAPK11
KINASE-iKiP_MAPK11	30.2	0.00411392	Q9UKX7;S221-p;u|P52597;S104-p;u|P20700;S23-p;u|Q8IWZ8;S411-p;u|Q09666;T4564-p;u|Q09666;S41-p;u|Q09666;T4100-p;u|P29966;S81-p;u|P85037;T436-p;u|Q9Y6G9;S516-p;u|Q09666;T3716-p;u|P23396;T242-p;u|Q96AE4;S140-p;u|P51812;S715-p;u|O00151;S90-p;u|P49023;S106-p;u|Q92945;T100-p;u|Q7Z5L9;S460-p;u|O14745;S280-p;u|Q92609;S539-p;u|Q13573;S224-p;u|Q9BYG3;T238-p;u|P07814;T898-p;u|P52292;S62-p;u|P22234;S27-p;u|O7…	7.2031	P905	H	iKiP_MAPK11	MAPK11
KINASE-iKiP_MAPK11	20.8	0.0489224	P49023;S106-p;u|O14745;S280-p;u|Q9UKX7;S221-p;u|Q09666;T4564-p;u|Q9Y6G9;S516-p;u|P51812;S715-p;u|P16949;S38-p;u|Q7Z309;S115-p;u|P55209;T62-p;u|Q96E09;S143-p;u|Q09666;T4100-p;u|P46013;S308-p;u|Q9Y2X7;S362-p;u|Q92609;S539-p;u|Q9H6F5;S80-p;u|Q13573;S224-p;u|Q13573;S232-p;u|Q13501;S272-p;u|Q9BYG3;T238-p;u|Q8TAP8;S52-p;u|Q96AE4;S140-p;u|Q9UQ35;S1329-p;u|Q9UQ35;S1320-p;u|P22234;S27-p;u|P19338;S563-p;u|…	3.1004	P905	L	iKiP_MAPK11	MAPK11
KINASE-iKiP_MAPK11	27.4	0.00623077	P52597;S104-p;u|P23396;T242-p;u|P20700;S23-p;u|Q09666;S41-p;u|Q9UKX7;S221-p;u|P52292;S62-p;u|P51812;S715-p;u|P20700;T20-p;u|P60866;T9-p;u|P22234;S27-p;u|P85037;T436-p;u|P49023;S106-p;u|P55209;T62-p;u|Q92530;S153-p;u|O14745;S280-p;u|P29966;S81-p;u|Q8IWZ8;S411-p;u|P06733;S263-p;u|Q13573;S224-p;u|Q9Y5M8;S257-p;u|P25789;S13-p;u|Q16643;T346-p;u|Q9Y6G9;S516-p;u|Q09666;T4100-p;u|P46013;S308-p;u|Q9BYG3;T…	4.4945	P915	H	iKiP_MAPK11	MAPK11
KINASE-iKiP_MAPK11	12.3	0.0973282	P49023;S106-p;u|O14745;S280-p;u|Q9Y6G9;S516-p;u|P51812;S715-p;u|P16949;S38-p;u|P46013;S308-p;u|P55209;T62-p;u|Q14847;T104-p;u|Q9Y2X7;S362-p;u|O14545;S327-p;u|Q13573;S224-p;u|Q9H910;S97-p;u|Q9UQ35;S1329-p;u|Q13501;S272-p;u|Q6PCE3;S175-p;u|Q09666;S41-p;u|Q92945;S181-p;u|P23396;T221-p;u|P19338;S563-p;u|P22234;S27-p;u|Q96E09;S147-p;u|P85037;T436-p;u|Q9H2U2;S317-p;u|Q9UQ35;S1320-p;u|P20700;S23-p;u|Q14…	2.7837	P915	L	iKiP_MAPK11	MAPK11
KINASE-iKiP_MAPK11	28.8	0.00751163	Q9UKX7;S221-p;u|Q96E09;S147-p;u|P20700;S23-p;u|P25789;S13-p;u|P85037;T436-p;u|Q13573;S224-p;u|Q9C0C2;S1029-p;u|Q9H910;S97-p;u|Q92945;T100-p;u|P52292;S62-p;u|Q09666;T3716-p;u|O00151;S90-p;u|Q16643;T346-p;u|Q92609;S539-p;u|P46013;S308-p;u|P16949;S38-p;u|O75391;S158-p;u|O14745;S280-p;u|Q8WXI9;T120-p;u|Q09666;T4564-p;u|Q8TAP8;S52-p;u|Q9UQ35;S1320-p;u|Q9H6F5;S80-p;u|Q92945;S181-p;u|Q9Y6G9;S516-p;u|P51…	7.2233	P924	H	iKiP_MAPK11	MAPK11
KINASE-iKiP_MAPK11	14.2	0.134355	P49023;S106-p;u|O14745;S280-p;u|Q09666;T3716-p;u|P16949;S38-p;u|Q09666;T4100-p;u|Q9UKX7;S221-p;u|Q13501;S272-p;u|Q9Y6G9;S516-p;u|P06733;S263-p;u|P51812;S715-p;u|O14545;S327-p;u|Q13573;S224-p;u|P55209;T62-p;u|P46013;S308-p;u|Q9H2U2;S317-p;u|Q96E09;S147-p;u|Q13573;S232-p;u|Q09666;S41-p;u|P20700;S23-p;u|P22234;S27-p;u|Q6PCE3;S175-p;u|Q9UQ35;S1320-p;u|Q92945;S181-p;u|P85037;T436-p;u|P19338;S563-p;u|Q…	2.6646	P924	L	iKiP_MAPK11	MAPK11
KINASE-iKiP_MAPK12	31.4	0.00860526	P85037;S445-p;u|O43765;T81-p;u|Q7Z309;S119-p;u|Q9UKX7;S221-p;u|Q5JSZ5;S556-p;u|P49023;S106-p;u|Q9H773;S85-p;u|Q13541;S65-p;u|Q9C0C2;S228-p;u|Q13242;S211-p;u|Q96ST3;S10-p;u|P46013;S2105-p;u|Q7L2J0;S69-p;u|Q5JSZ5;S563-p;u|O15014;S804-p;u|Q13501;S272-p;u|Q9NUQ3;S97-p;u|A0MZ66;S494-p;u|P46013;S308-p;u|Q8TD19;S29-p;u|P54727;T155-p;u|P80723;T36-p;u|Q7Z5L9;S175-p;u|Q9UJU6;S232-p;u|O00161;S110-p;u|Q96E09…	5.0793	P605	H	iKiP_MAPK12	MAPK12
KINASE-iKiP_MAPK12	18.4	0.918667	P49023;S106-p;u|P49023;S85-p;u|P16949;S25-p;u|O14745;S280-p;u|P60866;T9-p;u|P46013;S2105-p;u|Q13501;S272-p;u|Q9Y6G9;S516-p;u|P46013;S308-p;u|Q9UKX7;S221-p;u|Q13242;S211-p;u|Q8WW12;T139-p;u|Q14160;S504-p;u|Q09666;S41-p;u|Q14847;T104-p;u|Q7Z5L9;S175-p;u|Q6Y7W6;S236-p;u|Q9UJU6;S232-p;u|O15014;S804-p;u|Q14980;T2000-p;u|P23246;T687-p;u|P85037;S416-p;u|Q96ST3;S10-p;u|Q8TAP8;S52-p;u|Q8TD19;S869-p;u|P783…	-0.3682	P605	L	iKiP_MAPK12	MAPK12
KINASE-iKiP_MAPK12	32.6	0.00411392	Q9UKX7;S221-p;u|Q15003;S81-p;u|Q86UE4;T143-p;u|P50552;T335-p;u|P16949;S25-p;u|Q9UJU6;S232-p;u|O95747;S359-p;u|Q09666;S41-p;u|A0MZ66;T537-p;u|Q15018;S280-p;u|P29966;S81-p;u|P85037;T436-p;u|Q9Y6G9;S516-p;u|Q96ST3;S10-p;u|P49792;T1144-p;u|Q99733;T51-p;u|Q8TD19;S29-p;u|P51812;S715-p;u|P46013;S2105-p;u|Q8WW12;T139-p;u|P49023;S106-p;u|Q7Z309;S119-p;u|O14745;S280-p;u|Q92609;S539-p;u|Q09666;S216-p;u|O437…	5.6955	P905	H	iKiP_MAPK12	MAPK12
KINASE-iKiP_MAPK12	21.4	0.48006	P16949;S25-p;u|P50552;T335-p;u|P49023;S106-p;u|O14745;S280-p;u|Q9UKX7;S221-p;u|Q9Y6G9;S516-p;u|P51812;S715-p;u|Q86UE4;T143-p;u|P10398;S186-p;u|Q8TD19;S29-p;u|Q12888;S552-p;u|Q99733;T51-p;u|Q86WB0;S370-p;u|Q7Z309;S115-p;u|O75533;T227-p;u|O43765;T81-p;u|Q7Z309;S119-p;u|P55209;T62-p;u|Q96E09;S143-p;u|O75533;T223-p;u|Q13242;S211-p;u|Q5JSZ5;S556-p;u|P46013;S308-p;u|Q9Y6G9;S207-p;u|Q92609;S539-p;u|Q9UJ…	1.1896	P905	L	iKiP_MAPK12	MAPK12
KINASE-iKiP_MAPK12	31.6	0.0102144	Q86UE4;T143-p;u|O95747;S359-p;u|Q09666;S41-p;u|Q9UKX7;S221-p;u|P52292;S62-p;u|P13639;S502-p;u|P51812;S715-p;u|A0MZ66;T537-p;u|Q86WB0;S370-p;u|Q8TD19;S29-p;u|Q12888;S552-p;u|P00519;T852-p;u|P60866;T9-p;u|P50552;T335-p;u|Q96ST3;S10-p;u|A0MZ66;S494-p;u|P53396;S481-p;u|Q9NUQ3;S97-p;u|Q99733;T51-p;u|Q9UJU6;S232-p;u|P85037;T436-p;u|P16949;S25-p;u|P49023;S106-p;u|Q15018;S280-p;u|P55209;T62-p;u|Q7Z309;S1…	3.515	P915	H	iKiP_MAPK12	MAPK12
KINASE-iKiP_MAPK12	12.8	0.970216	P49023;S106-p;u|P16949;S25-p;u|O14745;S280-p;u|Q9Y6G9;S516-p;u|P51812;S715-p;u|Q86UE4;T143-p;u|P46013;S2105-p;u|P46013;S308-p;u|P49023;S85-p;u|P55209;T62-p;u|Q99733;T51-p;u|P13639;S502-p;u|Q14847;T104-p;u|Q6Y7W6;S236-p;u|Q9H910;S97-p;u|Q7Z5K2;S226-p;u|P49792;T1144-p;u|Q13242;S211-p;u|O75533;T223-p;u|Q9UQ35;S1329-p;u|Q13501;S272-p;u|Q86WB0;S370-p;u|P42677;S11-p;u|P23246;T687-p;u|Q09666;S41-p;u|Q9N…	0.1117	P915	L	iKiP_MAPK12	MAPK12
KINASE-iKiP_MAPK12	31.9	0.00751163	Q9UKX7;S221-p;u|Q96E09;S147-p;u|Q7Z309;S119-p;u|P25789;S13-p;u|P85037;T436-p;u|Q99733;T51-p;u|Q8WW12;T139-p;u|P50552;T335-p;u|Q14980;T2000-p;u|Q15003;S81-p;u|Q86UE4;T143-p;u|Q99081;S79-p;u|Q9H910;S97-p;u|P52292;S62-p;u|Q9Y3E2;S81-p;u|Q9H910;S30-p;u|Q16643;T346-p;u|Q92609;S539-p;u|P85037;S445-p;u|A0MZ66;T537-p;u|P46013;S308-p;u|Q96ST3;S10-p;u|O75391;S158-p;u|P16949;S25-p;u|O14745;S280-p;u|P23246;T…	5.0169	P924	H	iKiP_MAPK12	MAPK12
KINASE-iKiP_MAPK12	13.5	0.51835	P16949;S25-p;u|P49023;S106-p;u|O14745;S280-p;u|Q9UKX7;S221-p;u|Q13501;S272-p;u|Q9Y6G9;S516-p;u|P46013;S2105-p;u|P49023;S85-p;u|P23246;T687-p;u|P51812;S715-p;u|Q9Y6G9;S207-p;u|Q13242;S211-p;u|Q7Z5L9;S175-p;u|Q14980;T2000-p;u|Q13541;S65-p;u|P85037;S416-p;u|P55209;T62-p;u|P46013;S308-p;u|O75533;T223-p;u|Q9NYB0;S203-p;u|Q96ST3;S10-p;u|P05387;S17-p;u|Q96E09;S147-p;u|Q09666;S41-p;u|Q86WB0;S370-p;u|P783…	-1.2108	P924	L	iKiP_MAPK12	MAPK12
KINASE-iKiP_MAPK13	28.6	0.00860526	Q9UKX7;S221-p;u|Q86WB0;S344-p;u|Q9H773;S85-p;u|Q96T58;S1278-p;u|Q13242;S211-p;u|O95817;S289-p;u|Q13573;S224-p;u|P46013;S2105-p;u|Q09666;T4564-p;u|O15014;S804-p;u|Q58WW2;S336-p;u|A0MZ66;S494-p;u|P46013;S308-p;u|O00151;S90-p;u|Q8TD19;S29-p;u|P06733;S263-p;u|P80723;T36-p;u|O00161;S110-p;u|P24534;S8-p;u|Q96E09;S147-p;u|Q9H910;S97-p;u|P85037;T436-p;u|Q13561;T198-p;u|Q92945;S181-p;u|P60866;T9-p;u|Q9C0C…	4.7493	P605	H	iKiP_MAPK13	MAPK13
KINASE-iKiP_MAPK13	17.7	0.697934	P16949;S25-p;u|O14745;S280-p;u|Q09666;S93-p;u|P60866;T9-p;u|P46013;S2105-p;u|P49327;T2204-p;u|Q9Y6G9;S516-p;u|P46013;S308-p;u|Q9UKX7;S221-p;u|Q13242;S211-p;u|Q14160;S504-p;u|Q13200;S16-p;u|Q09666;S41-p;u|Q9H6F5;S113-p;u|P06733;S263-p;u|Q14160;S1448-p;u|Q13573;S224-p;u|Q96T58;S1278-p;u|P27816;T521-p;u|Q92945;S181-p;u|O15014;S804-p;u|Q86WB0;S344-p;u|Q13561;T198-p;u|Q8TAP8;S52-p;u|Q9Y2X7;S362-p;u|P7…	1.0077	P605	L	iKiP_MAPK13	MAPK13
KINASE-iKiP_MAPK13	31.7	0.00411392	Q9UKX7;S221-p;u|P57740;S11-p;u|Q15003;S81-p;u|Q58WW2;S336-p;u|Q86UE4;T143-p;u|Q15003;T49-p;u|Q5T6F2;S432-p;u|Q8IWZ8;S411-p;u|Q9UQ35;S2272-p;u|P50552;T335-p;u|Q15477;S245-p;u|P16949;S25-p;u|Q09666;T4564-p;u|Q09666;S41-p;u|A0MZ66;T537-p;u|Q09666;T4100-p;u|P85037;T436-p;u|O75410;S276-p;u|Q9Y6G9;S516-p;u|P49792;T1144-p;u|Q09666;T3716-p;u|Q99733;T51-p;u|Q09666;T4430-p;u|Q8TD19;S29-p;u|P46013;S2105-p;u…	8.8633	P905	H	iKiP_MAPK13	MAPK13
KINASE-iKiP_MAPK13	22.3	0.111142	P16949;S25-p;u|P50552;T335-p;u|O14745;S280-p;u|Q9UKX7;S221-p;u|Q09666;T4564-p;u|Q9Y6G9;S516-p;u|Q86UE4;T143-p;u|P10398;S186-p;u|P49327;T2204-p;u|Q8TD19;S29-p;u|Q9UQ35;S2272-p;u|Q09666;T4430-p;u|Q12888;S552-p;u|Q99733;T51-p;u|Q15003;T49-p;u|Q86WB0;S344-p;u|Q86WB0;S370-p;u|O75533;T227-p;u|P55209;T62-p;u|Q96E09;S143-p;u|Q09666;T4100-p;u|O75533;T223-p;u|Q13242;S211-p;u|P46013;S308-p;u|Q9Y6G9;S207-p;u…	2.6227	P905	L	iKiP_MAPK13	MAPK13
KINASE-iKiP_MAPK13	29.3	0.0402434	Q15003;T49-p;u|Q9UJU6;S275-p;u|Q86UE4;T143-p;u|Q9UQ35;S2272-p;u|Q09666;S41-p;u|Q9UKX7;S221-p;u|P52292;S62-p;u|Q58WW2;S336-p;u|A0MZ66;T537-p;u|Q86WB0;S370-p;u|O75410;S276-p;u|P57740;S11-p;u|Q8TD19;S29-p;u|Q12888;S552-p;u|P60866;T9-p;u|P50552;T335-p;u|O94776;S435-p;u|Q15477;S245-p;u|A0MZ66;S494-p;u|P24534;S8-p;u|Q99733;T51-p;u|P29966;S101-p;u|P85037;T436-p;u|P16949;S25-p;u|Q9Y4F1;S514-p;u|P55209;T6…	3.4211	P915	H	iKiP_MAPK13	MAPK13
KINASE-iKiP_MAPK13	13.1	0.654736	P16949;S25-p;u|O14745;S280-p;u|Q9Y6G9;S516-p;u|Q9UQ35;S2272-p;u|Q86UE4;T143-p;u|Q14160;S1448-p;u|P29966;S101-p;u|Q86WB0;S344-p;u|P46013;S2105-p;u|P46013;S308-p;u|Q15003;T49-p;u|P55209;T62-p;u|Q99733;T51-p;u|P49327;T2204-p;u|Q09666;S93-p;u|Q9Y2X7;S362-p;u|Q13573;S224-p;u|P57740;S11-p;u|Q9H910;S97-p;u|Q5SW79;S1529-p;u|Q7Z5K2;S226-p;u|Q9UJU6;S275-p;u|P49792;T1144-p;u|Q13242;S211-p;u|O75533;T223-p;u|…	1.0078	P915	L	iKiP_MAPK13	MAPK13
KINASE-iKiP_MAPK13	31	0.00751163	Q9UKX7;S221-p;u|Q96E09;S147-p;u|P57740;S11-p;u|P85037;T436-p;u|Q99733;T51-p;u|P50552;T335-p;u|Q13573;S224-p;u|Q15003;S81-p;u|O94776;S435-p;u|Q86UE4;T143-p;u|Q15477;S245-p;u|Q99081;S79-p;u|Q9H910;S97-p;u|Q9UQ35;S2272-p;u|P52292;S62-p;u|Q86WB0;T387-p;u|Q15003;T49-p;u|Q9Y3E2;S81-p;u|P24534;S8-p;u|Q09666;T3716-p;u|Q58WW2;S336-p;u|O00151;S90-p;u|Q16643;T346-p;u|Q92609;S539-p;u|Q5T6F2;S432-p;u|A0MZ66;T…	5.6089	P924	H	iKiP_MAPK13	MAPK13
KINASE-iKiP_MAPK13	14.5	0.843592	P16949;S25-p;u|O14745;S280-p;u|Q09666;T3716-p;u|Q9UQ35;S2272-p;u|Q09666;T4100-p;u|Q9UKX7;S221-p;u|Q14160;S1448-p;u|Q9Y6G9;S516-p;u|P06733;S263-p;u|Q09666;S93-p;u|P46013;S2105-p;u|Q9Y6G9;S207-p;u|Q13242;S211-p;u|Q86WB0;S344-p;u|Q15003;T49-p;u|Q13573;S224-p;u|Q5SW79;S1529-p;u|Q9Y2W2;S237-p;u|P55209;T62-p;u|P46013;S308-p;u|O75533;T223-p;u|P57740;S11-p;u|P05387;S17-p;u|Q96E09;S147-p;u|Q09666;S41-p;u|…	-0.428	P924	L	iKiP_MAPK13	MAPK13
KINASE-iKiP_MAPK14	25.2	0.0425161	O43765;T81-p;u|Q9UKX7;S221-p;u|P49023;S106-p;u|Q86WB0;S344-p;u|Q9H773;S85-p;u|Q13242;S211-p;u|Q09666;T4564-p;u|Q13501;S272-p;u|A0MZ66;S494-p;u|Q8TD19;S29-p;u|P06733;S263-p;u|Q96E09;S147-p;u|Q8WW12;T139-p;u|Q9H910;S97-p;u|P85037;T436-p;u|P20700;S23-p;u|Q9H2U2;S317-p;u|Q9BSJ8;S1034-p;u|Q8IWZ8;S411-p;u|A0MZ66;T537-p;u|O75533;T223-p;u|Q9UQ35;S1329-p;u|P16949;S25-p;u|Q9H6F5;S113-p;u|Q8WXI9;T120-p;u|Q8…	3.5685	P605	H	iKiP_MAPK14	MAPK14
KINASE-iKiP_MAPK14	16	0.955518	P49023;S106-p;u|P16949;S25-p;u|O14745;S280-p;u|P20700;T20-p;u|Q13501;S272-p;u|Q9Y6G9;S516-p;u|Q9H2U2;S317-p;u|Q9UKX7;S221-p;u|Q13242;S211-p;u|Q8WW12;T139-p;u|Q14160;S504-p;u|Q09666;S41-p;u|Q9H6F5;S113-p;u|P06733;S263-p;u|O14545;S327-p;u|Q86WB0;S344-p;u|Q9Y2X7;S362-p;u|Q9BSJ8;S1034-p;u|Q86WB0;S335-p;u|Q9H910;S97-p;u|P07814;S886-p;u|Q13501;T269-p;u|Q15365;S190-p;u|O75533;T223-p;u|P28066;S56-p;u|Q9Y…	0.2616	P605	L	iKiP_MAPK14	MAPK14
KINASE-iKiP_MAPK14	26.9	0.00411392	Q9UKX7;S221-p;u|P20700;S23-p;u|Q8IWZ8;S411-p;u|P50552;T335-p;u|P16949;S25-p;u|Q09666;T4564-p;u|Q09666;S41-p;u|A0MZ66;T537-p;u|Q09666;T4100-p;u|P85037;T436-p;u|Q9Y6G9;S516-p;u|P49792;T1144-p;u|Q09666;T3716-p;u|Q8TD19;S29-p;u|Q8WW12;T139-p;u|P49023;S106-p;u|Q92945;T100-p;u|O14745;S280-p;u|Q92609;S539-p;u|O43765;T81-p;u|Q13242;S211-p;u|O60749;S119-p;u|Q9BYG3;T238-p;u|Q07960;S51-p;u|P14866;S101-p;u|Q…	7.4887	P905	H	iKiP_MAPK14	MAPK14
KINASE-iKiP_MAPK14	19.4	0.0108384	P16949;S25-p;u|P50552;T335-p;u|P49023;S106-p;u|O14745;S280-p;u|Q9UKX7;S221-p;u|Q09666;T4564-p;u|Q9Y6G9;S516-p;u|Q8TD19;S29-p;u|Q07960;S51-p;u|Q12888;S552-p;u|Q86WB0;S344-p;u|Q86WB0;S370-p;u|O43765;T81-p;u|Q96E09;S143-p;u|Q09666;T4100-p;u|O60749;S119-p;u|O75533;T223-p;u|Q13242;S211-p;u|Q9Y2X7;S362-p;u|Q92609;S539-p;u|Q9H6F5;S80-p;u|P28066;S56-p;u|Q13501;S272-p;u|P42566;S814-p;u|P49792;T1144-p;u|Q9…	3.706	P905	L	iKiP_MAPK14	MAPK14
KINASE-iKiP_MAPK14	25.5	0.149983	P20700;S23-p;u|Q09666;S41-p;u|Q9UKX7;S221-p;u|P52292;S62-p;u|A0MZ66;T537-p;u|Q86WB0;S370-p;u|O60749;S119-p;u|P14866;S101-p;u|P20700;T20-p;u|Q8TD19;S29-p;u|Q12888;S552-p;u|P50552;T335-p;u|A0MZ66;S494-p;u|P85037;T436-p;u|P16949;S25-p;u|P49023;S106-p;u|O14745;S280-p;u|P05023;S228-p;u|Q8WW12;T139-p;u|Q8IWZ8;S411-p;u|P06733;S263-p;u|Q15750;S378-p;u|P25789;S13-p;u|Q9Y2W2;S237-p;u|Q9Y6G9;S516-p;u|Q09666…	2.4783	P915	H	iKiP_MAPK14	MAPK14
KINASE-iKiP_MAPK14	11.9	0.310077	P49023;S106-p;u|P16949;S25-p;u|Q07960;S51-p;u|O14745;S280-p;u|Q9Y6G9;S516-p;u|Q86WB0;S344-p;u|Q9Y2X7;S362-p;u|Q86WB0;S335-p;u|O14545;S327-p;u|Q9H910;S97-p;u|P49792;T1144-p;u|P42566;S814-p;u|Q13242;S211-p;u|O75533;T223-p;u|Q9UQ35;S1329-p;u|Q13501;S272-p;u|Q86WB0;S370-p;u|Q09666;S41-p;u|Q9NYB0;S203-p;u|Q9BSJ8;S1034-p;u|P23396;T221-p;u|Q9Y2W2;S237-p;u|Q15773;S238-p;u|P24928;S1878-p;u|P07814;S886-p;u…	1.8945	P915	L	iKiP_MAPK14	MAPK14
KINASE-iKiP_MAPK14	25.5	0.0138496	Q9UKX7;S221-p;u|Q96E09;S147-p;u|P20700;S23-p;u|P25789;S13-p;u|P85037;T436-p;u|Q8WW12;T139-p;u|P50552;T335-p;u|Q9C0C2;S1029-p;u|P14866;S101-p;u|Q9H910;S97-p;u|Q92945;T100-p;u|P52292;S62-p;u|Q09666;T3716-p;u|Q92609;S539-p;u|O60749;S119-p;u|A0MZ66;T537-p;u|O75391;S158-p;u|P16949;S25-p;u|O14745;S280-p;u|Q8WXI9;T120-p;u|P12268;S122-p;u|Q09666;T4564-p;u|P49792;T1144-p;u|Q9UQ35;S1320-p;u|Q9H6F5;S80-p;u|…	4.0431	P924	H	iKiP_MAPK14	MAPK14
KINASE-iKiP_MAPK14	13.3	0.157216	P16949;S25-p;u|P49023;S106-p;u|O14745;S280-p;u|Q09666;T3716-p;u|Q07960;S51-p;u|Q09666;T4100-p;u|Q9UKX7;S221-p;u|Q13501;S272-p;u|Q9Y6G9;S516-p;u|P06733;S263-p;u|Q13242;S211-p;u|Q86WB0;S344-p;u|O14545;S327-p;u|Q9Y2W2;S237-p;u|O75533;T223-p;u|Q9H2U2;S317-p;u|Q9NYB0;S203-p;u|Q96E09;S147-p;u|Q09666;S41-p;u|Q86WB0;S370-p;u|P24928;S1878-p;u|Q9BSJ8;S1034-p;u|P20700;S23-p;u|P35269;T389-p;u|P28066;S56-p;u|…	2.3245	P924	L	iKiP_MAPK14	MAPK14
KINASE-iKiP_MAPK15.ERK7	24.6	0.676838	Q9H773;S85-p;u|O43707;T249-p;u|P16949;S25-p;u|Q9H6F5;S113-p;u|O14745;S280-p;u|Q15003;S81-p;u|P10809;S70-p;u|Q8TD19;S869-p;u|P53396;S481-p;u|Q9Y4H2;S1203-p;u|Q9UQ35;S2272-p;u|Q15018;S280-p;u|P28715;S384-p;u|Q8N5J2;S103-p;u|P16152;S56-p;u|P11388;S1213-p;u	0.8603	P605	H	iKiP_MAPK15.ERK7	MAPK15
KINASE-iKiP_MAPK15.ERK7	15.4	0.500739	P16949;S25-p;u|O14745;S280-p;u|Q9H6F5;S113-p;u|P10809;S70-p;u|Q8TD19;S869-p;u|Q8N5J2;S103-p;u|P28715;S384-p;u|Q9UQ35;S2272-p;u|P53396;S481-p;u|P11388;S1213-p;u	1.6146	P605	L	iKiP_MAPK15.ERK7	MAPK15
KINASE-iKiP_MAPK15.ERK7	29.2	0.00411392	Q15003;S81-p;u|Q9UQ35;S2272-p;u|P16949;S25-p;u|Q15018;S280-p;u|O14745;S280-p;u|Q8N5J2;S103-p;u|Q9H6F5;S113-p;u|P10809;S70-p;u|P53396;S481-p;u|P26640;S301-p;u|O43707;T249-p;u|Q9H773;S85-p;u|P16152;S56-p;u|Q14160;S835-p;u|Q8TD19;S869-p;u|P28715;S384-p;u|Q8WXI9;S135-p;u|Q9Y4H2;S1203-p;u|P11388;S1213-p;u	4.3803	P905	H	iKiP_MAPK15.ERK7	MAPK15
KINASE-iKiP_MAPK15.ERK7	18.5	0.738421	P16949;S25-p;u|O14745;S280-p;u|Q9UQ35;S2272-p;u|Q8TD19;S869-p;u|Q9H773;S85-p;u|P10809;S70-p;u|Q9H6F5;S113-p;u|P28715;S384-p;u|Q8WXI9;S135-p;u|P53396;S481-p;u|P11388;S1213-p;u|Q15003;S81-p;u	0.6829	P905	L	iKiP_MAPK15.ERK7	MAPK15
KINASE-iKiP_MAPK15.ERK7	26.2	0.0712526	Q9UQ35;S2272-p;u|Q8N5J2;S103-p;u|P53396;S481-p;u|P16949;S25-p;u|Q15018;S280-p;u|Q14160;S835-p;u|O14745;S280-p;u|Q8TD19;S869-p;u|P16152;S56-p;u|Q9H773;S85-p;u|O43707;T249-p;u|P10809;S70-p;u|Q9Y4H2;S1203-p;u|Q8WXI9;S135-p;u|P11388;S1213-p;u|P28715;S384-p;u|Q9H6F5;S113-p;u	2.7712	P915	H	iKiP_MAPK15.ERK7	MAPK15
KINASE-iKiP_MAPK15.ERK7	26.2	0.0917148	Q15003;S81-p;u|Q9UQ35;S2272-p;u|P16949;S25-p;u|O14745;S280-p;u|Q15018;S280-p;u|Q8WXI9;S135-p;u|P11388;S1213-p;u|P26640;S301-p;u|Q9H773;S85-p;u|P53396;S481-p;u|Q8N5J2;S103-p;u|P28715;S384-p;u|Q9Y4H2;S1203-p;u|Q14160;S835-p;u|P10809;S70-p;u|O43707;T249-p;u|Q9H6F5;S113-p;u	2.6056	P924	H	iKiP_MAPK15.ERK7	MAPK15
KINASE-iKiP_MAPK3.ERK1	28	0.0131834	Q7Z309;S119-p;u|Q9UKX7;S221-p;u|P49023;S106-p;u|Q86WB0;S344-p;u|Q9H773;S85-p;u|Q7Z417;S629-p;u|O43707;T249-p;u|Q09666;T4564-p;u|Q13501;S272-p;u|Q9NUQ3;S97-p;u|Q8TD19;S29-p;u|O15446;S285-p;u|P24534;S8-p;u|Q8WW12;T139-p;u|P85037;T436-p;u|Q99459;T385-p;u|Q9BSJ8;S1034-p;u|Q9C0C2;S601-p;u|Q9C0C2;S691-p;u|A0MZ66;T537-p;u|O75533;T223-p;u|P49327;T2204-p;u|Q9UQ35;S1329-p;u|Q8N6T3;S343-p;u|Q13200;S16-p;u|P…	4.1478	P605	H	iKiP_MAPK3.ERK1	MAPK3
KINASE-iKiP_MAPK3.ERK1	16.8	0.981658	P49023;S106-p;u|P16949;S25-p;u|O14745;S280-p;u|Q09666;S93-p;u|Q13501;S272-p;u|P49327;T2204-p;u|Q9Y6G9;S516-p;u|Q9UKX7;S221-p;u|Q8WW12;T139-p;u|Q14160;S504-p;u|Q13200;S16-p;u|O14545;S327-p;u|Q14980;T2000-p;u|Q99459;T385-p;u|Q86WB0;S344-p;u|Q8TAP8;S52-p;u|Q9H501;S198-p;u|Q8TD19;S869-p;u|Q9BSJ8;S1034-p;u|P10398;S186-p;u|Q7Z417;S629-p;u|O15446;S285-p;u|P55209;T62-p;u|P07814;S886-p;u|Q13501;T269-p;u|Q…	0.1379	P605	L	iKiP_MAPK3.ERK1	MAPK3
KINASE-iKiP_MAPK3.ERK1	32.9	0.00411392	Q9UKX7;S221-p;u|P57740;S11-p;u|Q15003;T49-p;u|Q5T6F2;S432-p;u|P50552;T335-p;u|P16949;S25-p;u|O95747;S359-p;u|Q09666;T4564-p;u|Q9NUU7;S85-p;u|A0MZ66;T537-p;u|Q09666;T4100-p;u|Q15018;S280-p;u|P85037;T436-p;u|O75410;S276-p;u|Q9Y6G9;S516-p;u|Q99733;T51-p;u|Q09666;T4430-p;u|Q8TD19;S29-p;u|P51812;S715-p;u|Q8WW12;T139-p;u|P49023;S106-p;u|Q7Z309;S119-p;u|Q9H501;S198-p;u|O14745;S280-p;u|Q9C0C2;S1297-p;u|P…	7.8469	P905	H	iKiP_MAPK3.ERK1	MAPK3
KINASE-iKiP_MAPK3.ERK1	21.7	0.00687879	P16949;S25-p;u|P50552;T335-p;u|P49023;S106-p;u|O14745;S280-p;u|Q9UKX7;S221-p;u|Q09666;T4564-p;u|Q9Y6G9;S516-p;u|P51812;S715-p;u|P10398;S186-p;u|P49327;T2204-p;u|Q8TD19;S29-p;u|Q09666;T4430-p;u|P53621;S173-p;u|Q99733;T51-p;u|Q7Z417;S629-p;u|Q15003;T49-p;u|Q86WB0;S344-p;u|Q86WB0;S370-p;u|Q7Z309;S115-p;u|O75533;T227-p;u|Q7Z309;S119-p;u|P55209;T62-p;u|Q09666;T4100-p;u|O75533;T223-p;u|Q9Y6G9;S207-p;u|…	4.3954	P905	L	iKiP_MAPK3.ERK1	MAPK3
KINASE-iKiP_MAPK3.ERK1	30.3	0.0316832	Q15003;T49-p;u|Q9NUU7;S85-p;u|O95747;S359-p;u|Q9UKX7;S221-p;u|P52292;S62-p;u|P51812;S715-p;u|A0MZ66;T537-p;u|Q86WB0;S370-p;u|O75410;S276-p;u|P57740;S11-p;u|Q8TD19;S29-p;u|P50552;T335-p;u|P24534;S8-p;u|Q9NUQ3;S97-p;u|Q9H501;S198-p;u|Q99733;T51-p;u|P85037;T436-p;u|P16949;S25-p;u|P49023;S106-p;u|Q15018;S280-p;u|Q9Y4F1;S514-p;u|P55209;T62-p;u|Q7Z309;S119-p;u|Q92530;S153-p;u|O14745;S280-p;u|P05023;S22…	3.5607	P915	H	iKiP_MAPK3.ERK1	MAPK3
KINASE-iKiP_MAPK3.ERK1	12.5	0.380991	P49023;S106-p;u|P16949;S25-p;u|O14745;S280-p;u|Q9Y6G9;S516-p;u|P51812;S715-p;u|P53621;S173-p;u|Q86WB0;S344-p;u|Q15003;T49-p;u|P55209;T62-p;u|Q99733;T51-p;u|P49327;T2204-p;u|Q09666;S93-p;u|O14545;S327-p;u|Q8N6T3;S343-p;u|P57740;S11-p;u|Q7Z417;S629-p;u|Q7Z5K2;S226-p;u|O75533;T223-p;u|Q9UQ35;S1329-p;u|Q13501;S272-p;u|Q86WB0;S370-p;u|Q9NYB0;S203-p;u|Q9BSJ8;S1034-p;u|Q13451;S13-p;u|Q15773;S238-p;u|P07…	1.6897	P915	L	iKiP_MAPK3.ERK1	MAPK3
KINASE-iKiP_MAPK3.ERK1	30.9	0.119749	Q9UKX7;S221-p;u|Q7Z309;S119-p;u|P57740;S11-p;u|P85037;T436-p;u|Q99733;T51-p;u|Q8WW12;T139-p;u|P50552;T335-p;u|Q14980;T2000-p;u|Q9C0C2;S1029-p;u|P52292;S62-p;u|Q15003;T49-p;u|Q9NUU7;S85-p;u|P24534;S8-p;u|Q5T6F2;S432-p;u|A0MZ66;T537-p;u|O75391;S158-p;u|P16949;S25-p;u|O14745;S280-p;u|P04792;S176-p;u|Q09666;T4564-p;u|Q09666;T4430-p;u|Q8TAP8;S52-p;u|Q9UQ35;S1320-p;u|Q9Y6G9;S516-p;u|P51812;S715-p;u|Q15…	2.6726	P924	H	iKiP_MAPK3.ERK1	MAPK3
KINASE-iKiP_MAPK3.ERK1	14.1	0.50054	P16949;S25-p;u|P49023;S106-p;u|O14745;S280-p;u|Q09666;T4100-p;u|Q9UKX7;S221-p;u|Q13501;S272-p;u|Q9Y6G9;S516-p;u|Q09666;S93-p;u|P51812;S715-p;u|Q9Y6G9;S207-p;u|Q86WB0;S344-p;u|O14545;S327-p;u|Q15003;T49-p;u|Q14980;T2000-p;u|Q7Z417;S629-p;u|P55209;T62-p;u|P53621;S173-p;u|O75533;T223-p;u|P57740;S11-p;u|Q9NYB0;S203-p;u|Q13200;S16-p;u|O15446;S285-p;u|P24534;S8-p;u|Q86WB0;S370-p;u|Q9BSJ8;S1034-p;u|P352…	1.2664	P924	L	iKiP_MAPK3.ERK1	MAPK3
KINASE-iKiP_MAPK7.ERK5	20.9	0.0358533	Q9H773;S85-p;u|O43707;T249-p;u|Q13573;S224-p;u|Q8TD19;S29-p;u|P06733;S263-p;u|Q13573;S232-p;u|P60866;T9-p;u|O00151;S130-p;u|Q9H6F5;S113-p;u|O14745;S280-p;u|Q9BTL3;S36-p;u|Q99759;S166-p;u|Q9Y2W2;S237-p;u|Q14160;S504-p;u|Q9H6F5;S80-p;u|O60749;S119-p;u|Q99759;S340-p;u|Q15773;S238-p;u|Q99759;S337-p;u|P23381;S351-p;u|O15143;S336-p;u|Q7KZF4;S781-p;u|P23396;T242-p;u|Q99733;T51-p;u	3.2063	P605	H	iKiP_MAPK7.ERK5	MAPK7
KINASE-iKiP_MAPK7.ERK5	11.3	0.220833	O14745;S280-p;u|P60866;T9-p;u|Q14160;S504-p;u|Q9H6F5;S113-p;u|P06733;S263-p;u|Q13573;S224-p;u|Q13573;S232-p;u|Q99759;S340-p;u|Q9Y2W2;S237-p;u|O60749;S119-p;u|Q15773;S238-p;u|Q99733;T51-p;u|Q7KZF4;S781-p;u	2.2927	P605	L	iKiP_MAPK7.ERK5	MAPK7
KINASE-iKiP_MAPK7.ERK5	22.6	0.00411392	P23396;T242-p;u|Q99733;T51-p;u|Q8TD19;S29-p;u|O14745;S280-p;u|Q13573;S224-p;u|Q7KZF4;S781-p;u|O60749;S119-p;u|Q9H6F5;S113-p;u|Q9Y2W2;S237-p;u|Q9NQX3;S188-p;u|Q9NQX3;S194-p;u|Q13573;S232-p;u|P06733;S263-p;u|Q9BTL3;S36-p;u|P60866;T9-p;u|Q9H6F5;S80-p;u|Q15773;S238-p;u|O43707;T249-p;u|Q9H773;S85-p;u|O00151;S130-p;u|Q99759;S340-p;u|Q14160;S504-p;u|Q9C0C2;S494-p;u|Q99759;S337-p;u|P23381;S351-p;u|Q99759…	4.9307	P905	H	iKiP_MAPK7.ERK5	MAPK7
KINASE-iKiP_MAPK7.ERK5	14.8	0.172205	O14745;S280-p;u|Q8TD19;S29-p;u|Q99733;T51-p;u|Q99759;S166-p;u|O60749;S119-p;u|Q9H6F5;S80-p;u|Q13573;S224-p;u|Q13573;S232-p;u|Q9H773;S85-p;u|Q7KZF4;S781-p;u|Q9BTL3;S36-p;u|Q9H6F5;S113-p;u|Q14160;S504-p;u|Q99759;S340-p;u|P06733;S263-p;u|Q9Y2W2;S237-p;u|Q15773;S238-p;u	2.041	P905	L	iKiP_MAPK7.ERK5	MAPK7
KINASE-iKiP_MAPK7.ERK5	21.7	0.00623077	P23396;T242-p;u|Q7KZF4;S781-p;u|O60749;S119-p;u|Q8TD19;S29-p;u|P60866;T9-p;u|Q99759;S337-p;u|Q99733;T51-p;u|O14745;S280-p;u|P06733;S263-p;u|Q13573;S224-p;u|Q9NQX3;S188-p;u|Q9Y5M8;S257-p;u|Q9Y2W2;S237-p;u|O15143;S336-p;u|Q13573;S232-p;u|Q15773;S238-p;u|Q9NQX3;S194-p;u|Q9H6F5;S80-p;u|Q9BTL3;S36-p;u|Q9H773;S85-p;u|O43707;T249-p;u|Q99759;S166-p;u|Q99759;S340-p;u|Q9H6F5;S113-p;u|Q14160;S504-p;u	4.5549	P915	H	iKiP_MAPK7.ERK5	MAPK7
KINASE-iKiP_MAPK7.ERK5	23.5	0.777	Q99733;T51-p;u|Q13573;S224-p;u|O00151;S130-p;u|O60749;S119-p;u|O14745;S280-p;u|Q9H6F5;S80-p;u|Q13573;S232-p;u|P60866;T9-p;u|Q9BTL3;S36-p;u|Q9UHI6;T705-p;u|Q99759;S337-p;u|Q7KZF4;S781-p;u|Q9H773;S85-p;u|Q9NQX3;S188-p;u|Q9NQX3;S194-p;u|P23396;T242-p;u|Q9Y2W2;S237-p;u|Q15773;S238-p;u|O15143;S336-p;u|P06733;S263-p;u|O43707;T249-p;u|Q9Y5M8;S257-p;u|Q14160;S504-p;u|P23381;S351-p;u|Q99759;S340-p;u|Q9H6F…	0.5838	P924	H	iKiP_MAPK7.ERK5	MAPK7
KINASE-iKiP_MAPK8.JNK1	27.9	0.00860526	O43765;T81-p;u|Q7Z309;S119-p;u|Q9UKX7;S221-p;u|Q9H6F5;S102-p;u|P49023;S106-p;u|Q86WB0;S344-p;u|Q9H773;S85-p;u|Q9P2E9;S1277-p;u|Q13573;S224-p;u|Q96MH2;S29-p;u|Q6Y7W6;T382-p;u|Q15545;S201-p;u|Q13501;S272-p;u|Q9NUQ3;S97-p;u|Q8TD19;S29-p;u|P06733;S263-p;u|Q7Z5L9;S175-p;u|Q9UNE7;S23-p;u|O00161;S110-p;u|Q13573;S232-p;u|Q8WW12;T139-p;u|Q9H910;S97-p;u|P85037;T436-p;u|P49023;S303-p;u|O43379;S1070-p;u|P608…	5.0305	P605	H	iKiP_MAPK8.JNK1	MAPK8
KINASE-iKiP_MAPK8.JNK1	17.4	0.984593	P49023;S106-p;u|P60866;T9-p;u|Q13501;S272-p;u|Q9Y6G9;S516-p;u|Q6Y7W6;T382-p;u|Q9UKX7;S221-p;u|Q8WW12;T139-p;u|Q14160;S504-p;u|Q13200;S16-p;u|Q14847;T104-p;u|P06733;S263-p;u|Q13573;S224-p;u|Q7Z5L9;S175-p;u|P27816;S507-p;u|O75152;S108-p;u|Q14980;T2000-p;u|P23246;T687-p;u|P49023;S303-p;u|Q86WB0;S344-p;u|Q9UHI6;T552-p;u|Q9Y2X7;S362-p;u|Q9UQ35;S1387-p;u|P78316;S96-p;u|Q13573;S232-p;u|Q86WB0;S335-p;u|Q…	-0.1124	P605	L	iKiP_MAPK8.JNK1	MAPK8
KINASE-iKiP_MAPK8.JNK1	30.5	0.00411392	Q9UKX7;S221-p;u|Q86UE4;T143-p;u|Q9UQ35;S2272-p;u|Q15477;S245-p;u|Q9UHI6;T552-p;u|Q92871;S242-p;u|A0MZ66;T537-p;u|Q09666;T4100-p;u|P29966;S81-p;u|P85037;T436-p;u|Q9Y6G9;S516-p;u|P49792;T1144-p;u|Q09666;T3716-p;u|P23396;T242-p;u|Q8TD19;S29-p;u|P51812;S715-p;u|Q8WW12;T139-p;u|P49023;S106-p;u|P29966;S101-p;u|Q7Z309;S119-p;u|Q7Z5L9;S460-p;u|Q92609;S539-p;u|Q09666;S216-p;u|O43765;T81-p;u|Q07866;S460-p;…	7.2919	P905	H	iKiP_MAPK8.JNK1	MAPK8
KINASE-iKiP_MAPK8.JNK1	20.5	0.0723506	P49023;S106-p;u|Q9UKX7;S221-p;u|Q9Y6G9;S516-p;u|P51812;S715-p;u|Q86UE4;T143-p;u|Q8TD19;S29-p;u|Q9UQ35;S2272-p;u|Q9UKN8;S611-p;u|P33991;S131-p;u|Q86WB0;S344-p;u|Q7Z309;S115-p;u|O75533;T227-p;u|O43765;T81-p;u|Q7Z309;S119-p;u|P55209;T62-p;u|Q96E09;S143-p;u|Q09666;T4100-p;u|O75533;T223-p;u|Q9UQ35;S1387-p;u|O75152;S108-p;u|Q9Y2X7;S362-p;u|Q92609;S539-p;u|P78316;S96-p;u|Q13573;S224-p;u|Q13573;S232-p;u|…	3.0297	P905	L	iKiP_MAPK8.JNK1	MAPK8
KINASE-iKiP_MAPK8.JNK1	30.3	0.00623077	P23396;T242-p;u|Q86UE4;T143-p;u|Q9UQ35;S2272-p;u|Q07866;S460-p;u|Q9UKX7;S221-p;u|P52292;S62-p;u|P51812;S715-p;u|A0MZ66;T537-p;u|Q07020;S130-p;u|Q9UHI6;T552-p;u|P14866;S101-p;u|Q8TD19;S29-p;u|P15880;T252-p;u|P60866;T9-p;u|O75152;S108-p;u|Q15477;S245-p;u|P53396;S481-p;u|Q9NUQ3;S97-p;u|P29966;S101-p;u|P85037;T436-p;u|P49023;S106-p;u|Q15545;S201-p;u|Q9UKN8;S611-p;u|P55209;T62-p;u|Q7Z309;S119-p;u|Q9P2…	4.8995	P915	H	iKiP_MAPK8.JNK1	MAPK8
KINASE-iKiP_MAPK8.JNK1	10.8	0.183701	P49023;S106-p;u|Q9Y6G9;S516-p;u|P51812;S715-p;u|Q9UQ35;S2272-p;u|O75152;S108-p;u|Q86UE4;T143-p;u|P29966;S101-p;u|Q86WB0;S344-p;u|P55209;T62-p;u|P27816;S507-p;u|Q14847;T104-p;u|Q9Y2X7;S362-p;u|Q86WB0;S335-p;u|Q13573;S224-p;u|Q07866;S460-p;u|Q9H910;S97-p;u|P49792;T1144-p;u|O75533;T223-p;u|Q9UQ35;S1329-p;u|Q13501;S272-p;u|P23246;T687-p;u|Q15545;S201-p;u|Q9NYB0;S203-p;u|P49023;S303-p;u|Q6Y7W6;T382-p;…	2.3688	P915	L	iKiP_MAPK8.JNK1	MAPK8
KINASE-iKiP_MAPK8.JNK1	29.7	0.169256	Q9UKX7;S221-p;u|Q7Z309;S119-p;u|P25789;S13-p;u|P85037;T436-p;u|Q8WW12;T139-p;u|Q13573;S224-p;u|Q14980;T2000-p;u|Q86UE4;T143-p;u|Q15477;S245-p;u|P14866;S101-p;u|Q9H910;S97-p;u|Q9UQ35;S2272-p;u|P52292;S62-p;u|Q09666;T3716-p;u|Q16643;T346-p;u|Q92609;S539-p;u|A0MZ66;T537-p;u|O75391;S158-p;u|P23246;T687-p;u|Q8WXI9;T120-p;u|Q7Z5L9;S175-p;u|P49792;T1144-p;u|P05387;S17-p;u|Q9UQ35;S1320-p;u|Q07866;S460-p;…	2.2819	P924	H	iKiP_MAPK8.JNK1	MAPK8
KINASE-iKiP_MAPK8.JNK1	12.1	0.417799	P49023;S106-p;u|Q09666;T3716-p;u|Q9UQ35;S2272-p;u|Q09666;T4100-p;u|Q9UKX7;S221-p;u|Q13501;S272-p;u|Q9Y6G9;S516-p;u|P06733;S263-p;u|P23246;T687-p;u|P51812;S715-p;u|O75152;S108-p;u|Q86WB0;S344-p;u|Q7Z5L9;S175-p;u|Q13573;S224-p;u|Q9UNE7;S23-p;u|Q14980;T2000-p;u|Q07020;S130-p;u|Q9Y2W2;S237-p;u|P55209;T62-p;u|O75533;T223-p;u|Q9NYB0;S203-p;u|P05387;S17-p;u|Q07866;S460-p;u|P33991;S131-p;u|Q13573;S232-p;…	1.5963	P924	L	iKiP_MAPK8.JNK1	MAPK8
KINASE-iKiP_MAPK9.JNK2	25.6	0.00860526	O43765;T81-p;u|Q8NC51;S234-p;u|P49023;S106-p;u|Q86WB0;S344-p;u|Q13541;S65-p;u|Q9P2E9;S1277-p;u|Q09666;T4564-p;u|Q9NUQ3;S97-p;u|A0MZ66;S494-p;u|P06733;S263-p;u|Q96E09;S147-p;u|Q7L2J0;S254-p;u|Q8WW12;T139-p;u|P85037;T436-p;u|Q99459;T385-p;u|Q99459;T396-p;u|Q9H2U2;S317-p;u|P60866;T9-p;u|Q07866;S460-p;u|O75533;T223-p;u|P27816;S507-p;u|O00151;S130-p;u|Q13200;S16-p;u|Q86WB0;S335-p;u|Q09666;T3716-p;u|Q0…	5.3794	P605	H	iKiP_MAPK9.JNK2	MAPK9
KINASE-iKiP_MAPK9.JNK2	17.1	0.546797	P49023;S106-p;u|Q09666;S93-p;u|P60866;T9-p;u|Q9Y6G9;S516-p;u|Q9H2U2;S317-p;u|Q8WW12;T139-p;u|Q14160;S504-p;u|Q13200;S16-p;u|Q09666;S41-p;u|P06733;S263-p;u|P27816;S507-p;u|Q14980;T2000-p;u|P23246;T687-p;u|Q99459;T385-p;u|Q86WB0;S344-p;u|Q9Y2X7;S362-p;u|Q13541;S65-p;u|Q86WB0;S335-p;u|Q8NC51;S234-p;u|P55209;T62-p;u|Q15477;S245-p;u|O75533;T223-p;u|Q07866;S460-p;u|Q9Y2W2;S237-p;u|Q07020;S130-p;u|O9477…	1.3022	P605	L	iKiP_MAPK9.JNK2	MAPK9
KINASE-iKiP_MAPK9.JNK2	28.3	0.00411392	Q9UQ35;S2272-p;u|Q15477;S245-p;u|Q09666;T4564-p;u|Q09666;S41-p;u|P85037;T436-p;u|Q9Y6G9;S516-p;u|Q09666;T3716-p;u|Q96AE4;S140-p;u|Q8WW12;T139-p;u|P49023;S106-p;u|Q09666;S216-p;u|O43765;T81-p;u|Q07866;S460-p;u|Q9BYG3;T238-p;u|Q07960;S51-p;u|P14866;S101-p;u|P52292;S62-p;u|Q9Y2W2;S237-p;u|A0MZ66;S494-p;u|Q7L2J0;S254-p;u|Q86WB0;S370-p;u|Q96FZ2;S45-p;u|P33991;S131-p;u|P15880;T252-p;u|Q8NC51;S234-p;u|P…	7.8234	P905	H	iKiP_MAPK9.JNK2	MAPK9
KINASE-iKiP_MAPK9.JNK2	18.6	0.853556	P49023;S106-p;u|Q09666;T4564-p;u|Q9Y6G9;S516-p;u|Q8NC51;S234-p;u|Q07960;S51-p;u|Q9UQ35;S2272-p;u|P33991;S131-p;u|Q86WB0;S344-p;u|Q86WB0;S370-p;u|O75533;T227-p;u|O43765;T81-p;u|P55209;T62-p;u|Q96E09;S143-p;u|O75533;T223-p;u|Q9Y2X7;S362-p;u|Q07866;S460-p;u|Q09666;S93-p;u|Q9UQ35;T1413-p;u|Q9P2E9;S1277-p;u|Q9BYG3;T238-p;u|Q96AE4;S140-p;u|P27816;S507-p;u|Q86WB0;S335-p;u|Q8WW12;T139-p;u|P23246;T687-p;u…	0.4152	P905	L	iKiP_MAPK9.JNK2	MAPK9
KINASE-iKiP_MAPK9.JNK2	26.7	0.00623077	Q9UQ35;S2272-p;u|Q07866;S460-p;u|Q09666;S41-p;u|P52292;S62-p;u|Q86WB0;S370-p;u|Q07020;S130-p;u|P14866;S101-p;u|P15880;T252-p;u|Q96FZ2;S45-p;u|P60866;T9-p;u|O94776;S435-p;u|Q15477;S245-p;u|A0MZ66;S494-p;u|Q9NUQ3;S97-p;u|P85037;T436-p;u|P49023;S106-p;u|P55209;T62-p;u|Q9P2E9;S1277-p;u|Q92530;S153-p;u|P05023;S228-p;u|Q8WW12;T139-p;u|P32322;S301-p;u|P06733;S263-p;u|Q8NC51;S234-p;u|Q13263;S752-p;u|Q166…	5.3025	P915	H	iKiP_MAPK9.JNK2	MAPK9
KINASE-iKiP_MAPK9.JNK2	11.6	0.843242	P49023;S106-p;u|Q07960;S51-p;u|Q9Y6G9;S516-p;u|Q9UQ35;S2272-p;u|Q86WB0;S344-p;u|P55209;T62-p;u|P27816;S507-p;u|Q09666;S93-p;u|Q9Y2X7;S362-p;u|Q86WB0;S335-p;u|Q07866;S460-p;u|O75533;T223-p;u|Q86WB0;S370-p;u|P23246;T687-p;u|Q09666;S41-p;u|Q9Y2W2;S237-p;u|Q15773;S238-p;u|Q13541;S65-p;u|Q96E09;S147-p;u|P85037;T436-p;u|Q14980;T2000-p;u|Q14160;S504-p;u|Q7L2J0;S254-p;u|Q8WW12;T139-p;u|Q9H2U2;S317-p;u|Q9…	0.4509	P915	L	iKiP_MAPK9.JNK2	MAPK9
KINASE-iKiP_MAPK9.JNK2	29.8	0.00751163	Q96E09;S147-p;u|P85037;T436-p;u|Q8WW12;T139-p;u|Q14980;T2000-p;u|O94776;S435-p;u|Q15477;S245-p;u|P14866;S101-p;u|Q9UQ35;S2272-p;u|P52292;S62-p;u|O00151;S130-p;u|O14613;S141-p;u|Q09666;T3716-p;u|Q16643;T346-p;u|P04792;S176-p;u|P23246;T687-p;u|Q09666;T4564-p;u|Q13541;S65-p;u|Q07866;S460-p;u|Q09666;S216-p;u|Q9Y6G9;S516-p;u|Q8NC51;S234-p;u|P05198;T279-p;u|P49023;S106-p;u|P60866;T9-p;u|Q9H2U2;S317-p;u…	4.2713	P924	H	iKiP_MAPK9.JNK2	MAPK9
KINASE-iKiP_MAPK9.JNK2	12.8	0.187337	P49023;S106-p;u|Q09666;T3716-p;u|Q9UQ35;S2272-p;u|Q07960;S51-p;u|Q9Y6G9;S516-p;u|P06733;S263-p;u|Q09666;S93-p;u|P23246;T687-p;u|Q86WB0;S344-p;u|Q14980;T2000-p;u|Q07020;S130-p;u|Q9Y2W2;S237-p;u|Q13541;S65-p;u|P55209;T62-p;u|O75533;T223-p;u|Q9BV73;S2229-p;u|Q9H2U2;S317-p;u|Q96E09;S147-p;u|Q07866;S460-p;u|P33991;S131-p;u|Q09666;S41-p;u|Q13200;S16-p;u|Q99459;T396-p;u|Q86WB0;S370-p;u|P27816;S507-p;u|Q…	2.2187	P924	L	iKiP_MAPK9.JNK2	MAPK9
KINASE-iKiP_MAPKAPK2	22	0.00860526	P04792;S15-p;u|O15226;S618-p;u|Q9UKX7;S221-p;u|O75569;S18-p;u|Q15121;S116-p;u|Q09666;T4564-p;u|P46013;S308-p;u|Q8TD19;S29-p;u|O00273;S28-p;u|Q9H910;S97-p;u|P11388;S1247-p;u|Q9BSJ8;S1034-p;u|Q9C0C2;S601-p;u|A0MZ66;T537-p;u|Q09666;T3716-p;u|Q9BTL3;S36-p;u|P55010;S10-p;u|Q8N556;S265-p;u|P27708;S1038-p;u|Q14160;S504-p;u|Q9Y6G9;S516-p;u|Q12888;S552-p;u|Q09666;S41-p;u|Q8N556;S668-p;u|P51812;S715-p;u|Q9…	4.8105	P605	H	iKiP_MAPKAPK2	MAPKAPK2
KINASE-iKiP_MAPKAPK2	12.6	0.66215	Q15121;S116-p;u|Q9Y6G9;S516-p;u|P46013;S308-p;u|Q9UKX7;S221-p;u|Q14160;S504-p;u|Q09666;S41-p;u|O14545;S327-p;u|O75569;S18-p;u|Q9BSJ8;S1034-p;u|Q9H910;S97-p;u|Q15365;S190-p;u|Q8N556;S668-p;u|Q12888;S552-p;u|P51812;S715-p;u|Q3MII6;S506-p;u|Q9NYB0;S203-p;u|P12956;S477-p;u|Q9BYG3;T238-p;u|P24928;S1878-p;u|Q12888;S380-p;u	1.1411	P605	L	iKiP_MAPKAPK2	MAPKAPK2
KINASE-iKiP_MAPKAPK2	23.9	0.00411392	P04792;S15-p;u|Q9UKX7;S221-p;u|P12956;S477-p;u|O75569;S18-p;u|P50552;T335-p;u|Q09666;T4564-p;u|Q09666;S41-p;u|A0MZ66;T537-p;u|Q9Y6G9;S516-p;u|Q09666;T3716-p;u|Q8TD19;S29-p;u|P51812;S715-p;u|P11388;S1247-p;u|Q15121;S116-p;u|P55010;S10-p;u|Q9BYG3;T238-p;u|O75391;S158-p;u|Q15365;S190-p;u|P46013;S308-p;u|Q9BSJ8;S1034-p;u|Q12888;S552-p;u|Q5SW79;S881-p;u|Q9BTL3;S36-p;u|Q9C0C2;S601-p;u|P27708;S1038-p;u|…	5.7174	P905	H	iKiP_MAPKAPK2	MAPKAPK2
KINASE-iKiP_MAPKAPK2	17	0.00687879	P50552;T335-p;u|Q9UKX7;S221-p;u|P04792;S15-p;u|Q09666;T4564-p;u|Q9Y6G9;S516-p;u|P51812;S715-p;u|Q15121;S116-p;u|Q8TD19;S29-p;u|O75569;S18-p;u|Q12888;S552-p;u|P46013;S308-p;u|P11388;S1247-p;u|Q9BYG3;T238-p;u|Q3MII6;S506-p;u|P24928;S1878-p;u|Q9C0C2;S601-p;u|Q9BTL3;S36-p;u|Q09666;S41-p;u|Q9NYB0;S203-p;u|Q9H910;S97-p;u|Q8N556;S668-p;u|Q9BSJ8;S1034-p;u|Q14160;S504-p;u|O14545;S327-p;u|Q12888;S380-p;u|Q…	4.2598	P905	L	iKiP_MAPKAPK2	MAPKAPK2
KINASE-iKiP_MAPKAPK2	22	0.00623077	P04792;S15-p;u|O75569;S18-p;u|Q09666;S41-p;u|Q9UKX7;S221-p;u|P51812;S715-p;u|A0MZ66;T537-p;u|P11388;S1247-p;u|P55010;S10-p;u|Q8TD19;S29-p;u|Q12888;S552-p;u|P50552;T335-p;u|P15056;S446-p;u|Q9Y6G9;S516-p;u|P46013;S308-p;u|Q9BSJ8;S1034-p;u|Q9BYG3;T238-p;u|Q9H910;S97-p;u|Q5SW79;S881-p;u|P27708;S1038-p;u|O75391;S158-p;u|Q9BTL3;S36-p;u|Q9C0C2;S601-p;u|Q9NYB0;S203-p;u|Q9Y4H2;S1203-p;u|Q8N556;S668-p;u|Q9…	3.1317	P915	H	iKiP_MAPKAPK2	MAPKAPK2
KINASE-iKiP_MAPKAPK2	8.8	0.0155833	Q15121;S116-p;u|Q9Y6G9;S516-p;u|P51812;S715-p;u|O75569;S18-p;u|P46013;S308-p;u|P11388;S1247-p;u|O14545;S327-p;u|Q9H910;S97-p;u|Q09666;S41-p;u|Q9NYB0;S203-p;u|Q9BSJ8;S1034-p;u|Q3MII6;S506-p;u|P24928;S1878-p;u|Q14160;S504-p;u	4.1992	P915	L	iKiP_MAPKAPK2	MAPKAPK2
KINASE-iKiP_MAPKAPK2	22.6	0.0442466	Q9UKX7;S221-p;u|P04792;S15-p;u|P31943;S23-p;u|P50552;T335-p;u|O75569;S18-p;u|Q9H910;S97-p;u|Q09666;T3716-p;u|A0MZ66;T537-p;u|P46013;S308-p;u|O75391;S158-p;u|Q09666;T4564-p;u|Q9Y6G9;S516-p;u|P51812;S715-p;u|Q09666;S41-p;u|Q15365;S190-p;u|Q9BTL3;S36-p;u|P55010;S10-p;u|Q9BYG3;T238-p;u|P11388;S1247-p;u|Q8N556;S668-p;u|Q9NTJ3;S22-p;u|Q9H5H4;S97-p;u|P15056;S446-p;u|Q9Y4H2;S1203-p;u|Q9BSJ8;S1034-p;u|Q9C…	3.1167	P924	H	iKiP_MAPKAPK2	MAPKAPK2
KINASE-iKiP_MAPKAPK2	11.3	0.14689	Q09666;T3716-p;u|Q15121;S116-p;u|Q9UKX7;S221-p;u|O75569;S18-p;u|Q9Y6G9;S516-p;u|P51812;S715-p;u|O14545;S327-p;u|P46013;S308-p;u|Q3MII6;S506-p;u|Q9NYB0;S203-p;u|Q09666;S41-p;u|P24928;S1878-p;u|Q9BSJ8;S1034-p;u|Q12888;S552-p;u|Q9BTL3;S36-p;u|P11388;S1247-p;u|Q9H910;S97-p;u|Q15365;S190-p;u	2.6003	P924	L	iKiP_MAPKAPK2	MAPKAPK2
KINASE-iKiP_MAPKAPK3	15.6	0.00860526	Q9Y580;S136-p;u|P04792;S15-p;u|O15226;S618-p;u|O75569;S18-p;u|Q9C0C9;S399-p;u|P16333;S85-p;u|P19338;S580-p;u|O00273;S28-p;u|O14745;S290-p;u|Q15545;S171-p;u|Q9NUQ3;S105-p;u|Q09666;S93-p;u|Q9Y2X7;S592-p;u|Q09666;S210-p;u|P55010;S10-p;u|P55196;S424-p;u|Q9Y6Y0;S338-p;u|Q01650;S35-p;u|Q9Y6G9;S516-p;u|Q9UJ70;S76-p;u|Q96BY7;S497-p;u|O95625;S511-p;u|Q9UHI6;S268-p;u|Q9Y5B9;S650-p;u|O43598;S28-p;u|O95835;S…	5.9725	P605	H	iKiP_MAPKAPK3	MAPKAPK3
KINASE-iKiP_MAPKAPK3	7.8	0.0767893	Q09666;S210-p;u|Q96BY7;S497-p;u|Q09666;S93-p;u|Q9Y6G9;S516-p;u|O14745;S290-p;u|P16333;S85-p;u|O75569;S18-p;u|Q01650;S35-p;u|Q9UJ70;S76-p;u|Q9Y5B9;S650-p;u|O43598;S28-p;u|O95835;S464-p;u|P12956;S477-p;u	3.1941	P605	L	iKiP_MAPKAPK3	MAPKAPK3
KINASE-iKiP_MAPKAPK3	15	0.00411392	P04792;S15-p;u|P12956;S477-p;u|O75569;S18-p;u|Q9Y580;S136-p;u|P19338;S580-p;u|Q96BY7;S497-p;u|Q9Y6G9;S516-p;u|O76003;S117-p;u|Q09666;S210-p;u|Q15545;S171-p;u|P16333;S85-p;u|P55010;S10-p;u|Q9Y5B9;S650-p;u|Q86WB0;S354-p;u|Q5SW79;S881-p;u|Q9Y6Y0;S338-p;u|Q9Y2X7;S592-p;u|P55196;S424-p;u|Q09666;S93-p;u|O43598;S28-p;u|O14745;S290-p;u|Q01650;S35-p;u|Q9UJ70;S76-p;u|O95835;S464-p;u|Q9C0C9;S399-p;u	6.281	P905	H	iKiP_MAPKAPK3	MAPKAPK3
KINASE-iKiP_MAPKAPK3	11.4	0.0108384	Q9Y580;S136-p;u|P16333;S85-p;u|P04792;S15-p;u|Q96BY7;S497-p;u|Q9Y6G9;S516-p;u|P19338;S580-p;u|Q09666;S210-p;u|O75569;S18-p;u|Q9Y2X7;S592-p;u|Q9Y5B9;S650-p;u|Q09666;S93-p;u|O14745;S290-p;u|O95835;S464-p;u|Q86WB0;S354-p;u|Q01650;S35-p;u|Q9Y6Y0;S338-p;u|O43598;S28-p;u|Q9UJ70;S76-p;u|P12956;S477-p;u	3.6719	P905	L	iKiP_MAPKAPK3	MAPKAPK3
KINASE-iKiP_MAPKAPK3	14.4	0.00623077	P19338;S580-p;u|P04792;S15-p;u|Q09666;S210-p;u|O75569;S18-p;u|Q9Y5B9;S650-p;u|Q9C0C9;S399-p;u|P55010;S10-p;u|Q86WB0;S354-p;u|Q96BY7;S497-p;u|O14545;S470-p;u|P15056;S446-p;u|Q9Y2X7;S592-p;u|Q9Y6G9;S516-p;u|Q96A57;S24-p;u|Q5SW79;S881-p;u|P16333;S85-p;u|P55196;S424-p;u|Q9Y6Y0;S338-p;u|O14745;S290-p;u|Q9UJ70;S76-p;u|Q01650;S35-p;u|O43598;S28-p;u|Q09666;S93-p;u|O95835;S464-p;u	4.7569	P915	H	iKiP_MAPKAPK3	MAPKAPK3
KINASE-iKiP_MAPKAPK3	16.8	0.110522	Q9Y580;S136-p;u|P04792;S15-p;u|P31943;S23-p;u|O75569;S18-p;u|P19338;S580-p;u|Q96BY7;S497-p;u|Q9UHI6;S268-p;u|Q86WB0;S354-p;u|P29692;S86-p;u|Q9Y6G9;S516-p;u|Q09666;S210-p;u|O14545;S470-p;u|P16333;S85-p;u|P55010;S10-p;u|Q01650;S35-p;u|O76003;S117-p;u|P15056;S446-p;u|O14745;S290-p;u|Q96A57;S24-p;u|O43598;S28-p;u|Q9C0C9;S399-p;u|Q9Y6Y0;S338-p;u|Q9Y5B9;S650-p;u|Q9Y2X7;S592-p;u|Q9UJ70;S76-p;u|Q5SW79;S8…	2.6524	P924	H	iKiP_MAPKAPK3	MAPKAPK3
KINASE-iKiP_MAPKAPK5	21.3	0.00860526	P04792;S15-p;u|O15226;S618-p;u|O75569;S18-p;u|P19338;S580-p;u|P46013;S308-p;u|P14618;S77-p;u|O00273;S28-p;u|O14745;S290-p;u|Q9NUQ3;S105-p;u|Q92945;S181-p;u|Q9H3N1;S270-p;u|O14745;S280-p;u|Q09666;T3716-p;u|Q09666;S93-p;u|P16403;S2-p;u|P14866;S101-p;u|Q6Y7W6;S236-p;u|Q01650;S35-p;u|Q9Y6G9;S516-p;u|Q09666;T4100-p;u|O95625;S511-p;u|P11142;S362-p;u|Q9C0C2;S1385-p;u|P34932;S76-p;u|P23396;T221-p;u|P2492…	5.7499	P605	H	iKiP_MAPKAPK5	MAPKAPK5
KINASE-iKiP_MAPKAPK5	12.1	0.01325	O14745;S280-p;u|Q09666;S93-p;u|Q9Y6G9;S516-p;u|P46013;S308-p;u|P14618;S77-p;u|O14745;S290-p;u|Q9H3N1;S270-p;u|Q6Y7W6;S236-p;u|Q92945;S181-p;u|O14545;S327-p;u|O75569;S18-p;u|Q01650;S35-p;u|Q9Y5B9;S650-p;u|P23396;T221-p;u|P14866;S101-p;u|Q9H0K1;S587-p;u|P12956;S477-p;u	4.372	P605	L	iKiP_MAPKAPK5	MAPKAPK5
KINASE-iKiP_MAPKAPK5	20.6	0.0447843	P04792;S15-p;u|P12956;S477-p;u|O75569;S18-p;u|P19338;S580-p;u|O95747;S359-p;u|Q09666;T4100-p;u|Q9Y6G9;S516-p;u|Q09666;T3716-p;u|O14745;S280-p;u|P14866;S101-p;u|Q9Y5B9;S650-p;u|P46013;S308-p;u|P14618;S77-p;u|Q9H3N1;S270-p;u|Q92530;S153-p;u|O00299;S211-p;u|Q92945;S181-p;u|Q9H0K1;S587-p;u|Q09666;S93-p;u|P34932;S76-p;u|O14745;S290-p;u|Q01650;S35-p;u|P24928;T1885-p;u|Q9C0C2;S1385-p;u|Q9NTJ3;S22-p;u|P4…	2.9399	P905	H	iKiP_MAPKAPK5	MAPKAPK5
KINASE-iKiP_MAPKAPK5	15.6	0.212915	O14745;S280-p;u|P04792;S15-p;u|Q9Y6G9;S516-p;u|P19338;S580-p;u|Q9H3N1;S270-p;u|O75569;S18-p;u|Q09666;T4100-p;u|P46013;S308-p;u|Q9H0K1;S587-p;u|Q9Y5B9;S650-p;u|Q09666;S93-p;u|P14618;S77-p;u|O14745;S290-p;u|P23396;T221-p;u|Q01650;S35-p;u|Q92945;S181-p;u|O14545;S327-p;u|Q53EL6;T93-p;u|P34932;S76-p;u|P12956;S477-p;u|P14866;S101-p;u|Q6Y7W6;S236-p;u	1.9847	P905	L	iKiP_MAPKAPK5	MAPKAPK5
KINASE-iKiP_MAPKAPK5	17.7	0.0505213	P19338;S580-p;u|P04792;S15-p;u|O75569;S18-p;u|Q9Y5B9;S650-p;u|O95747;S359-p;u|Q9H3N1;S270-p;u|P14866;S101-p;u|Q92530;S153-p;u|O14745;S280-p;u|Q9Y6G9;S516-p;u|Q09666;T4100-p;u|P46013;S308-p;u|Q6Y7W6;S236-p;u|Q92945;S181-p;u|P14618;S77-p;u|Q9C0C2;S1385-p;u|O14745;S290-p;u|P11142;S362-p;u|Q01650;S35-p;u|P46777;S230-p;u|P23396;T221-p;u|Q9H0K1;S587-p;u|Q09666;S93-p;u|P24928;T1885-p;u|P34932;S76-p;u	3.1035	P915	H	iKiP_MAPKAPK5	MAPKAPK5
KINASE-iKiP_MAPKAPK5	8.5	0.0155833	O14745;S280-p;u|Q9Y6G9;S516-p;u|O75569;S18-p;u|P46013;S308-p;u|Q09666;S93-p;u|Q6Y7W6;S236-p;u|O14545;S327-p;u|Q9Y5B9;S650-p;u|Q92945;S181-p;u|P23396;T221-p;u|O14745;S290-p;u|P34932;S76-p;u	3.6207	P915	L	iKiP_MAPKAPK5	MAPKAPK5
KINASE-iKiP_MAPKAPK5	19.9	0.00751163	P04792;S15-p;u|P31943;S23-p;u|P14866;S101-p;u|O75569;S18-p;u|Q09666;T3716-p;u|P19338;S580-p;u|P46013;S308-p;u|O14745;S280-p;u|Q9H3N1;S270-p;u|P29692;S86-p;u|Q92945;S181-p;u|Q9Y6G9;S516-p;u|Q09666;T4100-p;u|Q9H0K1;S587-p;u|Q01650;S35-p;u|Q9NTJ3;S22-p;u|O14745;S290-p;u|Q9C0C2;S1385-p;u|P11142;S362-p;u|P34932;S76-p;u|O95747;S359-p;u|P14618;S77-p;u|Q8NE71;S595-p;u|Q6Y7W6;S236-p;u|P36915;S68-p;u|Q9Y5B…	4.1878	P924	H	iKiP_MAPKAPK5	MAPKAPK5
KINASE-iKiP_MAPKAPK5	9.9	0.103147	O14745;S280-p;u|Q09666;T3716-p;u|Q09666;T4100-p;u|O75569;S18-p;u|Q9Y6G9;S516-p;u|Q09666;S93-p;u|O14545;S327-p;u|P46013;S308-p;u|O14745;S290-p;u|P14618;S77-p;u|Q6Y7W6;S236-p;u|Q92945;S181-p;u|Q9Y5B9;S650-p;u|P23396;T221-p;u	2.7429	P924	L	iKiP_MAPKAPK5	MAPKAPK5
KINASE-iKiP_MARK1	13	0.795851	O15226;S618-p;u|Q15121;S116-p;u|Q9H6T3;S481-p;u|P13798;S187-p;u|P40818;S718-p;u|Q01650;S35-p;u|P10398;S157-p;u|O60749;S119-p;u|Q92609;S541-p;u|P07384;S474-p;u|Q7Z2W4;S492-p;u|Q9P260;S180-p;u|O94903;S244-p;u|Q9BTE3;S193-p;u|Q15075;S356-p;u|Q15293;S80-p;u|O43852;S69-p;u|Q9P265;S203-p;u	0.5655	P605	H	iKiP_MARK1	MARK1
KINASE-iKiP_MARK1	12.3	0.00411392	P52597;S187-p;u|Q92609;S541-p;u|Q15121;S116-p;u|O60749;S119-p;u|P13798;S187-p;u|Q9P260;S180-p;u|P04792;S176-p;u|P30041;S186-p;u|Q9BX40;S165-p;u|P10398;S157-p;u|Q9H0H5;S257-p;u|P55769;S122-p;u|O94903;S244-p;u|P40818;S718-p;u|Q01650;S35-p;u|Q9P265;S203-p;u|Q7Z2W4;S492-p;u	3.4429	P905	H	iKiP_MARK1	MARK1
KINASE-iKiP_MARK1	10.9	0.941163	P52597;S187-p;u|O60749;S119-p;u|O94903;S244-p;u|P13798;S187-p;u|Q92609;S541-p;u|P10398;S157-p;u|P13797;S339-p;u|P30041;S186-p;u|Q01650;S35-p;u|Q7Z2W4;S492-p;u|P49327;S265-p;u|Q9P265;S203-p;u|Q15121;S116-p;u|P40818;S718-p;u|Q9P260;S180-p;u	-0.1013	P915	H	iKiP_MARK1	MARK1
KINASE-iKiP_MARK1	11.6	0.707398	P30041;S186-p;u|O60749;S119-p;u|Q92609;S541-p;u|P04792;S176-p;u|O94903;S244-p;u|Q9P260;S180-p;u|P10398;S157-p;u|Q01650;S35-p;u|Q9P265;S203-p;u|Q9H0H5;S257-p;u|Q15121;S116-p;u|P13798;S187-p;u|P22059;S386-p;u|Q7Z2W4;S492-p;u|P40818;S718-p;u|P49327;S265-p;u	0.8122	P924	H	iKiP_MARK1	MARK1
KINASE-iKiP_MARK4	13.3	0.67524	Q96PK6;S620-p;u|O60716;S230-p;u|Q7Z417;S608-p;u|Q9H6T3;S481-p;u|P13798;S187-p;u|P27816;S1073-p;u|P40818;S718-p;u|Q9UJF2;S803-p;u|P10398;S157-p;u|Q9UJ70;S76-p;u|O60749;S119-p;u|O76021;S361-p;u|Q92609;S541-p;u|P07384;S474-p;u|Q9P260;S180-p;u|O94903;S244-p;u|Q01813;S386-p;u|Q9BTE3;S193-p;u|Q86X02;S318-p;u|P26373;S106-p;u|Q15293;S80-p;u|O43852;S69-p;u|Q9P265;S203-p;u	0.8917	P605	H	iKiP_MARK4	MARK4
KINASE-iKiP_MARK4	13.3	0.00747642	P52597;S187-p;u|Q92609;S541-p;u|Q96PK6;S620-p;u|P22466;S116-p;u|O60749;S119-p;u|P13798;S187-p;u|Q9P260;S180-p;u|P26373;S106-p;u|O76021;S361-p;u|P04792;S176-p;u|O60716;S230-p;u|P10398;S157-p;u|P27816;S1073-p;u|Q7Z417;S608-p;u|Q9H0H5;S257-p;u|P55769;S122-p;u|O94903;S244-p;u|P40818;S718-p;u|Q01813;S386-p;u|Q9UJ70;S76-p;u|Q7Z2W4;S494-p;u|Q9UJF2;S803-p;u|Q9P265;S203-p;u	4.055	P905	H	iKiP_MARK4	MARK4
KINASE-iKiP_MARK4	12.1	0.316384	P52597;S187-p;u|O60749;S119-p;u|Q96PK6;S620-p;u|P26373;S106-p;u|O60716;S230-p;u|O94903;S244-p;u|P13798;S187-p;u|Q7Z417;S608-p;u|O76021;S361-p;u|Q92609;S541-p;u|P10398;S157-p;u|Q86X02;S318-p;u|P13797;S339-p;u|P27816;S1073-p;u|Q01813;S386-p;u|Q9UJ70;S76-p;u|P49327;S265-p;u|Q9P265;S203-p;u|P40818;S718-p;u|Q9P260;S180-p;u|Q9UJF2;S803-p;u	1.695	P915	H	iKiP_MARK4	MARK4
KINASE-iKiP_MARK4	11	0.653963	O60749;S119-p;u|Q92609;S541-p;u|P04792;S176-p;u|O94903;S244-p;u|Q9P260;S180-p;u|P10398;S157-p;u|Q01813;S386-p;u|Q9P265;S203-p;u|P27816;S1073-p;u|Q9H0H5;S257-p;u|O60716;S230-p;u|O76021;S361-p;u|P13798;S187-p;u|Q96PK6;S620-p;u|Q9UJ70;S76-p;u|P08670;S438-p;u|P40818;S718-p;u|Q9UJF2;S803-p;u|P49327;S265-p;u	-0.9823	P924	H	iKiP_MARK4	MARK4
KINASE-iKiP_NEK1	9.3	0.863395	Q02818;T148-p;u|P14618;S77-p;u|P15531;T94-p;u|O43175;T78-p;u|P31943;S281-p;u|O15127;T109-p;u|Q07020;S130-p;u|P06733;S419-p;u|P55072;S13-p;u|P07437;T55-p;u|P10412;T18-p;u|Q9UQ35;T1043-p;u|P04406;T153-p;u	-0.4507	P605	H	iKiP_NEK1	NEK1
KINASE-iKiP_NEK1	9.3	0.044244	P04792;S176-p;u|P14618;S77-p;u|O15127;T109-p;u|P07437;T55-p;u|Q07020;S130-p;u|P15531;T94-p;u|O43175;T78-p;u|P15880;T285-p;u|Q9UQ35;T1043-p;u|P06733;S419-p;u|P04406;T153-p;u|P08670;T436-p;u|P10412;T18-p;u	-2.5781	P905	H	iKiP_NEK1	NEK1
KINASE-iKiP_NEK1	8.6	0.618994	Q07020;S130-p;u|O43290;T430-p;u|P07437;T55-p;u|P53999;S104-p;u|O15127;T109-p;u|P06733;S419-p;u|P14618;S77-p;u|P15531;T94-p;u|O43175;T78-p;u|Q9UQ35;T1043-p;u|P04406;T153-p;u|P10412;T18-p;u	0.9324	P915	H	iKiP_NEK1	NEK1
KINASE-iKiP_NEK1	9.3	0.737637	P04792;S176-p;u|P15880;T285-p;u|Q9UQ35;T1043-p;u|P15531;T94-p;u|Q07020;S130-p;u|O15127;T109-p;u|O43175;T78-p;u|P07437;T55-p;u|P14618;S77-p;u|P31943;S281-p;u|P10412;T18-p;u|P04406;T153-p;u|P06733;S419-p;u	-0.6796	P924	H	iKiP_NEK1	NEK1
KINASE-iKiP_NEK2	7.5	0.89768	P14618;S77-p;u|P07900;T624-p;u|P62273;S9-p;u|Q16555;S537-p;u|P15531;T94-p;u|O43399;S21-p;u|O43175;T78-p;u|O15127;T109-p;u|P11142;S362-p;u|P49792;S2270-p;u|P12270;S1185-p;u|P08195;S134-p;u|P11142;S329-p;u|P04406;T229-p;u|Q9UQ35;T1043-p;u	0.2983	P605	H	iKiP_NEK2	NEK2
KINASE-iKiP_NEK2	9.5	0.0998004	P52597;S187-p;u|O15372;S290-p;u|P08238;T616-p;u|P07900;T624-p;u|P12270;S1185-p;u|P49792;S2270-p;u|P14618;S77-p;u|O15127;T109-p;u|P62273;S9-p;u|P11142;S85-p;u|Q16555;S537-p;u|P11142;S329-p;u|P15531;T94-p;u|O43175;T78-p;u|O43399;S21-p;u|P15880;T285-p;u|Q9UQ35;T1043-p;u|P08195;S134-p;u|P11142;S362-p;u	2.3931	P905	H	iKiP_NEK2	NEK2
KINASE-iKiP_NEK2	10.6	0.182713	P52597;S187-p;u|O15372;S290-p;u|Q16555;S540-p;u|P53999;S104-p;u|P49792;S2270-p;u|P62273;S9-p;u|O15127;T109-p;u|P13797;S326-p;u|P08195;S129-p;u|P14618;S77-p;u|P12270;S1185-p;u|P15531;T94-p;u|Q7KZF4;S150-p;u|O43175;T78-p;u|P04406;T229-p;u|P35579;S1195-p;u|O43399;S21-p;u|P11142;S362-p;u|P11142;S329-p;u|Q9UQ35;T1043-p;u|P08195;S134-p;u	2.2403	P915	H	iKiP_NEK2	NEK2
KINASE-iKiP_NEK2	9.5	0.0378852	P07900;T624-p;u|O43399;S21-p;u|O15372;S290-p;u|P62273;S9-p;u|P15880;T285-p;u|P12270;S1185-p;u|P49792;S2270-p;u|Q16555;S540-p;u|Q9UQ35;T1043-p;u|P11142;S329-p;u|P11142;S85-p;u|P15531;T94-p;u|P08238;T616-p;u|O15127;T109-p;u|P11142;S362-p;u|O43175;T78-p;u|Q7KZF4;S150-p;u|P14618;S77-p;u|P08195;S134-p;u	3.5782	P924	H	iKiP_NEK2	NEK2
KINASE-iKiP_NEK9	6.6	0.664793	Q8TD19;S29-p;u|P14618;S77-p;u|Q13263;S501-p;u|O60841;S66-p;u|O43399;S21-p;u|P47914;S142-p;u|Q8TD19;S869-p;u|Q07020;S130-p;u|P55072;S13-p;u|P09429;S35-p;u|O43852;S69-p;u|P04406;T153-p;u	0.9025	P605	H	iKiP_NEK9	NEK9
KINASE-iKiP_NEK9	9.8	0.00411392	O60220;S94-p;u|Q13263;S501-p;u|Q8TD19;S29-p;u|O60841;S66-p;u|O14737;S42-p;u|Q8TD19;T333-p;u|P09429;S35-p;u|P04792;S176-p;u|P14618;S77-p;u|P30041;S186-p;u|P11142;S85-p;u|Q07020;S130-p;u|P47914;S142-p;u|Q8TD19;S869-p;u|O43399;S21-p;u|Q9C0C2;S494-p;u|P62854;S54-p;u|P04406;T153-p;u	3.7334	P905	H	iKiP_NEK9	NEK9
KINASE-iKiP_NEK9	8.7	0.00623077	Q13263;S501-p;u|Q07020;S130-p;u|P09429;S35-p;u|O60841;S66-p;u|Q8TD19;S29-p;u|O14737;S42-p;u|P14209;S168-p;u|P53999;S104-p;u|Q8TD19;S869-p;u|P13797;S326-p;u|P47914;S142-p;u|P14618;S77-p;u|P30041;S186-p;u|Q8TD19;T333-p;u|O43399;S21-p;u|P04406;T153-p;u	4.6014	P915	H	iKiP_NEK9	NEK9
KINASE-iKiP_NEK9	8.7	0.149735	Q13263;S501-p;u|O43399;S21-p;u|P30041;S186-p;u|P47914;S142-p;u|P04792;S176-p;u|O14737;S42-p;u|P62854;S54-p;u|P09429;S35-p;u|P11142;S85-p;u|Q9UKX7;S52-p;u|Q07020;S130-p;u|O60841;S66-p;u|P14618;S77-p;u|P47914;T151-p;u|P04406;T153-p;u|P14209;S168-p;u	2.5497	P924	H	iKiP_NEK9	NEK9
KINASE-iKiP_PAK1	14.5	0.701931	Q96T58;S1268-p;u|P18669;S118-p;u|P46459;S207-p;u|Q9BTC0;S1456-p;u|Q9C0C2;S893-p;u|P16949;S16-p;u|Q13153;T212-p;u|P18615;S131-p;u|Q13501;S24-p;u|Q07866;S524-p;u|P23588;S359-p;u|O94903;S244-p;u|P62805;S48-p;u|Q01813;S386-p;u|O94804;S454-p;u|Q02818;S369-p;u|P46013;S648-p;u|Q14247;S322-p;u|Q9C0C2;S872-p;u|P84103;S5-p;u|Q13153;S204-p;u	0.7869	P605	H	iKiP_PAK1	PAK1
KINASE-iKiP_PAK1	16.6	0.0582485	O15372;S290-p;u|P16949;S16-p;u|P18615;S131-p;u|Q13153;T212-p;u|P98179;S147-p;u|P46459;S207-p;u|O14737;S42-p;u|Q07866;S524-p;u|Q96T58;S1268-p;u|P51858;S107-p;u|Q9BTC0;S1456-p;u|Q13501;S24-p;u|P23588;S359-p;u|Q14566;S271-p;u|Q9C0C2;S893-p;u|O94903;S244-p;u|P62805;S48-p;u|Q01813;S386-p;u|P18669;S118-p;u|Q02818;S369-p;u|Q9C0C2;S872-p;u|P46013;S648-p;u|O94804;S454-p;u|Q13153;S204-p;u	2.9562	P905	H	iKiP_PAK1	PAK1
KINASE-iKiP_PAK1	7.6	0.254342	P16949;S16-p;u|Q9BTC0;S1456-p;u|O94804;S454-p;u|Q13153;S204-p;u|P46459;S207-p;u|Q96T58;S1268-p;u|Q01813;S386-p;u|P18669;S118-p;u|P62805;S48-p;u|Q9C0C2;S872-p;u|P46013;S648-p;u	1.9103	P905	L	iKiP_PAK1	PAK1
KINASE-iKiP_PAK1	17.2	0.0102144	P46459;S207-p;u|Q13153;T212-p;u|O15372;S290-p;u|P18615;S131-p;u|Q14566;S271-p;u|P62805;S48-p;u|Q9BTC0;S1456-p;u|O14737;S42-p;u|P16949;S16-p;u|P23588;S359-p;u|Q96T58;S1268-p;u|P53999;S104-p;u|O94903;S244-p;u|P14866;S544-p;u|O94804;S454-p;u|Q9C0C2;S893-p;u|P46013;S648-p;u|Q9C0C2;S422-p;u|Q13153;S155-p;u|Q7KZF4;S150-p;u|Q01813;S386-p;u|Q9C0C2;S872-p;u|P18669;S118-p;u|Q13501;S24-p;u|Q13153;S204-p;u	4.6715	P915	H	iKiP_PAK1	PAK1
KINASE-iKiP_PAK1	15.9	0.255108	P46013;S648-p;u|Q13153;T212-p;u|P18615;S131-p;u|Q9BTC0;S1456-p;u|P29692;S86-p;u|P16949;S16-p;u|O94903;S244-p;u|O15372;S290-p;u|P46459;S207-p;u|O14737;S42-p;u|P62805;S48-p;u|Q14566;S271-p;u|P98179;S147-p;u|Q01813;S386-p;u|P51858;S107-p;u|Q96T58;S1268-p;u|Q9C0C2;S893-p;u|Q7KZF4;S150-p;u|P23588;S359-p;u|O94804;S454-p;u|Q9C0C2;S872-p;u|P18669;S118-p;u|Q13153;S204-p;u	1.9799	P924	H	iKiP_PAK1	PAK1
KINASE-iKiP_PHKG2	21.1	0.507537	P04792;S15-p;u|O75569;S18-p;u|P14618;S77-p;u|P07900;S476-p;u|P07900;T109-p;u|Q8IY81;S688-p;u|P16403;S2-p;u|P40818;S718-p;u|Q8TEQ6;S847-p;u|P23396;S104-p;u|Q15185;S85-p;u|Q6PCE3;S175-p;u|Q15293;S80-p;u|Q8NHG7;S46-p;u|P04406;S151-p;u	1.3036	P605	H	iKiP_PHKG2	PHKG2
KINASE-iKiP_PHKG2	18.3	0.00411392	P04792;S15-p;u|P12956;S477-p;u|O75569;S18-p;u|P07900;T109-p;u|O76003;S117-p;u|Q8IY81;S688-p;u|Q15185;S85-p;u|P14618;S77-p;u|P23396;S104-p;u|P40818;S718-p;u|P07900;S476-p;u|Q6PCE3;S175-p;u|Q8NHG7;S46-p;u	3.9061	P905	H	iKiP_PHKG2	PHKG2
KINASE-iKiP_PHKG2	19.7	0.499336	P04792;S15-p;u|O75569;S18-p;u|Q8TEQ6;S847-p;u|Q15185;S85-p;u|P53999;S104-p;u|Q13442;S176-p;u|Q8IY81;S688-p;u|P23396;S104-p;u|P14618;S77-p;u|P07900;S476-p;u|Q6PCE3;S175-p;u|P40818;S718-p;u|Q8NHG7;S46-p;u|P04406;S151-p;u	1.2062	P915	H	iKiP_PHKG2	PHKG2
KINASE-iKiP_PHKG2	21.1	0.409524	P04792;S15-p;u|P07900;T109-p;u|Q13442;S176-p;u|O75569;S18-p;u|Q8IY81;S688-p;u|P29692;S86-p;u|Q15185;S85-p;u|O76003;S117-p;u|Q6PCE3;S175-p;u|Q8TEQ6;S847-p;u|P14618;S77-p;u|Q8NHG7;S46-p;u|P40818;S718-p;u|P04406;S151-p;u|P07900;S476-p;u	1.6091	P924	H	iKiP_PHKG2	PHKG2
KINASE-iKiP_PIM3	13.5	0.719139	O60716;S230-p;u|O00273;S28-p;u|P23588;S406-p;u|Q9Y2X7;S592-p;u|P17655;S462-p;u|P34932;S76-p;u|P46013;S648-p;u|P23396;S104-p;u|P23381;S351-p;u|Q9UNN5;S582-p;u|Q5VSL9;S335-p;u|Q13177;S152-p;u|Q9Y2I7;S307-p;u	-0.7881	P605	H	iKiP_PIM3	PIM3
KINASE-iKiP_PIM3	13.5	0.213688	O95155;S23-p;u|Q9Y2X7;S592-p;u|O60716;S230-p;u|Q14566;S271-p;u|P23396;S104-p;u|Q5VSL9;S335-p;u|Q9UNN5;S582-p;u|P34932;S76-p;u|P23381;S351-p;u|Q9Y2I7;S307-p;u|P23588;S406-p;u|P46013;S648-p;u|Q13177;S152-p;u	-2.052	P905	H	iKiP_PIM3	PIM3
KINASE-iKiP_PIM3	13.5	0.939331	Q14566;S271-p;u|P14866;S291-p;u|Q9Y2X7;S592-p;u|O60716;S230-p;u|P23588;S406-p;u|P23396;S104-p;u|Q9UNN5;S582-p;u|P46013;S648-p;u|Q5VSL9;S335-p;u|P49327;S265-p;u|P34932;S76-p;u|Q9Y2I7;S307-p;u|Q13177;S152-p;u	0.1342	P915	H	iKiP_PIM3	PIM3
KINASE-iKiP_PIM3	12.5	0.00751163	P46013;S648-p;u|Q14566;S271-p;u|P34932;S76-p;u|O60716;S230-p;u|Q9Y2X7;S592-p;u|Q9UNN5;S582-p;u|P23588;S406-p;u|P23381;S351-p;u|P49327;S265-p;u|Q13177;S152-p;u|Q9Y2I7;S307-p;u|Q5VSL9;S335-p;u	-3.779	P924	H	iKiP_PIM3	PIM3
KINASE-iKiP_PRKACA	19.5	0.0405959	Q9Y580;S136-p;u|Q96T58;S1268-p;u|Q53EL6;S76-p;u|P16333;S85-p;u|Q08378;S465-p;u|P46459;S207-p;u|P19174;S1233-p;u|Q9BZL6;S197-p;u|Q14980;S1991-p;u|Q9H3N1;S270-p;u|Q9BTC0;S1456-p;u|P16949;S16-p;u|P23588;S406-p;u|P16403;S2-p;u|P40818;S718-p;u|P55010;S10-p;u|Q7Z5L9;S457-p;u|P18615;S131-p;u|Q13501;S24-p;u|Q96BY7;S497-p;u|P07384;S474-p;u|Q14847;S61-p;u|O75396;S137-p;u|Q9P260;S180-p;u|P06744;S107-p;u|Q01…	3.2833	P605	H	iKiP_PRKACA	PRKACA
KINASE-iKiP_PRKACA	12.1	0.0968163	O75396;S137-p;u|Q96BY7;S497-p;u|Q13576;S16-p;u|Q9H3N1;S270-p;u|P16949;S16-p;u|P40818;S718-p;u|Q9BTC0;S1456-p;u|P16333;S85-p;u|Q53EL6;S76-p;u|Q9BZL6;S197-p;u|P19174;S1233-p;u|P09972;S45-p;u|Q01813;S386-p;u|P46013;S648-p;u|Q14980;S1991-p;u|P23588;S406-p;u|P62857;S23-p;u|Q9Y2I7;S307-p;u|Q9BX95;S112-p;u|P12956;S477-p;u|Q9P260;S180-p;u|P84103;S5-p;u|P08238;S452-p;u	2.7982	P605	L	iKiP_PRKACA	PRKACA
KINASE-iKiP_PRKACA	23.7	0.00411392	P12956;S477-p;u|Q9Y580;S136-p;u|O15372;S290-p;u|P62857;S23-p;u|P16949;S16-p;u|P18615;S131-p;u|P48634;S456-p;u|Q14980;S1991-p;u|O75396;S137-p;u|P46459;S207-p;u|Q96BY7;S497-p;u|Q08378;S465-p;u|Q15785;S160-p;u|P19174;S1233-p;u|P16333;S85-p;u|P55010;S10-p;u|P11586;S490-p;u|Q9P260;S180-p;u|P06744;S107-p;u|P08238;S452-p;u|Q96T58;S1268-p;u|P51858;S107-p;u|Q9BTC0;S1456-p;u|P09972;S45-p;u|Q5SW79;S881-p;u|…	5.0949	P905	H	iKiP_PRKACA	PRKACA
KINASE-iKiP_PRKACA	13.7	0.0108384	P16949;S16-p;u|Q13576;S16-p;u|Q9Y580;S136-p;u|O75396;S137-p;u|P16333;S85-p;u|Q9BTC0;S1456-p;u|Q96BY7;S497-p;u|Q9H3N1;S270-p;u|Q53EL6;S76-p;u|P40818;S718-p;u|P46459;S207-p;u|P09972;S45-p;u|Q9Y2I7;S307-p;u|P23588;S406-p;u|Q96T58;S1268-p;u|Q08378;S465-p;u|Q01813;S386-p;u|Q9BX95;S112-p;u|Q9P260;S180-p;u|P11586;S490-p;u|P62857;S23-p;u|Q9BZL6;S197-p;u|Q9C0C2;S872-p;u|P12956;S477-p;u|Q7Z5L9;S457-p;u|P46…	3.787	P905	L	iKiP_PRKACA	PRKACA
KINASE-iKiP_PRKACA	22.6	0.502172	P46459;S207-p;u|O15372;S290-p;u|P18615;S131-p;u|P55010;S10-p;u|Q9H3N1;S270-p;u|Q96BY7;S497-p;u|Q9BTC0;S1456-p;u|Q9H9A7;S456-p;u|Q14980;S1991-p;u|P62857;S23-p;u|Q13576;S16-p;u|P16949;S16-p;u|Q96T58;S1268-p;u|P14866;S544-p;u|Q15785;S160-p;u|P23588;S406-p;u|P48634;S456-p;u|Q5SW79;S881-p;u|P19174;S1233-p;u|P16333;S85-p;u|P46013;S648-p;u|Q53EL6;S76-p;u|Q08378;S465-p;u|Q14847;S61-p;u|Q9P206;S161-p;u|Q0…	1.164	P915	H	iKiP_PRKACA	PRKACA
KINASE-iKiP_PRKACA	6.3	0.0155833	Q13576;S16-p;u|P16333;S85-p;u|Q9BTC0;S1456-p;u|Q53EL6;S76-p;u|O75396;S137-p;u|P16949;S16-p;u|P23588;S406-p;u|Q9Y2I7;S307-p;u|Q01813;S386-p;u|Q9P260;S180-p;u|P46013;S648-p;u|Q9BX95;S112-p;u	4.2302	P915	L	iKiP_PRKACA	PRKACA
KINASE-iKiP_PRKACA	20.5	0.00751163	Q9Y580;S136-p;u|P19174;S1233-p;u|P46013;S648-p;u|Q14980;S1991-p;u|P18615;S131-p;u|Q15785;S160-p;u|Q96BY7;S497-p;u|P48634;S456-p;u|Q9BTC0;S1456-p;u|Q08378;S465-p;u|Q9H3N1;S270-p;u|P16949;S16-p;u|O15372;S290-p;u|P62857;S23-p;u|P06744;S107-p;u|Q9P260;S180-p;u|Q92945;S193-p;u|O75396;S137-p;u|P46459;S207-p;u|Q9NR19;S28-p;u|P16333;S85-p;u|P55010;S10-p;u|P09972;S45-p;u|Q7Z5L9;S457-p;u|Q01813;S386-p;u|Q9…	4.3731	P924	H	iKiP_PRKACA	PRKACA
KINASE-iKiP_PRKACA	6.8	0.0643748	P16333;S85-p;u|O75396;S137-p;u|Q13576;S16-p;u|P16949;S16-p;u|Q9BTC0;S1456-p;u|P23588;S406-p;u|Q9Y2I7;S307-p;u|Q53EL6;S76-p;u|Q01813;S386-p;u|Q9BZL6;S197-p;u|P46013;S648-p;u|Q9BX95;S112-p;u|Q9P260;S180-p;u	3.1011	P924	L	iKiP_PRKACA	PRKACA
KINASE-iKiP_PRKCB	17.6	0.105509	O15226;S618-p;u|Q96T58;S1268-p;u|P16333;S85-p;u|P49792;S781-p;u|O00273;S28-p;u|P46459;S207-p;u|P19174;S1233-p;u|Q9H3N1;S270-p;u|Q9H1B7;S657-p;u|Q9BTC0;S1456-p;u|Q9Y4H2;S1174-p;u|P16949;S16-p;u|Q7Z5L9;S457-p;u|Q86VQ1;S223-p;u|Q09666;S1068-p;u|P07384;S474-p;u|P15531;S120-p;u|Q14847;S61-p;u|O75396;S137-p;u|Q9BTE3;S193-p;u|P46013;S648-p;u|P23381;S351-p;u|P08238;S452-p;u|P21731;S331-p;u|Q14247;S322-p;…	2.8778	P605	H	iKiP_PRKCB	PRKCB
KINASE-iKiP_PRKCB	8.8	0.244893	O75396;S137-p;u|P15531;S120-p;u|Q9H3N1;S270-p;u|P16949;S16-p;u|Q9BTC0;S1456-p;u|P16333;S85-p;u|P49792;S781-p;u|P19174;S1233-p;u|Q86VQ1;S223-p;u|P09972;S45-p;u|P46013;S648-p;u|P12956;S477-p;u|P84103;S5-p;u|P08238;S452-p;u	2.4286	P605	L	iKiP_PRKCB	PRKCB
KINASE-iKiP_PRKCB	21.4	0.00747642	P12956;S477-p;u|O15372;S290-p;u|P16949;S16-p;u|O75396;S137-p;u|P46459;S207-p;u|O76003;S117-p;u|P19174;S1233-p;u|Q09666;S1068-p;u|P16333;S85-p;u|Q9Y4H2;S1174-p;u|O14737;S42-p;u|P11586;S490-p;u|Q86WB0;S354-p;u|P08238;S452-p;u|Q96T58;S1268-p;u|Q9BTC0;S1456-p;u|P09972;S45-p;u|Q5SW79;S881-p;u|Q7Z5L9;S455-p;u|Q14847;S61-p;u|Q9H3N1;S270-p;u|Q14566;S271-p;u|P49792;S781-p;u|Q86VQ1;S223-p;u|O15357;S1176-p;…	3.5053	P905	H	iKiP_PRKCB	PRKCB
KINASE-iKiP_PRKCB	10.7	0.0576838	P16949;S16-p;u|O75396;S137-p;u|P16333;S85-p;u|Q9BTC0;S1456-p;u|Q09666;S1068-p;u|Q9H3N1;S270-p;u|P15531;S120-p;u|P46459;S207-p;u|P09972;S45-p;u|Q96T58;S1268-p;u|Q86VQ1;S223-p;u|P49792;S781-p;u|Q86WB0;S354-p;u|P11586;S490-p;u|P12956;S477-p;u|Q7Z5L9;S457-p;u|P46013;S648-p;u	3.1257	P905	L	iKiP_PRKCB	PRKCB
KINASE-iKiP_PRKCB	21.4	0.149983	P46459;S207-p;u|Q13206;S539-p;u|O15372;S290-p;u|Q14566;S271-p;u|Q9H3N1;S270-p;u|Q86WB0;S354-p;u|Q9BTC0;S1456-p;u|O14737;S42-p;u|Q9H9A7;S456-p;u|P16949;S16-p;u|Q96T58;S1268-p;u|P14866;S544-p;u|Q9Y4H2;S1174-p;u|O60841;S107-p;u|P49792;S781-p;u|Q5SW79;S881-p;u|P19174;S1233-p;u|P16333;S85-p;u|P46013;S648-p;u|Q09666;S1068-p;u|Q7KZF4;S150-p;u|Q14847;S61-p;u|Q86VQ1;S223-p;u|P33992;S605-p;u|Q7Z5L9;S457-p;…	2.3944	P915	H	iKiP_PRKCB	PRKCB
KINASE-iKiP_PRKCB	18.9	0.0442466	P19174;S1233-p;u|P46013;S648-p;u|Q86WB0;S354-p;u|Q9BTC0;S1456-p;u|Q9H3N1;S270-p;u|P16949;S16-p;u|O15372;S290-p;u|Q13206;S539-p;u|Q09666;S1068-p;u|Q92945;S193-p;u|Q9Y4H2;S1174-p;u|O75396;S137-p;u|P46459;S207-p;u|O14737;S42-p;u|P0CAP2;S179-p;u|P16333;S85-p;u|P09972;S45-p;u|O76003;S117-p;u|Q7Z5L9;S457-p;u|Q14566;S271-p;u|Q86VQ1;S223-p;u|Q9P265;S203-p;u|Q96T58;S1268-p;u|Q7KZF4;S150-p;u|Q9H1B7;S657-p;…	3.0174	P924	H	iKiP_PRKCB	PRKCB
KINASE-iKiP_PRKD1	19.7	0.0774056	Q9Y580;S136-p;u|O75569;S18-p;u|O95292;S158-p;u|Q15545;S171-p;u|Q09666;S210-p;u|P55010;S10-p;u|Q15139;S249-p;u|Q15139;S247-p;u|Q15139;S235-p;u|Q15139;S208-p;u|Q9Y5B9;S650-p;u|Q15139;S205-p;u|Q3MII6;S506-p;u	2.7501	P605	H	iKiP_PRKD1	PRKD1
KINASE-iKiP_PRKD1	21.2	0.0303353	O75569;S18-p;u|Q9Y580;S136-p;u|Q15139;S249-p;u|Q09666;S210-p;u|Q15545;S171-p;u|P55010;S10-p;u|Q9Y5B9;S650-p;u|Q86WB0;S354-p;u|Q15139;S235-p;u|O95292;S158-p;u|P15880;T285-p;u|Q15139;S208-p;u|Q15139;S205-p;u|Q3MII6;S506-p;u	3.2855	P905	H	iKiP_PRKD1	PRKD1
KINASE-iKiP_PRKD1	18.2	0.0102144	Q09666;S210-p;u|O75569;S18-p;u|Q9Y5B9;S650-p;u|O95292;S158-p;u|P55010;S10-p;u|Q86WB0;S354-p;u|P15056;S446-p;u|Q15139;S208-p;u|Q15139;S235-p;u|Q15139;S249-p;u|Q3MII6;S506-p;u|Q15139;S205-p;u	3.4748	P915	H	iKiP_PRKD1	PRKD1
KINASE-iKiP_PRKD1	24.2	0.0378852	Q9Y580;S136-p;u|O75569;S18-p;u|Q86WB0;S354-p;u|Q15139;S237-p;u|P29692;S86-p;u|Q15139;S249-p;u|Q15139;S208-p;u|P15880;T285-p;u|Q09666;S210-p;u|P55010;S10-p;u|O95292;S158-p;u|P15056;S446-p;u|Q15139;S235-p;u|Q15139;S205-p;u|Q9Y5B9;S650-p;u|Q3MII6;S506-p;u	3.5995	P924	H	iKiP_PRKD1	PRKD1
KINASE-iKiP_PRKD2	18	0.00860526	O75569;S18-p;u|Q9C0C9;S399-p;u|O14745;S290-p;u|Q9BZL6;S197-p;u|Q9BZL6;S375-p;u|Q92625;S663-p;u|Q9BZL6;S710-p;u|P98174;S116-p;u|Q5UIP0;S1688-p;u|Q9BZL6;S198-p;u|Q9Y5B9;S650-p;u	3.9928	P605	H	iKiP_PRKD2	PRKD2
KINASE-iKiP_PRKD2	24.6	0.97076	O75569;S18-p;u|P62857;S23-p;u|Q5UIP0;S1688-p;u|Q9Y5B9;S650-p;u|Q92625;S663-p;u|P98174;S116-p;u|Q9BZL6;S375-p;u|O14745;S290-p;u|Q9BZL6;S214-p;u|Q9BZL6;S197-p;u|P15880;T285-p;u|Q9BZL6;S876-p;u|Q9BZL6;S198-p;u|Q9C0C9;S399-p;u|Q9BZL6;S710-p;u	-0.0621	P905	H	iKiP_PRKD2	PRKD2
KINASE-iKiP_PRKD2	19.7	0.0188202	O75569;S18-p;u|Q9Y5B9;S650-p;u|Q9C0C9;S399-p;u|Q9BZL6;S375-p;u|O14545;S470-p;u|P62857;S23-p;u|Q5UIP0;S1688-p;u|Q02880;S1522-p;u|Q92625;S663-p;u|O14745;S290-p;u|P98174;S116-p;u|Q9BZL6;S197-p;u	3.9046	P915	H	iKiP_PRKD2	PRKD2
KINASE-iKiP_PRKD2	29.5	0.832669	O75569;S18-p;u|P05455;S94-p;u|P62857;S23-p;u|P15880;T285-p;u|Q9BZL6;S375-p;u|O14545;S470-p;u|Q5UIP0;S1688-p;u|O14745;S290-p;u|Q9BZL6;S198-p;u|Q02880;S1522-p;u|Q9BZL6;S710-p;u|Q9BZL6;S876-p;u|Q9C0C9;S399-p;u|Q9BZL6;S197-p;u|Q92625;S663-p;u|Q9BZL6;S214-p;u|Q9Y5B9;S650-p;u|P98174;S116-p;u	0.46	P924	H	iKiP_PRKD2	PRKD2
KINASE-iKiP_PRKD3	17.9	0.247671	P04792;S15-p;u|P16333;S85-p;u|P19338;S580-p;u|Q13573;S232-p;u|Q15545;S171-p;u|P19174;S1233-p;u|Q9H3N1;S270-p;u|P40818;S718-p;u|Q09666;S210-p;u|O94806;S543-p;u|P11142;S541-p;u|O94806;T535-p;u|Q9BTE3;S193-p;u|O94806;S41-p;u|Q9UQ35;S1552-p;u|Q9Y5B9;S650-p;u|P23381;S351-p;u|O94806;S27-p;u|Q3MII6;S506-p;u|O43852;S69-p;u	2.046	P605	H	iKiP_PRKD3	PRKD3
KINASE-iKiP_PRKD3	21.4	0.0447843	P04792;S15-p;u|P19338;S580-p;u|O76003;S117-p;u|P19174;S1233-p;u|Q15459;S451-p;u|Q09666;S210-p;u|Q15545;S171-p;u|P16333;S85-p;u|Q9Y5B9;S650-p;u|Q86WB0;S354-p;u|Q13573;S232-p;u|P04792;S176-p;u|O95602;S240-p;u|Q9H3N1;S270-p;u|P11142;S541-p;u|P40818;S718-p;u|Q13573;S234-p;u|O94806;S41-p;u|P15880;T285-p;u|P23381;S351-p;u|Q9UQ35;S1552-p;u|Q3MII6;S506-p;u|O94806;T535-p;u|O94806;S27-p;u	2.8789	P905	H	iKiP_PRKD3	PRKD3
KINASE-iKiP_PRKD3	9.8	0.00687879	P16333;S85-p;u|P04792;S15-p;u|P19338;S580-p;u|Q09666;S210-p;u|Q9H3N1;S270-p;u|P40818;S718-p;u|Q9Y5B9;S650-p;u|Q13573;S232-p;u|Q3MII6;S506-p;u|Q86WB0;S354-p;u|O94806;S41-p;u	4.8606	P905	L	iKiP_PRKD3	PRKD3
KINASE-iKiP_PRKD3	18.8	0.21135	P19338;S580-p;u|P04792;S15-p;u|Q09666;S210-p;u|Q9Y5B9;S650-p;u|Q9H3N1;S270-p;u|Q86WB0;S354-p;u|P15056;S446-p;u|O94806;T535-p;u|Q02880;S1522-p;u|O94806;S364-p;u|P19174;S1233-p;u|Q13573;S232-p;u|P16333;S85-p;u|P13797;S339-p;u|P11142;S541-p;u|O94806;S27-p;u|O94806;S543-p;u|P40818;S718-p;u|O94806;S41-p;u|Q9UQ35;S1552-p;u|Q3MII6;S506-p;u	2.1022	P915	H	iKiP_PRKD3	PRKD3
KINASE-iKiP_PRKD3	25.9	0.0510511	P04792;S15-p;u|P19174;S1233-p;u|P19338;S580-p;u|Q86WB0;S354-p;u|P04792;S176-p;u|Q9H3N1;S270-p;u|P05455;S94-p;u|Q13573;S234-p;u|Q13573;S232-p;u|P15880;T285-p;u|Q09666;S210-p;u|O95602;S240-p;u|P11142;S541-p;u|Q15459;S451-p;u|P16333;S85-p;u|O76003;S117-p;u|P15056;S446-p;u|O94806;S543-p;u|Q02880;S1522-p;u|O94806;S27-p;u|O94806;S364-p;u|Q9UQ35;S1552-p;u|O94806;T535-p;u|O94806;S41-p;u|P36915;S68-p;u|Q9…	3.1159	P924	H	iKiP_PRKD3	PRKD3
KINASE-iKiP_PRKX	19.4	0.78358	P16333;S85-p;u|P19174;S1233-p;u|Q9BTC0;S1456-p;u|P40818;S718-p;u|Q7Z5L9;S457-p;u|Q13501;S24-p;u|Q9P260;S180-p;u|Q96PK6;S618-p;u|O14579;S99-p;u|P46013;S648-p;u|P08238;S452-p;u|P09972;S45-p;u|Q9P265;S203-p;u	0.5979	P605	H	iKiP_PRKX	PRKX
KINASE-iKiP_PRKX	14.9	0.640875	Q96PK6;S618-p;u|P40818;S718-p;u|Q9BTC0;S1456-p;u|P16333;S85-p;u|P19174;S1233-p;u|P09972;S45-p;u|P46013;S648-p;u|O14579;S99-p;u|Q9P260;S180-p;u|P08238;S452-p;u	1.1388	P605	L	iKiP_PRKX	PRKX
KINASE-iKiP_PRKX	20.9	0.164778	Q96PK6;S618-p;u|P19174;S1233-p;u|P16333;S85-p;u|Q9P260;S180-p;u|P08238;S452-p;u|Q9BTC0;S1456-p;u|P09972;S45-p;u|Q7Z5L9;S455-p;u|Q13501;S24-p;u|O14579;S99-p;u|P40818;S718-p;u|Q9P265;S203-p;u|Q7Z5L9;S457-p;u|P46013;S648-p;u	2.2236	P905	H	iKiP_PRKX	PRKX
KINASE-iKiP_PRKX	22.4	0.393315	Q96PK6;S618-p;u|Q9BTC0;S1456-p;u|P15056;S446-p;u|P19174;S1233-p;u|P16333;S85-p;u|P46013;S648-p;u|O14579;S99-p;u|Q9P206;S161-p;u|Q7Z5L9;S457-p;u|Q9P265;S203-p;u|P40818;S718-p;u|Q13501;S24-p;u|P08238;S452-p;u|Q9P260;S180-p;u|Q9UHD1;S200-p;u	-1.5504	P915	H	iKiP_PRKX	PRKX
KINASE-iKiP_PRKX	17.9	0.0256065	P19174;S1233-p;u|P46013;S648-p;u|Q96PK6;S618-p;u|Q9BTC0;S1456-p;u|Q9P260;S180-p;u|P16333;S85-p;u|P09972;S45-p;u|Q7Z5L9;S457-p;u|P15056;S446-p;u|Q9P265;S203-p;u|O14579;S99-p;u|P40818;S718-p;u	3.2246	P924	H	iKiP_PRKX	PRKX
KINASE-iKiP_RPS6KA1	14.8	0.00860526	O94761;S27-p;u|Q13206;S831-p;u|Q96T58;S1268-p;u|Q53EL6;S76-p;u|P16333;S85-p;u|P19338;S580-p;u|Q15545;S171-p;u|Q9BZL6;S197-p;u|Q09666;S135-p;u|Q9BTC0;S1456-p;u|Q7Z5L9;S240-p;u|Q9Y2X7;S592-p;u|Q7Z5L9;S457-p;u|O95625;S511-p;u|P15531;S120-p;u|Q9BZL6;S198-p;u|O14579;S99-p;u|Q9BTE3;S193-p;u|P23381;S351-p;u	5.6391	P605	H	iKiP_RPS6KA1	RPS6KA1
KINASE-iKiP_RPS6KA1	19.5	0.00411392	P19338;S580-p;u|Q13206;S831-p;u|P48634;S456-p;u|O94761;S27-p;u|Q09666;S135-p;u|O76003;S117-p;u|Q7Z5L9;S240-p;u|Q15545;S171-p;u|P16333;S85-p;u|Q9UPU5;S88-p;u|Q96T58;S1268-p;u|P51858;S107-p;u|Q9BTC0;S1456-p;u|Q7Z5L9;S455-p;u|Q9Y2X7;S592-p;u|O00512;S104-p;u|Q53EL6;S76-p;u|O14579;S99-p;u|O15357;S1176-p;u|Q9BZL6;S197-p;u|Q9Y6D5;S277-p;u|P15531;S120-p;u|P23381;S351-p;u|Q7Z5L9;S457-p;u|Q9BZL6;S198-p;u	4.3067	P905	H	iKiP_RPS6KA1	RPS6KA1
KINASE-iKiP_RPS6KA1	9.4	0.0108384	Q09666;S135-p;u|P16333;S85-p;u|Q9BTC0;S1456-p;u|P19338;S580-p;u|Q53EL6;S76-p;u|P15531;S120-p;u|Q9Y2X7;S592-p;u|Q96T58;S1268-p;u|O00512;S104-p;u|O14579;S99-p;u|Q9BZL6;S197-p;u|Q7Z5L9;S457-p;u	3.7587	P905	L	iKiP_RPS6KA1	RPS6KA1
KINASE-iKiP_RPS6KA1	15.6	0.110492	P19338;S580-p;u|Q13206;S831-p;u|Q09666;S135-p;u|O94761;S27-p;u|Q9BTC0;S1456-p;u|Q9Y2X7;S592-p;u|Q96T58;S1268-p;u|P48634;S456-p;u|P16333;S85-p;u|O00512;S104-p;u|Q7Z5L9;S240-p;u|Q53EL6;S76-p;u|O14579;S99-p;u|Q9Y6D5;S277-p;u|Q7KZF4;S150-p;u|Q9P206;S161-p;u|Q7Z5L9;S457-p;u|O15357;S1176-p;u|P15531;S120-p;u|Q9BZL6;S197-p;u	2.6357	P915	H	iKiP_RPS6KA1	RPS6KA1
KINASE-iKiP_RPS6KA1	18	0.35771	Q7Z5L9;S240-p;u|P19338;S580-p;u|P48634;S456-p;u|Q9BTC0;S1456-p;u|O94761;S27-p;u|O00512;S104-p;u|Q13206;S831-p;u|P16333;S85-p;u|O76003;S117-p;u|Q7Z5L9;S457-p;u|Q9BZL6;S198-p;u|Q09666;S135-p;u|P51858;S107-p;u|Q96T58;S1268-p;u|Q7KZF4;S150-p;u|Q9UPU5;S88-p;u|Q53EL6;S76-p;u|O14579;S99-p;u|Q9BZL6;S197-p;u|Q9Y6D5;S277-p;u|Q9Y2X7;S592-p;u|P23381;S351-p;u|P15531;S120-p;u	1.6541	P924	H	iKiP_RPS6KA1	RPS6KA1
KINASE-iKiP_RPS6KA3	22	0.173862	Q96T58;S1268-p;u|Q53EL6;S76-p;u|Q4G0J3;S258-p;u|Q09666;S135-p;u|Q9Y4H2;S1174-p;u|P16403;S2-p;u|P18615;S131-p;u|Q07866;S524-p;u|P51812;S715-p;u|Q01813;S386-p;u|O00116;S65-p;u|O43379;S49-p;u|Q9Y2I7;S307-p;u	2.4799	P605	H	iKiP_RPS6KA3	RPS6KA3
KINASE-iKiP_RPS6KA3	27.1	0.00411392	O15372;S290-p;u|P18615;S131-p;u|P48634;S456-p;u|Q09666;S135-p;u|P51812;S715-p;u|Q9Y4H2;S1174-p;u|Q07866;S524-p;u|Q96T58;S1268-p;u|P51858;S107-p;u|Q53EL6;S76-p;u|Q4G0J3;S258-p;u|O00116;S65-p;u|Q01813;S386-p;u|Q9Y6D5;S277-p;u|O43379;S49-p;u|Q9Y2I7;S307-p;u	3.7708	P905	H	iKiP_RPS6KA3	RPS6KA3
KINASE-iKiP_RPS6KA3	25.4	0.0255796	O15372;S290-p;u|P18615;S131-p;u|Q09666;S135-p;u|P51812;S715-p;u|P15056;S446-p;u|Q96T58;S1268-p;u|Q13442;S176-p;u|Q9Y4H2;S1174-p;u|P48634;S456-p;u|Q53EL6;S76-p;u|Q9Y6D5;S277-p;u|O43379;S49-p;u|Q01813;S386-p;u|O00116;S65-p;u|Q9Y2I7;S307-p;u	3.2747	P915	H	iKiP_RPS6KA3	RPS6KA3
KINASE-iKiP_RPS6KA3	27.1	0.18261	Q13442;S176-p;u|P18615;S131-p;u|P48634;S456-p;u|O15372;S290-p;u|P51812;S715-p;u|Q9Y4H2;S1174-p;u|O00116;S65-p;u|Q01813;S386-p;u|P15056;S446-p;u|Q09666;S135-p;u|P51858;S107-p;u|Q96T58;S1268-p;u|Q53EL6;S76-p;u|O43379;S49-p;u|Q9Y6D5;S277-p;u|Q9Y2I7;S307-p;u	2.277	P924	H	iKiP_RPS6KA3	RPS6KA3
KINASE-iKiP_RPS6KA5.MSK1	14.6	0.309515	Q9Y580;S136-p;u|O94761;S27-p;u|Q13206;S831-p;u|P16333;S85-p;u|P42677;S11-p;u|Q9H1B7;S657-p;u|Q9BTC0;S1456-p;u|P52943;S115-p;u|O95394;S64-p;u|Q5JRA6;S1706-p;u|Q7Z5L9;S457-p;u|P18615;S131-p;u|Q01650;S35-p;u|Q9C0H5;S604-p;u|Q13501;S24-p;u|Q07866;S524-p;u|P50613;S164-p;u|Q96PK6;S520-p;u|Q5UIP0;S1688-p;u|P34932;S76-p;u|O60716;S244-p;u|Q02818;S369-p;u|P26373;S106-p;u|Q9UNN5;S582-p;u|Q9P206;T162-p;u|Q6P…	1.9067	P605	H	iKiP_RPS6KA5.MSK1	RPS6KA5
KINASE-iKiP_RPS6KA5.MSK1	7.1	0.997624	O95394;S64-p;u|Q9BTC0;S1456-p;u|P16333;S85-p;u|Q5UIP0;S1688-p;u|Q01650;S35-p;u|P42677;S11-p;u|P62857;S23-p;u|Q9Y2I7;S307-p;u|Q6PCE3;S175-p;u|Q9UNN5;S582-p;u|Q3MII6;S506-p;u|P12956;S477-p;u|P84103;S5-p;u|Q96PK6;S520-p;u	0.0215	P605	L	iKiP_RPS6KA5.MSK1	RPS6KA5
KINASE-iKiP_RPS6KA5.MSK1	19.2	0.00411392	P12956;S477-p;u|Q9Y580;S136-p;u|O15372;S290-p;u|O60220;S94-p;u|P62857;S23-p;u|P18615;S131-p;u|Q13206;S831-p;u|O94761;S27-p;u|O75582;S376-p;u|Q5UIP0;S1688-p;u|P16333;S85-p;u|P52943;S115-p;u|Q9H910;S45-p;u|Q07866;S524-p;u|Q86WB0;S354-p;u|P26373;S106-p;u|P42677;S11-p;u|Q9C0H5;S604-p;u|Q9BTC0;S1456-p;u|Q5SW79;S881-p;u|Q7Z5L9;S455-p;u|Q13501;S24-p;u|Q86WR7;T45-p;u|Q9UNN5;S582-p;u|O95394;S64-p;u|P34932…	4.9385	P905	H	iKiP_RPS6KA5.MSK1	RPS6KA5
KINASE-iKiP_RPS6KA5.MSK1	9.1	0.932767	Q9Y580;S136-p;u|P16333;S85-p;u|Q9BTC0;S1456-p;u|Q9Y2I7;S307-p;u|Q3MII6;S506-p;u|Q5UIP0;S1688-p;u|Q96PK6;S520-p;u|P50613;S164-p;u|P42677;S11-p;u|Q9UNN5;S582-p;u|Q86WB0;S354-p;u|Q01650;S35-p;u|P34932;S76-p;u|P62857;S23-p;u|O95394;S64-p;u|P12956;S477-p;u|Q7Z5L9;S457-p;u|Q6PCE3;S175-p;u	-0.2736	P905	L	iKiP_RPS6KA5.MSK1	RPS6KA5
KINASE-iKiP_RPS6KA5.MSK1	16.2	0.217778	O15372;S290-p;u|P18615;S131-p;u|Q13206;S831-p;u|Q86WB0;S354-p;u|O94761;S27-p;u|Q9BTC0;S1456-p;u|P26373;S106-p;u|P62857;S23-p;u|P15056;S446-p;u|Q5UIP0;S1688-p;u|Q9C0H5;S604-p;u|Q96A57;S24-p;u|O95757;S579-p;u|P42677;S11-p;u|Q5SW79;S881-p;u|Q5JTW2;S644-p;u|P16333;S85-p;u|Q9UNN5;S582-p;u|P50613;S164-p;u|Q15643;S464-p;u|Q9P206;S161-p;u|Q9P206;T162-p;u|Q7Z5L9;S457-p;u|Q01650;S35-p;u|O95394;S64-p;u|O153…	2.1383	P915	H	iKiP_RPS6KA5.MSK1	RPS6KA5
KINASE-iKiP_RPS6KA5.MSK1	5.1	0.380991	P16333;S85-p;u|Q9BTC0;S1456-p;u|Q9Y2I7;S307-p;u|P42677;S11-p;u|Q6PCE3;S175-p;u|Q3MII6;S506-p;u|Q5UIP0;S1688-p;u|Q9UNN5;S582-p;u|O95394;S64-p;u|P34932;S76-p;u	1.7008	P915	L	iKiP_RPS6KA5.MSK1	RPS6KA5
KINASE-iKiP_RPS6KA5.MSK1	16.7	0.832851	Q9Y580;S136-p;u|P18615;S131-p;u|Q86WB0;S354-p;u|Q9BTC0;S1456-p;u|O94761;S27-p;u|P29692;S86-p;u|O15372;S290-p;u|Q13206;S831-p;u|P62857;S23-p;u|P0CAP2;S179-p;u|P16333;S85-p;u|Q9BUT9;S82-p;u|Q15643;S464-p;u|Q01650;S35-p;u|Q7Z5L9;S457-p;u|Q6PCE3;S175-p;u|Q5UIP0;S1688-p;u|P15056;S446-p;u|Q96A57;S24-p;u|P34932;S76-p;u|P42677;S11-p;u|Q9P206;T162-p;u|P50613;S164-p;u|Q9H1B7;S657-p;u|Q9H910;S45-p;u|P52943;…	0.3768	P924	H	iKiP_RPS6KA5.MSK1	RPS6KA5
KINASE-iKiP_SGK3	13.3	0.369158	O15226;S618-p;u|Q53EL6;S76-p;u|Q9BTC0;S1456-p;u|P52943;S115-p;u|P23588;S406-p;u|Q96PK6;S623-p;u|Q7Z5L9;S457-p;u|O43175;T78-p;u|Q13501;S24-p;u|P12268;S416-p;u|Q86VQ1;S223-p;u|P43490;S472-p;u|P15531;S120-p;u|Q14204;S4368-p;u|Q96PK6;S618-p;u|P08238;S452-p;u|Q14247;S322-p;u|P84103;S5-p;u|P17655;T464-p;u	1.6069	P605	H	iKiP_SGK3	SGK3
KINASE-iKiP_SGK3	7.7	0.424429	Q14204;S4368-p;u|P15531;S120-p;u|Q96PK6;S618-p;u|Q9BTC0;S1456-p;u|Q53EL6;S76-p;u|Q86VQ1;S223-p;u|P23588;S406-p;u|P62857;S23-p;u|P12268;S416-p;u|P84103;S5-p;u|P08238;S452-p;u	1.7585	P605	L	iKiP_SGK3	SGK3
KINASE-iKiP_SGK3	19.6	0.0249501	Q96PK6;S618-p;u|O60220;S94-p;u|P62857;S23-p;u|P48634;S456-p;u|Q96PK6;S623-p;u|P52943;S115-p;u|Q9H910;S45-p;u|P11586;S490-p;u|Q8NC51;S197-p;u|P08238;S452-p;u|P51858;S107-p;u|Q9BTC0;S1456-p;u|Q5SW79;S881-p;u|Q7Z5L9;S455-p;u|Q13501;S24-p;u|Q53EL6;S76-p;u|Q86WR7;T45-p;u|P12268;S416-p;u|Q86VQ1;S223-p;u|P43490;S472-p;u|O43175;T78-p;u|Q9Y6D5;S277-p;u|Q14204;S4368-p;u|P15531;S120-p;u|Q92609;S44-p;u|P1765…	3.4557	P905	H	iKiP_SGK3	SGK3
KINASE-iKiP_SGK3	7.7	0.197947	Q14204;S4368-p;u|Q9BTC0;S1456-p;u|Q96PK6;S618-p;u|Q53EL6;S76-p;u|P15531;S120-p;u|P23588;S406-p;u|Q86VQ1;S223-p;u|P11586;S490-p;u|P62857;S23-p;u|P12268;S416-p;u|Q7Z5L9;S457-p;u	2.0771	P905	L	iKiP_SGK3	SGK3
KINASE-iKiP_SGK3	14.7	0.805982	Q96PK6;S618-p;u|Q9BTC0;S1456-p;u|P62857;S23-p;u|Q96PK6;S623-p;u|P12268;S416-p;u|P23588;S406-p;u|P48634;S456-p;u|Q5SW79;S881-p;u|P13797;S339-p;u|Q53EL6;S76-p;u|Q9Y6D5;S277-p;u|O43175;T78-p;u|Q14204;S4368-p;u|P43490;S472-p;u|Q86VQ1;S223-p;u|Q7Z5L9;S457-p;u|P11586;S490-p;u|P17655;T464-p;u|P15531;S120-p;u|Q13501;S24-p;u|P08238;S452-p;u	0.5046	P915	H	iKiP_SGK3	SGK3
KINASE-iKiP_SGK3	14.7	0.679511	Q96PK6;S618-p;u|P48634;S456-p;u|Q9BTC0;S1456-p;u|P62857;S23-p;u|Q92609;S44-p;u|Q7Z5L9;S457-p;u|Q86VQ1;S223-p;u|P43490;S472-p;u|Q96PK6;S623-p;u|P51858;S107-p;u|O43175;T78-p;u|P17655;T464-p;u|Q53EL6;S76-p;u|Q14204;S4368-p;u|Q9H910;S45-p;u|Q9Y6D5;S277-p;u|P52943;S115-p;u|P23588;S406-p;u|P12268;S416-p;u|Q5SW79;S881-p;u|P15531;S120-p;u	-0.851	P924	H	iKiP_SGK3	SGK3
KINASE-iKiP_SIK2	17.4	0.575623	O15226;S618-p;u|Q15121;S116-p;u|Q96PK6;S620-p;u|Q6Y7W6;T382-p;u|O60716;S230-p;u|Q3V6T2;S1702-p;u|O75122;S313-p;u|Q9H6T3;S481-p;u|Q09666;S93-p;u|P13798;S187-p;u|P40818;S718-p;u|P55010;S10-p;u|Q9Y4X5;S517-p;u|O60749;S119-p;u|P14618;S100-p;u|P43490;S472-p;u|Q96PK6;S520-p;u|P07384;S474-p;u|Q7Z2W4;S492-p;u|Q9H0K1;S534-p;u|Q9P260;S180-p;u|O94903;S244-p;u|P23396;T221-p;u|P42356;S257-p;u|P06744;T109-p;u|…	1.0863	P605	H	iKiP_SIK2	SIK2
KINASE-iKiP_SIK2	6.7	0.370483	Q9UJU6;S269-p;u|Q15121;S116-p;u|Q09666;S93-p;u|Q6Y7W6;T382-p;u|O75122;S313-p;u|P40818;S718-p;u|O60749;S119-p;u|Q9Y2I7;S307-p;u|P23396;T221-p;u|Q9H0K1;S587-p;u|Q9P260;S180-p;u|Q96PK6;S520-p;u|P06744;T109-p;u	1.895	P605	L	iKiP_SIK2	SIK2
KINASE-iKiP_SIK2	18.5	0.0198728	P52597;S187-p;u|Q15785;S160-p;u|Q9UJU6;S269-p;u|Q96PK6;S620-p;u|Q15121;S116-p;u|O60749;S119-p;u|P55010;S10-p;u|Q9H0K1;S379-p;u|P13798;S187-p;u|Q9P260;S180-p;u|Q9Y4X5;S517-p;u|Q15185;S85-p;u|Q3V6T2;S1702-p;u|P04792;S176-p;u|O75122;S313-p;u|P30041;S186-p;u|O60716;S230-p;u|Q9BX40;S165-p;u|P11142;S85-p;u|Q9H0H5;S257-p;u|P55769;S122-p;u|P06744;T109-p;u|Q9H0K1;S587-p;u|Q09666;S93-p;u|Q9H0K1;S358-p;u|O9…	3.5262	P905	H	iKiP_SIK2	SIK2
KINASE-iKiP_SIK2	7.2	0.0550971	Q9UJU6;S269-p;u|Q15121;S116-p;u|P40818;S718-p;u|O60749;S119-p;u|Q9H0K1;S587-p;u|Q9Y2I7;S307-p;u|Q09666;S93-p;u|P13798;S187-p;u|Q96PK6;S620-p;u|Q6Y7W6;T382-p;u|Q96PK6;S520-p;u|P23396;T221-p;u|Q9P260;S180-p;u|P06744;T109-p;u	3.0889	P905	L	iKiP_SIK2	SIK2
KINASE-iKiP_SIK2	17.9	0.806568	P52597;S187-p;u|O75122;S313-p;u|P55010;S10-p;u|Q9UJU6;S269-p;u|O60749;S119-p;u|Q96PK6;S620-p;u|Q9H0K1;S379-p;u|Q15185;S85-p;u|O60716;S230-p;u|O94903;S244-p;u|P13798;S187-p;u|Q9H0K1;S545-p;u|Q15785;S160-p;u|P42356;S257-p;u|P13797;S339-p;u|Q9Y4X5;S517-p;u|P30041;S186-p;u|Q6Y7W6;T382-p;u|P43490;S472-p;u|P06744;T109-p;u|Q9H0K1;S576-p;u|Q7Z2W4;S492-p;u|P49327;S265-p;u|Q9H0K1;T484-p;u|Q3V6T2;S1702-p;u|…	0.5487	P915	H	iKiP_SIK2	SIK2
KINASE-iKiP_SIK2	19.5	0.818456	P31943;S23-p;u|Q9H0K1;S379-p;u|P30041;S186-p;u|O60749;S119-p;u|Q15785;S160-p;u|P42356;S257-p;u|P04792;S176-p;u|O94903;S244-p;u|O75122;S313-p;u|Q9P260;S180-p;u|Q8WUF5;S102-p;u|Q9H0K1;S358-p;u|Q9H0K1;S587-p;u|Q15185;S85-p;u|P55010;S10-p;u|P11142;S85-p;u|P43490;S472-p;u|Q3V6T2;S1702-p;u|Q9P265;S203-p;u|P14618;S100-p;u|P06744;T109-p;u|Q9H0H5;S257-p;u|Q15121;S116-p;u|O60716;S230-p;u|Q9Y4X5;S517-p;u|P1…	-0.4676	P924	H	iKiP_SIK2	SIK2
KINASE-iKiP_STK4	9.4	0.00860526	P51858;T184-p;u|Q13043;T177-p;u|Q02818;T148-p;u|P14618;S77-p;u|O60716;S230-p;u|O60716;T869-p;u|P07900;S476-p;u|P07900;T109-p;u|P62273;S9-p;u|Q01650;T45-p;u|Q05209;T454-p;u|P61254;S12-p;u|Q13283;S253-p;u	4.6662	P605	H	iKiP_STK4	STK4
KINASE-iKiP_STK4	8.7	0.0641434	P07900;T109-p;u|Q13043;T177-p;u|Q05209;T454-p;u|P14618;S77-p;u|O60716;S230-p;u|P62273;S9-p;u|Q86WR7;T45-p;u|O60716;T869-p;u|Q13283;S253-p;u|P07900;S476-p;u|P61254;S12-p;u|Q01650;T45-p;u	2.7642	P905	H	iKiP_STK4	STK4
KINASE-iKiP_STK4	7.2	0.0477465	Q13043;T177-p;u|Q05209;T454-p;u|O43290;T430-p;u|Q13283;S253-p;u|O60716;S230-p;u|P62273;S9-p;u|O60716;T869-p;u|P14618;S77-p;u|P07900;S476-p;u|Q01650;T45-p;u	3.0333	P915	H	iKiP_STK4	STK4
KINASE-iKiP_STK4	7.2	0.478519	P07900;T109-p;u|Q05209;T454-p;u|Q13043;T177-p;u|P62273;S9-p;u|Q13283;S253-p;u|Q01650;T45-p;u|P14618;S77-p;u|O60716;S230-p;u|O60716;T869-p;u|P07900;S476-p;u	1.4409	P924	H	iKiP_STK4	STK4
KINASE-iKiP_TBK1	11.5	0.0218876	Q14847;S194-p;u|Q9C0C2;S936-p;u|O60716;S230-p;u|Q9H3N1;S270-p;u|P07900;S476-p;u|P23588;S71-p;u|O60841;S66-p;u|Q9UHD2;S716-p;u|Q9H0H5;S214-p;u|P31943;S281-p;u|O75533;S322-p;u|Q9P206;S93-p;u|P14618;S100-p;u|P55072;S13-p;u|P11142;S541-p;u|P40227;S205-p;u|P43243;S109-p;u|Q9C0C2;S872-p;u	3.3018	P605	H	iKiP_TBK1	TBK1
KINASE-iKiP_TBK1	10.8	0.145976	Q9C0C2;S936-p;u|O60841;S66-p;u|Q9UHD2;S716-p;u|O75533;S322-p;u|Q96CT7;S141-p;u|Q9H3N1;S270-p;u|Q9H0H5;S214-p;u|P30041;S186-p;u|O60716;S230-p;u|Q9P206;S93-p;u|P11142;S541-p;u|Q14847;S194-p;u|P40227;S205-p;u|P07900;S476-p;u|Q9C0C2;S872-p;u|P43243;S109-p;u|P14618;S100-p;u	2.1112	P905	H	iKiP_TBK1	TBK1
KINASE-iKiP_TBK1	8.9	0.130492	Q9H3N1;S270-p;u|O75533;S322-p;u|O60841;S66-p;u|Q9UHD2;S716-p;u|O60716;S230-p;u|Q9C0C2;S936-p;u|P30041;S186-p;u|Q9H0H5;S214-p;u|P43243;S109-p;u|Q9P206;S93-p;u|P11142;S541-p;u|P40227;S205-p;u|P07900;S476-p;u|Q9C0C2;S872-p;u	2.3375	P915	H	iKiP_TBK1	TBK1
KINASE-iKiP_TBK1	9.6	0.676844	P30041;S186-p;u|Q9C0C2;S936-p;u|Q9H3N1;S270-p;u|Q14847;S194-p;u|P11142;S541-p;u|Q96CT7;S141-p;u|P43243;S109-p;u|P40227;S205-p;u|O60841;S66-p;u|P14618;S100-p;u|Q9H0H5;S214-p;u|P31943;S281-p;u|O60716;S230-p;u|P07900;S476-p;u|Q9C0C2;S872-p;u	0.8913	P924	H	iKiP_TBK1	TBK1
KINASE-iKiP_TLK1	7.1	0.507537	Q8NC51;S234-p;u|Q96PK6;S620-p;u|Q13263;S501-p;u|Q7Z417;S608-p;u|P10809;S70-p;u|Q92785;S142-p;u|Q9UKI8;S159-p;u|P55072;S13-p;u|Q5VTR2;S138-p;u|P68371;T55-p;u|P61254;S12-p;u|O43852;S69-p;u|P04406;T153-p;u	1.2902	P605	H	iKiP_TLK1	TLK1
KINASE-iKiP_TLK1	6	0.190855	Q13263;S501-p;u|Q96PK6;S620-p;u|Q5VTR2;S138-p;u|P10809;S70-p;u|Q8NC51;S234-p;u|Q92785;S142-p;u|Q7Z417;S608-p;u|P68371;T55-p;u|P61254;S12-p;u|Q9UKI8;S159-p;u|P04406;T153-p;u	2.0203	P905	H	iKiP_TLK1	TLK1
KINASE-iKiP_TLK1	8.2	0.00623077	Q13263;S501-p;u|Q13541;S112-p;u|Q96PK6;S620-p;u|Q5UIP0;S1810-p;u|O43290;T430-p;u|Q14151;S207-p;u|Q8NC51;S234-p;u|Q92785;S142-p;u|Q7Z417;S608-p;u|Q5VTR2;S138-p;u|P68371;T55-p;u|P43243;S206-p;u|P10809;S70-p;u|Q9UKI8;S159-p;u|P04406;T153-p;u	4.0865	P915	H	iKiP_TLK1	TLK1
KINASE-iKiP_TLK1	8.2	0.448092	Q13263;S501-p;u|Q13541;S112-p;u|P11387;S10-p;u|Q8NC51;S234-p;u|Q14151;S207-p;u|Q92785;S142-p;u|Q9UKI8;S159-p;u|Q5VTR2;S138-p;u|P43243;S206-p;u|Q5UIP0;S1810-p;u|P10809;S70-p;u|Q8NE71;S595-p;u|Q96PK6;S620-p;u|P68371;T55-p;u|P04406;T153-p;u	1.5067	P924	H	iKiP_TLK1	TLK1
KINASE-iKiP_TLK2	7.9	0.00623077	Q13263;S501-p;u|Q13541;S112-p;u|O94888;S288-p;u|O43290;T430-p;u|P07437;T55-p;u|Q14151;S207-p;u|Q92785;S142-p;u|Q5VTR2;S138-p;u|P68371;T55-p;u|P43243;S206-p;u	4.7101	P915	H	iKiP_TLK2	TLK2
KINASE-iKiP_TLK2	8.7	0.0999964	Q13263;S501-p;u|Q13541;S112-p;u|P11387;S10-p;u|O94888;S288-p;u|Q14151;S207-p;u|Q92785;S142-p;u|Q5VTR2;S138-p;u|P43243;S206-p;u|P07437;T55-p;u|Q8NE71;S595-p;u|P68371;T55-p;u	2.5028	P924	H	iKiP_TLK2	TLK2
KINASE-PSP_Akt1/AKT1	22.5	0.746324	P04150;S134-p;u|P04792;S82-p;u|Q15121;S116-p;u|Q16875;S461-p;u|P26358;S143-p;u|Q6R327;T1135-p;u|Q7Z6J0;S304-p;u|P21333;S2152-p;u|P19634;S796-p;u|Q53EL6;S457-p;u|P02545;S404-p;u|Q9BRS8;S451-p;u|P54253;S775-p;u|Q13950;S28-p;u|Q3V6T2;S1417-p;u|Q9Y3M2;S20-p;u|P09601;S188-p;u|Q9UN36;S332-p;u|Q13043;T387-p;u|O60343;S341-p;u|P20749;S41-p;u|P62753;S236-p;u|P67809;S209-p;u|Q8N6T7;S338-p;u|O75376;S1450-p;u…	0.6893	P605	H	PSP_Akt1/AKT1	AKT1
KINASE-PSP_Akt1/AKT1	12.6	0.01325	P08670;S39-p;u|P62753;S236-p;u|P19634;S703-p;u|P21333;S2152-p;u|Q96B36;T246-p;u|P04150;S134-p;u|Q53EL6;S457-p;u|Q15121;S116-p;u|P53396;S455-p;u|Q9BZQ8;S602-p;u|Q16875;S461-p;u|P02545;S404-p;u|P26358;S143-p;u|O60343;S341-p;u|P54253;S775-p;u|P49815;S939-p;u|P04792;S82-p;u|O75376;S1450-p;u|Q96F86;S161-p;u|Q96ST2;S720-p;u|P19174;S1248-p;u|Q9UPY5;S26-p;u|P62136;T320-p;u|Q9NWV8;S29-p;u|P15056;S365-p;u|…	6.5954	P605	L	PSP_Akt1/AKT1	AKT1
KINASE-PSP_Akt1/AKT1	24.2	0.701734	P04792;S82-p;u|Q16875;S461-p;u|P08670;S39-p;u|P02545;S404-p;u|Q9UBP6;S27-p;u|O60825;S466-p;u|Q15121;S116-p;u|P35222;S552-p;u|O60825;S483-p;u|P53396;S455-p;u|Q9UPY5;S26-p;u|O14757;S280-p;u|P53602;S96-p;u|Q8TDN4;T415-p;u|P26358;S143-p;u|P67809;S209-p;u|P19634;S796-p;u|Q92934;S99-p;u|P26373;S106-p;u|O75376;S1450-p;u|Q14CB8;S422-p;u|P38398;T509-p;u|Q14315;S2233-p;u|Q9Y3M2;S20-p;u|Q8NCD3;S486-p;u|O603…	0.6772	P905	H	PSP_Akt1/AKT1	AKT1
KINASE-PSP_Akt1/AKT1	12.9	0.00687879	P08670;S39-p;u|P26358;S143-p;u|P53396;S455-p;u|P21333;S2152-p;u|P04150;S134-p;u|P62753;S236-p;u|Q9BZQ8;S602-p;u|P19634;S703-p;u|P02545;S404-p;u|Q15121;S116-p;u|P49815;S939-p;u|Q96ST2;S720-p;u|O75376;S1450-p;u|P49815;T1462-p;u|Q96F86;S161-p;u|Q53EL6;S457-p;u|P04792;S82-p;u|Q3V6T2;S1417-p;u|Q96B36;T246-p;u|Q9NWV8;S29-p;u|P62136;T320-p;u|Q9Y2I7;S307-p;u|P53602;S96-p;u|P15056;S365-p;u|O60343;S341-p;u…	6.7494	P905	L	PSP_Akt1/AKT1	AKT1
KINASE-PSP_Akt1/AKT1	23.3	0.765553	P04150;S134-p;u|P04792;S82-p;u|P26358;S143-p;u|Q16875;S461-p;u|Q8NCD3;S486-p;u|O14757;S280-p;u|P45985;S80-p;u|Q96ST2;S720-p;u|O00429;S616-p;u|P67809;S209-p;u|P26373;S106-p;u|P19634;S796-p;u|Q3V6T2;S1417-p;u|P02545;S404-p;u|P14618;S222-p;u|Q14CB8;S422-p;u|O60825;S483-p;u|P62136;T320-p;u|P46527;S10-p;u|P14618;S37-p;u|O75376;S1450-p;u|Q96B36;T246-p;u|O60825;S466-p;u|O60343;S341-p;u|Q7Z6J0;S304-p;u|Q…	-0.6281	P915	H	PSP_Akt1/AKT1	AKT1
KINASE-PSP_Akt1/AKT1	8.7	0.0155833	P08670;S39-p;u|P21333;S2152-p;u|P26358;S143-p;u|Q9BZQ8;S602-p;u|P04792;S82-p;u|Q15121;S116-p;u|P19634;S703-p;u|P62136;T320-p;u|P02545;S404-p;u|P04150;S134-p;u|Q53EL6;S457-p;u|O00429;S616-p;u|P53396;S455-p;u|P53602;S96-p;u|O60343;S341-p;u|Q9Y2I7;S307-p;u|P14618;S37-p;u|Q96F86;S161-p;u|O60343;S588-p;u|P35240;S518-p;u|Q13009;S231-p;u|Q96B36;T246-p;u|P54253;S775-p;u|P84103;S138-p;u|P84103;S140-p;u|Q7…	6.7617	P915	L	PSP_Akt1/AKT1	AKT1
KINASE-PSP_Akt1/AKT1	21.9	0.0999964	Q8NCD3;S486-p;u|P04150;S134-p;u|Q16875;S461-p;u|P19174;S1248-p;u|Q7Z6J0;S304-p;u|O14757;S280-p;u|P26358;S143-p;u|O75030;S516-p;u|Q9P0V3;S246-p;u|P04792;S82-p;u|Q92945;S193-p;u|Q9Y3M2;S20-p;u|P20749;S41-p;u|Q96ST2;S720-p;u|P14618;S222-p;u|P14618;S97-p;u|Q9UN36;S332-p;u|Q00987;S166-p;u|Q6R327;T1135-p;u|P67809;S102-p;u|O60825;S466-p;u|P35222;S552-p;u|P49815;S981-p;u|Q9Y2V2;S52-p;u|O60343;S666-p;u|P5…	-2.5752	P924	H	PSP_Akt1/AKT1	AKT1
KINASE-PSP_Akt1/AKT1	7.3	0.00707407	P08670;S39-p;u|P26358;S143-p;u|P53396;S455-p;u|P21333;S2152-p;u|Q9BZQ8;S602-p;u|Q15121;S116-p;u|Q96F86;S161-p;u|P02545;S404-p;u|P62136;T320-p;u|P19634;S703-p;u|O00429;S616-p;u|Q53EL6;S457-p;u|Q9Y2I7;S307-p;u|P04792;S82-p;u|Q96B36;T246-p;u|Q3V6T2;S1417-p;u|O60343;S588-p;u|P53602;S96-p;u|Q13009;S231-p;u|P35240;S518-p;u|O60343;S341-p;u|P54253;S775-p;u|P15056;S365-p;u|Q9UNN5;S582-p;u|P14618;S37-p;u|Q…	5.9666	P924	L	PSP_Akt1/AKT1	AKT1
KINASE-PSP_AMPKA1/PRKAA1	19.3	0.0132399	Q13085;S80-p;u|Q8N122;S722-p;u|Q86TI0;S237-p;u|Q15036;S437-p;u|Q16875;S461-p;u|Q9BZL4;S452-p;u|Q13586;S257-p;u|Q14C86;S902-p;u|Q9Y478;S108-p;u|Q8IY63;S793-p;u|Q07866;S521-p;u|O75385;S556-p;u|Q7Z628;S100-p;u|O75385;S638-p;u|Q9H0B6;S582-p;u|O95239;S801-p;u|Q9UQ84;S746-p;u|Q7Z3C6;S761-p;u|Q12888;S1317-p;u|Q6N021;S99-p;u|Q9NZJ5;S856-p;u|Q9NZJ5;S715-p;u|O60825;S466-p;u|Q13131;T388-p;u|Q8ND76;S326-p;u|…	4.0347	P605	H	PSP_AMPKA1/PRKAA1	PRKAA1
KINASE-PSP_AMPKA1/PRKAA1	9.3	0.01325	Q13085;S80-p;u|Q9H0B6;S582-p;u|Q13586;S257-p;u|Q16875;S461-p;u|Q86TI0;S237-p;u|O95239;S801-p;u|Q9NZJ5;S715-p;u|Q9Y478;S108-p;u|Q14C86;S902-p;u|Q07866;S521-p;u|Q06210;S261-p;u|Q12888;S1317-p;u|P15056;S729-p;u|Q8ND76;S326-p;u|Q14247;T401-p;u	3.9199	P605	L	PSP_AMPKA1/PRKAA1	PRKAA1
KINASE-PSP_AMPKA1/PRKAA1	16.1	0.00411392	Q16875;S461-p;u|Q13085;S80-p;u|Q7Z3C6;S761-p;u|Q15036;S437-p;u|Q12888;S1317-p;u|Q9NZJ5;S715-p;u|O60825;S466-p;u|O95239;S801-p;u|Q13586;S257-p;u|Q14C86;S902-p;u|Q86TI0;S237-p;u|Q07866;S521-p;u|Q9BZL4;S452-p;u|Q9H0B6;S582-p;u|Q9Y478;S108-p;u|Q8IY63;S793-p;u|P46937;S61-p;u|Q06210;S261-p;u|O75385;S556-p;u|Q8ND76;S326-p;u|Q8N122;S722-p;u|P15056;S729-p;u|Q14247;T401-p;u|Q6N021;S99-p;u|O75385;S638-p;u|Q…	4.9433	P905	H	PSP_AMPKA1/PRKAA1	PRKAA1
KINASE-PSP_AMPKA1/PRKAA1	10.6	0.00687879	O95239;S801-p;u|Q86TI0;S237-p;u|Q9Y478;S108-p;u|Q13085;S80-p;u|Q9NZJ5;S715-p;u|Q12888;S1317-p;u|Q14C86;S902-p;u|Q9H0B6;S582-p;u|Q9BZL4;S452-p;u|Q8N122;S722-p;u|Q06210;S261-p;u|P15056;S729-p;u|Q13586;S257-p;u|Q07866;S521-p;u|O60825;S466-p;u|Q8ND76;S326-p;u|Q14247;T401-p;u	4.1183	P905	L	PSP_AMPKA1/PRKAA1	PRKAA1
KINASE-PSP_AMPKA1/PRKAA1	18.6	0.0255359	Q13085;S80-p;u|Q13586;S257-p;u|Q15036;S437-p;u|Q8N122;S722-p;u|Q12888;S1317-p;u|O95239;S801-p;u|Q16875;S461-p;u|Q9Y478;S108-p;u|O75385;S556-p;u|Q07866;S521-p;u|O75385;S638-p;u|Q86TI0;S237-p;u|Q9NZJ5;S715-p;u|Q6N021;S99-p;u|Q8IY63;S793-p;u|O60825;S466-p;u|Q14C86;S902-p;u|P46937;S61-p;u|Q9P2M7;S137-p;u|P49674;S389-p;u|Q7Z3C6;S761-p;u|Q9BZL4;S452-p;u|Q86TI0;T596-p;u|Q9H0B6;S582-p;u|P55011;S242-p;u|Q…	3.6841	P915	H	PSP_AMPKA1/PRKAA1	PRKAA1
KINASE-PSP_AMPKA1/PRKAA1	6.8	0.398613	O95239;S801-p;u|Q86TI0;S237-p;u|Q9Y478;S108-p;u|Q9H0B6;S582-p;u|Q13586;S257-p;u|Q07866;S521-p;u|Q12888;S1317-p;u|P15056;S729-p;u|Q06210;S261-p;u|Q8ND76;S326-p;u|Q14247;T401-p;u	1.5815	P915	L	PSP_AMPKA1/PRKAA1	PRKAA1
KINASE-PSP_AMPKA1/PRKAA1	16.8	0.00751163	Q13085;S80-p;u|O95239;S801-p;u|Q6N021;S99-p;u|O75385;S638-p;u|Q16875;S461-p;u|Q16236;S433-p;u|O75385;S556-p;u|Q15036;S437-p;u|Q12888;S1317-p;u|Q8N122;S722-p;u|Q9NZJ5;S856-p;u|P46937;S61-p;u|Q86TI0;S237-p;u|Q9Y478;S108-p;u|O60825;S466-p;u|Q8IY63;S793-p;u|Q7Z3C6;S761-p;u|Q13586;S257-p;u|Q07866;S521-p;u|Q9NZJ5;S715-p;u|Q05469;S855-p;u|Q06210;S261-p;u|Q8ND76;S326-p;u|Q9H0B6;S582-p;u|Q9BZL4;S452-p;u|P…	4.2926	P924	H	PSP_AMPKA1/PRKAA1	PRKAA1
KINASE-PSP_AMPKA1/PRKAA1	6.2	0.958916	O95239;S801-p;u|Q86TI0;S237-p;u|Q9Y478;S108-p;u|Q07866;S521-p;u|Q9H0B6;S582-p;u|P15056;S729-p;u|Q8ND76;S326-p;u|Q14247;T401-p;u|Q12888;S1317-p;u|Q06210;S261-p;u	-0.0884	P924	L	PSP_AMPKA1/PRKAA1	PRKAA1
KINASE-PSP_ATM	7.2	0.0131834	P78527;T2638-p;u|Q86U86;S948-p;u|O60934;S397-p;u|P78527;S2612-p;u|P78527;T2647-p;u|Q15648;S953-p;u|Q96KQ7;S569-p;u|Q9UQE7;S1083-p;u|Q13098;S474-p;u|P40692;S406-p;u|Q13315;S1981-p;u|P49959;S678-p;u|Q86U44;S43-p;u|O60934;S343-p;u|Q9BW19;S26-p;u|Q6UWZ7;S406-p;u|P38398;S1189-p;u|P14618;T328-p;u|P38398;S1524-p;u|Q14247;S113-p;u|Q9NVI1;S730-p;u	3.7682	P605	H	PSP_ATM	ATM
KINASE-PSP_ATM	3.8	0.036729	Q86U86;S948-p;u|Q13098;S474-p;u|O60934;S397-p;u|Q6UWZ7;S406-p;u|O60934;S343-p;u|Q9NVI1;S730-p;u|P38398;S1524-p;u|P38398;S1189-p;u|Q9UQE7;S1083-p;u|Q86U44;S43-p;u|P78527;S2612-p;u	-3.604	P605	L	PSP_ATM	ATM
KINASE-PSP_ATM	8.6	0.00411392	P78527;S2612-p;u|O60934;S397-p;u|Q86U86;S948-p;u|Q86U44;S43-p;u|Q9UQE7;S1083-p;u|P78527;T2638-p;u|P43243;S208-p;u|Q13098;S474-p;u|P78527;T2647-p;u|P49959;S676-p;u|Q8IZL8;S1033-p;u|Q13315;T1885-p;u|Q13315;S1981-p;u|P40692;S406-p;u|O60934;S343-p;u|P78527;S3205-p;u|Q9BW19;S26-p;u|P38398;S1524-p;u|Q9BXW9;S717-p;u|P38398;S1189-p;u|Q14247;S113-p;u|P27707;S74-p;u|Q6UWZ7;S406-p;u|Q9NVI1;S730-p;u|P14618;T…	6.1884	P905	H	PSP_ATM	ATM
KINASE-PSP_ATM	4.1	0.57592	O60934;S397-p;u|Q13098;S474-p;u|Q86U44;S43-p;u|P38398;S1189-p;u|Q15648;S953-p;u|O60934;S343-p;u|Q13315;S1981-p;u|Q6UWZ7;S406-p;u|Q13315;T1885-p;u|Q9NVI1;S730-p;u|P38398;S1524-p;u|P78527;S2612-p;u	1.0477	P905	L	PSP_ATM	ATM
KINASE-PSP_ATM	7.6	0.00623077	O60934;S397-p;u|P78527;S2612-p;u|Q86U86;S948-p;u|O15355;S183-p;u|Q13315;S367-p;u|P49959;S676-p;u|Q86U44;S43-p;u|P78527;T2647-p;u|P78527;S3205-p;u|Q8IZL8;S1033-p;u|O60934;S343-p;u|Q9BXW9;S717-p;u|Q13098;S474-p;u|Q13315;T1885-p;u|P38398;S1524-p;u|P27707;S74-p;u|Q13315;S1981-p;u|P14618;T328-p;u|Q9NVI1;S730-p;u|P38398;S1189-p;u|Q6UWZ7;S406-p;u|Q14247;S113-p;u	6.068	P915	H	PSP_ATM	ATM
KINASE-PSP_ATM	9.3	0.00751163	P78527;T2638-p;u|P78527;S2612-p;u|O15355;S183-p;u|Q9UQE7;S1083-p;u|Q86U86;S948-p;u|Q8IZL8;S1033-p;u|O60934;S397-p;u|P78527;S3205-p;u|Q86U44;S43-p;u|P78527;T2647-p;u|Q14683;S957-p;u|Q9BXW9;S717-p;u|Q13315;S1981-p;u|P40692;S406-p;u|P38398;S1189-p;u|Q92547;S853-p;u|Q13315;T1885-p;u|Q9NS91;S403-p;u|Q13315;S367-p;u|P14618;T328-p;u|P38398;S1524-p;u|O60934;S343-p;u|Q9NVI1;S730-p;u|P27707;S74-p;u|Q9BW19;…	5.2615	P924	H	PSP_ATM	ATM
KINASE-PSP_ATR	12.8	0.252585	P78527;S2612-p;u|P78527;T2647-p;u|O14757;S296-p;u|Q13098;S474-p;u|Q9UH99;S12-p;u|Q13315;S1981-p;u|O14757;S317-p;u|Q14676;S513-p;u|Q8N4S0;S154-p;u|O60934;S343-p;u|Q9BW19;S26-p;u|P38398;S1280-p;u|Q9Y285;S301-p;u|P38398;S1524-p;u|P35568;S270-p;u	2.0579	P605	H	PSP_ATR	ATR
KINASE-PSP_ATR	14.5	0.00411392	P78527;S2612-p;u|Q13098;S474-p;u|P78527;T2647-p;u|Q14676;S513-p;u|Q8IZL8;S1033-p;u|Q9UH99;S12-p;u|Q8N4S0;S154-p;u|Q13315;S1981-p;u|O14757;S317-p;u|O60934;S343-p;u|Q9BW19;S26-p;u|P38398;S1524-p;u|Q9Y285;S301-p;u|Q9BXW9;S717-p;u|P27707;S74-p;u|O14757;S296-p;u|P35568;S270-p;u	5.0857	P905	H	PSP_ATR	ATR
KINASE-PSP_ATR	16.2	0.00623077	P78527;S2612-p;u|P78527;T2647-p;u|Q8IZL8;S1033-p;u|O60934;S343-p;u|Q9UH99;S12-p;u|Q9BXW9;S717-p;u|O14757;S317-p;u|Q14676;S513-p;u|Q13098;S474-p;u|Q8N4S0;S154-p;u|P38398;S1524-p;u|P09874;S179-p;u|O94880;S294-p;u|O14757;S296-p;u|P27707;S74-p;u|Q13535;T1989-p;u|Q13315;S1981-p;u|Q9Y285;S301-p;u|P38398;S1280-p;u	5.7931	P915	H	PSP_ATR	ATR
KINASE-PSP_ATR	17.9	0.9094	P78527;S2612-p;u|Q8IZL8;S1033-p;u|P78527;T2647-p;u|Q14683;S957-p;u|Q9BXW9;S717-p;u|Q13315;S1981-p;u|Q8N4S0;S154-p;u|Q9UH99;S12-p;u|P38398;S1524-p;u|O94880;S294-p;u|O60934;S343-p;u|O14757;S317-p;u|O14757;S296-p;u|P35568;S270-p;u|Q9Y285;S301-p;u|P27707;S74-p;u|Q14676;S513-p;u|Q13535;T1989-p;u|Q9BW19;S26-p;u|Q13098;S474-p;u|P38398;S1280-p;u	0.2036	P924	H	PSP_ATR	ATR
KINASE-PSP_AurA/AURKA	15	0.0131834	Q9ULW0;S125-p;u|Q14980;S2047-p;u|Q9BXS6;S240-p;u|Q9Y657;S124-p;u|Q15398;S725-p;u|Q14980;S1969-p;u|O95983;S85-p;u|Q14980;S1887-p;u|Q14980;S1991-p;u|Q99708;S327-p;u|P30305;S353-p;u|Q14980;T1811-p;u|Q9BQG0;S1303-p;u|Q92974;S886-p;u|Q13563;S829-p;u|O43379;T50-p;u|P12755;S383-p;u|P49841;S9-p;u|O43379;S33-p;u|O43379;S49-p;u	3.7575	P605	H	PSP_AurA/AURKA	AURKA
KINASE-PSP_AurA/AURKA	18	0.106204	Q9BQG0;S1303-p;u|P61978;S379-p;u|P25490;S365-p;u|Q14980;S2047-p;u|Q14980;S1969-p;u|Q14980;S1991-p;u|Q14980;S1887-p;u|Q9Y657;S124-p;u|Q9NRM7;S380-p;u|P49841;S9-p;u|Q92974;S886-p;u|P30305;S353-p;u|O95983;S85-p;u|P57073;S327-p;u|Q99708;S327-p;u|Q14980;T1811-p;u|P12755;S383-p;u|Q15398;S725-p;u|Q9BXS6;S240-p;u|Q13563;S829-p;u|O43379;S49-p;u|Q13761;T14-p;u|O43379;T50-p;u|O00560;S131-p;u	2.4536	P905	H	PSP_AurA/AURKA	AURKA
KINASE-PSP_AurA/AURKA	18	0.513976	P61978;S379-p;u|Q14980;S2047-p;u|Q14980;S1969-p;u|Q14980;S1991-p;u|Q9BQG0;S1303-p;u|Q9Y657;S124-p;u|Q9BXS6;S240-p;u|O95983;S85-p;u|Q15398;S725-p;u|Q14980;S1887-p;u|O14777;S69-p;u|Q14980;T1811-p;u|P30305;S353-p;u|P53350;T210-p;u|Q99708;S327-p;u|O43379;S49-p;u|O00560;S131-p;u|P49841;S9-p;u|Q13563;S829-p;u|P12755;S383-p;u|Q9NRM7;S380-p;u|O43379;T50-p;u|Q92974;S886-p;u|Q13761;T14-p;u	1.1726	P915	H	PSP_AurA/AURKA	AURKA
KINASE-PSP_AurA/AURKA	18.8	0.0138496	Q9BQG0;S1303-p;u|P61978;S379-p;u|Q14980;S2047-p;u|Q14980;S1991-p;u|Q15398;S725-p;u|Q14980;T1811-p;u|Q14980;S1969-p;u|O14777;S69-p;u|Q14980;S1887-p;u|Q9Y657;S124-p;u|P57073;S327-p;u|O00560;S131-p;u|P12755;S383-p;u|O95983;S85-p;u|P30305;S353-p;u|Q9BXS6;S240-p;u|Q9NRM7;S380-p;u|Q92974;S886-p;u|P53350;T210-p;u|Q99708;S327-p;u|Q13563;S829-p;u|O43379;S33-p;u|O43379;S49-p;u|O43379;T50-p;u|P49841;S9-p;u	4.7281	P924	H	PSP_AurA/AURKA	AURKA
KINASE-PSP_AurB/AURKB	20	0.0218876	P78527;S511-p;u|Q14980;S2047-p;u|Q8NEY8;S110-p;u|Q9BXS6;S240-p;u|Q9H410;S109-p;u|Q14980;S1969-p;u|Q6NZI2;S300-p;u|Q5UIP0;S2205-p;u|P38159;S326-p;u|Q96FF9;S79-p;u|Q9NQZ2;S462-p;u|Q96FF9;S83-p;u|Q9H6F5;S255-p;u|P18615;S131-p;u|Q9H0H5;T249-p;u|Q09666;T158-p;u|Q9NQS7;S899-p;u|O95239;S801-p;u|Q9UJ70;S76-p;u|Q9NQS7;S72-p;u|Q14980;T1811-p;u|P08670;S73-p;u|Q15149;T2886-p;u|Q9BQG0;S1303-p;u|P46013;S374-p;…	3.5964	P605	H	PSP_AurB/AURKB	AURKB
KINASE-PSP_AurB/AURKB	9.3	0.0929825	Q14980;S2047-p;u|P08670;S73-p;u|Q8WYJ6;S320-p;u|P46013;S374-p;u|P45973;S92-p;u|Q96PK6;S618-p;u|O95239;S801-p;u|Q69YH5;S977-p;u|Q8WYJ6;S253-p;u|Q8NG31;S60-p;u|P38159;S326-p;u|Q53HL2;S219-p;u|Q9NQS7;S72-p;u|Q9UJ70;S76-p;u|P08238;S255-p;u|Q14980;T2055-p;u|Q9NQS7;S899-p;u|Q8TE77;S37-p;u|P08238;S452-p;u|Q13761;T14-p;u	3.1271	P605	L	PSP_AurB/AURKB	AURKB
KINASE-PSP_AurB/AURKB	20.9	0.00411392	P78527;S511-p;u|Q9BQG0;S1303-p;u|Q9H6F5;S255-p;u|Q96PK6;S618-p;u|Q5UIP0;S2205-p;u|Q8NEY8;S110-p;u|Q9H410;S109-p;u|Q14980;S2047-p;u|Q8TE77;S37-p;u|P46013;S374-p;u|P18615;S131-p;u|Q14980;S1969-p;u|P38159;S326-p;u|Q8NG31;S60-p;u|P98179;S147-p;u|Q96FF9;S79-p;u|O00571;S594-p;u|Q69YH5;S977-p;u|O95239;S801-p;u|Q9BW61;S33-p;u|P08670;S73-p;u|Q99661;S115-p;u|Q9NQS7;S899-p;u|P08238;S452-p;u|Q8WWI1;S751-p;u|…	5.5773	P905	H	PSP_AurB/AURKB	AURKB
KINASE-PSP_AurB/AURKB	8.4	0.158903	P08670;S73-p;u|O95239;S801-p;u|Q96PK6;S618-p;u|P46013;S374-p;u|Q9NQS7;S72-p;u|Q9H410;S109-p;u|P45973;S92-p;u|P38159;S326-p;u|P46013;S538-p;u|Q8WYJ6;S253-p;u|Q14980;T2055-p;u|Q53HL2;S219-p;u|Q15149;T2886-p;u|P08238;S255-p;u|Q9UBB4;S12-p;u|Q9NQS7;S899-p;u|Q9UJ70;S76-p;u|Q13761;T14-p;u	2.3064	P905	L	PSP_AurB/AURKB	AURKB
KINASE-PSP_AurB/AURKB	20.5	0.00623077	P78527;S511-p;u|Q8NEY8;S110-p;u|P82970;S20-p;u|P82970;S24-p;u|P46013;S538-p;u|Q96PK6;S649-p;u|Q96PK6;S618-p;u|P18615;S131-p;u|Q9H410;S109-p;u|O15523;S592-p;u|Q5UIP0;S2205-p;u|Q6NZI2;S300-p;u|O95239;S801-p;u|Q14980;S2047-p;u|Q14980;S1969-p;u|P46013;S374-p;u|Q9NQS7;S899-p;u|Q99661;S115-p;u|P46783;T118-p;u|Q9NQS7;S72-p;u|Q9BQG0;S1303-p;u|Q9BW61;S33-p;u|Q69YH5;S977-p;u|Q9BXS6;S240-p;u|P45973;S92-p;u|…	7.6124	P915	H	PSP_AurB/AURKB	AURKB
KINASE-PSP_AurB/AURKB	5.6	0.0997014	P08670;S73-p;u|O95239;S801-p;u|Q96PK6;S618-p;u|P46013;S374-p;u|P08238;S255-p;u|P38159;S326-p;u|Q9UJ70;S76-p;u|Q14980;T2055-p;u|Q53HL2;S219-p;u|P45973;S92-p;u|Q8WYJ6;S253-p;u|Q13761;T14-p;u	2.9763	P915	L	PSP_AurB/AURKB	AURKB
KINASE-PSP_AurB/AURKB	20	0.00751163	Q9BQG0;S1303-p;u|Q9H6F5;S255-p;u|Q8NEY8;S110-p;u|Q9NQS7;S899-p;u|Q9H410;S109-p;u|O95239;S801-p;u|Q14980;S2047-p;u|Q8NG31;S60-p;u|P46783;T118-p;u|Q96FF9;S79-p;u|Q9NQS7;S72-p;u|P78527;S511-p;u|Q5UIP0;S2205-p;u|O15523;S592-p;u|P18615;S131-p;u|Q96PK6;S618-p;u|P46013;S374-p;u|Q14980;T1811-p;u|P08670;S73-p;u|Q14980;S1969-p;u|O00571;S594-p;u|P46013;S538-p;u|Q9BW61;S33-p;u|O14777;S69-p;u|Q69YH5;S977-p;u|…	9.0662	P924	H	PSP_AurB/AURKB	AURKB
KINASE-PSP_AurB/AURKB	5.6	0.283292	O95239;S801-p;u|Q14980;S2047-p;u|P08670;S73-p;u|Q53HL2;S219-p;u|Q14980;T2055-p;u|Q9NQS7;S899-p;u|P45973;S92-p;u|P38159;S326-p;u|Q9UJ70;S76-p;u|P08238;S255-p;u|Q8WYJ6;S253-p;u|Q13761;T14-p;u	1.8998	P924	L	PSP_AurB/AURKB	AURKB
KINASE-PSP_CDK1	37.1	0.187084	Q96FF9;S209-p;u|Q9UKX7;S221-p;u|Q9GZV5;S105-p;u|P21333;S1533-p;u|O95817;S289-p;u|Q09472;S1038-p;u|Q15398;T329-p;u|Q13541;T70-p;u|P06748;S70-p;u|Q8NHV4;S411-p;u|P43307;S268-p;u|Q13501;S272-p;u|Q9H1A4;S555-p;u|P18858;S76-p;u|Q02750;T286-p;u|Q12959;S158-p;u|Q96PY5;S1016-p;u|P46937;T119-p;u|O15446;S285-p;u|P38936;S130-p;u|P11388;S1247-p;u|P20700;S23-p;u|Q96FF9;S75-p;u|Q96FF9;S79-p;u|Q09666;S5763-p;u|…	-2.2369	P605	H	PSP_CDK1	CDK1
KINASE-PSP_CDK1	22.9	0.176245	P16949;S25-p;u|O14745;S280-p;u|Q9Y3Z3;T592-p;u|Q8NHV4;S411-p;u|Q9NZT2;S378-p;u|Q13501;S272-p;u|P15531;S120-p;u|Q09472;S1038-p;u|Q09666;S5763-p;u|Q01581;S495-p;u|Q9UKX7;S221-p;u|P43307;S268-p;u|P06400;T373-p;u|Q9UNZ2;S140-p;u|P35611;S12-p;u|P56181;S105-p;u|Q16512;S916-p;u|Q14157;S454-p;u|Q9H1A4;S688-p;u|Q9ULW0;S738-p;u|P50613;T170-p;u|O95235;S532-p;u|P18858;S76-p;u|Q96FF9;S75-p;u|P62136;T320-p;u|P…	-2.5484	P605	L	PSP_CDK1	CDK1
KINASE-PSP_CDK1	36.5	0.00411392	Q9UKX7;S221-p;u|P21333;S1533-p;u|Q8NHV4;S411-p;u|P20700;S23-p;u|P17096;T53-p;u|P16949;S25-p;u|Q14978;T607-p;u|Q9H1A4;S355-p;u|P54578;T235-p;u|Q96JH7;T761-p;u|Q92974;S960-p;u|Q96FF9;S75-p;u|Q96FF9;S79-p;u|Q8TAP9;S93-p;u|P17096;S36-p;u|Q6Y7W6;S30-p;u|P30307;S168-p;u|P11388;S1247-p;u|O14745;S280-p;u|P46937;S367-p;u|P30307;T48-p;u|Q14247;S405-p;u|P02545;S22-p;u|Q9BTA9;T471-p;u|Q9BYG3;T238-p;u|Q96C19;…	-4.6653	P905	H	PSP_CDK1	CDK1
KINASE-PSP_CDK1	23.8	0.0499984	P16949;S25-p;u|O14745;S280-p;u|Q9UKX7;S221-p;u|Q8NHV4;S411-p;u|P16949;S38-p;u|Q05D32;S104-p;u|P28066;S16-p;u|O00443;S259-p;u|Q9Y3Z3;T592-p;u|P35611;S12-p;u|Q96FF9;S75-p;u|Q9H1A4;S688-p;u|Q04637;S1231-p;u|O75122;S1013-p;u|Q9ULW0;S738-p;u|P17096;S36-p;u|P15531;S120-p;u|Q09666;S5763-p;u|Q9NZT2;S378-p;u|Q09472;S1038-p;u|P62136;T320-p;u|P31350;S20-p;u|Q13188;S385-p;u|P38398;S1189-p;u|Q03188;T734-p;u|Q…	-2.9632	P905	L	PSP_CDK1	CDK1
KINASE-PSP_CDK1	37.3	0.230089	P21333;S1533-p;u|Q8NHV4;S411-p;u|P20700;S23-p;u|Q8N122;S696-p;u|Q9H1A4;S555-p;u|Q9H1A4;S355-p;u|P02545;S22-p;u|Q9UKX7;S221-p;u|P52292;S62-p;u|P11388;S1247-p;u|Q32P44;T881-p;u|O95235;S532-p;u|P17096;S36-p;u|Q96JH7;T761-p;u|Q13042;S560-p;u|P78344;T508-p;u|O00429;S616-p;u|Q15398;T329-p;u|P30307;S168-p;u|P22234;S27-p;u|P18858;S76-p;u|P31350;T33-p;u|P16949;S25-p;u|P54578;T235-p;u|O75122;S1013-p;u|Q149…	-2.0125	P915	H	PSP_CDK1	CDK1
KINASE-PSP_CDK1	13.6	0.910548	P16949;S25-p;u|Q04637;S1231-p;u|Q9Y3Z3;T592-p;u|O14745;S280-p;u|P62136;T320-p;u|O00429;S616-p;u|O60566;S543-p;u|Q96FF9;S75-p;u|Q9ULW0;S738-p;u|P50613;T170-p;u|P16949;S38-p;u|Q9NZT2;S378-p;u|P06400;T373-p;u|Q9H1A4;S688-p;u|Q09666;S5763-p;u|P31350;S20-p;u|P15531;T94-p;u|P11388;S1247-p;u|P15531;S120-p;u|P14618;S37-p;u|Q32P44;T881-p;u|P06748;S70-p;u|P28066;S16-p;u|O95251;T88-p;u|P67870;S209-p;u|Q86WB…	-0.2103	P915	L	PSP_CDK1	CDK1
KINASE-PSP_CDK1	36.7	0.0844444	P21333;S1533-p;u|Q9UKX7;S221-p;u|Q14978;T607-p;u|Q15717;S202-p;u|P20700;S23-p;u|P17096;S36-p;u|O95235;S532-p;u|P28066;S16-p;u|Q16513;S535-p;u|Q96FF9;S75-p;u|Q96FF9;S79-p;u|Q9H1A4;S355-p;u|Q9H1A4;T291-p;u|O75154;S102-p;u|Q01167;S428-p;u|Q96FF9;S209-p;u|P46937;T119-p;u|Q8WWK9;T623-p;u|P06748;T234-p;u|P52292;S62-p;u|P21333;S1084-p;u|Q01167;S373-p;u|P06748;T237-p;u|Q8NHV4;S411-p;u|P08670;S56-p;u|P025…	2.7894	P924	H	PSP_CDK1	CDK1
KINASE-PSP_CDK1	16.7	0.432927	P16949;S25-p;u|O14745;S280-p;u|Q96FF9;S75-p;u|P35611;S12-p;u|Q9Y3Z3;T592-p;u|P16949;S38-p;u|Q9UKX7;S221-p;u|Q96C19;S74-p;u|Q13501;S272-p;u|Q32P44;T881-p;u|Q9ULW0;S738-p;u|O60566;S543-p;u|P62136;T320-p;u|Q53HL2;S219-p;u|O00429;S616-p;u|Q14157;S454-p;u|P28066;S16-p;u|Q09666;S5763-p;u|P50613;T170-p;u|P17096;S36-p;u|O95235;S532-p;u|P18754;S11-p;u|P31350;S20-p;u|Q9H1A4;S688-p;u|P31350;T33-p;u|P56181;S…	1.5075	P924	L	PSP_CDK1	CDK1
KINASE-PSP_CDK2	46.4	0.00860526	Q9P2B4;S563-p;u|O14497;S363-p;u|Q53H80;S21-p;u|P10644;S83-p;u|Q6Y7W6;S593-p;u|P06748;S70-p;u|P61978;S284-p;u|P18858;S76-p;u|O00499;T348-p;u|Q12959;S158-p;u|P49736;S41-p;u|P46013;S357-p;u|Q99708;T315-p;u|P38936;S130-p;u|Q8IXM2;S96-p;u|Q9NYV6;S44-p;u|Q9H910;S97-p;u|P52948;S612-p;u|Q03252;S37-p;u|O95295;S133-p;u|P38398;S114-p;u|O75533;T313-p;u|Q9C0C2;S691-p;u|P06400;T373-p;u|Q12906;S382-p;u|P16949;S…	-4.9879	P605	H	PSP_CDK2	CDK2
KINASE-PSP_CDK2	31	0.01325	O75533;T142-p;u|P16949;S25-p;u|Q6PKG0;T649-p;u|Q9Y3Z3;T592-p;u|O14497;S363-p;u|P31943;S104-p;u|O75533;T313-p;u|P06400;T373-p;u|O75533;T211-p;u|P52948;S612-p;u|P46013;S357-p;u|P06400;T821-p;u|Q12906;S382-p;u|P50613;T170-p;u|Q53H80;S21-p;u|Q8IXM2;S96-p;u|P18858;S76-p;u|Q53ET0;S433-p;u|P62136;T320-p;u|P06748;T199-p;u|Q96II8;S419-p;u|P06400;T826-p;u|P06748;S70-p;u|O95295;S133-p;u|Q7KZ85;T1523-p;u|P16…	-5.9235	P605	L	PSP_CDK2	CDK2
KINASE-PSP_CDK2	45.5	0.00411392	Q86XL3;S528-p;u|Q15003;T49-p;u|Q03252;S37-p;u|P16949;S25-p;u|Q96II8;S419-p;u|Q05682;T730-p;u|Q9P270;S48-p;u|Q14103;T193-p;u|P17096;S36-p;u|Q16204;S244-p;u|Q6Y7W6;S30-p;u|P31943;S104-p;u|Q6PKG0;S774-p;u|Q9Y2W1;T874-p;u|Q14247;S405-p;u|Q14676;S1068-p;u|P61978;S284-p;u|Q9ULX3;T121-p;u|Q01167;S428-p;u|P49736;S139-p;u|P10644;S83-p;u|O75533;T313-p;u|P24941;T160-p;u|Q6PKG0;T649-p;u|P22234;S27-p;u|Q6Y7W6…	-5.9562	P905	H	PSP_CDK2	CDK2
KINASE-PSP_CDK2	29.8	0.00687879	P16949;S25-p;u|P31943;S104-p;u|Q86XL3;S528-p;u|Q9BZL4;S509-p;u|P52948;S612-p;u|P16949;S38-p;u|O75533;T142-p;u|Q9Y3Z3;T592-p;u|Q53ET0;S433-p;u|Q16204;S244-p;u|Q15003;T49-p;u|Q9P270;S48-p;u|Q6PKG0;T649-p;u|Q7KZ85;T1523-p;u|Q96E09;S143-p;u|P17096;S36-p;u|P62136;T320-p;u|P31350;S20-p;u|P06400;S811-p;u|Q00536;S138-p;u|O95251;T88-p;u|P38398;S114-p;u|Q13242;S216-p;u|Q9UEY8;S423-p;u|P18858;T233-p;u|P5061…	-4.4038	P905	L	PSP_CDK2	CDK2
KINASE-PSP_CDK2	43.3	0.00623077	Q86XL3;S528-p;u|Q15003;T49-p;u|Q03252;S37-p;u|Q6Y7W6;S593-p;u|Q9C0D5;S1564-p;u|Q14676;S1068-p;u|Q05682;T730-p;u|P17096;S36-p;u|P49736;S139-p;u|Q9UEY8;S423-p;u|O00429;S616-p;u|P62913;T47-p;u|P22234;S27-p;u|Q8WUM0;S50-p;u|Q15648;T1215-p;u|Q9BZL4;S509-p;u|P18858;S76-p;u|Q16204;S244-p;u|Q9P270;S48-p;u|P31943;S104-p;u|P31350;T33-p;u|P16949;S25-p;u|Q13309;S64-p;u|Q13330;S522-p;u|Q92547;T848-p;u|Q13415;…	-4.1669	P915	H	PSP_CDK2	CDK2
KINASE-PSP_CDK2	19.8	0.405585	P16949;S25-p;u|Q9Y3Z3;T592-p;u|P62136;T320-p;u|O75533;T142-p;u|Q53ET0;S433-p;u|P52948;S612-p;u|O00429;S616-p;u|P31943;S104-p;u|P50613;T170-p;u|P16949;S38-p;u|P06400;T373-p;u|Q15003;T49-p;u|Q9BZL4;S509-p;u|Q9P270;S48-p;u|P31350;S20-p;u|Q8WXE1;S224-p;u|O75533;T313-p;u|P06400;T826-p;u|P06748;S70-p;u|O75179;S2401-p;u|O95251;T88-p;u|Q7KZ85;T1523-p;u|P18858;S51-p;u|Q9H910;S97-p;u|O14497;S363-p;u|P06400…	-1.5666	P915	L	PSP_CDK2	CDK2
KINASE-PSP_CDK2	45.2	0.942445	Q03252;S37-p;u|Q15717;S202-p;u|Q14676;S1068-p;u|P17096;S36-p;u|Q16204;S244-p;u|P48634;T1353-p;u|Q04637;T647-p;u|Q96II8;S419-p;u|Q01167;S428-p;u|Q86XL3;S528-p;u|P06748;T234-p;u|Q9H910;S97-p;u|Q15003;T49-p;u|Q9Y2K7;T550-p;u|Q01167;S373-p;u|Q9C0D5;S1564-p;u|Q9P2B4;S563-p;u|P16949;S38-p;u|Q53ET0;S433-p;u|Q9H8Y8;T225-p;u|P82970;T31-p;u|P16949;S25-p;u|P25098;S670-p;u|P19338;T121-p;u|P06400;S811-p;u|P33…	0.1071	P924	H	PSP_CDK2	CDK2
KINASE-PSP_CDK2	23.3	0.843592	P16949;S25-p;u|Q9Y3Z3;T592-p;u|P16949;S38-p;u|P52948;S612-p;u|Q9P270;S48-p;u|P25098;S670-p;u|O14497;S363-p;u|Q16656;S136-p;u|P62136;T320-p;u|P31943;S104-p;u|O00429;S616-p;u|P06400;T821-p;u|P06400;T826-p;u|Q9H6K1;S215-p;u|P50613;T170-p;u|P17096;S36-p;u|P33981;S436-p;u|O75533;T142-p;u|Q9UEY8;S423-p;u|Q7KZ85;T1523-p;u|P31350;S20-p;u|P31350;T33-p;u|Q8IXM2;S96-p;u|P28749;S650-p;u|O75533;T313-p;u|P0640…	0.3485	P924	L	PSP_CDK2	CDK2
KINASE-PSP_CDK4	37.2	0.865255	P28749;S964-p;u|P21333;S2152-p;u|P38936;S130-p;u|P06400;S788-p;u|P06400;T373-p;u|P38398;S632-p;u|Q08050;S451-p;u|Q14106;S254-p;u|P26358;S127-p;u|P28749;S640-p;u|P19484;S114-p;u|Q8NFG4;S62-p;u|Q08050;S522-p;u|Q8NFG4;S73-p;u|P21333;S1459-p;u|P06400;T356-p;u|P49815;S1452-p;u|P06400;S807-p;u|P06400;S249-p;u|P06400;T826-p;u|P06400;S811-p;u|P06400;T252-p;u|Q08999;S1035-p;u|Q08999;T401-p;u|P06400;S780-p…	0.3791	P605	H	PSP_CDK4	CDK4
KINASE-PSP_CDK4	23.1	0.878164	P21333;S2152-p;u|P06400;S788-p;u|P06400;T373-p;u|P06400;T826-p;u|P21333;S1459-p;u|Q8NFG4;S62-p;u|P26358;S127-p;u|P28749;S640-p;u|P06400;T356-p;u|Q08999;S1035-p;u|Q08999;T401-p;u|Q08999;S672-p;u|Q8IZL8;S477-p;u|P28749;T369-p;u|P06400;S811-p;u|P06400;S249-p;u|Q9BQA1;T5-p;u|P06400;S807-p;u	-0.4778	P605	L	PSP_CDK4	CDK4
KINASE-PSP_CDK4	38.5	0.00411392	Q08050;S451-p;u|P21333;S1459-p;u|P06400;S788-p;u|Q08050;T627-p;u|Q9BQA1;T5-p;u|Q8NFG4;S571-p;u|Q08050;S522-p;u|Q8NFG4;S73-p;u|P49815;S1452-p;u|P19484;S114-p;u|P38936;S130-p;u|O43791;S6-p;u|Q08999;S1035-p;u|P06400;T356-p;u|P28749;S964-p;u|P26358;S127-p;u|Q8NFG4;S62-p;u|P38398;S632-p;u|P28749;S640-p;u|P06400;T826-p;u|P06400;T373-p;u|Q14106;S254-p;u|Q8IZL8;S477-p;u|P06400;S780-p;u|P21333;S2152-p;u|Q…	-5.3892	P905	H	PSP_CDK4	CDK4
KINASE-PSP_CDK4	23.1	0.387026	P21333;S2152-p;u|P06400;S788-p;u|P06400;S811-p;u|Q8NFG4;S62-p;u|P28749;S964-p;u|P38936;S130-p;u|P06400;T373-p;u|P26358;S127-p;u|P28749;T369-p;u|Q8IZL8;S477-p;u|P06400;S807-p;u|P28749;S640-p;u|Q08999;S1035-p;u|Q9BQA1;T5-p;u|P06400;S249-p;u|P06400;T826-p;u|P21333;S1459-p;u|P19484;S114-p;u	-1.4284	P905	L	PSP_CDK4	CDK4
KINASE-PSP_CDK4	25.6	0.212385	P28749;S964-p;u|Q9BQA1;T5-p;u|P49815;S1452-p;u|P21333;S1459-p;u|Q08050;S522-p;u|Q08999;T401-p;u|Q08050;T627-p;u|P38398;S632-p;u|Q8NFG4;S73-p;u|P28749;S640-p;u|Q8NFG4;S571-p;u|Q14106;S254-p;u|P26358;S127-p;u|P06400;S249-p;u|P06400;T373-p;u|O43791;S6-p;u|P21333;S2152-p;u|P38936;S130-p;u|Q8NFG4;S62-p;u|Q8IZL8;S477-p;u	-2.0095	P915	H	PSP_CDK4	CDK4
KINASE-PSP_CDK4	20.5	0.679778	P21333;S2152-p;u|P06400;T373-p;u|P06400;S788-p;u|P06400;T826-p;u|P06400;T356-p;u|Q08999;T401-p;u|Q8IZL8;S477-p;u|P28749;T369-p;u|P21333;S1459-p;u|P26358;S127-p;u|Q9BQA1;T5-p;u|P28749;S640-p;u|P19484;S114-p;u|P06400;S807-p;u|P06400;S249-p;u|Q8NFG4;S62-p;u	-0.8932	P915	L	PSP_CDK4	CDK4
KINASE-PSP_CDK4	33.3	0.0999964	P06400;S811-p;u|P06400;S788-p;u|Q08050;T627-p;u|P49815;S1452-p;u|Q08999;S1035-p;u|P06400;S249-p;u|P06400;T252-p;u|Q8NFG4;S571-p;u|P38398;S632-p;u|O43791;S6-p;u|P28749;S640-p;u|P28749;S964-p;u|P06400;T356-p;u|P06400;T373-p;u|Q96KS0;S130-p;u|P06400;S807-p;u|Q9BQA1;T5-p;u|P26358;S127-p;u|Q08050;S522-p;u|Q08999;S672-p;u|P21333;S1459-p;u|Q08999;T401-p;u|P21333;S2152-p;u|Q8NFG4;S62-p;u|Q8IZL8;S477-p;u|…	-2.5033	P924	H	PSP_CDK4	CDK4
KINASE-PSP_CDK4	19.2	0.283292	P21333;S2152-p;u|P06400;T826-p;u|P19484;S114-p;u|P06400;S788-p;u|P06400;T373-p;u|Q08999;S1035-p;u|P21333;S1459-p;u|P28749;T369-p;u|P06400;T356-p;u|Q9BQA1;T5-p;u|P06400;S807-p;u|P26358;S127-p;u|P28749;S640-p;u|Q8NFG4;S62-p;u|P06400;S249-p;u	1.8792	P924	L	PSP_CDK4	CDK4
KINASE-PSP_CDK5	22.9	0.129961	O00499;T348-p;u|P30086;T42-p;u|Q9NR19;S267-p;u|P49023;S85-p;u|P09874;S782-p;u|Q9Y490;S425-p;u|Q96C19;S74-p;u|Q14814;S444-p;u|Q02750;T292-p;u|Q3V6T2;S1675-p;u|Q05397;S910-p;u|P35222;S191-p;u|P07814;S886-p;u|P26358;S154-p;u|P12931;S75-p;u|Q02078;S408-p;u|Q96QB1;S642-p;u|P06400;S807-p;u|P42858;S1199-p;u|P35611;T724-p;u|P14618;S37-p;u|P06400;S811-p;u|O00429;S616-p;u|Q14195;S522-p;u|Q16236;S433-p;u|P6…	-2.5022	P605	H	PSP_CDK5	CDK5
KINASE-PSP_CDK5	13.4	0.143631	P49023;S85-p;u|Q16555;S522-p;u|P62136;T320-p;u|Q14195;S522-p;u|Q96C19;S74-p;u|P35611;T724-p;u|P07814;S886-p;u|Q9NXR1;T191-p;u|P08670;S56-p;u|P40763;S727-p;u|Q14814;S444-p;u|O00429;S616-p;u|P14618;S37-p;u|Q02078;S408-p;u|P02545;S392-p;u|Q16643;S142-p;u|P06400;S811-p;u|Q15717;S202-p;u|P26358;S154-p;u|P06400;S807-p;u|P42858;S432-p;u	-2.8166	P605	L	PSP_CDK5	CDK5
KINASE-PSP_CDK5	23.6	0.00411392	Q96C19;S74-p;u|Q9Y490;S425-p;u|P08670;S56-p;u|Q9NR19;S267-p;u|P12931;S75-p;u|O00429;S616-p;u|P07814;S886-p;u|O94811;T14-p;u|Q3V6T2;S1675-p;u|O00499;T348-p;u|P30086;T42-p;u|O94811;S18-p;u|Q9NXR1;T191-p;u|Q15717;S202-p;u|Q05397;S910-p;u|P40763;S727-p;u|O14939;S134-p;u|P49023;S85-p;u|P14618;S37-p;u|P09874;S782-p;u|O94811;S160-p;u|P35222;S191-p;u|Q14814;S444-p;u|P26358;S154-p;u|P42858;S432-p;u|Q02078…	-5.0755	P905	H	PSP_CDK5	CDK5
KINASE-PSP_CDK5	13.4	0.131665	Q16555;S522-p;u|P62136;T320-p;u|P06400;S811-p;u|P40763;S727-p;u|P49023;S85-p;u|Q96C19;S74-p;u|O00429;S616-p;u|Q14814;S444-p;u|P35222;S191-p;u|Q02078;S408-p;u|P14618;S37-p;u|P06400;S807-p;u|P08670;S56-p;u|Q05397;S910-p;u|P26358;S154-p;u|P07814;S886-p;u|Q14195;S522-p;u|P02545;S392-p;u|Q15717;S202-p;u|Q16643;S142-p;u|P42858;S432-p;u	-2.3402	P905	L	PSP_CDK5	CDK5
KINASE-PSP_CDK5	22.9	0.815148	Q9Y490;S425-p;u|O00429;S616-p;u|Q9NXR1;T191-p;u|Q96C19;S74-p;u|P09874;S782-p;u|P12931;S75-p;u|O00499;T348-p;u|P49023;S85-p;u|P62136;T320-p;u|P30086;T42-p;u|O94811;S160-p;u|P14618;S37-p;u|O94811;T14-p;u|P42858;S432-p;u|Q9NR19;S267-p;u|P08670;S56-p;u|Q3V6T2;S1675-p;u|P42858;S1199-p;u|O15169;T481-p;u|Q14814;S444-p;u|P35612;S617-p;u|Q8IWU2;S1450-p;u|P07814;S886-p;u|O94811;S18-p;u|P35612;S701-p;u|P356…	-0.465	P915	H	PSP_CDK5	CDK5
KINASE-PSP_CDK5	8.9	0.760566	P62136;T320-p;u|P40763;S727-p;u|O00429;S616-p;u|P49023;S85-p;u|P14618;S37-p;u|Q96C19;S74-p;u|Q14814;S444-p;u|P08670;S56-p;u|P07814;S886-p;u|P06400;S807-p;u|P02545;S392-p;u|Q16643;S142-p;u|Q15717;S202-p;u|P42858;S432-p;u	-0.6775	P915	L	PSP_CDK5	CDK5
KINASE-PSP_CDK5	21.7	0.767185	Q15717;S202-p;u|P12931;S75-p;u|Q16236;S433-p;u|P08670;S56-p;u|P35611;T724-p;u|P06400;S811-p;u|P30086;T42-p;u|Q3V6T2;S1675-p;u|Q96C19;S74-p;u|P49023;S85-p;u|Q9NXR1;T191-p;u|Q9NR19;S267-p;u|P62136;T320-p;u|Q02078;S408-p;u|Q05397;S910-p;u|P09874;S782-p;u|P40763;S727-p;u|P42858;S432-p;u|Q14814;S444-p;u|O15169;T481-p;u|P07814;S886-p;u|Q9Y490;S425-p;u|P06400;S807-p;u|Q16643;S142-p;u|P42858;S1199-p;u|O0…	-0.6095	P924	H	PSP_CDK5	CDK5
KINASE-PSP_CDK5	8.9	0.8832	Q96C19;S74-p;u|P62136;T320-p;u|O00429;S616-p;u|P49023;S85-p;u|Q14814;S444-p;u|P08670;S56-p;u|P40763;S727-p;u|P06400;S807-p;u|P14618;S37-p;u|P02545;S392-p;u|Q16643;S142-p;u|P07814;S886-p;u|Q15717;S202-p;u|P42858;S432-p;u	-0.2973	P924	L	PSP_CDK5	CDK5
KINASE-PSP_CDK7	25	0.983741	P49736;S41-p;u|P06493;T161-p;u|P24941;T160-p;u|P49736;S139-p;u|Q9NYV4;T893-p;u|P21127;T595-p;u|P49736;S27-p;u|O00267;T775-p;u|P06400;S807-p;u|P06400;S811-p;u|P06400;S780-p;u|P24928;S1878-p;u|Q9H0D6;T439-p;u	-0.0247	P605	H	PSP_CDK7	CDK7
KINASE-PSP_CDK7	25	0.233547	Q9H0D6;T439-p;u|P49736;S139-p;u|P24941;T160-p;u|P06493;T161-p;u|P49736;S41-p;u|Q9NYV4;T893-p;u|P49736;S27-p;u|P06400;S780-p;u|P24928;S1878-p;u|O00267;T775-p;u|P21127;T595-p;u|P06400;S807-p;u|P06400;S811-p;u	-1.9581	P905	H	PSP_CDK7	CDK7
KINASE-PSP_CDK7	19.2	0.864762	Q9H0D6;T439-p;u|P06493;T161-p;u|P06400;S811-p;u|P24928;S1878-p;u|Q9NYV4;T893-p;u|P49736;S139-p;u|P49736;S41-p;u|P06400;S807-p;u|P21127;T595-p;u|P49736;S27-p;u	0.364	P905	L	PSP_CDK7	CDK7
KINASE-PSP_CDK7	19.2	0.813878	P49736;S139-p;u|Q9H0D6;T439-p;u|P24941;T160-p;u|P06493;T161-p;u|P49736;S41-p;u|P49736;S27-p;u|P21127;T595-p;u|O00267;T775-p;u|Q9NYV4;T893-p;u|P24928;S1878-p;u	0.48	P915	H	PSP_CDK7	CDK7
KINASE-PSP_CDK7	21.2	0.0378852	P06400;S811-p;u|P21127;T595-p;u|P49736;S139-p;u|P06493;T161-p;u|P24941;T160-p;u|P06400;S807-p;u|O00267;T775-p;u|P49736;S27-p;u|P49736;S41-p;u|Q9NYV4;T893-p;u|P24928;S1878-p;u	-3.1177	P924	H	PSP_CDK7	CDK7
KINASE-PSP_Chk1/CHEK1	25	0.0221973	Q13263;S473-p;u|O75592;S3478-p;u|O15294;S20-p;u|Q9UJM3;S302-p;u|Q99590;S1127-p;u|Q9Y570;S15-p;u|O14757;S296-p;u|P43243;T150-p;u|O95707;S10-p;u|P18858;S76-p;u|Q5UIP0;S2205-p;u|Q8WWI1;S1510-p;u|Q53H47;S508-p;u|Q9BXB4;S189-p;u|P43243;S4-p;u|Q9NXE8;S337-p;u|Q9UJM3;S251-p;u|P49790;S297-p;u|Q16204;S244-p;u|P25205;S160-p;u|Q7Z2Z1;S865-p;u|Q9UQ84;S746-p;u|O95625;S511-p;u|Q96E09;S37-p;u|Q13439;S71-p;u|Q7Z…	3.4914	P605	H	PSP_Chk1/CHEK1	CHEK1
KINASE-PSP_Chk1/CHEK1	11.7	0.256555	O14757;S296-p;u|Q13263;S473-p;u|Q32P44;S176-p;u|Q9H0H5;S203-p;u|Q96PK6;S618-p;u|Q7Z2Z1;S865-p;u|P18858;S76-p;u|P43243;T150-p;u|Q96E09;S37-p;u|Q8WWI1;S1510-p;u|O60343;S588-p;u|P43243;S4-p;u|P35611;S726-p;u|Q14186;S23-p;u|Q16204;S244-p;u|Q99590;S1127-p;u|Q12888;S1678-p;u|O15294;S20-p;u|Q13439;S71-p;u|Q08AD1;S464-p;u|P12956;S477-p;u|Q9BXB4;S189-p;u|Q9Y4F5;S655-p;u	2.2368	P605	L	PSP_Chk1/CHEK1	CHEK1
KINASE-PSP_Chk1/CHEK1	24.5	0.00411392	P12956;S477-p;u|Q99590;S1127-p;u|P43243;T150-p;u|Q13263;S473-p;u|Q53H47;S508-p;u|Q96PK6;S618-p;u|Q5UIP0;S2205-p;u|O15294;S20-p;u|O75592;S3478-p;u|Q92974;S172-p;u|Q08AD1;S464-p;u|P25205;S160-p;u|Q9H0H5;S203-p;u|Q9NWH9;S748-p;u|Q9Y570;S15-p;u|Q16204;S244-p;u|Q9BXB4;S189-p;u|P43243;S4-p;u|Q9GZR7;S82-p;u|Q7Z2Z1;S865-p;u|P43243;S195-p;u|Q13439;S71-p;u|Q9HC62;S344-p;u|P49790;S297-p;u|P18858;S76-p;u|Q8W…	5.6956	P905	H	PSP_Chk1/CHEK1	CHEK1
KINASE-PSP_Chk1/CHEK1	12.8	0.00687879	Q13263;S473-p;u|P43243;T150-p;u|P25205;S160-p;u|Q96PK6;S618-p;u|Q9H0H5;S203-p;u|Q32P44;S176-p;u|Q13043;T340-p;u|Q9BXB4;S189-p;u|Q16204;S240-p;u|Q16204;S244-p;u|Q96E09;S37-p;u|P35611;S726-p;u|O15294;S20-p;u|Q8WWI1;S1510-p;u|Q08AD1;S464-p;u|O14757;S296-p;u|P46013;T1764-p;u|P18858;S76-p;u|Q12888;S1678-p;u|O60343;S588-p;u|Q9Y4F5;S655-p;u|Q13439;S71-p;u|P67809;T80-p;u|P12956;S477-p;u|Q14186;S23-p;u	4.2456	P905	L	PSP_Chk1/CHEK1	CHEK1
KINASE-PSP_Chk1/CHEK1	20.4	0.00623077	P43243;T150-p;u|Q92974;S172-p;u|Q13263;S473-p;u|O15294;S20-p;u|Q53H47;S508-p;u|P25205;S160-p;u|Q99590;S1127-p;u|Q96PK6;S618-p;u|Q5UIP0;S2205-p;u|Q9Y570;S15-p;u|P43243;S4-p;u|Q7Z2Z1;S865-p;u|Q9NWH9;S748-p;u|Q9H0H5;S203-p;u|P18858;S76-p;u|Q16204;S244-p;u|O75592;S3478-p;u|P49790;S297-p;u|P15822;S1749-p;u|Q08AD1;S464-p;u|O14757;S296-p;u|Q13439;S71-p;u|Q9Y4F5;S655-p;u|Q9UJM3;S302-p;u|Q16204;S240-p;u|Q…	5.9124	P915	H	PSP_Chk1/CHEK1	CHEK1
KINASE-PSP_Chk1/CHEK1	5.1	0.338991	Q13263;S473-p;u|Q96PK6;S618-p;u|Q32P44;S176-p;u|Q9BXB4;S189-p;u|O60343;S588-p;u|Q14186;S23-p;u|Q08AD1;S464-p;u|Q96E09;S37-p;u|Q13439;S71-p;u|Q12888;S1678-p;u	1.7258	P915	L	PSP_Chk1/CHEK1	CHEK1
KINASE-PSP_Chk1/CHEK1	26	0.119122	Q99590;S1127-p;u|O15294;S20-p;u|Q16204;S244-p;u|Q5UIP0;S2205-p;u|Q9NWH9;S748-p;u|Q13263;S473-p;u|Q96PK6;S618-p;u|O95707;S10-p;u|Q53H47;S508-p;u|P43243;T150-p;u|Q9BXB4;S189-p;u|P43243;S4-p;u|Q9BQG0;S1310-p;u|Q96E09;S37-p;u|Q9H0H5;S203-p;u|Q9HC62;S344-p;u|Q9UJM3;S302-p;u|P43243;S195-p;u|Q7Z2Z1;S1045-p;u|P25205;S160-p;u|Q08AD1;S464-p;u|O75592;S3478-p;u|Q9Y570;S15-p;u|Q8WWI1;S1510-p;u|Q86WR7;S43-p;u|…	2.9397	P924	H	PSP_Chk1/CHEK1	CHEK1
KINASE-PSP_Chk1/CHEK1	5.1	0.220611	P43243;T150-p;u|Q13263;S473-p;u|Q32P44;S176-p;u|Q9BXB4;S189-p;u|O60343;S588-p;u|Q14186;S23-p;u|Q96E09;S37-p;u|P18858;S76-p;u|Q13439;S71-p;u|Q12888;S1678-p;u	2.2528	P924	L	PSP_Chk1/CHEK1	CHEK1
KINASE-PSP_CK2A1/CSNK2A1	6	0.0606197	Q96IZ0;S231-p;u|P51636;S36-p;u|P20042;S67-p;u|P49736;S41-p;u|Q8NE71;S109-p;u|P40692;S477-p;u|P05455;S366-p;u|P05114;S8-p;u|Q14676;S376-p;u|Q8N6T7;S338-p;u|Q8TEA8;S197-p;u|P49736;S139-p;u|Q15596;S493-p;u|P05114;S89-p;u|P0DP23;S102-p;u|P20042;S2-p;u|P27540;S77-p;u|Q8TEA8;S205-p;u|Q99808;S254-p;u|P11717;S2409-p;u|P11388;S1377-p;u|P08238;S226-p;u|Q8NE71;S140-p;u|P08238;S255-p;u|Q9UQE7;S1067-p;u|P4973…	2.9333	P605	H	PSP_CK2A1/CSNK2A1	CSNK2A1
KINASE-PSP_CK2A1/CSNK2A1	3.2	0.997624	Q8TEA8;S205-p;u|P05114;S89-p;u|P20042;S2-p;u|Q15596;S499-p;u|Q15596;S493-p;u|P40692;S477-p;u|P27540;S77-p;u|P08238;S255-p;u|Q14676;S376-p;u|P07900;S263-p;u|P49736;S27-p;u|Q8TEA8;S197-p;u|Q9UQE7;S1067-p;u|P11388;S1377-p;u|P35579;S1943-p;u|P05455;S366-p;u|P08238;S226-p;u|Q9Y5B0;S740-p;u	0.0244	P605	L	PSP_CK2A1/CSNK2A1	CSNK2A1
KINASE-PSP_CK2A1/CSNK2A1	6.5	0.00411392	P05114;S7-p;u|Q15596;S499-p;u|P11717;S2409-p;u|Q96IZ0;S231-p;u|P05114;S8-p;u|P42224;S727-p;u|P49736;S139-p;u|Q8NE71;S140-p;u|P05114;S86-p;u|Q8NE71;S109-p;u|P25490;S118-p;u|Q01831;S94-p;u|Q14676;S376-p;u|P40692;S477-p;u|P05114;S89-p;u|Q9UQE7;S1067-p;u|P51636;S36-p;u|P35580;S1956-p;u|P05455;S366-p;u|P27540;S77-p;u|P20042;S67-p;u|Q99808;S254-p;u|P35579;S1943-p;u|Q8TEA8;S197-p;u|P08238;S226-p;u|Q1559…	5.8283	P905	H	PSP_CK2A1/CSNK2A1	CSNK2A1
KINASE-PSP_CK2A1/CSNK2A1	4.2	0.159276	P06127;S483-p;u|P05412;S243-p;u|Q9UQE7;S1067-p;u|Q14676;S376-p;u|Q8NE71;S109-p;u|P11388;S1377-p;u|P05114;S89-p;u|P42224;S727-p;u|P08238;S226-p;u|P40692;S477-p;u|P20042;S67-p;u|P35579;S1943-p;u|P05114;S8-p;u|Q15596;S493-p;u|P07900;S263-p;u|Q8TEA8;S197-p;u|P08238;S255-p;u|P49736;S139-p;u|Q9Y5B0;S740-p;u|P49736;S41-p;u|P27540;S77-p;u|Q8TEA8;S205-p;u|P49736;S27-p;u|P20042;S2-p;u	2.2223	P905	L	PSP_CK2A1/CSNK2A1	CSNK2A1
KINASE-PSP_CK2A1/CSNK2A1	6.3	0.00623077	P42224;S727-p;u|P05114;S7-p;u|Q13541;S112-p;u|P49736;S139-p;u|P40692;S477-p;u|Q01831;S94-p;u|P35580;S1956-p;u|Q15596;S493-p;u|Q15596;S499-p;u|P05455;S366-p;u|Q14676;S376-p;u|P20042;S67-p;u|Q99808;S254-p;u|Q96IZ0;S231-p;u|P07900;S263-p;u|P11388;S1377-p;u|Q8NE71;S109-p;u|Q9UQE7;S1067-p;u|P08238;S226-p;u|P08238;S255-p;u|Q8NE71;S140-p;u|Q8TEA8;S197-p;u|P51636;S36-p;u|Q8TEA8;S205-p;u|P05114;S89-p;u|P0…	4.637	P915	H	PSP_CK2A1/CSNK2A1	CSNK2A1
KINASE-PSP_CK2A1/CSNK2A1	2.1	0.562124	P11388;S1377-p;u|Q9UQE7;S1067-p;u|P08238;S226-p;u|P08238;S255-p;u|P06127;S483-p;u|Q8TEA8;S197-p;u|P07900;S263-p;u|P05114;S89-p;u|P27540;S77-p;u|Q14676;S376-p;u|P35579;S1943-p;u|P49736;S27-p;u	1.1475	P915	L	PSP_CK2A1/CSNK2A1	CSNK2A1
KINASE-PSP_CK2A1/CSNK2A1	7	0.400986	Q13541;S112-p;u|P05114;S7-p;u|P42224;S727-p;u|P11387;S10-p;u|P05114;S8-p;u|Q8NE71;S109-p;u|Q15596;S499-p;u|P11717;S2409-p;u|P25490;S118-p;u|Q9Y5B0;S740-p;u|P05114;S86-p;u|Q01831;S94-p;u|Q8NE71;S140-p;u|Q99808;S254-p;u|Q96IZ0;S231-p;u|P27540;S77-p;u|Q15019;S218-p;u|P20042;S2-p;u|P49736;S139-p;u|P35580;S1956-p;u|P20042;S67-p;u|Q15596;S493-p;u|Q14676;S376-p;u|P18858;S66-p;u|P08238;S255-p;u|O75822;S1…	-1.5612	P924	H	PSP_CK2A1/CSNK2A1	CSNK2A1
KINASE-PSP_CK2A1/CSNK2A1	3.3	0.0413286	P42224;S727-p;u|Q15596;S493-p;u|P40692;S477-p;u|P11388;S1377-p;u|P27540;S77-p;u|Q8TEA8;S197-p;u|P08238;S226-p;u|P05114;S89-p;u|P08238;S255-p;u|P11717;S2409-p;u|P07900;S263-p;u|Q14676;S376-p;u|Q9UQE7;S1067-p;u|P49736;S27-p;u|P05455;S366-p;u|P06127;S483-p;u|P49736;S139-p;u|P35579;S1943-p;u|P49736;S41-p;u	-3.0238	P924	L	PSP_CK2A1/CSNK2A1	CSNK2A1
KINASE-PSP_DNAPK/PRKDC	7.2	0.00751163	P78527;T2638-p;u|P78527;S2612-p;u|P08670;S430-p;u|Q8IZL8;S1033-p;u|Q00839;S59-p;u|P78527;S3205-p;u|P78527;T2647-p;u|P11387;S10-p;u|P08670;S56-p;u|Q9BPZ7;S186-p;u	5.7224	P924	H	PSP_DNAPK/PRKDC	PRKDC
KINASE-PSP_ERK1/MAPK3	24.7	0.0987319	Q96FF9;S209-p;u|Q9UKX7;S221-p;u|P49790;S516-p;u|Q13541;S65-p;u|P49790;S338-p;u|O95817;S289-p;u|Q9UHB6;S362-p;u|Q09472;S1038-p;u|P15336;T71-p;u|P61978;S284-p;u|Q02750;T286-p;u|P38936;S130-p;u|P11388;S1247-p;u|Q96FF9;S79-p;u|Q9NRF2;S96-p;u|Q9UHB6;S604-p;u|O95817;T285-p;u|Q05682;S759-p;u|P16949;S25-p;u|P41182;S343-p;u|Q00613;S307-p;u|P24941;T160-p;u|P49790;S257-p;u|P05412;S63-p;u|Q13950;S28-p;u|P494…	2.8445	P605	H	PSP_ERK1/MAPK3	MAPK3
KINASE-PSP_ERK1/MAPK3	13	0.994701	P16949;S25-p;u|Q9UHB6;S604-p;u|P49790;S338-p;u|Q09472;S1038-p;u|P15056;S151-p;u|Q9UKX7;S221-p;u|Q15007;S306-p;u|Q9UHB6;S362-p;u|Q9H8Y8;T222-p;u|P49790;S320-p;u|C9JLW8;S21-p;u|P53004;S230-p;u|Q13950;S275-p;u|Q969V6;S454-p;u|P16949;S38-p;u|P49407;S412-p;u|Q8IZP0;S183-p;u|P15336;T71-p;u|Q13541;S65-p;u|P04049;S301-p;u|P27824;S583-p;u|O95817;S377-p;u|Q8IZP0;S225-p;u|P49815;S664-p;u|Q9H0F6;S165-p;u|Q9U…	0.0842	P605	L	PSP_ERK1/MAPK3	MAPK3
KINASE-PSP_ERK1/MAPK3	25.3	0.383646	Q9UKX7;S221-p;u|Q86U44;S43-p;u|Q05682;S759-p;u|P16949;S25-p;u|P49790;S338-p;u|Q9BUB5;T385-p;u|Q96FF9;S79-p;u|Q9UKX7;S315-p;u|Q9UHB6;S604-p;u|P11388;S1247-p;u|Q92974;T679-p;u|P15336;T71-p;u|P05412;S63-p;u|Q14247;S405-p;u|Q9Y613;S498-p;u|P61978;S284-p;u|P42224;S727-p;u|Q96FF9;S209-p;u|P24941;T160-p;u|P16949;S38-p;u|Q9H8Y8;T222-p;u|P27361;Y204-p;u|P49815;S664-p;u|Q13541;S65-p;u|P49790;S320-p;u|P2996…	1.4261	P905	H	PSP_ERK1/MAPK3	MAPK3
KINASE-PSP_ERK1/MAPK3	14.3	0.422846	P16949;S25-p;u|P49790;S338-p;u|Q9UKX7;S221-p;u|Q9H8Y8;T222-p;u|Q9UHB6;S604-p;u|P49790;S516-p;u|P16949;S38-p;u|P15056;S151-p;u|P05412;S63-p;u|Q9Y613;S498-p;u|Q86U44;S43-p;u|Q09472;S1038-p;u|P53004;S230-p;u|O95817;S289-p;u|P49790;S334-p;u|P27824;S583-p;u|P40763;S727-p;u|Q00613;S307-p;u|P42224;S727-p;u|Q9UHB6;S374-p;u|P49790;S320-p;u|O00429;S616-p;u|P11388;S1247-p;u|Q9NRA0;S387-p;u|P38936;S130-p;u|Q…	1.3744	P905	L	PSP_ERK1/MAPK3	MAPK3
KINASE-PSP_ERK1/MAPK3	23.4	0.182864	Q05682;S759-p;u|Q9UHB6;S604-p;u|Q92974;T679-p;u|Q8N122;S696-p;u|Q86U44;S43-p;u|Q9BUB5;T385-p;u|P42224;S727-p;u|Q9UKX7;S221-p;u|P11388;S1247-p;u|O00429;S616-p;u|Q9UJY1;T87-p;u|P33981;S821-p;u|P49790;S338-p;u|P27361;Y204-p;u|P49815;S664-p;u|O15525;S124-p;u|P16949;S25-p;u|Q9Y613;S498-p;u|Q9UJY1;S24-p;u|P24941;T160-p;u|P49790;S516-p;u|Q96FF9;S209-p;u|Q9UKX7;S315-p;u|Q9UHB6;S362-p;u|P49790;T413-p;u|Q8…	2.1154	P915	H	PSP_ERK1/MAPK3	MAPK3
KINASE-PSP_ERK1/MAPK3	8.6	0.507997	P16949;S25-p;u|Q9H8Y8;T222-p;u|P15056;S151-p;u|Q9Y613;S498-p;u|P40763;S727-p;u|C9JLW8;S21-p;u|O00429;S616-p;u|P49407;S412-p;u|P16949;S38-p;u|P11388;S1247-p;u|P14618;S37-p;u|Q9NRA0;S387-p;u|P53004;S230-p;u|P42229;S780-p;u|P15336;T71-p;u|Q09472;S1038-p;u|P61978;S284-p;u|Q9UPT5;S250-p;u|Q13541;S65-p;u|Q9UHB6;S362-p;u|Q8IZP0;S183-p;u|Q9UHB6;S374-p;u|Q14247;S405-p;u|Q86U44;S43-p;u|Q8N122;S863-p;u|P278…	1.3465	P915	L	PSP_ERK1/MAPK3	MAPK3
KINASE-PSP_ERK1/MAPK3	24.2	0.00751163	Q9UKX7;S221-p;u|P49790;S338-p;u|P49790;S320-p;u|Q9BUB5;T385-p;u|Q96FF9;S79-p;u|P49790;S516-p;u|Q96FF9;S209-p;u|Q86U44;S43-p;u|P42224;S727-p;u|P49790;S334-p;u|O15525;S124-p;u|P15336;T71-p;u|Q05682;S759-p;u|P33981;S821-p;u|P05412;S63-p;u|P16949;S38-p;u|P49815;S664-p;u|Q9H8Y8;T225-p;u|P16949;S25-p;u|P49790;S257-p;u|Q15007;S306-p;u|Q6UUV7;S391-p;u|Q13541;S65-p;u|P42229;S780-p;u|P49790;T369-p;u|Q53GS7…	4.7688	P924	H	PSP_ERK1/MAPK3	MAPK3
KINASE-PSP_ERK1/MAPK3	9.6	0.464968	P16949;S25-p;u|Q9H8Y8;T222-p;u|Q9UHB6;S604-p;u|P16949;S38-p;u|Q9UKX7;S221-p;u|P15056;S151-p;u|P27361;Y204-p;u|Q9H0F6;S165-p;u|Q9Y613;S498-p;u|O00429;S616-p;u|P42224;S727-p;u|P15336;T71-p;u|P05412;S63-p;u|Q14247;S405-p;u|Q13541;S65-p;u|P40763;S727-p;u|P53004;S230-p;u|C9JLW8;S21-p;u|Q09472;S1038-p;u|Q8N122;S863-p;u|Q9UHB6;S362-p;u|Q9UHB6;S374-p;u|Q14247;S418-p;u|Q8IZP0;S183-p;u|P62070;S186-p;u|P422…	1.3563	P924	L	PSP_ERK1/MAPK3	MAPK3
KINASE-PSP_GSK3B	11.3	0.36323	Q8N122;S722-p;u|P17275;T255-p;u|Q13541;S65-p;u|Q14103;S83-p;u|Q13541;T70-p;u|Q8N122;S877-p;u|P58012;S33-p;u|Q00613;S303-p;u|Q9BYG3;S230-p;u|Q15691;S155-p;u|Q9UKA4;T1136-p;u|Q14195;T509-p;u|Q53GS7;S88-p;u|P16401;T11-p;u|P23246;T687-p;u|Q01518;S308-p;u|Q14195;S518-p;u|P13051;T60-p;u|Q6R327;S1235-p;u|Q8N122;S863-p;u|Q16584;S793-p;u|O75581;S1490-p;u|O00429;S616-p;u|Q01518;S310-p;u|Q16555;T514-p;u|Q02…	-1.6691	P605	H	PSP_GSK3B	GSK3B
KINASE-PSP_GSK3B	6.1	0.176245	Q14103;S83-p;u|P23246;T687-p;u|Q00613;S303-p;u|Q13541;S65-p;u|Q8N122;S877-p;u|Q16555;S518-p;u|Q01518;S308-p;u|Q92993;S86-p;u|Q92993;S90-p;u|P16401;T11-p;u|Q01518;S310-p;u|Q9NYF8;S531-p;u|P40763;S727-p;u|P54132;T171-p;u|P13051;T60-p;u|Q9UKA4;T1136-p;u|O00429;S616-p;u|P49841;Y216-p;u|Q16555;T509-p;u|Q96IG2;T417-p;u|P11831;S224-p;u|Q8N122;S863-p;u	-2.4882	P605	L	PSP_GSK3B	GSK3B
KINASE-PSP_GSK3B	12.1	0.00411392	Q15691;S155-p;u|P56537;S239-p;u|Q16584;S789-p;u|Q9UMX1;S342-p;u|Q13541;S65-p;u|Q13541;T70-p;u|P13051;T60-p;u|O15516;S427-p;u|Q9UKA4;T1136-p;u|Q14103;S83-p;u|O00429;S616-p;u|P17275;T255-p;u|P54132;T171-p;u|P23246;T687-p;u|P58012;S33-p;u|P11831;S224-p;u|P49841;Y216-p;u|P24864;T395-p;u|P40763;S727-p;u|Q8N122;S722-p;u|Q53GS7;S88-p;u|Q9UKC9;T404-p;u|Q14195;S518-p;u|P16401;T11-p;u|Q02156;S346-p;u|O7558…	-3.9001	P905	H	PSP_GSK3B	GSK3B
KINASE-PSP_GSK3B	6.6	0.0477945	P05412;S243-p;u|Q9UKT9;S378-p;u|Q8N122;S722-p;u|P17275;T255-p;u|P40763;S727-p;u|Q00613;S303-p;u|O00429;S616-p;u|Q14103;S83-p;u|Q8N122;S877-p;u|P23246;T687-p;u|Q13541;T70-p;u|Q9UKA4;T1136-p;u|P49841;Y216-p;u|P16401;T11-p;u|Q96IG2;T417-p;u|Q9NYF8;S531-p;u|Q15910;T367-p;u|Q8N122;S863-p;u|P13051;T60-p;u|Q01518;S310-p;u|Q13541;S65-p;u|Q01518;S308-p;u|Q16555;T509-p;u|P11831;S224-p;u	-3.0153	P905	L	PSP_GSK3B	GSK3B
KINASE-PSP_GSK3B	12.7	0.0505618	Q8N122;S722-p;u|P13807;S653-p;u|Q15691;S155-p;u|O00429;S616-p;u|O15516;S427-p;u|Q9UKT9;S378-p;u|Q53GS7;S88-p;u|Q6R327;S1235-p;u|P54132;T171-p;u|P23246;T687-p;u|Q96IG2;S421-p;u|Q13541;S65-p;u|P53805;S163-p;u|Q15910;T367-p;u|Q16584;S789-p;u|P56537;S239-p;u|Q00653;S222-p;u|O75122;S507-p;u|Q16584;S793-p;u|Q02156;S346-p;u|P14618;T328-p;u|Q01518;S308-p;u|Q00613;S303-p;u|P16401;T11-p;u|Q9BXF6;S188-p;u|P…	-3.0115	P915	H	PSP_GSK3B	GSK3B
KINASE-PSP_GSK3B	5	0.103697	P40763;S727-p;u|O00429;S616-p;u|P16401;T11-p;u|P23246;T687-p;u|P49841;Y216-p;u|Q13541;S65-p;u|Q14103;S83-p;u|Q00613;S303-p;u|Q8N122;S863-p;u|Q8N122;S877-p;u|Q9UKT9;S378-p;u|Q96IG2;T417-p;u|Q01518;S310-p;u|P11831;S224-p;u|P13051;T60-p;u|Q9NYF8;S531-p;u|Q01518;S308-p;u|Q16555;T509-p;u	-2.9374	P915	L	PSP_GSK3B	GSK3B
KINASE-PSP_GSK3B	12.7	0.868839	P16401;T11-p;u|Q01518;S310-p;u|Q9BYG3;S230-p;u|Q01518;S308-p;u|Q13541;T70-p;u|Q8N122;S722-p;u|P23246;T687-p;u|Q13541;S65-p;u|Q53GS7;S88-p;u|Q16584;S793-p;u|Q8N122;S877-p;u|Q14195;T514-p;u|Q15910;T367-p;u|Q92908;S37-p;u|P56537;S239-p;u|Q16584;S789-p;u|Q8N122;S863-p;u|P53805;S163-p;u|P56537;S235-p;u|P17275;T255-p;u|O15516;S427-p;u|Q9BXF6;S188-p;u|P14618;T328-p;u|Q14103;S83-p;u|Q14195;T509-p;u|Q9UKA…	0.2869	P924	H	PSP_GSK3B	GSK3B
KINASE-PSP_GSK3B	5	0.224137	O00429;S616-p;u|P23246;T687-p;u|Q13541;S65-p;u|P40763;S727-p;u|Q01518;S310-p;u|P16401;T11-p;u|P13051;T60-p;u|Q8N122;S863-p;u|Q9UKA4;T1136-p;u|Q14103;S83-p;u|P49841;Y216-p;u|Q8N122;S877-p;u|Q00613;S303-p;u|Q96IG2;T417-p;u|Q9NYF8;S531-p;u|P11831;S224-p;u|Q01518;S308-p;u|Q16555;T509-p;u	-2.0623	P924	L	PSP_GSK3B	GSK3B
KINASE-PSP_MAPKAPK2	25	0.00860526	Q9Y580;S136-p;u|Q13151;S84-p;u|P04792;S82-p;u|O95453;S557-p;u|Q13263;S473-p;u|P04792;S15-p;u|P18615;S51-p;u|P49815;S1254-p;u|Q8N5C8;S506-p;u|Q13546;S320-p;u|Q16875;S461-p;u|Q9UPN4;S47-p;u|Q9UPN4;S78-p;u|P18615;S115-p;u|Q969V6;S333-p;u|P30305;S353-p;u|Q9UKV8;S387-p;u|P30307;S216-p;u|Q07352;S54-p;u	7.2128	P605	H	PSP_MAPKAPK2	MAPKAPK2
KINASE-PSP_MAPKAPK2	26.3	0.00411392	P04792;S15-p;u|O95453;S557-p;u|Q9Y580;S136-p;u|Q13546;S320-p;u|Q13263;S473-p;u|P04792;S82-p;u|Q9Y580;S204-p;u|Q9UPN4;S47-p;u|Q16875;S461-p;u|Q8N5C8;S506-p;u|P18615;S51-p;u|P18615;S115-p;u|Q9UPN4;S78-p;u|P49815;S1254-p;u|P30305;S375-p;u|P30305;S353-p;u|Q9UKV8;S387-p;u|O15511;S77-p;u|Q07352;S54-p;u|P30307;S216-p;u	6.9191	P905	H	PSP_MAPKAPK2	MAPKAPK2
KINASE-PSP_MAPKAPK2	14.5	0.00687879	Q13263;S473-p;u|Q9Y580;S136-p;u|O95453;S557-p;u|P04792;S15-p;u|P18615;S115-p;u|Q13546;S320-p;u|P04792;S82-p;u|Q9UPN4;S78-p;u|Q6JBY9;S179-p;u|P33241;S252-p;u|Q9UKV8;S387-p;u	5.2578	P905	L	PSP_MAPKAPK2	MAPKAPK2
KINASE-PSP_MAPKAPK2	25	0.00623077	O95453;S557-p;u|Q13263;S473-p;u|Q9UPN4;S47-p;u|P18615;S51-p;u|Q13546;S320-p;u|P04792;S15-p;u|P18615;S115-p;u|P04792;S82-p;u|Q16875;S461-p;u|Q8N5C8;S506-p;u|O15511;S77-p;u|Q969V6;S333-p;u|P30305;S375-p;u|Q9UKV8;S387-p;u|Q9UPN4;S78-p;u|P30305;S353-p;u|Q07352;S54-p;u|P30305;S323-p;u|P30307;S216-p;u	6.4479	P915	H	PSP_MAPKAPK2	MAPKAPK2
KINASE-PSP_MAPKAPK2	27.6	0.00751163	Q9Y580;S136-p;u|O95453;S557-p;u|P04792;S15-p;u|Q13546;S320-p;u|Q9Y580;S204-p;u|P18615;S115-p;u|Q9UPN4;S47-p;u|P18615;S51-p;u|Q13263;S473-p;u|Q16875;S461-p;u|Q8N5C8;S506-p;u|P04792;S82-p;u|P49815;S1254-p;u|Q00987;S166-p;u|Q969V6;S333-p;u|P30305;S353-p;u|Q9UPN4;S78-p;u|P30307;S216-p;u|P30305;S323-p;u|Q9UKV8;S387-p;u|P30305;S375-p;u	5.2211	P924	H	PSP_MAPKAPK2	MAPKAPK2
KINASE-PSP_mTOR/MTOR	39.5	0.16007	Q9H4A3;S2032-p;u|Q96F24;S113-p;u|Q13541;S65-p;u|O95817;S289-p;u|Q13541;T70-p;u|P51397;S51-p;u|Q8NHG8;S145-p;u|P62753;S235-p;u|O95817;T285-p;u|Q00613;S303-p;u|Q9UQ35;S1329-p;u|P19484;S122-p;u|Q16513;T958-p;u|Q9H1K1;S14-p;u|P62753;S236-p;u|Q9P2Y5;S550-p;u|O75385;S638-p;u|Q9H5H4;S139-p;u|Q9HB90;T394-p;u|P10275;S96-p;u|Q6PKG0;S766-p;u|Q9UPY5;S26-p;u|Q9Y2J4;S759-p;u|Q9P2Y5;S571-p;u|Q9H063;S75-p;u|Q9H8…	2.3481	P605	H	PSP_mTOR/MTOR	MTOR
KINASE-PSP_mTOR/MTOR	16.1	0.678219	P62753;S236-p;u|Q6PKG0;S766-p;u|Q9H4A3;S2032-p;u|Q8NHG8;S145-p;u|Q96B36;S183-p;u|Q9UPY5;S26-p;u|Q00613;S303-p;u|Q13541;S65-p;u|Q9P2Y5;S571-p;u|Q9H063;S75-p;u|Q9H1K1;S14-p;u|Q8IYB3;T572-p;u|Q8IYB3;T574-p;u|Q9C0C7;S52-p;u|Q9UQ35;S1329-p;u|Q86TB9;S184-p;u|Q86TB9;S179-p;u|Q9P2Y5;S498-p;u|Q6PKG0;S774-p;u|Q8N122;S863-p;u	1.0526	P605	L	PSP_mTOR/MTOR	MTOR
KINASE-PSP_mTOR/MTOR	36.3	0.0447843	Q6PKG0;S774-p;u|Q9H4A3;S2032-p;u|Q9UPY5;S26-p;u|Q96F24;S113-p;u|P51397;S51-p;u|Q6PKG0;S766-p;u|Q13541;S65-p;u|Q13541;T70-p;u|P35568;S636-p;u|Q8TB45;S265-p;u|Q9H063;S60-p;u|Q02156;T710-p;u|Q9UQ35;S1326-p;u|Q9UQ35;S1329-p;u|Q9H5H4;S139-p;u|Q16513;T958-p;u|O95817;T285-p;u|Q9Y2J4;S759-p;u|O00418;S74-p;u|Q9P2Y5;S571-p;u|Q13322;S476-p;u|Q9H8M2;S588-p;u|O95817;S289-p;u|Q9H063;S75-p;u|Q9H063;S68-p;u|Q9P2…	-3.1058	P905	H	PSP_mTOR/MTOR	MTOR
KINASE-PSP_mTOR/MTOR	21	0.962006	P62753;S236-p;u|Q8NHG8;S145-p;u|P51397;S51-p;u|Q6PKG0;S766-p;u|Q9H1K1;S14-p;u|Q9H4A3;S2032-p;u|Q9H063;S75-p;u|O95817;S289-p;u|P19484;S122-p;u|Q00613;S303-p;u|Q96F24;S113-p;u|Q96B36;S183-p;u|Q9UQ35;S1329-p;u|Q9H8M2;S588-p;u|Q13322;S476-p;u|Q13541;T70-p;u|Q9P2Y5;S571-p;u|O00418;S74-p;u|Q9P2Y5;S498-p;u|Q8IYB3;T572-p;u|Q8IYB3;T574-p;u|Q8N122;S863-p;u|Q86TB9;S179-p;u|Q86TB9;S184-p;u|Q13541;S65-p;u|Q6P…	0.154	P905	L	PSP_mTOR/MTOR	MTOR
KINASE-PSP_mTOR/MTOR	33.1	0.149983	Q02156;T710-p;u|Q9H8M2;S588-p;u|O75385;S638-p;u|Q16513;T958-p;u|Q86TB9;S184-p;u|O95817;S289-p;u|Q8IYB3;T572-p;u|Q8IYB3;T574-p;u|Q96F24;S113-p;u|O95817;T285-p;u|Q9UQ35;S1318-p;u|P51397;S51-p;u|Q13541;S65-p;u|Q9H5H4;S139-p;u|P10275;S96-p;u|Q9Y2J4;S759-p;u|Q9UPY5;S26-p;u|Q13322;S428-p;u|Q6PKG0;S774-p;u|Q9H4A3;S2032-p;u|Q9P2Y5;S571-p;u|P19484;S122-p;u|Q00613;S303-p;u|Q9H1K1;S14-p;u|Q8TB45;S265-p;u|Q8…	-2.3922	P915	H	PSP_mTOR/MTOR	MTOR
KINASE-PSP_mTOR/MTOR	13.7	0.28586	Q6PKG0;S766-p;u|Q96F24;S113-p;u|Q86TB9;S184-p;u|Q8NHG8;S145-p;u|Q96B36;S183-p;u|Q9H4A3;S2032-p;u|Q9P2Y5;S498-p;u|Q9UQ35;S1329-p;u|P51397;S51-p;u|Q8IYB3;T572-p;u|Q8IYB3;T574-p;u|Q9C0C7;S52-p;u|Q13541;S65-p;u|Q00613;S303-p;u|Q8N122;S863-p;u|Q86TB9;S179-p;u|Q6PKG0;S774-p;u	1.9556	P915	L	PSP_mTOR/MTOR	MTOR
KINASE-PSP_mTOR/MTOR	35.5	0.674403	O75385;S638-p;u|Q9UQ35;S1326-p;u|Q13541;T70-p;u|Q13322;S476-p;u|Q9P2Y5;S571-p;u|Q13541;S65-p;u|Q96F24;S113-p;u|P19484;S122-p;u|Q9Y2J4;S759-p;u|Q86TB9;S184-p;u|Q9P2Y5;S550-p;u|Q9H1K1;S14-p;u|Q9P2Y5;S498-p;u|P62753;S235-p;u|Q8NHG8;S145-p;u|Q6PKG0;S766-p;u|Q9H4A3;S2032-p;u|P51397;S51-p;u|Q96B36;S183-p;u|Q8N122;S863-p;u|Q13322;S428-p;u|P35568;S636-p;u|Q16513;T958-p;u|Q9UPY5;S26-p;u|Q8IYB3;T572-p;u|Q8…	0.8748	P924	H	PSP_mTOR/MTOR	MTOR
KINASE-PSP_mTOR/MTOR	14.5	0.789292	Q8NHG8;S145-p;u|Q9H063;S75-p;u|P51397;S51-p;u|Q6PKG0;S766-p;u|Q13541;S65-p;u|Q86TB9;S179-p;u|Q6PKG0;S774-p;u|Q9H8M2;S588-p;u|Q8N122;S863-p;u|Q8IYB3;T572-p;u|Q8IYB3;T574-p;u|Q96B36;S183-p;u|Q86TB9;S184-p;u|Q00613;S303-p;u|Q9H4A3;S2032-p;u|Q9C0C7;S52-p;u|Q9UQ35;S1329-p;u|Q9P2Y5;S498-p;u	-0.5143	P924	L	PSP_mTOR/MTOR	MTOR
KINASE-PSP_p70S6K/RPS6KB1	34.6	0.0311527	P23588;S422-p;u|Q9GZT9;S125-p;u|Q6R327;T1135-p;u|P35568;S527-p;u|Q53EL6;S457-p;u|P62753;S235-p;u|Q9UN36;S332-p;u|P78362;S494-p;u|P62753;S236-p;u|P62753;S240-p;u|Q09161;S22-p;u|P35568;S1101-p;u|P27708;S1859-p;u|P35568;S636-p;u|P35568;S307-p;u|O94763;S372-p;u|P49841;S9-p;u|P35568;S270-p;u	3.5955	P605	H	PSP_p70S6K/RPS6KB1	RPS6KB1
KINASE-PSP_p70S6K/RPS6KB1	36.5	0.146962	P23588;S422-p;u|P78362;S494-p;u|O94763;S372-p;u|Q09161;S22-p;u|P35568;S636-p;u|Q53EL6;S457-p;u|P49841;S9-p;u|Q9GZT9;S125-p;u|P42345;S2448-p;u|Q6R327;T1135-p;u|P35568;S527-p;u|Q9UN36;S332-p;u|P35568;S270-p;u|P27708;S1859-p;u|P62753;S244-p;u|P35568;S1101-p;u|P62753;S240-p;u|P62753;S236-p;u|P62753;S235-p;u	-2.224	P905	H	PSP_p70S6K/RPS6KB1	RPS6KB1
KINASE-PSP_p70S6K/RPS6KB1	28.8	0.0255359	P78362;S494-p;u|Q09161;S22-p;u|Q53EL6;S457-p;u|Q9GZT9;S125-p;u|O94763;S372-p;u|P23588;S422-p;u|P62753;S244-p;u|P42345;S2448-p;u|P49841;S9-p;u|P62753;S235-p;u|Q9UN36;S332-p;u|Q6R327;T1135-p;u|P27708;S1859-p;u|P62753;S236-p;u|P62753;S240-p;u	-3.3465	P915	H	PSP_p70S6K/RPS6KB1	RPS6KB1
KINASE-PSP_p70S6K/RPS6KB1	32.7	0.167913	P78362;S494-p;u|O94763;S372-p;u|P62753;S235-p;u|Q9UN36;S332-p;u|Q6R327;T1135-p;u|P35568;S636-p;u|Q9GZT9;S125-p;u|P23588;S422-p;u|Q53EL6;S457-p;u|P35568;S270-p;u|P35568;S527-p;u|P62753;S236-p;u|P62753;S240-p;u|P27708;S1859-p;u|Q09161;S22-p;u|P35568;S1101-p;u|P49841;S9-p;u	-2.2317	P924	H	PSP_p70S6K/RPS6KB1	RPS6KB1
KINASE-PSP_p90RSK/RPS6KA1	31.5	0.160168	Q8N122;S722-p;u|P23588;S422-p;u|Q96D71;S709-p;u|Q53EL6;S76-p;u|P21333;S2152-p;u|Q53EL6;S457-p;u|P62753;S235-p;u|Q9UN36;S332-p;u|O60343;S341-p;u|P62753;S236-p;u|Q07889;S1161-p;u|P19634;S703-p;u|Q9Y2V2;S52-p;u|Q2M1Z3;S1178-p;u|P30305;S353-p;u|Q96RK0;S301-p;u|O60343;S666-p;u|O60343;S570-p;u|O60343;S588-p;u|P49841;S9-p;u|Q07889;S1134-p;u|O60343;T642-p;u|O60343;S318-p;u	2.2874	P605	H	PSP_p90RSK/RPS6KA1	RPS6KA1
KINASE-PSP_p90RSK/RPS6KA1	20.5	0.01325	Q07889;S1134-p;u|P13796;S5-p;u|P62753;S236-p;u|Q07889;S1161-p;u|P19634;S703-p;u|P21333;S2152-p;u|P23588;S422-p;u|Q53EL6;S457-p;u|Q96D71;S709-p;u|Q2M1Z3;S1178-p;u|O60343;S341-p;u|Q53EL6;S76-p;u|O60343;S318-p;u|O60343;S588-p;u|O60343;S666-p;u	7.1633	P605	L	PSP_p90RSK/RPS6KA1	RPS6KA1
KINASE-PSP_p90RSK/RPS6KA1	37	0.175899	Q9UBP6;S27-p;u|P23588;S422-p;u|O14757;S280-p;u|Q2M1Z3;S1178-p;u|P13796;S5-p;u|Q07889;S1161-p;u|O60343;S341-p;u|Q8N122;S721-p;u|Q53EL6;S76-p;u|Q53EL6;S457-p;u|P49841;S9-p;u|P30305;S353-p;u|O60343;S588-p;u|Q8N122;S722-p;u|Q9Y2V2;S52-p;u|O60343;S318-p;u|Q9UN36;S332-p;u|Q07889;S1134-p;u|P19634;S703-p;u|P21333;S2152-p;u|Q8IX03;T929-p;u|O60343;S570-p;u|O60343;S666-p;u|O60343;T642-p;u|P62753;S236-p;u|O6…	-2.1229	P905	H	PSP_p90RSK/RPS6KA1	RPS6KA1
KINASE-PSP_p90RSK/RPS6KA1	21.9	0.00687879	Q07889;S1134-p;u|P13796;S5-p;u|P21333;S2152-p;u|P62753;S236-p;u|Q07889;S1161-p;u|P23588;S422-p;u|P19634;S703-p;u|Q53EL6;S76-p;u|Q2M1Z3;S1178-p;u|Q96D71;S709-p;u|Q53EL6;S457-p;u|Q8N122;S722-p;u|O60343;S341-p;u|O60343;S570-p;u|O60343;S666-p;u|O60343;S588-p;u	6.7671	P905	L	PSP_p90RSK/RPS6KA1	RPS6KA1
KINASE-PSP_p90RSK/RPS6KA1	34.2	0.815148	Q8N122;S722-p;u|O14757;S280-p;u|Q07889;S1134-p;u|Q07889;S1161-p;u|P13796;S5-p;u|Q8N122;S721-p;u|O60343;S341-p;u|Q96D71;S709-p;u|P30305;S353-p;u|Q53EL6;S457-p;u|Q53EL6;S76-p;u|P19634;S703-p;u|O60343;S570-p;u|Q8IX03;T929-p;u|Q2M1Z3;S1178-p;u|O60343;S588-p;u|P23588;S422-p;u|O60343;S666-p;u|P49841;S9-p;u|P62753;S235-p;u|O60343;T642-p;u|Q9UN36;S332-p;u|P21333;S2152-p;u|P62753;S236-p;u|O60343;S318-p;u	0.4595	P915	H	PSP_p90RSK/RPS6KA1	RPS6KA1
KINASE-PSP_p90RSK/RPS6KA1	15.1	0.0155833	P13796;S5-p;u|P21333;S2152-p;u|Q07889;S1134-p;u|Q96D71;S709-p;u|P19634;S703-p;u|P23588;S422-p;u|Q53EL6;S76-p;u|Q53EL6;S457-p;u|O60343;S341-p;u|O60343;S588-p;u|O60343;S666-p;u	5.4714	P915	L	PSP_p90RSK/RPS6KA1	RPS6KA1
KINASE-PSP_p90RSK/RPS6KA1	38.4	0.171631	O14757;S280-p;u|Q8N122;S722-p;u|Q8N122;S721-p;u|Q96RK0;S301-p;u|P62753;S235-p;u|Q07889;S1161-p;u|Q9UN36;S332-p;u|P67809;S102-p;u|P30305;S353-p;u|Q9Y2V2;S52-p;u|O60343;S666-p;u|Q2M1Z3;S1178-p;u|O60343;S570-p;u|P23588;S422-p;u|Q07889;S1134-p;u|Q53EL6;S457-p;u|O60343;T568-p;u|Q53EL6;S76-p;u|P19634;S703-p;u|P62753;S236-p;u|Q96D71;S709-p;u|P21333;S2152-p;u|P49841;S9-p;u|O60343;S588-p;u|O60343;S341-p;u…	-2.2084	P924	H	PSP_p90RSK/RPS6KA1	RPS6KA1
KINASE-PSP_PAK1	27.3	0.676838	Q92934;S118-p;u|P21333;S2152-p;u|Q92934;S134-p;u|P18669;S118-p;u|P16949;S16-p;u|Q13153;S144-p;u|P16949;S38-p;u|P24844;S20-p;u|Q92934;S99-p;u|P35240;S518-p;u|P35222;S675-p;u|Q92974;S886-p;u|P35222;S552-p;u|Q14247;S405-p;u|P50395;S382-p;u|P08670;S56-p;u|Q14247;S113-p;u|Q14247;S418-p;u|Q8IYU2;S385-p;u|Q13153;S204-p;u|Q9Y2X7;S508-p;u	-0.8894	P605	H	PSP_PAK1	PAK1
KINASE-PSP_PAK1	18.2	0.11991	P24844;S20-p;u|Q13153;S144-p;u|P21333;S2152-p;u|Q92934;S118-p;u|P18669;S118-p;u|P16949;S16-p;u|Q92974;S886-p;u|P16949;S38-p;u|P35240;S518-p;u|Q14247;S405-p;u|P08670;S56-p;u|Q8IYU2;S385-p;u|Q14247;S418-p;u|P35222;S675-p;u	2.6601	P605	L	PSP_PAK1	PAK1
KINASE-PSP_PAK1	27.3	0.912544	P16949;S16-p;u|Q92934;S134-p;u|Q92934;S118-p;u|P35222;S552-p;u|Q14247;S405-p;u|Q92934;S99-p;u|P16949;S38-p;u|P08670;S56-p;u|Q14247;S418-p;u|Q92974;S886-p;u|Q14247;S113-p;u|Q8IYU2;S385-p;u|P18669;S118-p;u|P35240;S518-p;u|P35222;S675-p;u|Q13153;S144-p;u|P21333;S2152-p;u|P50395;S382-p;u|P24844;S20-p;u|Q9Y2X7;S508-p;u|Q13153;S204-p;u	-0.1889	P905	H	PSP_PAK1	PAK1
KINASE-PSP_PAK1	22.1	0.0723506	P16949;S16-p;u|P21333;S2152-p;u|Q92934;S118-p;u|P24844;S20-p;u|P16949;S38-p;u|Q13153;S144-p;u|Q92974;S886-p;u|Q13153;S204-p;u|P18669;S118-p;u|Q92934;S134-p;u|Q8IYU2;S385-p;u|P35240;S518-p;u|P35222;S675-p;u|P08670;S56-p;u|Q14247;S418-p;u|Q9Y2X7;S508-p;u|Q14247;S405-p;u	2.961	P905	L	PSP_PAK1	PAK1
KINASE-PSP_PAK1	28.6	0.00623077	P16949;S16-p;u|P15056;S446-p;u|Q8IYU2;S385-p;u|Q92934;S134-p;u|P08670;S56-p;u|Q92934;S118-p;u|Q13153;S144-p;u|Q92934;S99-p;u|P35222;S552-p;u|P35222;S675-p;u|P24844;S20-p;u|P50395;S382-p;u|P35240;S518-p;u|P21333;S2152-p;u|P18669;S118-p;u|P16949;S38-p;u|Q14247;S418-p;u|Q14247;S113-p;u|Q92974;S886-p;u|Q14247;S405-p;u|Q13153;S204-p;u|Q9Y2X7;S508-p;u	-4.0975	P915	H	PSP_PAK1	PAK1
KINASE-PSP_PAK1	16.9	0.020127	P21333;S2152-p;u|P24844;S20-p;u|Q13153;S144-p;u|P16949;S38-p;u|Q92934;S118-p;u|P16949;S16-p;u|Q92974;S886-p;u|P35240;S518-p;u|P18669;S118-p;u|Q92934;S134-p;u|P08670;S56-p;u|Q14247;S405-p;u|Q14247;S418-p;u	3.8187	P915	L	PSP_PAK1	PAK1
KINASE-PSP_PAK1	26	0.525692	Q92934;S134-p;u|P08670;S56-p;u|P16949;S38-p;u|Q92934;S118-p;u|P50395;S382-p;u|P16949;S16-p;u|P35222;S552-p;u|P15056;S446-p;u|Q92974;S886-p;u|P35222;S675-p;u|Q8IYU2;S385-p;u|P24844;S20-p;u|P35240;S518-p;u|Q14247;S405-p;u|P21333;S2152-p;u|Q14247;S418-p;u|Q9Y2X7;S508-p;u|P18669;S118-p;u|Q13153;S204-p;u|Q13153;S144-p;u	-1.3367	P924	H	PSP_PAK1	PAK1
KINASE-PSP_PAK1	15.6	0.0126415	P21333;S2152-p;u|P24844;S20-p;u|P16949;S38-p;u|Q92934;S118-p;u|P16949;S16-p;u|Q13153;S144-p;u|Q92974;S886-p;u|Q14247;S405-p;u|P08670;S56-p;u|P35240;S518-p;u|Q14247;S418-p;u|P18669;S118-p;u	4.0616	P924	L	PSP_PAK1	PAK1
KINASE-PSP_PKACA/PRKACA	14.7	0.0218876	P04792;S82-p;u|P37802;S163-p;u|O00231;S14-p;u|Q9Y6Q9;S857-p;u|Q15054;S458-p;u|Q9UMX1;S346-p;u|Q05209;S435-p;u|Q14847;S146-p;u|Q16875;S461-p;u|P50750;S347-p;u|Q92934;S118-p;u|P21333;S2152-p;u|Q9H3Z4;S10-p;u|P35222;S45-p;u|Q14738;S573-p;u|Q13185;S93-p;u|P09874;S782-p;u|Q96RR4;S495-p;u|Q9P289;T178-p;u|Q14738;S75-p;u|P08670;S72-p;u|P54253;S775-p;u|Q16891;S528-p;u|Q7KZI7;S409-p;u|P16949;S16-p;u|P13612…	3.7973	P605	H	PSP_PKACA/PRKACA	PRKACA
KINASE-PSP_PKACA/PRKACA	9.1	0.01325	P08670;S39-p;u|P13796;S5-p;u|Q14847;S146-p;u|Q14738;S573-p;u|P21333;S2152-p;u|P08670;S73-p;u|P27448;T507-p;u|Q9UH99;S12-p;u|Q16875;S461-p;u|Q15052;S684-p;u|Q92597;S330-p;u|Q92934;S118-p;u|Q14289;S778-p;u|P54253;S775-p;u|Q9P289;T178-p;u|P04792;S82-p;u|Q9Y2K2;T469-p;u|P17612;T198-p;u|P16949;S16-p;u|Q92597;T366-p;u|Q9H2G2;S189-p;u|Q15054;S458-p;u|P19174;S1248-p;u|P04049;S259-p;u|Q9Y6Q9;S857-p;u|O751…	7.3414	P605	L	PSP_PKACA/PRKACA	PRKACA
KINASE-PSP_PKACA/PRKACA	16.5	0.0141971	P37802;S163-p;u|O00231;S14-p;u|Q16891;S528-p;u|P04792;S82-p;u|Q16875;S461-p;u|P27708;S1406-p;u|P08670;S39-p;u|P16949;S16-p;u|Q15054;S458-p;u|Q7KZI7;S409-p;u|Q9Y6Q9;S857-p;u|P50750;S347-p;u|Q8N5S9;S475-p;u|Q14847;S146-p;u|P11137;S1782-p;u|Q9Y2K6;S333-p;u|Q00536;S110-p;u|P50552;S239-p;u|P16949;S63-p;u|O60825;S466-p;u|Q9UH99;S116-p;u|Q9UH99;S12-p;u|Q9UMX1;S346-p;u|Q92934;S118-p;u|P35222;S552-p;u|Q96…	3.9989	P905	H	PSP_PKACA/PRKACA	PRKACA
KINASE-PSP_PKACA/PRKACA	9.2	0.00687879	P08670;S39-p;u|Q14738;S573-p;u|P16949;S16-p;u|Q9UH99;S12-p;u|P13796;S5-p;u|P21333;S2152-p;u|P08670;S73-p;u|Q14847;S146-p;u|P50402;S49-p;u|Q15052;S684-p;u|O75151;S899-p;u|Q9P289;T178-p;u|Q92934;S118-p;u|O94763;S372-p;u|Q15054;S458-p;u|Q9Y6Q9;S857-p;u|Q92597;S330-p;u|Q14103;S87-p;u|P04792;S82-p;u|Q9Y2K2;S626-p;u|P16949;S63-p;u|P35611;S726-p;u|Q96RR4;S511-p;u|Q9Y2K2;S551-p;u|P06241;S21-p;u|Q96RR4;S4…	9.6521	P905	L	PSP_PKACA/PRKACA	PRKACA
KINASE-PSP_PKACA/PRKACA	17.6	0.0316832	O00231;S14-p;u|Q16891;S528-p;u|P37802;S163-p;u|P04792;S82-p;u|Q15054;S458-p;u|Q9P289;T178-p;u|Q9UH99;S12-p;u|Q16875;S461-p;u|Q9UH99;S116-p;u|Q05209;S435-p;u|O75376;S70-p;u|P50750;S347-p;u|Q9Y6Q9;S857-p;u|P13796;S5-p;u|P16949;S16-p;u|Q15746;S1773-p;u|P09874;S782-p;u|O94811;S32-p;u|Q13185;S93-p;u|P50552;S239-p;u|P31323;S114-p;u|Q9Y2K2;T469-p;u|Q14103;S87-p;u|Q14289;S778-p;u|Q13535;S435-p;u|P50402;S…	-3.1287	P915	H	PSP_PKACA/PRKACA	PRKACA
KINASE-PSP_PKACA/PRKACA	6.9	0.0155833	P08670;S39-p;u|P13796;S5-p;u|P21333;S2152-p;u|P08670;S73-p;u|Q14738;S573-p;u|Q14847;S146-p;u|P04792;S82-p;u|O94763;S372-p;u|P50402;S49-p;u|Q15052;S684-p;u|Q92597;S330-p;u|Q9P289;T178-p;u|O75151;S899-p;u|Q7KZI7;S409-p;u|Q9Y6Q9;S857-p;u|P04049;S259-p;u|Q14289;S778-p;u|Q92934;S118-p;u|Q9Y2K2;S626-p;u|P27708;S1859-p;u|Q9H2G2;S189-p;u|P16949;S16-p;u|Q96RR4;S495-p;u|Q96RR4;S511-p;u|Q9Y2K2;S551-p;u|Q132…	7.4055	P915	L	PSP_PKACA/PRKACA	PRKACA
KINASE-PSP_PKACA/PRKACA	13.8	0.717483	O00231;S14-p;u|P11137;S1782-p;u|P16949;S63-p;u|Q14847;S146-p;u|P37802;S163-p;u|Q9Y6Q9;S857-p;u|Q16875;S461-p;u|Q8N5S9;S475-p;u|P19174;S1248-p;u|P08670;S73-p;u|Q15054;S458-p;u|Q92934;S118-p;u|Q9UMX1;S346-p;u|Q96PU5;S448-p;u|P16949;S16-p;u|P04792;S82-p;u|Q16637;S187-p;u|Q7KZI7;S409-p;u|Q13185;S93-p;u|O94763;S372-p;u|Q9H0K1;S358-p;u|Q96RR4;S511-p;u|Q05209;S435-p;u|Q9Y2K2;S626-p;u|Q9P289;T178-p;u|O75…	0.705	P924	H	PSP_PKACA/PRKACA	PRKACA
KINASE-PSP_PKACA/PRKACA	6.1	0.00707407	P08670;S39-p;u|P13796;S5-p;u|P21333;S2152-p;u|P08670;S73-p;u|Q14738;S573-p;u|Q92597;S330-p;u|Q92934;S118-p;u|P16949;S16-p;u|Q14847;S146-p;u|Q9Y6Q9;S857-p;u|Q9Y2K2;S626-p;u|P04049;S259-p;u|Q9P289;T178-p;u|P16949;S63-p;u|Q15052;S684-p;u|P06241;S21-p;u|O75151;S899-p;u|P04792;S82-p;u|Q14289;S778-p;u|Q9Y2K2;S551-p;u|Q92597;T366-p;u|P27708;S1859-p;u|P35236;S44-p;u|P13612;S1021-p;u|Q13200;S361-p;u|P5075…	5.6212	P924	L	PSP_PKACA/PRKACA	PRKACA
KINASE-PSP_PKCA/PRKCA	6	0.94742	Q05209;S435-p;u|Q16875;S461-p;u|P37802;S185-p;u|Q14315;S2624-p;u|P52565;S34-p;u|P81274;S408-p;u|P16144;S1494-p;u|Q9BZL6;S710-p;u|P37802;T180-p;u|P08670;S5-p;u|Q92879;S179-p;u|P46940;S1443-p;u|P02786;S24-p;u|P05556;S785-p;u|P08670;S10-p;u|P36542;S146-p;u|Q05193;S778-p;u|Q02156;S368-p;u|Q9UKF7;S299-p;u|O75955;S315-p;u|P21731;S331-p;u|P49841;S9-p;u|P78536;T735-p;u|Q9UQ13;T71-p;u|P29317;S892-p;u|Q9Y6…	0.1265	P605	H	PSP_PKCA/PRKCA	PRKCA
KINASE-PSP_PKCA/PRKCA	3	0.036729	P46940;S1443-p;u|P13796;S5-p;u|Q8NF50;S2077-p;u|Q8NF50;S2082-p;u|Q16875;S461-p;u|P19174;S1248-p;u|P81274;S408-p;u|P78536;T735-p;u|Q9BZL6;S710-p;u|Q9Y271;S313-p;u|P35611;S726-p;u|P52565;S34-p;u|P36542;S146-p;u|P16150;S351-p;u	3.5818	P605	L	PSP_PKCA/PRKCA	PRKCA
KINASE-PSP_PKCA/PRKCA	6.6	0.585684	P37802;S185-p;u|Q16875;S461-p;u|P08670;S10-p;u|P52565;S34-p;u|Q92879;S179-p;u|P37802;T180-p;u|Q05209;S435-p;u|P81274;S408-p;u|P13796;S5-p;u|P04049;S43-p;u|P07355;S12-p;u|P19174;S1248-p;u|P49841;S9-p;u|P05556;S785-p;u|Q05193;S778-p;u|P36542;S146-p;u|Q9H3Q1;S18-p;u|Q02156;S368-p;u|P29966;S170-p;u|P08670;S5-p;u|P78536;T735-p;u|Q9Y624;S284-p;u|Q9BZL6;S876-p;u|P46940;S1443-p;u|P21731;S331-p;u|P29317;S…	-0.9707	P905	H	PSP_PKCA/PRKCA	PRKCA
KINASE-PSP_PKCA/PRKCA	3.4	0.00687879	P46940;S1443-p;u|P13796;S5-p;u|Q9BZL6;S710-p;u|O14745;S162-p;u|Q8NF50;S2077-p;u|Q8NF50;S2082-p;u|P35611;S726-p;u|P16150;S351-p;u|P08567;S117-p;u|P37802;S185-p;u|P52565;S34-p;u|Q9Y271;S313-p;u|Q9UQ13;T71-p;u|P78536;T735-p;u|P81274;S408-p;u|P29966;S170-p;u	5.3777	P905	L	PSP_PKCA/PRKCA	PRKCA
KINASE-PSP_PKCA/PRKCA	6.2	0.813878	P37802;S185-p;u|Q16875;S461-p;u|Q05209;S435-p;u|O75376;S70-p;u|P08670;S10-p;u|P13796;S5-p;u|Q14432;S492-p;u|P07355;S12-p;u|P05556;S785-p;u|P81274;S408-p;u|P29966;S167-p;u|P04049;S43-p;u|P46940;S1443-p;u|P52565;S34-p;u|P78536;T735-p;u|P19174;S1248-p;u|P29966;S163-p;u|Q02156;S368-p;u|Q14432;S438-p;u|O14745;S162-p;u|P36542;S146-p;u|P29966;S170-p;u|Q15172;S41-p;u|P49841;S9-p;u|Q14432;S312-p;u|P21731;…	0.4278	P915	H	PSP_PKCA/PRKCA	PRKCA
KINASE-PSP_PKCA/PRKCA	6.4	0.0378852	P37802;S185-p;u|Q16875;S461-p;u|P19174;S1248-p;u|P08670;S5-p;u|P08670;S10-p;u|Q05209;S435-p;u|P81274;S408-p;u|P52565;S34-p;u|P04049;S43-p;u|P78536;T735-p;u|P56537;S235-p;u|P36542;S146-p;u|Q14432;S492-p;u|Q9BZL6;S710-p;u|Q9BZL6;S876-p;u|P05556;S785-p;u|P46940;S1443-p;u|Q9H3Q1;S18-p;u|Q9UQ13;T71-p;u|P49841;S9-p;u|P13796;S5-p;u|P07355;S12-p;u|Q02156;S368-p;u|P35611;S726-p;u|P02786;S24-p;u|Q9UKF7;S29…	-3.2249	P924	H	PSP_PKCA/PRKCA	PRKCA
KINASE-PSP_PKCD/PRKCD	16.3	0.0218876	P62753;S235-p;u|O95544;S64-p;u|P62753;S236-p;u|Q05655;S304-p;u|P51398;S280-p;u|Q05655;S503-p;u|P23396;T221-p;u|P35568;S307-p;u|Q05655;T141-p;u|Q14247;S405-p;u|O00429;S616-p;u|Q05655;S645-p;u|P53004;S230-p;u|P49841;S9-p;u|P35568;S323-p;u|P78536;T735-p;u|P04406;S241-p;u|Q9UQ13;T71-p;u|P49815;S939-p;u|P35611;S726-p;u|P02545;S22-p;u|P40763;S727-p;u	-4.2311	P605	H	PSP_PKCD/PRKCD	PRKCD
KINASE-PSP_PKCD/PRKCD	9.6	0.192853	P13796;S5-p;u|P62753;S236-p;u|P49815;S939-p;u|P53004;S230-p;u|P78536;T735-p;u|Q05655;S645-p;u|Q14247;S405-p;u|O95544;S64-p;u|P35611;S726-p;u|P23396;T221-p;u|P40763;S727-p;u|P02545;S22-p;u|O00429;S616-p;u	2.4579	P605	L	PSP_PKCD/PRKCD	PRKCD
KINASE-PSP_PKCD/PRKCD	17	0.0351472	O95544;S64-p;u|Q14247;S405-p;u|P02545;S22-p;u|P42224;S727-p;u|P13796;S5-p;u|Q05655;S304-p;u|O00429;S616-p;u|P49841;S9-p;u|Q05655;S503-p;u|P40763;S727-p;u|P49815;S939-p;u|P51398;S280-p;u|P78536;T735-p;u|P35568;S323-p;u|Q05655;S645-p;u|P53004;S230-p;u|P23396;T221-p;u|Q05655;T218-p;u|Q9UQ13;T71-p;u|P35611;S726-p;u|P62753;S236-p;u|Q05655;T141-p;u|P62753;S235-p;u	-3.4124	P905	H	PSP_PKCD/PRKCD	PRKCD
KINASE-PSP_PKCD/PRKCD	10.4	0.0349097	P13796;S5-p;u|P62753;S236-p;u|P49815;S939-p;u|P35611;S726-p;u|P53004;S230-p;u|P40763;S727-p;u|P42224;S727-p;u|Q05655;S645-p;u|O00429;S616-p;u|Q9UQ13;T71-p;u|P78536;T735-p;u|P23396;T221-p;u|P02545;S22-p;u|Q14247;S405-p;u	3.2541	P905	L	PSP_PKCD/PRKCD	PRKCD
KINASE-PSP_PKCD/PRKCD	14.1	0.815148	P02545;S22-p;u|P42224;S727-p;u|O95544;S64-p;u|Q05655;S304-p;u|O00429;S616-p;u|P13796;S5-p;u|Q05655;T141-p;u|Q05655;S503-p;u|P78536;T735-p;u|P49815;S939-p;u|P49841;S9-p;u|P62753;S235-p;u|P23396;T221-p;u|P51398;S280-p;u|P40763;S727-p;u|P53004;S230-p;u|Q14247;S405-p;u|P62753;S236-p;u|P35611;S726-p;u	-0.4067	P915	H	PSP_PKCD/PRKCD	PRKCD
KINASE-PSP_PKCD/PRKCD	16.3	0.0256065	P42224;S727-p;u|P02545;S22-p;u|P53004;S230-p;u|O95544;S64-p;u|P62753;S235-p;u|P78536;T735-p;u|P51398;S280-p;u|Q05655;T141-p;u|Q05655;S304-p;u|P40763;S727-p;u|Q05655;S645-p;u|Q05655;S503-p;u|O00429;S616-p;u|P62753;S236-p;u|Q9UQ13;T71-p;u|Q14247;S405-p;u|P49841;S9-p;u|P13796;S5-p;u|P35611;S726-p;u|P49815;S939-p;u|P23396;T221-p;u|Q05655;T218-p;u	-3.4044	P924	H	PSP_PKCD/PRKCD	PRKCD
KINASE-PSP_PRKD1	25.6	0.280105	P04792;S82-p;u|P53367;S132-p;u|Q92934;S118-p;u|Q9Y5P4;S132-p;u|Q9GZY8;S155-p;u|P27986;S154-p;u|P05412;S63-p;u|O14558;S16-p;u|Q15139;S910-p;u|Q8WUI4;S486-p;u|P23528;S3-p;u|Q92934;S99-p;u|O96013;S474-p;u|Q8WYL5;S937-p;u|Q15276;S407-p;u|Q8WUI4;S155-p;u|P22059;S240-p;u|O96013;S99-p;u|Q13671;S351-p;u|A6ND36;S356-p;u	1.9419	P605	H	PSP_PRKD1	PRKD1
KINASE-PSP_PRKD1	15.4	0.138066	Q92934;S118-p;u|P04792;S82-p;u|Q8WUI4;S486-p;u|P53367;S132-p;u|P23528;S3-p;u|Q8WUI4;S155-p;u|Q15276;S407-p;u|O96013;S474-p;u|P22059;S240-p;u|Q8WYL5;S937-p;u|Q9Y5P4;S132-p;u|P27986;S154-p;u	2.6404	P605	L	PSP_PRKD1	PRKD1
KINASE-PSP_PRKD1	24.4	0.62451	P04792;S82-p;u|Q9GZY8;S155-p;u|Q9Y5P4;S132-p;u|Q92934;S118-p;u|Q9GZY8;S172-p;u|P05412;S63-p;u|Q15276;S407-p;u|Q92934;S99-p;u|P53367;S132-p;u|Q8WUI4;S486-p;u|Q8WYL5;S937-p;u|A6ND36;S356-p;u|Q8WUI4;S155-p;u|O96013;S99-p;u|P22059;S240-p;u|P23528;S3-p;u|O96013;S474-p;u|Q13671;S351-p;u|Q15139;S910-p;u	0.8385	P905	H	PSP_PRKD1	PRKD1
KINASE-PSP_PRKD1	15.4	0.00687879	P53367;S132-p;u|Q92934;S118-p;u|Q8WUI4;S486-p;u|Q8WUI4;S155-p;u|P05412;S63-p;u|P04792;S82-p;u|Q9Y5P4;S132-p;u|Q15276;S407-p;u|P22059;S240-p;u|Q8WYL5;S937-p;u|P23528;S3-p;u|O96013;S474-p;u	4.8824	P905	L	PSP_PRKD1	PRKD1
KINASE-PSP_PRKD1	19.2	0.515099	P53367;S132-p;u|P04792;S82-p;u|Q9GZY8;S172-p;u|Q9GZY8;S155-p;u|P05412;S63-p;u|Q92934;S118-p;u|Q92934;S99-p;u|Q8WUI4;S155-p;u|Q15276;S407-p;u|O96013;S474-p;u|Q9Y5P4;S132-p;u|Q13671;S351-p;u|P22059;S240-p;u|P23528;S3-p;u|Q8WYL5;S937-p;u	-1.1584	P915	H	PSP_PRKD1	PRKD1
KINASE-PSP_PRKD1	23.1	0.701305	P05412;S63-p;u|Q92934;S118-p;u|P04792;S82-p;u|Q9GZY8;S155-p;u|Q9GZY8;S172-p;u|Q15139;S910-p;u|Q8WUI4;S486-p;u|P53367;S132-p;u|P22059;S240-p;u|O96013;S474-p;u|Q8WYL5;S937-p;u|Q15276;S407-p;u|Q8WUI4;S155-p;u|Q13671;S351-p;u|Q9Y5P4;S132-p;u|P23528;S3-p;u|O96013;S99-p;u|A6ND36;S356-p;u	-0.8318	P924	H	PSP_PRKD1	PRKD1
KINASE-PSP_PRKD1	12.8	0.0368655	Q92934;S118-p;u|Q8WUI4;S155-p;u|P04792;S82-p;u|P05412;S63-p;u|Q15276;S407-p;u|P23528;S3-p;u|Q8WYL5;S937-p;u|P22059;S240-p;u|Q9Y5P4;S132-p;u|O96013;S474-p;u	3.1145	P924	L	PSP_PRKD1	PRKD1
KINASE-PSP_SGK1	39.6	0.0305836	Q6R327;T1135-p;u|Q9UN36;S332-p;u|O60343;S341-p;u|Q9Y2V2;S52-p;u|P49815;S981-p;u|Q92597;S330-p;u|O60343;S666-p;u|Q92597;T366-p;u|O60343;S570-p;u|P49815;S1132-p;u|Q96J92;S1217-p;u|Q96PU5;S342-p;u|Q92597;T328-p;u|O60343;S588-p;u|P49841;S9-p;u|P49815;T1462-p;u|P49815;S939-p;u|Q96PU5;S448-p;u|O60343;T642-p;u|P49841;Y216-p;u|O60343;S318-p;u	-3.9638	P605	H	PSP_SGK1	SGK1
KINASE-PSP_SGK1	45.3	0.00411392	Q96PU5;T367-p;u|O60343;S341-p;u|P49841;S9-p;u|Q96J92;S1217-p;u|Q6R327;T1135-p;u|P49841;Y216-p;u|O60343;S588-p;u|Q92597;T366-p;u|P49815;S1132-p;u|Q96PU5;S342-p;u|Q9Y2V2;S52-p;u|O60343;S318-p;u|Q9UN36;T330-p;u|P49815;T1462-p;u|Q9UN36;S332-p;u|P49815;S939-p;u|P49815;S981-p;u|O60343;S570-p;u|Q96PU5;S448-p;u|O60343;S666-p;u|O60343;T642-p;u|Q92597;S330-p;u|Q92597;T328-p;u|O60343;T568-p;u	-4.7357	P905	H	PSP_SGK1	SGK1
KINASE-PSP_SGK1	20.8	0.0351339	Q92597;S330-p;u|P49815;S939-p;u|P49815;T1462-p;u|Q92597;T366-p;u|P49815;S1132-p;u|O60343;S341-p;u|O60343;S570-p;u|O60343;S666-p;u|P49841;Y216-p;u|O60343;S588-p;u|Q96PU5;S448-p;u	3.0882	P905	L	PSP_SGK1	SGK1
KINASE-PSP_SGK1	39.6	0.00623077	P45985;S80-p;u|O60343;S341-p;u|Q92597;T366-p;u|O60343;S570-p;u|O60343;S588-p;u|Q9UN36;T330-p;u|O60343;S666-p;u|P49815;S939-p;u|Q96PU5;T367-p;u|P49815;S1132-p;u|P49841;Y216-p;u|Q96PU5;S342-p;u|P49841;S9-p;u|Q92597;S330-p;u|P49815;S981-p;u|O60343;T642-p;u|Q9UN36;S332-p;u|P49815;T1462-p;u|Q6R327;T1135-p;u|Q96PU5;S448-p;u|O60343;S318-p;u	-3.7839	P915	H	PSP_SGK1	SGK1
KINASE-PSP_SGK1	39.6	0.0583966	Q96PU5;S448-p;u|Q9UN36;S332-p;u|Q00987;S166-p;u|Q6R327;T1135-p;u|P49815;S981-p;u|Q9Y2V2;S52-p;u|O60343;S666-p;u|O60343;S570-p;u|P49815;S1132-p;u|P49841;Y216-p;u|Q96PU5;S342-p;u|O60343;T568-p;u|P49815;T1462-p;u|Q92597;S330-p;u|Q92597;T328-p;u|P49841;S9-p;u|O60343;S588-p;u|O60343;S341-p;u|O60343;S318-p;u|P49815;S939-p;u|O60343;T642-p;u	-3.2311	P924	H	PSP_SGK1	SGK1

## Sheet: RoKAI
UniprotID	Name	Gene	NumSubs	Activity	StdErr	ZScore	PValue	FDR	TCL	Channel
P00519	Abl	ABL1	2	1.553	0.442	3.514	0.000441	0.000733	P605	L
P00519	Abl	ABL1	7	0.266	0.211	1.263	0.207	0.303	P605	H
P00519	Abl	ABL1	4	-0.217	0.312	-0.697	0.486	0.671	P905	H
P00519	Abl	ABL1	2	2.152	0.538	4	6.34e-05	0.000146	P905	L
P00519	Abl	ABL1	5	-0.179	0.34	-0.527	0.598	0.949	P915	H
P00519	Abl	ABL1	5	-0.208	0.215	-0.969	0.332	0.779	P924	H
P00519	Abl	ABL1	1	0.927	0.744	1.247	0.212	0.284	P924	L
P31749	Akt1	AKT1	53	1.204	0.098	12.257	1.54e-34	6.96e-33	P605	L
P31749	Akt1	AKT1	90	0.307	0.061	5.043	4.59e-07	4.15e-06	P605	H
P31749	Akt1	AKT1	95	0.398	0.079	5.027	4.98e-07	4.86e-06	P905	H
P31749	Akt1	AKT1	54	1.484	0.118	12.538	4.64e-36	5.24e-34	P905	L
P31749	Akt1	AKT1	92	0	0.091	0.003	0.998	1	P915	H
P31749	Akt1	AKT1	39	0.774	0.14	5.536	3.09e-08	1.2e-06	P915	L
P31749	Akt1	AKT1	88	-0.116	0.057	-2.014	0.044	0.334	P924	H
P31749	Akt1	AKT1	33	0.89	0.108	8.206	2.28e-16	1.51e-14	P924	L
P31751	Akt2	AKT2	15	1.087	0.158	6.872	6.33e-12	2.7e-11	P605	L
P31751	Akt2	AKT2	27	0.364	0.088	4.145	3.4e-05	0.000182	P605	H
P31751	Akt2	AKT2	30	0.395	0.12	3.291	0.000998	0.00415	P905	H
P31751	Akt2	AKT2	19	1.29	0.185	6.988	2.79e-12	1.4e-11	P905	L
P31751	Akt2	AKT2	28	-0.238	0.135	-1.759	0.0785	0.351	P915	H
P31751	Akt2	AKT2	11	0.31	0.212	1.463	0.143	0.299	P915	L
P31751	Akt2	AKT2	30	-0.121	0.083	-1.448	0.148	0.588	P924	H
P31751	Akt2	AKT2	9	0.774	0.168	4.619	3.86e-06	1.61e-05	P924	L
Q9Y243	Akt3	AKT3	5	0.985	0.198	4.963	6.95e-07	1.83e-06	P605	L
Q9Y243	Akt3	AKT3	11	0.372	0.098	3.781	0.000156	0.000706	P605	H
Q9Y243	Akt3	AKT3	10	0.382	0.126	3.035	0.0024	0.00939	P905	H
Q9Y243	Akt3	AKT3	6	1.078	0.219	4.929	8.25e-07	2.33e-06	P905	L
Q9Y243	Akt3	AKT3	10	0.117	0.142	0.82	0.412	0.829	P915	H
Q9Y243	Akt3	AKT3	4	0.375	0.254	1.477	0.14	0.296	P915	L
Q9Y243	Akt3	AKT3	9	-0.027	0.097	-0.278	0.781	0.972	P924	H
Q9Y243	Akt3	AKT3	4	0.433	0.193	2.239	0.0252	0.0445	P924	L
Q9UM73	ALK	ALK	3	0.752	0.31	2.427	0.0152	0.0347	P605	H
Q9UM73	ALK	ALK	1	0.42	0.851	0.493	0.622	0.752	P905	H
Q9UM73	ALK	ALK	2	0.193	0.305	0.632	0.527	0.848	P924	H
Q13131	AMPKA1	PRKAA1	21	1.146	0.164	6.967	3.25e-12	1.5e-11	P605	L
Q13131	AMPKA1	PRKAA1	41	0.53	0.097	5.439	5.35e-08	7.01e-07	P605	H
Q13131	AMPKA1	PRKAA1	37	0.643	0.129	4.97	6.7e-07	6.08e-06	P905	H
Q13131	AMPKA1	PRKAA1	23	1.266	0.189	6.688	2.26e-11	1.04e-10	P905	L
Q13131	AMPKA1	PRKAA1	40	0.401	0.148	2.714	0.00664	0.059	P915	H
Q13131	AMPKA1	PRKAA1	15	0.347	0.242	1.432	0.152	0.311	P915	L
Q13131	AMPKA1	PRKAA1	37	0.205	0.09	2.277	0.0228	0.223	P924	H
Q13131	AMPKA1	PRKAA1	15	0.495	0.183	2.71	0.00673	0.0143	P924	L
P54646	AMPKA2	PRKAA2	14	0.656	0.134	4.902	9.5e-07	6.49e-06	P605	H
P54646	AMPKA2	PRKAA2	14	0.697	0.174	4.004	6.23e-05	0.000377	P905	H
P54646	AMPKA2	PRKAA2	15	0.692	0.188	3.682	0.000231	0.00288	P915	H
P54646	AMPKA2	PRKAA2	13	0.214	0.121	1.766	0.0773	0.427	P924	H
Q9Y478	AMPKB1	PRKAB1	1	1.557	0.413	3.765	0.000167	0.000302	P605	L
Q9Y478	AMPKB1	PRKAB1	1	0.987	0.328	3.008	0.00263	0.0084	P605	H
Q9Y478	AMPKB1	PRKAB1	1	0.893	0.433	2.063	0.0391	0.105	P905	H
Q9Y478	AMPKB1	PRKAB1	1	0.842	0.503	1.673	0.0943	0.118	P905	L
Q9Y478	AMPKB1	PRKAB1	1	2.434	0.486	5.009	5.47e-07	1.05e-05	P915	H
Q9Y478	AMPKB1	PRKAB1	1	0.251	0.502	0.499	0.618	0.788	P915	L
Q9Y478	AMPKB1	PRKAB1	2	0.088	0.259	0.339	0.734	0.952	P924	H
Q9UGJ0	AMPKG2	PRKAG2	2	1.188	0.299	3.968	7.24e-05	0.000139	P605	L
Q9UGJ0	AMPKG2	PRKAG2	2	0.713	0.236	3.019	0.00253	0.00819	P605	H
Q9UGJ0	AMPKG2	PRKAG2	2	1.094	0.312	3.509	0.00045	0.00212	P905	H
Q9UGJ0	AMPKG2	PRKAG2	2	1.096	0.364	3.01	0.00261	0.00447	P905	L
Q9UGJ0	AMPKG2	PRKAG2	2	1.857	0.35	5.309	1.1e-07	2.29e-06	P915	H
Q9UGJ0	AMPKG2	PRKAG2	2	0.224	0.365	0.614	0.539	0.716	P915	L
Q9UGJ0	AMPKG2	PRKAG2	2	0.219	0.221	0.991	0.322	0.779	P924	H
Q9UGJ0	AMPKG2	PRKAG2	1	0.138	0.382	0.362	0.718	0.772	P924	L
P10398	ARAF	ARAF	1	1.082	0.114	9.458	3.12e-21	5.04e-20	P605	L
P10398	ARAF	ARAF	2	0.402	0.066	6.088	1.14e-09	2.5e-08	P605	H
P10398	ARAF	ARAF	2	0.515	0.087	5.909	3.43e-09	6.23e-08	P905	H
P10398	ARAF	ARAF	1	1.296	0.137	9.476	2.64e-21	7.46e-20	P905	L
P10398	ARAF	ARAF	2	0.079	0.098	0.801	0.423	0.829	P915	H
P10398	ARAF	ARAF	1	0.485	0.148	3.278	0.00104	0.0045	P915	L
P10398	ARAF	ARAF	1	0.066	0.078	0.849	0.396	0.779	P924	H
P10398	ARAF	ARAF	1	0.714	0.112	6.401	1.55e-10	2.55e-09	P924	L
Q99683	ASK1	MAP3K5	1	0.8	0.244	3.273	0.00106	0.00168	P605	L
Q99683	ASK1	MAP3K5	4	0.769	0.114	6.769	1.29e-11	4.84e-10	P605	H
Q99683	ASK1	MAP3K5	4	0.665	0.141	4.709	2.49e-06	2.11e-05	P905	H
Q99683	ASK1	MAP3K5	2	0.791	0.206	3.834	0.000126	0.000274	P905	L
Q99683	ASK1	MAP3K5	5	0.518	0.157	3.292	0.000995	0.0103	P915	H
Q99683	ASK1	MAP3K5	1	-0.024	0.3	-0.079	0.937	0.97	P915	L
Q99683	ASK1	MAP3K5	3	0.209	0.107	1.961	0.0499	0.334	P924	H
Q99683	ASK1	MAP3K5	1	0.388	0.229	1.696	0.0899	0.13	P924	L
Q13315	ATM	ATM	13	0.429	0.186	2.301	0.0214	0.0281	P605	L
Q13315	ATM	ATM	26	0.774	0.112	6.931	4.19e-12	2.2e-10	P605	H
Q13315	ATM	ATM	29	1.488	0.135	10.984	4.54e-28	5.77e-26	P905	H
Q13315	ATM	ATM	13	0.751	0.226	3.329	0.000871	0.00158	P905	L
Q13315	ATM	ATM	27	1.461	0.155	9.427	4.24e-21	1.05e-18	P915	H
Q13315	ATM	ATM	5	-0.009	0.289	-0.032	0.975	0.975	P915	L
Q13315	ATM	ATM	36	0.644	0.09	7.174	7.27e-13	6.16e-11	P924	H
Q13315	ATM	ATM	6	0.45	0.212	2.122	0.0338	0.0563	P924	L
Q13535	ATR	ATR	10	0.792	0.218	3.636	0.000277	0.000481	P605	L
Q13535	ATR	ATR	16	0.549	0.131	4.191	2.78e-05	0.000152	P605	H
Q13535	ATR	ATR	18	1.113	0.156	7.113	1.13e-12	2.62e-11	P905	H
Q13535	ATR	ATR	9	1.031	0.262	3.932	8.41e-05	0.000188	P905	L
Q13535	ATR	ATR	20	1.085	0.193	5.634	1.76e-08	7.24e-07	P915	H
Q13535	ATR	ATR	3	-0.312	0.465	-0.672	0.502	0.695	P915	L
Q13535	ATR	ATR	22	0.107	0.11	0.971	0.332	0.779	P924	H
Q13535	ATR	ATR	3	0.546	0.336	1.625	0.104	0.148	P924	L
O14965	AurA	AURKA	8	0.92	0.215	4.279	1.88e-05	3.89e-05	P605	L
O14965	AurA	AURKA	22	0.652	0.123	5.307	1.12e-07	1.17e-06	P605	H
O14965	AurA	AURKA	26	0.757	0.152	4.975	6.53e-07	6.08e-06	P905	H
O14965	AurA	AURKA	9	0.463	0.282	1.643	0.1	0.124	P905	L
O14965	AurA	AURKA	26	0.285	0.162	1.761	0.0783	0.351	P915	H
O14965	AurA	AURKA	3	0.036	0.425	0.084	0.933	0.97	P915	L
O14965	AurA	AURKA	27	0.431	0.104	4.152	3.3e-05	0.00168	P924	H
O14965	AurA	AURKA	5	0.566	0.238	2.375	0.0175	0.0324	P924	L
Q96GD4	AurB	AURKB	22	1.057	0.167	6.314	2.71e-10	9.15e-10	P605	L
Q96GD4	AurB	AURKB	47	0.526	0.098	5.388	7.12e-08	8.88e-07	P605	H
Q96GD4	AurB	AURKB	49	1.201	0.126	9.513	1.86e-21	1.18e-19	P905	H
Q96GD4	AurB	AURKB	20	1.102	0.212	5.193	2.06e-07	6.22e-07	P905	L
Q96GD4	AurB	AURKB	47	1.271	0.145	8.742	2.3e-18	1.61e-16	P915	H
Q96GD4	AurB	AURKB	12	0.801	0.245	3.271	0.00107	0.00452	P915	L
Q96GD4	AurB	AURKB	47	0.745	0.091	8.213	2.15e-16	2.73e-14	P924	H
Q96GD4	AurB	AURKB	12	0.755	0.181	4.159	3.19e-05	0.000107	P924	L
P30530	AXL	AXL	3	1.535	0.218	7.058	1.69e-12	8.51e-12	P605	L
P30530	AXL	AXL	3	0.345	0.284	1.214	0.225	0.315	P605	H
P30530	AXL	AXL	1	0.314	0.661	0.475	0.635	0.761	P905	H
P30530	AXL	AXL	3	1.704	0.264	6.446	1.15e-10	4.71e-10	P905	L
P30530	AXL	AXL	1	-0.574	0.778	-0.738	0.461	0.856	P915	H
P30530	AXL	AXL	2	0.713	0.393	1.816	0.0694	0.188	P915	L
P30530	AXL	AXL	2	0.089	0.25	0.357	0.721	0.952	P924	H
P30530	AXL	AXL	2	1.059	0.292	3.632	0.000281	0.000784	P924	L
P15056	BRAF	BRAF	2	0.82	0.252	3.256	0.00113	0.00177	P605	L
P15056	BRAF	BRAF	7	0.375	0.133	2.815	0.00488	0.0145	P605	H
P15056	BRAF	BRAF	6	0.546	0.178	3.065	0.00218	0.00865	P905	H
P15056	BRAF	BRAF	4	1.14	0.269	4.232	2.32e-05	5.82e-05	P905	L
P15056	BRAF	BRAF	7	0.054	0.197	0.276	0.783	0.97	P915	H
P15056	BRAF	BRAF	3	0.412	0.314	1.314	0.189	0.366	P915	L
P15056	BRAF	BRAF	6	0.221	0.147	1.502	0.133	0.588	P924	H
P15056	BRAF	BRAF	3	0.671	0.193	3.485	0.000492	0.00133	P924	L
Q14012	CAMK1A	CAMK1	1	1.421	0.151	9.436	3.89e-21	5.17e-20	P605	L
Q14012	CAMK1A	CAMK1	4	0.567	0.217	2.617	0.00888	0.023	P605	H
Q14012	CAMK1A	CAMK1	4	0.542	0.286	1.893	0.0583	0.141	P905	H
Q14012	CAMK1A	CAMK1	2	1.469	0.352	4.172	3.01e-05	7.45e-05	P905	L
Q14012	CAMK1A	CAMK1	3	0.672	0.266	2.531	0.0114	0.0886	P915	H
Q14012	CAMK1A	CAMK1	1	0.907	0.19	4.782	1.73e-06	2.1e-05	P915	L
Q14012	CAMK1A	CAMK1	4	0.1	0.203	0.495	0.62	0.913	P924	H
Q14012	CAMK1A	CAMK1	1	0.813	0.144	5.638	1.72e-08	1.48e-07	P924	L
Q13555	CAMK2G	CAMK2G	2	1.136	0.719	1.58	0.114	0.133	P605	L
Q13555	CAMK2G	CAMK2G	3	0.591	0.398	1.484	0.138	0.223	P605	H
Q13555	CAMK2G	CAMK2G	5	0.264	0.403	0.656	0.512	0.695	P905	H
Q13555	CAMK2G	CAMK2G	3	1.255	0.323	3.885	0.000102	0.000226	P905	L
Q13555	CAMK2G	CAMK2G	5	0.607	0.388	1.562	0.118	0.44	P915	H
Q13555	CAMK2G	CAMK2G	1	1.982	0.66	3.004	0.00267	0.0101	P915	L
Q13555	CAMK2G	CAMK2G	4	0.096	0.263	0.366	0.714	0.95	P924	H
Q13555	CAMK2G	CAMK2G	2	0.884	0.259	3.411	0.000648	0.00173	P924	L
Q16566	CAMK4	CAMK4	2	1.226	0.302	4.056	4.99e-05	9.71e-05	P605	L
Q16566	CAMK4	CAMK4	3	0.421	0.164	2.565	0.0103	0.026	P605	H
Q16566	CAMK4	CAMK4	3	0.479	0.216	2.212	0.027	0.0761	P905	H
Q16566	CAMK4	CAMK4	3	1.231	0.335	3.67	0.000242	0.000476	P905	L
Q16566	CAMK4	CAMK4	4	0.136	0.316	0.432	0.665	0.96	P915	H
Q16566	CAMK4	CAMK4	2	0.678	0.369	1.839	0.0659	0.183	P915	L
Q16566	CAMK4	CAMK4	3	0.01	0.152	0.063	0.95	0.981	P924	H
Q16566	CAMK4	CAMK4	2	0.709	0.281	2.52	0.0117	0.0228	P924	L
Q8N5S9	CAMKK1	CAMKK1	2	1.428	0.829	1.723	0.085	0.103	P605	L
Q8N5S9	CAMKK1	CAMKK1	2	-0.451	0.662	-0.682	0.495	0.574	P605	H
Q8N5S9	CAMKK1	CAMKK1	1	1.501	0.669	2.242	0.0249	0.0354	P905	L
Q8N5S9	CAMKK1	CAMKK1	1	-2.027	0.96	-2.111	0.0348	0.202	P915	H
Q96RR4	CAMKK2	CAMKK2	3	0.678	0.321	2.113	0.0346	0.044	P605	L
Q96RR4	CAMKK2	CAMKK2	3	-0.119	0.255	-0.469	0.639	0.681	P605	H
Q96RR4	CAMKK2	CAMKK2	2	0.352	0.31	1.135	0.256	0.429	P905	H
Q96RR4	CAMKK2	CAMKK2	3	0.835	0.336	2.484	0.013	0.0192	P905	L
Q96RR4	CAMKK2	CAMKK2	3	-0.955	0.403	-2.371	0.0178	0.12	P915	H
Q96RR4	CAMKK2	CAMKK2	2	-0.463	0.363	-1.274	0.203	0.378	P915	L
Q96RR4	CAMKK2	CAMKK2	2	-0.107	0.22	-0.488	0.626	0.913	P924	H
Q96RR4	CAMKK2	CAMKK2	2	0.11	0.277	0.395	0.693	0.754	P924	L
O00311	CDC7	CDC7	7	0.402	0.18	2.236	0.0254	0.0329	P605	L
O00311	CDC7	CDC7	10	0.065	0.129	0.505	0.613	0.656	P605	H
O00311	CDC7	CDC7	9	0.079	0.159	0.5	0.617	0.752	P905	H
O00311	CDC7	CDC7	9	0.415	0.19	2.188	0.0287	0.0402	P905	L
O00311	CDC7	CDC7	10	-0.042	0.191	-0.217	0.828	0.979	P915	H
O00311	CDC7	CDC7	5	-0.154	0.257	-0.6	0.548	0.724	P915	L
O00311	CDC7	CDC7	9	-0.008	0.112	-0.074	0.941	0.981	P924	H
O00311	CDC7	CDC7	7	0.176	0.162	1.087	0.277	0.354	P924	L
P06493	CDK1	CDK1	164	0.543	0.079	6.876	6.15e-12	2.67e-11	P605	L
P06493	CDK1	CDK1	269	0.197	0.049	4.014	5.97e-05	0.0003	P605	H
P06493	CDK1	CDK1	266	0.222	0.066	3.381	0.000723	0.00322	P905	H
P06493	CDK1	CDK1	170	0.531	0.095	5.602	2.12e-08	7.26e-08	P905	L
P06493	CDK1	CDK1	269	0.017	0.074	0.229	0.818	0.979	P915	H
P06493	CDK1	CDK1	98	0.093	0.118	0.792	0.428	0.639	P915	L
P06493	CDK1	CDK1	264	0.095	0.047	2.018	0.0436	0.334	P924	H
P06493	CDK1	CDK1	120	0.384	0.086	4.483	7.35e-06	2.85e-05	P924	L
Q14004	CDK13	CDK13	5	0.795	0.22	3.608	0.000309	0.000533	P605	L
Q14004	CDK13	CDK13	7	0.388	0.139	2.789	0.00529	0.0154	P605	H
Q14004	CDK13	CDK13	6	0.536	0.196	2.737	0.0062	0.0219	P905	H
Q14004	CDK13	CDK13	6	1.179	0.231	5.097	3.44e-07	1.01e-06	P905	L
Q14004	CDK13	CDK13	6	0.248	0.22	1.13	0.259	0.673	P915	H
Q14004	CDK13	CDK13	5	0.433	0.271	1.597	0.11	0.258	P915	L
Q14004	CDK13	CDK13	7	0.01	0.13	0.073	0.942	0.981	P924	H
Q14004	CDK13	CDK13	5	0.487	0.206	2.359	0.0183	0.0336	P924	L
O94921	CDK14	CDK14	3	0.305	0.271	1.124	0.261	0.36	P605	H
O94921	CDK14	CDK14	3	0.937	0.358	2.618	0.00884	0.0299	P905	H
O94921	CDK14	CDK14	3	0.429	0.401	1.068	0.286	0.69	P915	H
O94921	CDK14	CDK14	2	-0.356	0.371	-0.959	0.338	0.779	P924	H
Q07002	CDK18	CDK18	2	0.596	0.127	4.702	2.57e-06	6.19e-06	P605	L
Q07002	CDK18	CDK18	2	0.262	0.095	2.749	0.00598	0.017	P605	H
Q07002	CDK18	CDK18	2	0.195	0.126	1.551	0.121	0.262	P905	H
Q07002	CDK18	CDK18	2	0.816	0.153	5.327	1e-07	3.14e-07	P905	L
Q07002	CDK18	CDK18	1	0.135	0.216	0.624	0.532	0.712	P915	L
Q07002	CDK18	CDK18	2	0.008	0.089	0.09	0.929	0.981	P924	H
Q07002	CDK18	CDK18	1	0.443	0.164	2.695	0.00704	0.0148	P924	L
P24941	CDK2	CDK2	134	0.407	0.086	4.747	2.07e-06	5.08e-06	P605	L
P24941	CDK2	CDK2	207	0.114	0.055	2.083	0.0373	0.0729	P605	H
P24941	CDK2	CDK2	200	0.184	0.073	2.519	0.0118	0.0379	P905	H
P24941	CDK2	CDK2	130	0.453	0.105	4.335	1.46e-05	3.78e-05	P905	L
P24941	CDK2	CDK2	191	-0.072	0.085	-0.849	0.396	0.811	P915	H
P24941	CDK2	CDK2	87	-0.009	0.125	-0.074	0.941	0.97	P915	L
P24941	CDK2	CDK2	202	0.037	0.052	0.7	0.484	0.816	P924	H
P24941	CDK2	CDK2	102	0.277	0.091	3.051	0.00228	0.00531	P924	L
Q00526	CDK3	CDK3	2	0.596	0.127	4.702	2.57e-06	6.19e-06	P605	L
Q00526	CDK3	CDK3	4	0.287	0.174	1.653	0.0984	0.167	P605	H
Q00526	CDK3	CDK3	5	-0.011	0.22	-0.052	0.959	0.97	P905	H
Q00526	CDK3	CDK3	3	0.951	0.127	7.49	6.88e-14	4.71e-13	P905	L
Q00526	CDK3	CDK3	3	-0.142	0.394	-0.36	0.719	0.97	P915	H
Q00526	CDK3	CDK3	1	0.135	0.216	0.624	0.532	0.712	P915	L
Q00526	CDK3	CDK3	5	0.026	0.156	0.167	0.868	0.981	P924	H
Q00526	CDK3	CDK3	2	0.503	0.12	4.193	2.76e-05	9.41e-05	P924	L
P11802	CDK4	CDK4	20	0.646	0.136	4.761	1.93e-06	4.79e-06	P605	L
P11802	CDK4	CDK4	31	0.272	0.09	3.032	0.00243	0.00796	P605	H
P11802	CDK4	CDK4	32	0.186	0.119	1.566	0.117	0.257	P905	H
P11802	CDK4	CDK4	19	0.642	0.168	3.822	0.000132	0.000285	P905	L
P11802	CDK4	CDK4	21	-0.022	0.17	-0.127	0.899	0.979	P915	H
P11802	CDK4	CDK4	16	0.136	0.19	0.713	0.476	0.684	P915	L
P11802	CDK4	CDK4	28	-0.132	0.09	-1.469	0.142	0.588	P924	H
P11802	CDK4	CDK4	16	0.419	0.144	2.902	0.00371	0.00817	P924	L
Q00535	CDK5	CDK5	23	0.59	0.127	4.644	3.42e-06	7.96e-06	P605	L
Q00535	CDK5	CDK5	44	0.171	0.086	1.999	0.0456	0.0879	P605	H
Q00535	CDK5	CDK5	47	0.149	0.115	1.294	0.196	0.379	P905	H
Q00535	CDK5	CDK5	23	0.643	0.154	4.171	3.03e-05	7.45e-05	P905	L
Q00535	CDK5	CDK5	45	0.019	0.135	0.139	0.889	0.979	P915	H
Q00535	CDK5	CDK5	16	0.167	0.181	0.921	0.357	0.577	P915	L
Q00535	CDK5	CDK5	44	0.067	0.082	0.823	0.411	0.779	P924	H
Q00535	CDK5	CDK5	16	0.447	0.137	3.251	0.00115	0.00292	P924	L
Q00534	CDK6	CDK6	15	0.698	0.125	5.606	2.07e-08	6.33e-08	P605	L
Q00534	CDK6	CDK6	22	0.28	0.086	3.243	0.00118	0.00408	P605	H
Q00534	CDK6	CDK6	24	0.354	0.109	3.233	0.00123	0.00502	P905	H
Q00534	CDK6	CDK6	16	0.706	0.137	5.137	2.8e-07	8.32e-07	P905	L
Q00534	CDK6	CDK6	14	0.256	0.152	1.686	0.0917	0.368	P915	H
Q00534	CDK6	CDK6	12	0.187	0.174	1.074	0.283	0.503	P915	L
Q00534	CDK6	CDK6	21	0.061	0.085	0.716	0.474	0.816	P924	H
Q00534	CDK6	CDK6	12	0.446	0.132	3.368	0.000758	0.002	P924	L
P50613	CDK7	CDK7	8	0.71	0.186	3.808	0.00014	0.000255	P605	L
P50613	CDK7	CDK7	15	0.257	0.103	2.506	0.0122	0.0302	P605	H
P50613	CDK7	CDK7	15	0.266	0.135	1.963	0.0496	0.129	P905	H
P50613	CDK7	CDK7	11	0.681	0.198	3.437	0.000589	0.00107	P905	L
P50613	CDK7	CDK7	12	-0.052	0.182	-0.288	0.773	0.97	P915	H
P50613	CDK7	CDK7	5	0.041	0.269	0.15	0.88	0.97	P915	L
P50613	CDK7	CDK7	13	-0.154	0.103	-1.489	0.136	0.588	P924	H
P50613	CDK7	CDK7	8	0.198	0.18	1.1	0.271	0.349	P924	L
P49336	CDK8	CDK8	1	0.531	0.816	0.65	0.515	0.54	P605	L
P49336	CDK8	CDK8	3	0.791	0.29	2.729	0.00636	0.0179	P605	H
P49336	CDK8	CDK8	5	0.518	0.266	1.947	0.0515	0.13	P905	H
P49336	CDK8	CDK8	3	0.681	0.416	1.637	0.102	0.125	P905	L
P49336	CDK8	CDK8	5	0.229	0.299	0.767	0.443	0.831	P915	H
P49336	CDK8	CDK8	1	-0.232	0.986	-0.235	0.814	0.923	P915	L
P49336	CDK8	CDK8	5	0.19	0.189	1.009	0.313	0.779	P924	H
P49336	CDK8	CDK8	2	0.339	0.393	0.862	0.388	0.481	P924	L
P50750	CDK9	CDK9	11	0.463	0.177	2.619	0.00881	0.0121	P605	L
P50750	CDK9	CDK9	20	0.084	0.119	0.701	0.484	0.563	P605	H
P50750	CDK9	CDK9	16	0.363	0.173	2.097	0.036	0.0978	P905	H
P50750	CDK9	CDK9	11	0.559	0.232	2.413	0.0158	0.0229	P905	L
P50750	CDK9	CDK9	15	-0.238	0.212	-1.122	0.262	0.673	P915	H
P50750	CDK9	CDK9	6	-0.058	0.274	-0.21	0.834	0.935	P915	L
P50750	CDK9	CDK9	18	-0.244	0.113	-2.158	0.031	0.281	P924	H
P50750	CDK9	CDK9	6	0.36	0.209	1.72	0.0854	0.128	P924	L
O14757	Chk1	CHEK1	24	0.807	0.24	3.362	0.000774	0.00128	P605	L
O14757	Chk1	CHEK1	50	0.643	0.127	5.08	3.77e-07	3.53e-06	P605	H
O14757	Chk1	CHEK1	49	1.451	0.17	8.551	1.22e-17	4.41e-16	P905	H
O14757	Chk1	CHEK1	26	1.569	0.275	5.702	1.19e-08	4.19e-08	P905	L
O14757	Chk1	CHEK1	41	1.121	0.2	5.609	2.03e-08	7.24e-07	P915	H
O14757	Chk1	CHEK1	11	0.554	0.421	1.315	0.189	0.366	P915	L
O14757	Chk1	CHEK1	52	0.217	0.12	1.815	0.0696	0.412	P924	H
O14757	Chk1	CHEK1	11	0.637	0.314	2.03	0.0423	0.0692	P924	L
O96017	Chk2	CHEK2	2	0.99	0.418	2.367	0.0179	0.024	P605	L
O96017	Chk2	CHEK2	6	0.467	0.166	2.811	0.00494	0.0145	P605	H
O96017	Chk2	CHEK2	8	0.424	0.199	2.134	0.0328	0.0906	P905	H
O96017	Chk2	CHEK2	2	1.245	0.509	2.445	0.0145	0.0212	P905	L
O96017	Chk2	CHEK2	6	0.548	0.261	2.098	0.0359	0.202	P915	H
O96017	Chk2	CHEK2	2	0.418	0.508	0.823	0.411	0.639	P915	L
O96017	Chk2	CHEK2	8	0.189	0.158	1.194	0.233	0.712	P924	H
O96017	Chk2	CHEK2	1	1.012	0.184	5.5	3.8e-08	3.01e-07	P924	L
P49674	CK1E	CSNK1E	1	0.696	0.414	1.683	0.0923	0.11	P605	L
P49674	CK1E	CSNK1E	3	0.281	0.114	2.469	0.0136	0.0323	P605	H
P49674	CK1E	CSNK1E	3	0.095	0.155	0.614	0.539	0.71	P905	H
P49674	CK1E	CSNK1E	1	0.603	0.498	1.211	0.226	0.26	P905	L
P49674	CK1E	CSNK1E	3	-0.355	0.17	-2.091	0.0366	0.202	P915	H
P49674	CK1E	CSNK1E	1	-0.265	0.502	-0.527	0.598	0.768	P915	L
P49674	CK1E	CSNK1E	2	-0.197	0.141	-1.403	0.161	0.6	P924	H
P68400	CK2A1	CSNK2A1	21	0.634	0.174	3.638	0.000274	0.000481	P605	L
P68400	CK2A1	CSNK2A1	39	0.43	0.111	3.87	0.000109	0.000508	P605	H
P68400	CK2A1	CSNK2A1	44	0.579	0.139	4.167	3.09e-05	0.000212	P905	H
P68400	CK2A1	CSNK2A1	27	0.706	0.188	3.754	0.000174	0.000365	P905	L
P68400	CK2A1	CSNK2A1	44	0.318	0.15	2.118	0.0342	0.202	P915	H
P68400	CK2A1	CSNK2A1	15	0.182	0.25	0.727	0.468	0.679	P915	L
P68400	CK2A1	CSNK2A1	47	-0.086	0.096	-0.899	0.369	0.779	P924	H
P68400	CK2A1	CSNK2A1	22	0.096	0.159	0.603	0.547	0.633	P924	L
P19784	CK2A2	CSNK2A2	2	0.278	0.295	0.942	0.346	0.371	P605	L
P19784	CK2A2	CSNK2A2	3	0.028	0.208	0.136	0.892	0.909	P605	H
P19784	CK2A2	CSNK2A2	3	0.438	0.274	1.601	0.109	0.246	P905	H
P19784	CK2A2	CSNK2A2	2	0.945	0.361	2.616	0.00889	0.0134	P905	L
P19784	CK2A2	CSNK2A2	4	0.374	0.265	1.409	0.159	0.52	P915	H
P19784	CK2A2	CSNK2A2	1	0.459	0.498	0.921	0.357	0.577	P915	L
P19784	CK2A2	CSNK2A2	5	0.127	0.161	0.788	0.431	0.799	P924	H
P19784	CK2A2	CSNK2A2	1	0.203	0.379	0.534	0.593	0.668	P924	L
P49759	CLK1	CLK1	3	0.572	0.25	2.287	0.0222	0.029	P605	L
P49759	CLK1	CLK1	3	0.154	0.197	0.779	0.436	0.512	P605	H
P49759	CLK1	CLK1	3	0.248	0.26	0.953	0.34	0.53	P905	H
P49759	CLK1	CLK1	3	0.322	0.304	1.057	0.29	0.322	P905	L
P49759	CLK1	CLK1	3	-0.503	0.292	-1.724	0.0846	0.363	P915	H
P49759	CLK1	CLK1	3	-0.335	0.307	-1.092	0.275	0.493	P915	L
P49759	CLK1	CLK1	3	-0.267	0.184	-1.446	0.148	0.588	P924	H
P49759	CLK1	CLK1	2	0.168	0.298	0.563	0.573	0.652	P924	L
P41279	Cot	MAP3K8	2	1.4	0.201	6.973	3.11e-12	1.46e-11	P605	L
P41279	Cot	MAP3K8	7	1.256	0.171	7.361	1.82e-13	1.01e-12	P905	L
P41279	Cot	MAP3K8	2	0.777	0.257	3.019	0.00253	0.01	P915	L
P41279	Cot	MAP3K8	2	0.95	0.196	4.856	1.2e-06	6.79e-06	P924	L
O14578	CRIK	CIT	1	1.421	0.151	9.436	3.89e-21	5.17e-20	P605	L
O14578	CRIK	CIT	2	0.402	0.334	1.204	0.229	0.319	P605	H
O14578	CRIK	CIT	1	0.192	0.152	1.266	0.205	0.384	P905	H
O14578	CRIK	CIT	1	1.437	0.183	7.875	3.4e-15	3.2e-14	P905	L
O14578	CRIK	CIT	1	0.06	0.171	0.35	0.726	0.97	P915	H
O14578	CRIK	CIT	1	0.907	0.19	4.782	1.73e-06	2.1e-05	P915	L
O14578	CRIK	CIT	2	-0.012	0.109	-0.108	0.914	0.981	P924	H
O14578	CRIK	CIT	1	0.813	0.144	5.638	1.72e-08	1.48e-07	P924	L
P53355	DAPK1	DAPK1	2	1.079	0.251	4.296	1.74e-05	3.63e-05	P605	L
P53355	DAPK1	DAPK1	3	0.419	0.2	2.096	0.036	0.071	P605	H
P53355	DAPK1	DAPK1	3	1.001	0.264	3.794	0.000148	0.000783	P905	H
P53355	DAPK1	DAPK1	3	2.037	0.31	6.56	5.38e-11	2.29e-10	P905	L
P53355	DAPK1	DAPK1	3	0.695	0.297	2.345	0.019	0.125	P915	H
P53355	DAPK1	DAPK1	2	0.675	0.308	2.196	0.0281	0.0865	P915	L
P53355	DAPK1	DAPK1	3	0.106	0.187	0.565	0.572	0.864	P924	H
P53355	DAPK1	DAPK1	1	0.813	0.144	5.638	1.72e-08	1.48e-07	P924	L
O43293	DAPK3	DAPK3	2	0.931	0.264	3.531	0.000414	0.000698	P605	L
O43293	DAPK3	DAPK3	3	0.202	0.252	0.802	0.422	0.501	P605	H
O43293	DAPK3	DAPK3	2	0.296	0.238	1.241	0.215	0.384	P905	H
O43293	DAPK3	DAPK3	2	0.872	0.308	2.829	0.00467	0.00755	P905	L
O43293	DAPK3	DAPK3	2	-0.232	0.286	-0.812	0.417	0.829	P915	H
O43293	DAPK3	DAPK3	2	0.425	0.335	1.266	0.205	0.38	P915	L
O43293	DAPK3	DAPK3	4	-0.136	0.105	-1.294	0.196	0.646	P924	H
O43293	DAPK3	DAPK3	2	0.317	0.256	1.238	0.216	0.287	P924	L
P78527	DNAPK	PRKDC	3	1.418	0.268	5.296	1.19e-07	3.48e-07	P605	L
P78527	DNAPK	PRKDC	6	1.839	0.168	10.929	8.35e-28	2.19e-25	P605	H
P78527	DNAPK	PRKDC	8	1.974	0.189	10.432	1.77e-25	1.5e-23	P905	H
P78527	DNAPK	PRKDC	3	1.56	0.353	4.422	9.76e-06	2.56e-05	P905	L
P78527	DNAPK	PRKDC	7	2.057	0.225	9.14	6.24e-20	7.77e-18	P915	H
P78527	DNAPK	PRKDC	2	2.6	0.509	5.106	3.29e-07	5.92e-06	P915	L
P78527	DNAPK	PRKDC	11	1.119	0.127	8.83	1.05e-18	2.66e-16	P924	H
P78527	DNAPK	PRKDC	3	1.519	0.293	5.189	2.11e-07	1.35e-06	P924	L
Q92630	DYRK2	DYRK2	7	0.919	0.261	3.524	0.000426	0.000713	P605	L
Q92630	DYRK2	DYRK2	10	0.416	0.158	2.632	0.00848	0.0224	P605	H
Q92630	DYRK2	DYRK2	10	0.071	0.209	0.342	0.732	0.837	P905	H
Q92630	DYRK2	DYRK2	9	0.541	0.257	2.101	0.0356	0.0485	P905	L
Q92630	DYRK2	DYRK2	11	-0.304	0.22	-1.384	0.166	0.531	P915	H
Q92630	DYRK2	DYRK2	5	-0.031	0.395	-0.079	0.937	0.97	P915	L
Q92630	DYRK2	DYRK2	11	-0.086	0.139	-0.616	0.538	0.856	P924	H
Q92630	DYRK2	DYRK2	5	0.395	0.301	1.312	0.19	0.259	P924	L
O00418	EEF2K	EEF2K	3	1.57	0.373	4.205	2.62e-05	5.37e-05	P605	L
O00418	EEF2K	EEF2K	7	0.911	0.212	4.307	1.65e-05	9.62e-05	P605	H
O00418	EEF2K	EEF2K	6	0.476	0.324	1.467	0.142	0.299	P905	H
O00418	EEF2K	EEF2K	2	1.135	0.504	2.253	0.0242	0.0347	P905	L
O00418	EEF2K	EEF2K	4	-0.906	0.415	-2.181	0.0292	0.186	P915	H
O00418	EEF2K	EEF2K	1	0.831	0.985	0.844	0.399	0.629	P915	L
O00418	EEF2K	EEF2K	6	-0.258	0.201	-1.28	0.2	0.653	P924	H
O00418	EEF2K	EEF2K	2	0.26	0.541	0.481	0.631	0.702	P924	L
P00533	EGFR	EGFR	5	0.354	0.154	2.292	0.0219	0.0475	P605	H
P00533	EGFR	EGFR	6	0.511	0.19	2.686	0.00723	0.0251	P905	H
P00533	EGFR	EGFR	5	0.294	0.229	1.286	0.198	0.595	P915	H
P00533	EGFR	EGFR	5	-0.131	0.144	-0.908	0.364	0.779	P924	H
P27361	ERK1	MAPK3	67	0.834	0.087	9.546	1.35e-21	2.53e-20	P605	L
P27361	ERK1	MAPK3	133	0.37	0.053	7.026	2.12e-12	1.85e-10	P605	H
P27361	ERK1	MAPK3	131	0.456	0.07	6.508	7.61e-11	1.61e-09	P905	H
P27361	ERK1	MAPK3	72	0.968	0.102	9.48	2.54e-21	7.46e-20	P905	L
P27361	ERK1	MAPK3	121	0.246	0.08	3.079	0.00207	0.0199	P915	H
P27361	ERK1	MAPK3	45	0.374	0.124	3.014	0.00258	0.01	P915	L
P27361	ERK1	MAPK3	125	0.168	0.051	3.33	0.000867	0.0157	P924	H
P27361	ERK1	MAPK3	47	0.546	0.093	5.899	3.65e-09	4.31e-08	P924	L
P28482	ERK2	MAPK1	79	0.85	0.089	9.575	1.02e-21	2.1e-20	P605	L
P28482	ERK2	MAPK1	152	0.347	0.053	6.522	6.92e-11	2.27e-09	P605	H
P28482	ERK2	MAPK1	156	0.519	0.07	7.454	9.05e-14	2.51e-12	P905	H
P28482	ERK2	MAPK1	85	1.092	0.105	10.411	2.21e-25	1.25e-23	P905	L
P28482	ERK2	MAPK1	150	0.212	0.079	2.67	0.00759	0.0652	P915	H
P28482	ERK2	MAPK1	61	0.422	0.126	3.352	0.000802	0.00389	P915	L
P28482	ERK2	MAPK1	154	0.118	0.05	2.345	0.019	0.212	P924	H
P28482	ERK2	MAPK1	60	0.577	0.095	6.055	1.4e-09	1.85e-08	P924	L
Q16659	ERK3	MAPK6	3	0.827	0.352	2.349	0.0188	0.025	P605	L
Q16659	ERK3	MAPK6	3	0.538	0.277	1.943	0.052	0.0981	P605	H
Q16659	ERK3	MAPK6	2	0.646	0.46	1.405	0.16	0.328	P905	H
Q16659	ERK3	MAPK6	2	0.895	0.539	1.66	0.0968	0.12	P905	L
Q16659	ERK3	MAPK6	3	0.126	0.41	0.307	0.759	0.97	P915	H
Q16659	ERK3	MAPK6	1	0.452	0.411	1.101	0.271	0.492	P915	L
Q16659	ERK3	MAPK6	3	0.155	0.259	0.599	0.549	0.856	P924	H
Q16659	ERK3	MAPK6	1	0.915	0.314	2.918	0.00352	0.00783	P924	L
P16591	Fer	FER	2	0.941	0.12	7.823	5.15e-15	3.33e-14	P605	L
P16591	Fer	FER	2	0.374	0.085	4.398	1.09e-05	6.66e-05	P605	H
P16591	Fer	FER	2	0.361	0.452	0.799	0.424	0.605	P905	H
P16591	Fer	FER	2	1.029	0.139	7.403	1.33e-13	8.85e-13	P905	L
P16591	Fer	FER	1	0.291	0.205	1.416	0.157	0.52	P915	H
P16591	Fer	FER	1	0.704	0.238	2.956	0.00311	0.0112	P915	L
P16591	Fer	FER	2	0.125	0.08	1.565	0.118	0.564	P924	H
P16591	Fer	FER	1	0.524	0.17	3.092	0.00199	0.00474	P924	L
P11362	FGFR1	FGFR1	2	0.71	0.251	2.825	0.00473	0.00673	P605	L
P11362	FGFR1	FGFR1	4	-0.097	0.231	-0.421	0.674	0.715	P605	H
P11362	FGFR1	FGFR1	4	-0.023	0.391	-0.059	0.953	0.968	P905	H
P11362	FGFR1	FGFR1	2	0.865	0.306	2.83	0.00465	0.00755	P905	L
P11362	FGFR1	FGFR1	1	-1.767	0.949	-1.862	0.0626	0.308	P915	H
P11362	FGFR1	FGFR1	1	0.489	0.654	0.748	0.455	0.673	P915	L
P11362	FGFR1	FGFR1	5	-0.054	0.209	-0.259	0.796	0.972	P924	H
P11362	FGFR1	FGFR1	1	0.385	0.499	0.773	0.44	0.531	P924	L
P06241	Fyn	FYN	5	2.027	0.3	6.759	1.39e-11	5.65e-11	P605	L
P06241	Fyn	FYN	5	0.056	0.191	0.291	0.771	0.805	P605	H
P06241	Fyn	FYN	3	-0.049	0.297	-0.166	0.868	0.922	P905	H
P06241	Fyn	FYN	5	2.768	0.365	7.586	3.3e-14	2.61e-13	P905	L
P06241	Fyn	FYN	4	0.1	0.346	0.288	0.773	0.97	P915	H
P06241	Fyn	FYN	4	1.828	0.456	4.004	6.24e-05	0.000504	P915	L
P06241	Fyn	FYN	4	-0.096	0.158	-0.607	0.544	0.856	P924	H
P06241	Fyn	FYN	4	1.584	0.343	4.618	3.88e-06	1.61e-05	P924	L
Q12851	GCK	MAP4K2	1	0.896	0.216	4.14	3.47e-05	6.95e-05	P605	L
Q12851	GCK	MAP4K2	1	0.312	0.169	1.841	0.0656	0.119	P605	H
Q12851	GCK	MAP4K2	2	0.087	0.407	0.214	0.831	0.899	P905	H
Q12851	GCK	MAP4K2	1	0.968	0.263	3.678	0.000235	0.00047	P905	L
Q12851	GCK	MAP4K2	2	0.136	0.431	0.315	0.753	0.97	P915	H
Q12851	GCK	MAP4K2	1	0.399	0.267	1.492	0.136	0.296	P915	L
Q12851	GCK	MAP4K2	2	0.052	0.288	0.179	0.858	0.981	P924	H
Q12851	GCK	MAP4K2	1	0.524	0.203	2.578	0.00994	0.0197	P924	L
P49840	GSK3A	GSK3A	6	0.817	0.231	3.545	0.000393	0.000668	P605	L
P49840	GSK3A	GSK3A	8	0.262	0.149	1.759	0.0785	0.141	P605	H
P49840	GSK3A	GSK3A	10	0.134	0.198	0.675	0.5	0.682	P905	H
P49840	GSK3A	GSK3A	7	1.03	0.249	4.143	3.43e-05	8.24e-05	P905	L
P49840	GSK3A	GSK3A	8	0.109	0.2	0.548	0.583	0.931	P915	H
P49840	GSK3A	GSK3A	6	-0.096	0.283	-0.34	0.734	0.873	P915	L
P49840	GSK3A	GSK3A	9	-0.07	0.141	-0.495	0.621	0.913	P924	H
P49840	GSK3A	GSK3A	5	0.451	0.232	1.944	0.052	0.0797	P924	L
P49841	GSK3B	GSK3B	26	0.626	0.142	4.418	9.96e-06	2.18e-05	P605	L
P49841	GSK3B	GSK3B	57	0.215	0.079	2.712	0.0067	0.0185	P605	H
P49841	GSK3B	GSK3B	60	0.229	0.103	2.234	0.0255	0.0728	P905	H
P49841	GSK3B	GSK3B	28	0.477	0.16	2.98	0.00288	0.0049	P905	L
P49841	GSK3B	GSK3B	60	-0.043	0.115	-0.377	0.706	0.97	P915	H
P49841	GSK3B	GSK3B	21	-0.077	0.19	-0.405	0.686	0.831	P915	L
P49841	GSK3B	GSK3B	61	-0.05	0.072	-0.689	0.491	0.816	P924	H
P49841	GSK3B	GSK3B	21	0.184	0.147	1.253	0.21	0.283	P924	L
Q92918	HPK1	MAP4K1	1	0.896	0.216	4.14	3.47e-05	6.95e-05	P605	L
Q92918	HPK1	MAP4K1	1	0.312	0.169	1.841	0.0656	0.119	P605	H
Q92918	HPK1	MAP4K1	1	0.456	0.223	2.041	0.0412	0.108	P905	H
Q92918	HPK1	MAP4K1	1	0.968	0.263	3.678	0.000235	0.00047	P905	L
Q92918	HPK1	MAP4K1	2	0.021	0.354	0.059	0.953	0.997	P915	H
Q92918	HPK1	MAP4K1	1	0.399	0.267	1.492	0.136	0.296	P915	L
Q92918	HPK1	MAP4K1	1	-0.055	0.158	-0.345	0.73	0.952	P924	H
Q92918	HPK1	MAP4K1	1	0.524	0.203	2.578	0.00994	0.0197	P924	L
O15111	IKKA	CHUK	2	1.216	0.242	5.017	5.25e-07	1.45e-06	P605	L
O15111	IKKA	CHUK	5	0.622	0.178	3.493	0.000478	0.00184	P605	H
O15111	IKKA	CHUK	5	0.592	0.235	2.52	0.0117	0.0379	P905	H
O15111	IKKA	CHUK	2	1.625	0.294	5.519	3.4e-08	1.1e-07	P905	L
O15111	IKKA	CHUK	8	0.026	0.236	0.11	0.912	0.979	P915	H
O15111	IKKA	CHUK	2	0.726	0.297	2.443	0.0146	0.0471	P915	L
O15111	IKKA	CHUK	6	0.184	0.145	1.272	0.203	0.654	P924	H
O15111	IKKA	CHUK	2	1.003	0.226	4.429	9.45e-06	3.53e-05	P924	L
O14920	IKKB	IKBKB	3	1.034	0.383	2.698	0.00697	0.0096	P605	L
O14920	IKKB	IKBKB	7	0.657	0.181	3.639	0.000274	0.00114	P605	H
O14920	IKKB	IKBKB	7	0.63	0.271	2.324	0.0201	0.0581	P905	H
O14920	IKKB	IKBKB	4	0.671	0.433	1.548	0.122	0.147	P905	L
O14920	IKKB	IKBKB	5	0.252	0.373	0.675	0.5	0.884	P915	H
O14920	IKKB	IKBKB	2	0.531	0.534	0.995	0.32	0.552	P915	L
O14920	IKKB	IKBKB	8	0.396	0.169	2.341	0.0192	0.212	P924	H
O14920	IKKB	IKBKB	2	0.689	0.407	1.692	0.0907	0.13	P924	L
Q14164	IKKE	IKBKE	2	0.214	0.354	0.605	0.545	0.616	P605	H
Q14164	IKKE	IKBKE	2	0.232	0.444	0.523	0.601	0.75	P905	H
Q14164	IKKE	IKBKE	1	0.988	0.245	4.025	5.7e-05	0.000133	P905	L
Q14164	IKKE	IKBKE	1	0.742	0.231	3.208	0.00134	0.0133	P915	H
Q14164	IKKE	IKBKE	5	0.45	0.229	1.968	0.0491	0.334	P924	H
Q14164	IKKE	IKBKE	1	0.624	0.193	3.234	0.00122	0.00306	P924	L
Q13418	ILK	ILK	2	1.423	0.212	6.705	2.02e-11	7.87e-11	P605	L
Q13418	ILK	ILK	3	0.182	0.189	0.964	0.335	0.426	P605	H
Q13418	ILK	ILK	2	0.265	0.218	1.214	0.225	0.392	P905	H
Q13418	ILK	ILK	2	1.761	0.258	6.827	8.65e-12	4.07e-11	P905	L
Q13418	ILK	ILK	2	-0.157	0.247	-0.633	0.527	0.917	P915	H
Q13418	ILK	ILK	2	1.191	0.262	4.537	5.7e-06	6.14e-05	P915	L
Q13418	ILK	ILK	2	-0.233	0.155	-1.505	0.132	0.588	P924	H
Q13418	ILK	ILK	2	1.141	0.2	5.717	1.08e-08	1.19e-07	P924	L
P51617	IRAK1	IRAK1	1	0.866	0.105	8.227	1.92e-16	1.5e-15	P605	L
P51617	IRAK1	IRAK1	2	0.204	0.14	1.463	0.144	0.229	P605	H
P51617	IRAK1	IRAK1	1	0.417	0.101	4.119	3.8e-05	0.000241	P905	H
P51617	IRAK1	IRAK1	1	0.994	0.127	7.827	5e-15	4.19e-14	P905	L
P51617	IRAK1	IRAK1	1	0.078	0.114	0.681	0.496	0.884	P915	H
P51617	IRAK1	IRAK1	1	0.524	0.138	3.804	0.000142	0.00102	P915	L
P51617	IRAK1	IRAK1	2	0.025	0.131	0.191	0.849	0.981	P924	H
P51617	IRAK1	IRAK1	1	0.543	0.104	5.202	1.97e-07	1.3e-06	P924	L
P23458	JAK1	JAK1	2	1.274	0.102	12.466	1.14e-35	6.44e-34	P605	L
P23458	JAK1	JAK1	1	0.41	0.083	4.922	8.56e-07	6.23e-06	P605	H
P23458	JAK1	JAK1	2	1.161	0.123	9.424	4.33e-21	8.16e-20	P905	L
P23458	JAK1	JAK1	1	0.621	0.183	3.393	0.000692	0.00363	P915	L
P23458	JAK1	JAK1	1	0.289	0.078	3.715	0.000203	0.00397	P924	H
P23458	JAK1	JAK1	1	0.655	0.138	4.749	2.05e-06	9.42e-06	P924	L
O60674	JAK2	JAK2	4	1.03	0.219	4.695	2.67e-06	6.36e-06	P605	L
O60674	JAK2	JAK2	3	0.367	0.087	4.222	2.42e-05	0.000135	P605	H
O60674	JAK2	JAK2	2	0.555	0.153	3.621	0.000293	0.00146	P905	H
O60674	JAK2	JAK2	4	0.962	0.266	3.623	0.000291	0.000563	P905	L
O60674	JAK2	JAK2	2	0.305	0.175	1.748	0.0804	0.351	P915	H
O60674	JAK2	JAK2	2	0.663	0.164	4.048	5.17e-05	0.000436	P915	L
O60674	JAK2	JAK2	3	0.068	0.081	0.832	0.406	0.779	P924	H
O60674	JAK2	JAK2	4	0.62	0.21	2.95	0.00318	0.00723	P924	L
P45983	JNK1 iso2	MAPK8	19	0.912	0.143	6.36	2.02e-10	6.92e-10	P605	L
P45983	JNK1 iso2	MAPK8	32	0.363	0.082	4.422	9.78e-06	6.1e-05	P605	H
P45983	JNK1 iso2	MAPK8	30	0.474	0.114	4.171	3.03e-05	0.000212	P905	H
P45983	JNK1 iso2	MAPK8	21	0.852	0.154	5.521	3.37e-08	1.1e-07	P905	L
P45983	JNK1 iso2	MAPK8	26	0.068	0.133	0.515	0.606	0.956	P915	H
P45983	JNK1 iso2	MAPK8	15	0.19	0.179	1.061	0.289	0.509	P915	L
P45983	JNK1 iso2	MAPK8	30	0.136	0.081	1.683	0.0923	0.479	P924	H
P45983	JNK1 iso2	MAPK8	16	0.477	0.13	3.677	0.000236	0.000667	P924	L
P45984	JNK2 iso2	MAPK9	4	0.864	0.132	6.53	6.59e-11	2.48e-10	P605	L
P45984	JNK2 iso2	MAPK9	13	0.197	0.077	2.546	0.0109	0.0272	P605	H
P45984	JNK2 iso2	MAPK9	13	0.437	0.104	4.216	2.49e-05	0.000181	P905	H
P45984	JNK2 iso2	MAPK9	8	0.915	0.139	6.565	5.2e-11	2.26e-10	P905	L
P45984	JNK2 iso2	MAPK9	15	-0.059	0.118	-0.501	0.616	0.956	P915	H
P45984	JNK2 iso2	MAPK9	3	0.44	0.132	3.328	0.000874	0.00408	P915	L
P45984	JNK2 iso2	MAPK9	14	0.201	0.076	2.636	0.00839	0.103	P924	H
P45984	JNK2 iso2	MAPK9	4	0.614	0.094	6.528	6.65e-11	1.32e-09	P924	L
Q8TAS1	KIS	UHMK1	1	0.867	0.143	6.077	1.23e-09	4.02e-09	P605	L
Q8TAS1	KIS	UHMK1	2	0.277	0.34	0.816	0.414	0.498	P605	H
Q8TAS1	KIS	UHMK1	4	0.247	0.331	0.747	0.455	0.642	P905	H
Q8TAS1	KIS	UHMK1	3	0.921	0.358	2.574	0.0101	0.0151	P905	L
Q8TAS1	KIS	UHMK1	3	0.041	0.345	0.12	0.904	0.979	P915	H
Q8TAS1	KIS	UHMK1	2	0.376	0.518	0.725	0.469	0.679	P915	L
Q8TAS1	KIS	UHMK1	3	0.023	0.308	0.074	0.941	0.981	P924	H
Q8TAS1	KIS	UHMK1	1	0.747	0.136	5.49	4.02e-08	3.06e-07	P924	L
O95835	LATS1	LATS1	2	0.957	0.314	3.048	0.0023	0.00338	P605	L
O95835	LATS1	LATS1	4	0.465	0.172	2.705	0.00684	0.0187	P605	H
O95835	LATS1	LATS1	6	0.248	0.227	1.095	0.274	0.451	P905	H
O95835	LATS1	LATS1	1	1.213	0.337	3.6	0.000319	0.00059	P905	L
O95835	LATS1	LATS1	6	0.225	0.255	0.882	0.378	0.811	P915	H
O95835	LATS1	LATS1	1	0.592	0.339	1.748	0.0805	0.198	P915	L
O95835	LATS1	LATS1	3	0.05	0.142	0.35	0.726	0.952	P924	H
O95835	LATS1	LATS1	1	0.866	0.258	3.352	0.000801	0.00209	P924	L
P06239	Lck	LCK	6	2.249	0.308	7.31	2.68e-13	1.41e-12	P605	L
P06239	Lck	LCK	2	0.406	0.3	1.352	0.176	0.269	P605	H
P06239	Lck	LCK	3	0.41	0.378	1.086	0.277	0.454	P905	H
P06239	Lck	LCK	6	3.061	0.374	8.178	2.89e-16	3.43e-15	P905	L
P06239	Lck	LCK	2	-0.127	0.445	-0.286	0.775	0.97	P915	H
P06239	Lck	LCK	5	1.444	0.443	3.259	0.00112	0.00462	P915	L
P06239	Lck	LCK	2	-0.078	0.281	-0.278	0.781	0.972	P924	H
P06239	Lck	LCK	6	1.625	0.276	5.897	3.7e-09	4.31e-08	P924	L
P53667	LIMK1	LIMK1	1	1.093	0.247	4.422	9.76e-06	2.18e-05	P605	L
P53667	LIMK1	LIMK1	3	0.205	0.204	1.001	0.317	0.411	P605	H
P53667	LIMK1	LIMK1	2	-0.107	0.261	-0.41	0.682	0.793	P905	H
P53667	LIMK1	LIMK1	1	0.927	0.301	3.085	0.00204	0.00354	P905	L
P53667	LIMK1	LIMK1	3	-0.595	0.303	-1.967	0.0492	0.261	P915	H
P53667	LIMK1	LIMK1	1	0.3	0.306	0.98	0.327	0.552	P915	L
P53667	LIMK1	LIMK1	3	-0.18	0.191	-0.939	0.348	0.779	P924	H
P53667	LIMK1	LIMK1	1	0.541	0.232	2.334	0.0196	0.035	P924	L
P53671	LIMK2	LIMK2	1	1.093	0.247	4.422	9.76e-06	2.18e-05	P605	L
P53671	LIMK2	LIMK2	2	0.16	0.198	0.806	0.42	0.5	P605	H
P53671	LIMK2	LIMK2	2	-0.107	0.261	-0.41	0.682	0.793	P905	H
P53671	LIMK2	LIMK2	1	0.927	0.301	3.085	0.00204	0.00354	P905	L
P53671	LIMK2	LIMK2	2	-0.547	0.293	-1.865	0.0622	0.308	P915	H
P53671	LIMK2	LIMK2	1	0.3	0.306	0.98	0.327	0.552	P915	L
P53671	LIMK2	LIMK2	2	-0.154	0.185	-0.832	0.405	0.779	P924	H
P53671	LIMK2	LIMK2	1	0.541	0.232	2.334	0.0196	0.035	P924	L
Q15831	LKB1	STK11	2	1.271	0.258	4.931	8.2e-07	2.13e-06	P605	L
Q15831	LKB1	STK11	3	0.679	0.258	2.633	0.00846	0.0224	P605	H
Q15831	LKB1	STK11	3	0.42	0.34	1.233	0.218	0.386	P905	H
Q15831	LKB1	STK11	3	0.729	0.396	1.842	0.0655	0.0845	P905	L
Q15831	LKB1	STK11	3	-0.149	0.379	-0.392	0.695	0.97	P915	H
Q15831	LKB1	STK11	1	-0.158	0.547	-0.289	0.773	0.903	P915	L
Q15831	LKB1	STK11	3	-0.014	0.241	-0.06	0.952	0.981	P924	H
P07948	LYN	LYN	2	1.358	0.199	6.83	8.5e-12	3.56e-11	P605	L
P07948	LYN	LYN	1	-0.381	0.43	-0.887	0.375	0.457	P605	H
P07948	LYN	LYN	1	-0.624	0.567	-1.101	0.271	0.45	P905	H
P07948	LYN	LYN	2	1.347	0.242	5.577	2.44e-08	8.23e-08	P905	L
P07948	LYN	LYN	1	-0.829	0.636	-1.303	0.193	0.592	P915	H
P07948	LYN	LYN	1	0.621	0.183	3.393	0.000692	0.00363	P915	L
P07948	LYN	LYN	1	-0.28	0.402	-0.695	0.487	0.816	P924	H
P07948	LYN	LYN	1	0.655	0.138	4.749	2.05e-06	9.42e-06	P924	L
P49137	MAPKAPK2	MAPKAPK2	11	1.59	0.195	8.144	3.83e-16	2.89e-15	P605	L
P49137	MAPKAPK2	MAPKAPK2	23	1.24	0.114	10.826	2.59e-27	3.39e-25	P605	H
P49137	MAPKAPK2	MAPKAPK2	24	1.814	0.15	12.087	1.23e-33	3.13e-31	P905	H
P49137	MAPKAPK2	MAPKAPK2	14	2.013	0.208	9.691	3.28e-22	1.48e-20	P905	L
P49137	MAPKAPK2	MAPKAPK2	23	1.402	0.161	8.729	2.58e-18	1.61e-16	P915	H
P49137	MAPKAPK2	MAPKAPK2	9	1.119	0.265	4.221	2.43e-05	0.000225	P915	L
P49137	MAPKAPK2	MAPKAPK2	25	0.591	0.101	5.883	4.03e-09	2.56e-07	P924	H
P49137	MAPKAPK2	MAPKAPK2	9	1.024	0.202	5.068	4.02e-07	2.41e-06	P924	L
Q16644	MAPKAPK3	MAPKAPK3	1	1.104	0.151	7.316	2.55e-13	1.37e-12	P605	L
Q16644	MAPKAPK3	MAPKAPK3	3	1.16	0.17	6.819	9.14e-12	3.99e-10	P605	H
Q16644	MAPKAPK3	MAPKAPK3	3	1.95	0.224	8.691	3.6e-18	1.52e-16	P905	H
Q16644	MAPKAPK3	MAPKAPK3	3	1.248	0.216	5.774	7.75e-09	2.82e-08	P905	L
Q16644	MAPKAPK3	MAPKAPK3	3	1.173	0.252	4.657	3.22e-06	5.72e-05	P915	H
Q16644	MAPKAPK3	MAPKAPK3	2	0.664	0.31	2.144	0.0321	0.0972	P915	L
Q16644	MAPKAPK3	MAPKAPK3	3	0.498	0.159	3.129	0.00175	0.0278	P924	H
Q16644	MAPKAPK3	MAPKAPK3	2	0.495	0.236	2.095	0.0362	0.0597	P924	L
Q9P0L2	MARK1	MARK1	4	1.104	0.37	2.979	0.00289	0.00913	P605	H
Q9P0L2	MARK1	MARK1	4	0.125	0.489	0.255	0.799	0.883	P905	H
Q9P0L2	MARK1	MARK1	4	0.251	0.548	0.459	0.646	0.96	P915	H
Q9P0L2	MARK1	MARK1	3	-0.298	0.494	-0.604	0.546	0.856	P924	H
Q7KZI7	MARK2	MARK2	7	1.888	0.241	7.845	4.32e-15	2.87e-14	P605	L
Q7KZI7	MARK2	MARK2	16	0.419	0.133	3.156	0.0016	0.00537	P605	H
Q7KZI7	MARK2	MARK2	15	0.386	0.177	2.184	0.0289	0.0808	P905	H
Q7KZI7	MARK2	MARK2	8	1.484	0.269	5.511	3.57e-08	1.14e-07	P905	L
Q7KZI7	MARK2	MARK2	17	0.134	0.2	0.67	0.503	0.884	P915	H
Q7KZI7	MARK2	MARK2	5	1.112	0.339	3.286	0.00102	0.0045	P915	L
Q7KZI7	MARK2	MARK2	15	-0.195	0.132	-1.479	0.139	0.588	P924	H
Q7KZI7	MARK2	MARK2	6	0.899	0.222	4.049	5.15e-05	0.000167	P924	L
P27448	MARK3 iso3	MARK3	3	1.028	0.492	2.089	0.0367	0.0461	P605	L
P27448	MARK3 iso3	MARK3	5	-0.042	0.245	-0.172	0.863	0.885	P605	H
P27448	MARK3 iso3	MARK3	5	0.261	0.323	0.806	0.42	0.605	P905	H
P27448	MARK3 iso3	MARK3	3	0.727	0.599	1.213	0.225	0.26	P905	L
P27448	MARK3 iso3	MARK3	5	-0.638	0.363	-1.757	0.0789	0.351	P915	H
P27448	MARK3 iso3	MARK3	1	1.312	0.988	1.328	0.184	0.366	P915	L
P27448	MARK3 iso3	MARK3	4	-0.034	0.278	-0.122	0.903	0.981	P924	H
P27448	MARK3 iso3	MARK3	1	1.089	0.754	1.444	0.149	0.209	P924	L
Q02750	MEK1	MAP2K1	2	0.762	0.195	3.896	9.77e-05	0.000183	P605	L
Q02750	MEK1	MAP2K1	6	0.286	0.088	3.263	0.0011	0.00396	P605	H
Q02750	MEK1	MAP2K1	5	0.509	0.131	3.881	0.000104	0.000586	P905	H
Q02750	MEK1	MAP2K1	3	0.948	0.2	4.743	2.1e-06	5.65e-06	P905	L
Q02750	MEK1	MAP2K1	5	0.244	0.148	1.649	0.099	0.385	P915	H
Q02750	MEK1	MAP2K1	2	0.48	0.242	1.984	0.0473	0.135	P915	L
Q02750	MEK1	MAP2K1	5	-0.064	0.093	-0.683	0.495	0.816	P924	H
Q02750	MEK1	MAP2K1	4	0.545	0.136	4.02	5.82e-05	0.000186	P924	L
P36507	MEK2	MAP2K2	1	0.935	0.192	4.873	1.1e-06	2.79e-06	P605	L
P36507	MEK2	MAP2K2	4	0.42	0.103	4.075	4.61e-05	0.000241	P605	H
P36507	MEK2	MAP2K2	4	0.548	0.135	4.049	5.14e-05	0.000319	P905	H
P36507	MEK2	MAP2K2	2	1.019	0.21	4.847	1.25e-06	3.41e-06	P905	L
P36507	MEK2	MAP2K2	4	0.32	0.153	2.097	0.036	0.202	P915	H
P36507	MEK2	MAP2K2	1	0.704	0.238	2.956	0.00311	0.0112	P915	L
P36507	MEK2	MAP2K2	4	-0.066	0.097	-0.687	0.492	0.816	P924	H
P36507	MEK2	MAP2K2	3	0.606	0.138	4.392	1.12e-05	4.04e-05	P924	L
Q99759	MEKK3	MAP3K3	1	0.612	0.35	1.749	0.0804	0.0982	P605	L
Q99759	MEKK3	MAP3K3	2	0.374	0.163	2.287	0.0222	0.0476	P605	H
Q99759	MEKK3	MAP3K3	3	0.24	0.24	1	0.317	0.503	P905	H
Q99759	MEKK3	MAP3K3	1	1.037	0.262	3.96	7.5e-05	0.000169	P905	L
Q99759	MEKK3	MAP3K3	3	0.038	0.27	0.142	0.887	0.979	P915	H
Q99759	MEKK3	MAP3K3	3	-0.019	0.17	-0.11	0.912	0.981	P924	H
O95382	MEKK6	MAP3K6	1	0.8	0.244	3.273	0.00106	0.00168	P605	L
O95382	MEKK6	MAP3K6	3	0.826	0.136	6.069	1.29e-09	2.59e-08	P605	H
O95382	MEKK6	MAP3K6	3	0.723	0.167	4.329	1.5e-05	0.000115	P905	H
O95382	MEKK6	MAP3K6	1	0.544	0.297	1.832	0.067	0.0855	P905	L
O95382	MEKK6	MAP3K6	4	0.617	0.181	3.41	0.000649	0.00703	P915	H
O95382	MEKK6	MAP3K6	1	-0.024	0.3	-0.079	0.937	0.97	P915	L
O95382	MEKK6	MAP3K6	2	0.374	0.133	2.812	0.00493	0.0696	P924	H
O95382	MEKK6	MAP3K6	1	0.388	0.229	1.696	0.0899	0.13	P924	L
Q14680	MELK	MELK	3	0.937	0.326	2.875	0.00404	0.00586	P605	L
Q14680	MELK	MELK	4	0.552	0.238	2.323	0.0202	0.0441	P605	H
Q14680	MELK	MELK	4	0.347	0.306	1.134	0.257	0.429	P905	H
Q14680	MELK	MELK	4	0.859	0.395	2.175	0.0296	0.0411	P905	L
Q14680	MELK	MELK	5	-0.105	0.308	-0.343	0.732	0.97	P915	H
Q14680	MELK	MELK	3	0.584	0.397	1.474	0.141	0.296	P915	L
Q14680	MELK	MELK	5	-0.24	0.198	-1.211	0.226	0.7	P924	H
Q14680	MELK	MELK	3	0.593	0.302	1.959	0.0501	0.0781	P924	L
Q12866	Mer	MERTK	2	0.549	0.169	3.259	0.00112	0.00396	P605	H
Q12866	Mer	MERTK	1	0.289	0.078	3.715	0.000203	0.00397	P924	H
P46734	MKK3	MAP2K3	1	0.8	0.244	3.273	0.00106	0.00168	P605	L
P46734	MKK3	MAP2K3	3	0.791	0.114	6.952	3.59e-12	2.2e-10	P605	H
P46734	MKK3	MAP2K3	3	0.682	0.15	4.547	5.45e-06	4.47e-05	P905	H
P46734	MKK3	MAP2K3	2	0.791	0.206	3.834	0.000126	0.000274	P905	L
P46734	MKK3	MAP2K3	3	0.742	0.168	4.407	1.05e-05	0.000163	P915	H
P46734	MKK3	MAP2K3	1	-0.024	0.3	-0.079	0.937	0.97	P915	L
P46734	MKK3	MAP2K3	3	0.209	0.107	1.961	0.0499	0.334	P924	H
P46734	MKK3	MAP2K3	1	0.388	0.229	1.696	0.0899	0.13	P924	L
P45985	MKK4	MAP2K4	1	0.8	0.244	3.273	0.00106	0.00168	P605	L
P45985	MKK4	MAP2K4	6	0.601	0.141	4.26	2.05e-05	0.000117	P605	H
P45985	MKK4	MAP2K4	5	0.641	0.182	3.527	0.00042	0.00201	P905	H
P45985	MKK4	MAP2K4	2	0.983	0.368	2.67	0.00759	0.0115	P905	L
P45985	MKK4	MAP2K4	6	0.48	0.201	2.391	0.0168	0.116	P915	H
P45985	MKK4	MAP2K4	1	-0.024	0.3	-0.079	0.937	0.97	P915	L
P45985	MKK4	MAP2K4	3	0.155	0.164	0.946	0.344	0.779	P924	H
P45985	MKK4	MAP2K4	1	0.388	0.229	1.696	0.0899	0.13	P924	L
P52564	MKK6	MAP2K6	1	0.8	0.244	3.273	0.00106	0.00168	P605	L
P52564	MKK6	MAP2K6	2	0.888	0.142	6.255	3.97e-10	1.04e-08	P605	H
P52564	MKK6	MAP2K6	3	1.25	0.314	3.977	6.98e-05	0.000412	P905	H
P52564	MKK6	MAP2K6	1	0.544	0.297	1.832	0.067	0.0855	P905	L
P52564	MKK6	MAP2K6	3	1.42	0.353	4.027	5.64e-05	0.00078	P915	H
P52564	MKK6	MAP2K6	1	-0.024	0.3	-0.079	0.937	0.97	P915	L
P52564	MKK6	MAP2K6	2	0.374	0.133	2.812	0.00493	0.0696	P924	H
P52564	MKK6	MAP2K6	1	0.388	0.229	1.696	0.0899	0.13	P924	L
O14733	MKK7	MAP2K7	3	0.541	0.208	2.605	0.00918	0.0235	P605	H
O14733	MKK7	MAP2K7	2	0.664	0.266	2.494	0.0126	0.0382	P905	H
O14733	MKK7	MAP2K7	3	0.137	0.284	0.484	0.629	0.96	P915	H
Q16584	MLK3	MAP3K11	3	-0.271	0.217	-1.251	0.211	0.305	P605	H
Q16584	MLK3	MAP3K11	3	-0.025	0.286	-0.087	0.931	0.961	P905	H
Q16584	MLK3	MAP3K11	3	1.232	0.334	3.688	0.000226	0.000469	P905	L
Q16584	MLK3	MAP3K11	4	-0.238	0.297	-0.802	0.423	0.829	P915	H
Q16584	MLK3	MAP3K11	3	-0.536	0.203	-2.645	0.00818	0.103	P924	H
Q9BUB5	Mnk1 iso2	MKNK1	2	1.329	0.465	2.858	0.00426	0.00613	P605	L
Q9BUB5	Mnk1 iso2	MKNK1	2	0.151	0.37	0.409	0.683	0.718	P605	H
Q9BUB5	Mnk1 iso2	MKNK1	3	0.611	0.362	1.687	0.0915	0.215	P905	H
Q9BUB5	Mnk1 iso2	MKNK1	1	1.303	0.994	1.31	0.19	0.225	P905	L
Q9BUB5	Mnk1 iso2	MKNK1	3	-0.247	0.407	-0.607	0.544	0.931	P915	H
Q9BUB5	Mnk1 iso2	MKNK1	2	-0.32	0.346	-0.926	0.355	0.779	P924	H
Q5VT25	MRCKA	CDC42BPA	2	2.552	0.421	6.057	1.39e-09	4.42e-09	P605	L
Q5VT25	MRCKA	CDC42BPA	2	0.007	0.335	0.021	0.983	0.987	P605	H
Q5VT25	MRCKA	CDC42BPA	2	-0.121	0.442	-0.274	0.784	0.881	P905	H
Q5VT25	MRCKA	CDC42BPA	2	2.708	0.513	5.279	1.3e-07	3.96e-07	P905	L
Q5VT25	MRCKA	CDC42BPA	2	-0.055	0.496	-0.112	0.911	0.979	P915	H
Q5VT25	MRCKA	CDC42BPA	1	0.907	0.19	4.782	1.73e-06	2.1e-05	P915	L
Q5VT25	MRCKA	CDC42BPA	3	-0.142	0.22	-0.646	0.518	0.839	P924	H
Q5VT25	MRCKA	CDC42BPA	1	0.813	0.144	5.638	1.72e-08	1.48e-07	P924	L
O75582	MSK1	RPS6KA5	5	0.959	0.128	7.525	5.29e-14	3.15e-13	P605	L
O75582	MSK1	RPS6KA5	9	0.364	0.123	2.953	0.00314	0.00969	P605	H
O75582	MSK1	RPS6KA5	11	0.867	0.156	5.562	2.67e-08	3.77e-07	P905	H
O75582	MSK1	RPS6KA5	6	0.985	0.159	6.206	5.45e-10	2.12e-09	P905	L
O75582	MSK1	RPS6KA5	9	0.175	0.169	1.032	0.302	0.72	P915	H
O75582	MSK1	RPS6KA5	4	0.402	0.145	2.782	0.0054	0.0181	P915	L
O75582	MSK1	RPS6KA5	9	-0.111	0.107	-1.037	0.3	0.779	P924	H
O75582	MSK1	RPS6KA5	5	0.502	0.14	3.582	0.000341	0.000939	P924	L
O75676	MSK2	RPS6KA4	1	1.294	0.293	4.419	9.91e-06	2.18e-05	P605	L
O75676	MSK2	RPS6KA4	2	0.444	0.254	1.75	0.0801	0.142	P605	H
O75676	MSK2	RPS6KA4	2	1.173	0.217	5.411	6.26e-08	8.36e-07	P905	H
O75676	MSK2	RPS6KA4	1	0.869	0.356	2.438	0.0148	0.0215	P905	L
O75676	MSK2	RPS6KA4	2	0.395	0.243	1.625	0.104	0.399	P915	H
O75676	MSK2	RPS6KA4	1	0.295	0.362	0.816	0.415	0.639	P915	L
O75676	MSK2	RPS6KA4	2	0.278	0.154	1.813	0.0698	0.412	P924	H
O75676	MSK2	RPS6KA4	1	0.439	0.276	1.593	0.111	0.157	P924	L
Q13043	MST1	STK4	3	1.792	0.367	4.884	1.04e-06	2.66e-06	P605	L
Q13043	MST1	STK4	4	0.656	0.244	2.691	0.00713	0.0193	P605	H
Q13043	MST1	STK4	4	0.855	0.321	2.664	0.00773	0.0265	P905	H
Q13043	MST1	STK4	2	1.967	0.404	4.873	1.1e-06	3.06e-06	P905	L
Q13043	MST1	STK4	4	1.248	0.361	3.458	0.000544	0.00645	P915	H
Q13043	MST1	STK4	1	2.326	0.69	3.37	0.000751	0.00375	P915	L
Q13043	MST1	STK4	3	0.156	0.272	0.573	0.567	0.864	P924	H
Q13043	MST1	STK4	1	2.397	0.527	4.551	5.34e-06	2.12e-05	P924	L
Q13188	MST2	STK3	3	1.502	0.301	4.989	6.08e-07	1.65e-06	P605	L
Q13188	MST2	STK3	4	0.168	0.208	0.81	0.418	0.5	P605	H
Q13188	MST2	STK3	5	-0.168	0.283	-0.595	0.552	0.715	P905	H
Q13188	MST2	STK3	3	1.299	0.366	3.544	0.000395	0.000725	P905	L
Q13188	MST2	STK3	4	-0.181	0.307	-0.588	0.556	0.931	P915	H
Q13188	MST2	STK3	2	1.205	0.502	2.402	0.0163	0.0519	P915	L
Q13188	MST2	STK3	4	-0.33	0.228	-1.449	0.147	0.588	P924	H
Q13188	MST2	STK3	2	1.529	0.383	3.997	6.41e-05	0.000198	P924	L
Q9Y6E0	MST3	STK24	2	1.677	0.437	3.842	0.000122	0.000226	P605	L
Q9Y6E0	MST3	STK24	4	0.279	0.259	1.075	0.282	0.38	P605	H
Q9Y6E0	MST3	STK24	4	0.25	0.342	0.73	0.465	0.651	P905	H
Q9Y6E0	MST3	STK24	2	2.183	0.531	4.107	4.01e-05	9.53e-05	P905	L
Q9Y6E0	MST3	STK24	4	0.649	0.384	1.69	0.0909	0.368	P915	H
Q9Y6E0	MST3	STK24	1	1.585	0.984	1.61	0.107	0.254	P915	L
Q9Y6E0	MST3	STK24	4	0.109	0.243	0.448	0.654	0.917	P924	H
Q9Y6E0	MST3	STK24	1	1.639	0.751	2.181	0.0292	0.0511	P924	L
Q9P289	MST4	STK26	1	1.248	0.287	4.354	1.34e-05	2.85e-05	P605	L
Q9P289	MST4	STK26	2	0.654	0.35	1.868	0.0617	0.114	P605	H
Q9P289	MST4	STK26	2	0.276	0.462	0.597	0.551	0.715	P905	H
Q9P289	MST4	STK26	1	0.958	0.349	2.747	0.00601	0.00943	P905	L
Q9P289	MST4	STK26	2	-0.035	0.518	-0.067	0.946	0.997	P915	H
Q9P289	MST4	STK26	2	0.593	0.327	1.811	0.0702	0.412	P924	H
P42345	mTOR	MTOR	25	0.772	0.148	5.206	1.93e-07	5.59e-07	P605	L
P42345	mTOR	MTOR	56	0.337	0.085	3.97	7.18e-05	0.000349	P605	H
P42345	mTOR	MTOR	52	0.24	0.117	2.05	0.0404	0.107	P905	H
P42345	mTOR	MTOR	31	0.809	0.166	4.869	1.12e-06	3.1e-06	P905	L
P42345	mTOR	MTOR	46	0.001	0.138	0.008	0.994	1	P915	H
P42345	mTOR	MTOR	21	0.363	0.201	1.806	0.0709	0.188	P915	L
P42345	mTOR	MTOR	49	-0.016	0.087	-0.182	0.855	0.981	P924	H
P42345	mTOR	MTOR	21	0.368	0.153	2.403	0.0162	0.0303	P924	L
Q99640	Myt1	PKMYT1	2	1.4	0.444	3.157	0.00159	0.00237	P605	L
Q99640	Myt1	PKMYT1	2	0.271	0.353	0.768	0.442	0.517	P605	H
Q99640	Myt1	PKMYT1	2	0.425	0.466	0.913	0.361	0.556	P905	H
Q99640	Myt1	PKMYT1	1	0.405	0.402	1.009	0.313	0.342	P905	L
Q99640	Myt1	PKMYT1	2	-0.182	0.522	-0.349	0.727	0.97	P915	H
Q99640	Myt1	PKMYT1	1	-0.271	0.402	-0.672	0.501	0.695	P915	L
Q99640	Myt1	PKMYT1	2	-0.576	0.33	-1.744	0.0811	0.429	P924	H
Q99640	Myt1	PKMYT1	2	0.242	0.41	0.59	0.555	0.639	P924	L
P51955	NEK2	NEK2	1	0.855	0.407	2.103	0.0355	0.0448	P605	L
P51955	NEK2	NEK2	5	0.241	0.256	0.941	0.347	0.435	P605	H
P51955	NEK2	NEK2	5	-0.043	0.338	-0.126	0.9	0.941	P905	H
P51955	NEK2	NEK2	3	0.326	0.504	0.647	0.517	0.544	P905	L
P51955	NEK2	NEK2	5	-0.213	0.38	-0.562	0.574	0.931	P915	H
P51955	NEK2	NEK2	1	0.285	0.494	0.576	0.565	0.74	P915	L
P51955	NEK2	NEK2	3	0.038	0.263	0.143	0.886	0.981	P924	H
P51955	NEK2	NEK2	1	0.065	0.377	0.173	0.863	0.88	P924	L
Q9HC98	NEK6	NEK6	5	0.81	0.253	3.196	0.00139	0.0021	P605	L
Q9HC98	NEK6	NEK6	7	0.298	0.194	1.539	0.124	0.204	P605	H
Q9HC98	NEK6	NEK6	5	0.436	0.326	1.339	0.181	0.359	P905	H
Q9HC98	NEK6	NEK6	5	0.845	0.308	2.744	0.00607	0.00946	P905	L
Q9HC98	NEK6	NEK6	4	-0.282	0.367	-0.769	0.442	0.831	P915	H
Q9HC98	NEK6	NEK6	3	0.126	0.358	0.352	0.725	0.87	P915	L
Q9HC98	NEK6	NEK6	5	0.134	0.187	0.719	0.472	0.816	P924	H
Q9HC98	NEK6	NEK6	3	0.302	0.273	1.108	0.268	0.347	P924	L
Q9UBE8	NLK	NLK	3	0.825	0.143	5.771	7.9e-09	2.48e-08	P605	L
Q9UBE8	NLK	NLK	4	0.561	0.189	2.968	0.00299	0.00934	P605	H
Q9UBE8	NLK	NLK	3	0.604	0.135	4.49	7.11e-06	5.64e-05	P905	H
Q9UBE8	NLK	NLK	3	1.064	0.173	6.142	8.13e-10	3.12e-09	P905	L
Q9UBE8	NLK	NLK	2	0.326	0.196	1.663	0.0963	0.381	P915	H
Q9UBE8	NLK	NLK	3	0.409	0.18	2.265	0.0235	0.0736	P915	L
Q9UBE8	NLK	NLK	4	0.092	0.117	0.791	0.429	0.799	P924	H
Q9UBE8	NLK	NLK	3	0.646	0.137	4.708	2.5e-06	1.13e-05	P924	L
P15531	NME1	NME1	1	1.539	0.546	2.818	0.00483	0.00682	P605	L
P15531	NME1	NME1	3	0.346	0.305	1.137	0.256	0.354	P605	H
P15531	NME1	NME1	2	-0.48	0.513	-0.935	0.35	0.542	P905	H
P15531	NME1	NME1	1	1.152	0.665	1.732	0.0832	0.105	P905	L
P15531	NME1	NME1	3	-0.49	0.451	-1.086	0.277	0.684	P915	H
P15531	NME1	NME1	1	0.356	0.662	0.538	0.59	0.764	P915	L
P15531	NME1	NME1	2	-0.498	0.364	-1.37	0.171	0.606	P924	H
P15531	NME1	NME1	1	0.232	0.505	0.461	0.645	0.71	P924	L
Q16539	P38A	MAPK14	22	0.834	0.123	6.756	1.42e-11	5.65e-11	P605	L
Q16539	P38A	MAPK14	44	0.389	0.073	5.326	1e-07	1.1e-06	P605	H
Q16539	P38A	MAPK14	48	0.521	0.098	5.293	1.2e-07	1.39e-06	P905	H
Q16539	P38A	MAPK14	27	0.852	0.135	6.315	2.7e-10	1.09e-09	P905	L
Q16539	P38A	MAPK14	47	0.167	0.11	1.511	0.131	0.468	P915	H
Q16539	P38A	MAPK14	15	0.324	0.162	2.004	0.0451	0.132	P915	L
Q16539	P38A	MAPK14	48	0.002	0.069	0.033	0.974	0.981	P924	H
Q16539	P38A	MAPK14	16	0.408	0.127	3.217	0.0013	0.00321	P924	L
Q15759	P38B	MAPK11	4	0.82	0.147	5.592	2.25e-08	6.77e-08	P605	L
Q15759	P38B	MAPK11	10	0.382	0.112	3.401	0.000672	0.00255	P605	H
Q15759	P38B	MAPK11	10	0.444	0.148	2.993	0.00276	0.0103	P905	H
Q15759	P38B	MAPK11	5	0.888	0.16	5.55	2.85e-08	9.48e-08	P905	L
Q15759	P38B	MAPK11	8	0.296	0.186	1.586	0.113	0.425	P915	H
Q15759	P38B	MAPK11	3	0.294	0.165	1.78	0.075	0.197	P915	L
Q15759	P38B	MAPK11	10	0.015	0.1	0.149	0.881	0.981	P924	H
Q15759	P38B	MAPK11	3	0.485	0.125	3.875	0.000107	0.000325	P924	L
O15264	P38D	MAPK13	10	0.984	0.133	7.381	1.57e-13	8.64e-13	P605	L
O15264	P38D	MAPK13	15	0.51	0.091	5.594	2.22e-08	3.28e-07	P605	H
O15264	P38D	MAPK13	14	0.437	0.124	3.534	0.000409	0.002	P905	H
O15264	P38D	MAPK13	11	1.094	0.152	7.189	6.52e-13	3.37e-12	P905	L
O15264	P38D	MAPK13	13	-0.061	0.143	-0.431	0.667	0.96	P915	H
O15264	P38D	MAPK13	8	0.336	0.182	1.85	0.0643	0.181	P915	L
O15264	P38D	MAPK13	14	0.078	0.088	0.894	0.371	0.779	P924	H
O15264	P38D	MAPK13	8	0.726	0.138	5.246	1.56e-07	1.14e-06	P924	L
P53778	P38G	MAPK12	6	0.914	0.151	6.07	1.28e-09	4.12e-09	P605	L
P53778	P38G	MAPK12	11	0.451	0.111	4.07	4.71e-05	0.000242	P605	H
P53778	P38G	MAPK12	11	0.286	0.147	1.955	0.0506	0.13	P905	H
P53778	P38G	MAPK12	8	0.875	0.165	5.31	1.1e-07	3.39e-07	P905	L
P53778	P38G	MAPK12	9	0.001	0.155	0.004	0.997	1	P915	H
P53778	P38G	MAPK12	4	0.284	0.205	1.388	0.165	0.334	P915	L
P53778	P38G	MAPK12	11	-0.1	0.095	-1.043	0.297	0.779	P924	H
P53778	P38G	MAPK12	4	0.625	0.156	4.012	6.01e-05	0.000189	P924	L
P23443	p70S6K	RPS6KB1	9	1.217	0.161	7.566	3.86e-14	2.42e-13	P605	L
P23443	p70S6K	RPS6KB1	22	0.505	0.084	5.981	2.21e-09	4.14e-08	P605	H
P23443	p70S6K	RPS6KB1	23	0.554	0.113	4.909	9.14e-07	8.01e-06	P905	H
P23443	p70S6K	RPS6KB1	11	1.508	0.192	7.861	3.81e-15	3.44e-14	P905	L
P23443	p70S6K	RPS6KB1	19	0.344	0.142	2.425	0.0153	0.115	P915	H
P23443	p70S6K	RPS6KB1	6	0.855	0.264	3.241	0.00119	0.00481	P915	L
P23443	p70S6K	RPS6KB1	20	0.019	0.081	0.23	0.818	0.981	P924	H
P23443	p70S6K	RPS6KB1	7	0.633	0.201	3.146	0.00165	0.00404	P924	L
Q9UBS0	P70S6KB	RPS6KB2	2	0.878	0.414	2.12	0.034	0.0434	P605	L
Q9UBS0	P70S6KB	RPS6KB2	4	0.47	0.18	2.603	0.00923	0.0235	P605	H
Q9UBS0	P70S6KB	RPS6KB2	5	0.5	0.26	1.927	0.054	0.133	P905	H
Q9UBS0	P70S6KB	RPS6KB2	2	1.009	0.503	2.006	0.0449	0.0596	P905	L
Q9UBS0	P70S6KB	RPS6KB2	4	0.03	0.267	0.112	0.911	0.979	P915	H
Q9UBS0	P70S6KB	RPS6KB2	2	0.401	0.502	0.799	0.424	0.639	P915	L
Q9UBS0	P70S6KB	RPS6KB2	4	-0.048	0.169	-0.287	0.774	0.972	P924	H
Q9UBS0	P70S6KB	RPS6KB2	2	0.457	0.383	1.191	0.234	0.308	P924	L
Q15418	p90RSK	RPS6KA1	20	1.667	0.127	13.088	3.87e-39	8.75e-37	P605	L
Q15418	p90RSK	RPS6KA1	28	0.459	0.084	5.486	4.12e-08	5.68e-07	P605	H
Q15418	p90RSK	RPS6KA1	34	0.293	0.101	2.89	0.00385	0.014	P905	H
Q15418	p90RSK	RPS6KA1	21	1.715	0.148	11.577	5.38e-31	4.05e-29	P905	L
Q15418	p90RSK	RPS6KA1	33	0.089	0.116	0.766	0.444	0.831	P915	H
Q15418	p90RSK	RPS6KA1	14	1.333	0.178	7.483	7.24e-14	7.02e-12	P915	L
Q15418	p90RSK	RPS6KA1	33	-0.079	0.074	-1.079	0.281	0.779	P924	H
Q15418	p90RSK	RPS6KA1	13	1.05	0.138	7.607	2.82e-14	1.11e-12	P924	L
Q13153	PAK1	PAK1	16	1.177	0.103	11.447	2.43e-30	7.96e-29	P605	L
Q13153	PAK1	PAK1	24	0.081	0.079	1.026	0.305	0.399	P605	H
Q13153	PAK1	PAK1	25	0.376	0.103	3.663	0.00025	0.00129	P905	H
Q13153	PAK1	PAK1	19	1.229	0.136	9.07	1.19e-19	2.07e-18	P905	L
Q13153	PAK1	PAK1	25	-0.105	0.121	-0.867	0.386	0.811	P915	H
Q13153	PAK1	PAK1	15	0.761	0.14	5.438	5.37e-08	1.74e-06	P915	L
Q13153	PAK1	PAK1	25	-0.069	0.077	-0.898	0.369	0.779	P924	H
Q13153	PAK1	PAK1	14	0.845	0.102	8.282	1.21e-16	1.51e-14	P924	L
Q13177	PAK2	PAK2	10	1.597	0.172	9.292	1.51e-20	1.9e-19	P605	L
Q13177	PAK2	PAK2	14	-0.122	0.112	-1.09	0.276	0.377	P605	H
Q13177	PAK2	PAK2	13	0.11	0.151	0.728	0.467	0.651	P905	H
Q13177	PAK2	PAK2	10	2.136	0.226	9.46	3.08e-21	7.73e-20	P905	L
Q13177	PAK2	PAK2	13	-0.461	0.174	-2.658	0.00786	0.0653	P915	H
Q13177	PAK2	PAK2	6	2.017	0.283	7.139	9.4e-13	6.08e-11	P915	L
Q13177	PAK2	PAK2	16	-0.275	0.104	-2.632	0.00848	0.103	P924	H
Q13177	PAK2	PAK2	7	1.612	0.196	8.218	2.06e-16	1.51e-14	P924	L
O96013	PAK4	PAK4	2	0.782	0.259	3.02	0.00253	0.00369	P605	L
O96013	PAK4	PAK4	3	0.432	0.193	2.236	0.0254	0.0532	P605	H
O96013	PAK4	PAK4	3	0.367	0.255	1.44	0.15	0.309	P905	H
O96013	PAK4	PAK4	2	0.835	0.308	2.714	0.00665	0.0102	P905	L
O96013	PAK4	PAK4	3	0.854	0.286	2.983	0.00286	0.0263	P915	H
O96013	PAK4	PAK4	1	0.351	0.526	0.667	0.505	0.695	P915	L
O96013	PAK4	PAK4	4	0.011	0.158	0.07	0.944	0.981	P924	H
O96013	PAK4	PAK4	1	0.212	0.398	0.533	0.594	0.668	P924	L
Q96KB5	PBK	PBK	2	0.432	0.495	0.872	0.383	0.407	P605	L
Q96KB5	PBK	PBK	3	0.144	0.267	0.54	0.589	0.641	P605	H
Q96KB5	PBK	PBK	3	0.215	0.353	0.608	0.543	0.711	P905	H
Q96KB5	PBK	PBK	2	0.52	0.506	1.029	0.304	0.335	P905	L
Q96KB5	PBK	PBK	3	-0.063	0.396	-0.16	0.873	0.979	P915	H
Q96KB5	PBK	PBK	2	-0.091	0.309	-0.294	0.769	0.972	P924	H
Q96KB5	PBK	PBK	1	0.564	0.147	3.835	0.000126	0.000366	P924	L
Q15118	PDHK1	PDK1	3	1.289	0.201	6.407	1.49e-10	5.25e-10	P605	L
Q15118	PDHK1	PDK1	4	0.637	0.146	4.349	1.37e-05	8.15e-05	P605	H
Q15118	PDHK1	PDK1	4	0.457	0.193	2.367	0.0179	0.0523	P905	H
Q15118	PDHK1	PDK1	3	0.88	0.244	3.601	0.000318	0.00059	P905	L
Q15118	PDHK1	PDK1	3	1.246	0.232	5.361	8.29e-08	1.88e-06	P915	H
Q15118	PDHK1	PDK1	3	0.436	0.249	1.753	0.0797	0.198	P915	L
Q15118	PDHK1	PDK1	3	0.065	0.147	0.445	0.656	0.917	P924	H
Q15118	PDHK1	PDK1	3	0.402	0.189	2.125	0.0336	0.0563	P924	L
Q15119	PDHK2	PDK2	3	1.289	0.201	6.407	1.49e-10	5.25e-10	P605	L
Q15119	PDHK2	PDK2	3	0.768	0.157	4.894	9.9e-07	6.49e-06	P605	H
Q15119	PDHK2	PDK2	3	0.517	0.207	2.497	0.0125	0.0382	P905	H
Q15119	PDHK2	PDK2	3	0.88	0.244	3.601	0.000318	0.00059	P905	L
Q15119	PDHK2	PDK2	3	1.246	0.232	5.361	8.29e-08	1.88e-06	P915	H
Q15119	PDHK2	PDK2	3	0.436	0.249	1.753	0.0797	0.198	P915	L
Q15119	PDHK2	PDK2	3	0.065	0.147	0.445	0.656	0.917	P924	H
Q15119	PDHK2	PDK2	3	0.402	0.189	2.125	0.0336	0.0563	P924	L
Q15120	PDHK3	PDK3	3	1.289	0.201	6.407	1.49e-10	5.25e-10	P605	L
Q15120	PDHK3	PDK3	3	0.768	0.157	4.894	9.9e-07	6.49e-06	P605	H
Q15120	PDHK3	PDK3	3	0.517	0.207	2.497	0.0125	0.0382	P905	H
Q15120	PDHK3	PDK3	3	0.88	0.244	3.601	0.000318	0.00059	P905	L
Q15120	PDHK3	PDK3	3	1.246	0.232	5.361	8.29e-08	1.88e-06	P915	H
Q15120	PDHK3	PDK3	3	0.436	0.249	1.753	0.0797	0.198	P915	L
Q15120	PDHK3	PDK3	3	0.065	0.147	0.445	0.656	0.917	P924	H
Q15120	PDHK3	PDK3	3	0.402	0.189	2.125	0.0336	0.0563	P924	L
O15530	PDK1	PDPK1	5	0.883	0.248	3.555	0.000379	0.000648	P605	L
O15530	PDK1	PDPK1	11	-0.024	0.139	-0.171	0.865	0.885	P605	H
O15530	PDK1	PDPK1	11	0.098	0.198	0.496	0.62	0.752	P905	H
O15530	PDK1	PDPK1	5	0.959	0.261	3.68	0.000234	0.00047	P905	L
O15530	PDK1	PDPK1	10	-0.057	0.219	-0.262	0.793	0.97	P915	H
O15530	PDK1	PDPK1	4	0.355	0.277	1.279	0.201	0.378	P915	L
O15530	PDK1	PDPK1	8	-0.106	0.153	-0.694	0.488	0.816	P924	H
O15530	PDK1	PDPK1	4	0.366	0.211	1.734	0.083	0.125	P924	L
P00558	PGK1	PGK1	1	1.655	0.334	4.962	6.97e-07	1.83e-06	P605	L
P00558	PGK1	PGK1	2	0.401	0.145	2.765	0.0057	0.0164	P605	H
P00558	PGK1	PGK1	3	0.544	0.176	3.088	0.00201	0.00812	P905	H
P00558	PGK1	PGK1	1	1.204	0.406	2.966	0.00301	0.00505	P905	L
P00558	PGK1	PGK1	3	0.168	0.198	0.847	0.397	0.811	P915	H
P00558	PGK1	PGK1	1	0.324	0.406	0.796	0.426	0.639	P915	L
P00558	PGK1	PGK1	3	-0.009	0.125	-0.074	0.941	0.981	P924	H
P00558	PGK1	PGK1	1	0.625	0.31	2.015	0.0439	0.07	P924	L
P11309	Pim1	PIM1	5	1.017	0.145	7.002	2.52e-12	1.24e-11	P605	L
P11309	Pim1	PIM1	16	0.282	0.114	2.47	0.0135	0.0323	P605	H
P11309	Pim1	PIM1	14	0.245	0.151	1.623	0.105	0.239	P905	H
P11309	Pim1	PIM1	6	0.953	0.252	3.785	0.000154	0.000328	P905	L
P11309	Pim1	PIM1	14	-0.119	0.164	-0.726	0.468	0.863	P915	H
P11309	Pim1	PIM1	4	0.604	0.21	2.871	0.0041	0.0139	P915	L
P11309	Pim1	PIM1	16	-0.141	0.102	-1.382	0.167	0.606	P924	H
P11309	Pim1	PIM1	4	0.836	0.16	5.218	1.81e-07	1.28e-06	P924	L
Q9P1W9	Pim2	PIM2	3	0.945	0.116	8.117	4.76e-16	3.47e-15	P605	L
Q9P1W9	Pim2	PIM2	5	0.347	0.092	3.782	0.000156	0.000706	P605	H
Q9P1W9	Pim2	PIM2	4	0.411	0.095	4.322	1.54e-05	0.000115	P905	H
Q9P1W9	Pim2	PIM2	2	1.132	0.157	7.188	6.56e-13	3.37e-12	P905	L
Q9P1W9	Pim2	PIM2	4	0.041	0.155	0.265	0.791	0.97	P915	H
Q9P1W9	Pim2	PIM2	2	0.442	0.166	2.658	0.00785	0.0258	P915	L
Q9P1W9	Pim2	PIM2	4	-0.054	0.102	-0.533	0.594	0.888	P924	H
Q9P1W9	Pim2	PIM2	2	0.619	0.126	4.91	9.13e-07	5.32e-06	P924	L
Q86V86	Pim3	PIM3	4	0.943	0.107	8.815	1.2e-18	1.29e-17	P605	L
Q86V86	Pim3	PIM3	7	0.355	0.08	4.439	9.05e-06	5.78e-05	P605	H
Q86V86	Pim3	PIM3	6	0.475	0.093	5.128	2.93e-07	2.98e-06	P905	H
Q86V86	Pim3	PIM3	4	1.075	0.142	7.584	3.35e-14	2.61e-13	P905	L
Q86V86	Pim3	PIM3	6	0.121	0.129	0.943	0.345	0.775	P915	H
Q86V86	Pim3	PIM3	3	0.529	0.15	3.535	0.000408	0.00264	P915	L
Q86V86	Pim3	PIM3	6	-0.065	0.084	-0.769	0.442	0.813	P924	H
Q86V86	Pim3	PIM3	4	0.556	0.115	4.833	1.35e-06	7.4e-06	P924	L
P17612	PKACA	PRKACA	65	1.179	0.103	11.446	2.47e-30	7.96e-29	P605	L
P17612	PKACA	PRKACA	108	0.369	0.066	5.591	2.26e-08	3.28e-07	P605	H
P17612	PKACA	PRKACA	119	0.695	0.083	8.36	6.26e-17	1.99e-15	P905	H
P17612	PKACA	PRKACA	65	1.698	0.125	13.609	3.55e-42	8.02e-40	P905	L
P17612	PKACA	PRKACA	127	-0.015	0.093	-0.156	0.876	0.979	P915	H
P17612	PKACA	PRKACA	48	0.7	0.143	4.9	9.56e-07	1.55e-05	P915	L
P17612	PKACA	PRKACA	101	0.044	0.062	0.706	0.48	0.816	P924	H
P17612	PKACA	PRKACA	43	0.867	0.11	7.881	3.26e-15	1.61e-13	P924	L
P22694	PKACB	PRKACB	1	1.082	0.114	9.458	3.12e-21	5.04e-20	P605	L
P22694	PKACB	PRKACB	2	0.402	0.066	6.088	1.14e-09	2.5e-08	P605	H
P22694	PKACB	PRKACB	2	0.515	0.087	5.909	3.43e-09	6.23e-08	P905	H
P22694	PKACB	PRKACB	1	1.296	0.137	9.476	2.64e-21	7.46e-20	P905	L
P22694	PKACB	PRKACB	2	0.079	0.098	0.801	0.423	0.829	P915	H
P22694	PKACB	PRKACB	1	0.485	0.148	3.278	0.00104	0.0045	P915	L
P22694	PKACB	PRKACB	1	0.066	0.078	0.849	0.396	0.779	P924	H
P22694	PKACB	PRKACB	1	0.714	0.112	6.401	1.55e-10	2.55e-09	P924	L
P17252	PKCA	PRKCA	23	1.223	0.138	8.867	7.53e-19	8.51e-18	P605	L
P17252	PKCA	PRKCA	51	0.314	0.085	3.674	0.000239	0.00101	P605	H
P17252	PKCA	PRKCA	57	0.589	0.101	5.843	5.14e-09	8.16e-08	P905	H
P17252	PKCA	PRKCA	26	1.532	0.176	8.681	3.92e-18	5.54e-17	P905	L
P17252	PKCA	PRKCA	51	0.319	0.121	2.626	0.00863	0.0693	P915	H
P17252	PKCA	PRKCA	10	1.107	0.257	4.3	1.71e-05	0.000165	P915	L
P17252	PKCA	PRKCA	52	-0.07	0.074	-0.945	0.345	0.779	P924	H
P17252	PKCA	PRKCA	9	0.749	0.197	3.808	0.00014	0.000402	P924	L
P05771	PKCB iso2	PRKCB	5	1.153	0.168	6.879	6.05e-12	2.67e-11	P605	L
P05771	PKCB iso2	PRKCB	8	0.31	0.095	3.282	0.00103	0.0038	P605	H
P05771	PKCB iso2	PRKCB	10	0.403	0.117	3.462	0.000535	0.00243	P905	H
P05771	PKCB iso2	PRKCB	5	1.472	0.203	7.239	4.53e-13	2.44e-12	P905	L
P05771	PKCB iso2	PRKCB	8	0.125	0.136	0.919	0.358	0.789	P915	H
P05771	PKCB iso2	PRKCB	3	0.944	0.201	4.687	2.77e-06	3.16e-05	P915	L
P05771	PKCB iso2	PRKCB	7	0.041	0.093	0.439	0.661	0.917	P924	H
P05771	PKCB iso2	PRKCB	3	1.045	0.153	6.831	8.45e-12	2.09e-10	P924	L
Q05655	PKCD	PRKCD	18	0.868	0.116	7.461	8.6e-14	4.98e-13	P605	L
Q05655	PKCD	PRKCD	28	0.274	0.089	3.087	0.00203	0.00672	P605	H
Q05655	PKCD	PRKCD	31	0.456	0.11	4.158	3.21e-05	0.000214	P905	H
Q05655	PKCD	PRKCD	19	1.034	0.14	7.372	1.68e-13	9.65e-13	P905	L
Q05655	PKCD	PRKCD	26	0.525	0.125	4.189	2.8e-05	0.000411	P915	H
Q05655	PKCD	PRKCD	10	0.597	0.18	3.326	0.000883	0.00408	P915	L
Q05655	PKCD	PRKCD	28	0.06	0.082	0.728	0.466	0.816	P924	H
Q05655	PKCD	PRKCD	11	0.584	0.128	4.551	5.33e-06	2.12e-05	P924	L
Q02156	PKCE	PRKCE	8	1.131	0.167	6.755	1.42e-11	5.65e-11	P605	L
Q02156	PKCE	PRKCE	13	0.187	0.111	1.684	0.0922	0.161	P605	H
Q02156	PKCE	PRKCE	13	0.229	0.158	1.455	0.146	0.303	P905	H
Q02156	PKCE	PRKCE	7	1.462	0.219	6.677	2.44e-11	1.1e-10	P905	L
Q02156	PKCE	PRKCE	10	-0.016	0.186	-0.085	0.932	0.992	P915	H
Q02156	PKCE	PRKCE	5	0.403	0.264	1.53	0.126	0.284	P915	L
Q02156	PKCE	PRKCE	11	-0.102	0.115	-0.883	0.377	0.779	P924	H
Q02156	PKCE	PRKCE	4	0.624	0.225	2.778	0.00547	0.0118	P924	L
P24723	PKCH	PRKCH	2	-0.098	0.43	-0.228	0.82	0.834	P605	L
P24723	PKCH	PRKCH	2	0.404	0.17	2.377	0.0175	0.0391	P605	H
P24723	PKCH	PRKCH	3	0.072	0.196	0.364	0.716	0.826	P905	H
P24723	PKCH	PRKCH	1	2.045	0.506	4.043	5.28e-05	0.000124	P905	L
P24723	PKCH	PRKCH	1	0.105	0.093	1.128	0.26	0.673	P915	H
P24723	PKCH	PRKCH	1	1.014	0.505	2.008	0.0447	0.132	P915	L
P24723	PKCH	PRKCH	3	-0.061	0.139	-0.44	0.66	0.917	P924	H
P24723	PKCH	PRKCH	1	1.012	0.386	2.626	0.00865	0.0176	P924	L
P41743	PKCI	PRKCI	6	1.13	0.157	7.216	5.36e-13	2.76e-12	P605	L
P41743	PKCI	PRKCI	14	0.321	0.132	2.435	0.0149	0.0345	P605	H
P41743	PKCI	PRKCI	13	0.217	0.174	1.246	0.213	0.384	P905	H
P41743	PKCI	PRKCI	6	1.185	0.19	6.238	4.44e-10	1.76e-09	P905	L
P41743	PKCI	PRKCI	12	-0.069	0.19	-0.365	0.715	0.97	P915	H
P41743	PKCI	PRKCI	5	0.77	0.203	3.797	0.000147	0.00102	P915	L
P41743	PKCI	PRKCI	12	-0.133	0.126	-1.056	0.291	0.779	P924	H
P41743	PKCI	PRKCI	5	0.787	0.154	5.108	3.26e-07	2.02e-06	P924	L
Q04759	PKCT	PRKCQ	5	0.759	0.271	2.807	0.005	0.00702	P605	L
Q04759	PKCT	PRKCQ	4	0.959	0.403	2.378	0.0174	0.025	P905	L
Q04759	PKCT	PRKCQ	4	0.194	0.403	0.481	0.631	0.8	P915	L
Q04759	PKCT	PRKCQ	3	0.351	0.355	0.99	0.322	0.409	P924	L
Q05513	PKCZ	PRKCZ	8	1.006	0.124	8.103	5.34e-16	3.77e-15	P605	L
Q05513	PKCZ	PRKCZ	19	0.211	0.085	2.492	0.0127	0.0311	P605	H
Q05513	PKCZ	PRKCZ	20	0.364	0.12	3.023	0.0025	0.00962	P905	H
Q05513	PKCZ	PRKCZ	6	1.317	0.162	8.115	4.86e-16	5.49e-15	P905	L
Q05513	PKCZ	PRKCZ	17	0.019	0.148	0.13	0.896	0.979	P915	H
Q05513	PKCZ	PRKCZ	3	1.01	0.198	5.102	3.36e-07	5.92e-06	P915	L
Q05513	PKCZ	PRKCZ	20	-0.103	0.087	-1.183	0.237	0.716	P924	H
Q05513	PKCZ	PRKCZ	3	0.997	0.151	6.621	3.56e-11	7.83e-10	P924	L
Q13237	PKG2	PRKG2	3	0.731	0.136	5.377	7.59e-08	9.03e-07	P605	H
Q13237	PKG2	PRKG2	2	1.141	0.194	5.88	4.1e-09	6.94e-08	P905	H
Q13237	PKG2	PRKG2	3	0.152	0.273	0.557	0.578	0.931	P915	H
Q13237	PKG2	PRKG2	3	0.226	0.172	1.312	0.189	0.642	P924	H
P14618	PKM iso2	PKM	1	0.946	0.113	8.351	6.78e-17	5.67e-16	P605	L
P14618	PKM iso2	PKM	1	0.41	0.083	4.922	8.56e-07	6.23e-06	P605	H
P14618	PKM iso2	PKM	1	1.009	0.137	7.37	1.71e-13	9.65e-13	P905	L
P14618	PKM iso2	PKM	2	0.159	0.068	2.323	0.0202	0.214	P924	H
Q16512	PKN1	PKN1	2	1.274	0.315	4.043	5.27e-05	0.000102	P605	L
Q16512	PKN1	PKN1	4	0.567	0.174	3.259	0.00112	0.00396	P605	H
Q16512	PKN1	PKN1	7	0.288	0.165	1.745	0.081	0.192	P905	H
Q16512	PKN1	PKN1	3	0.902	0.295	3.057	0.00224	0.00386	P905	L
Q16512	PKN1	PKN1	6	-0.135	0.202	-0.668	0.504	0.884	P915	H
Q16512	PKN1	PKN1	2	0.368	0.384	0.96	0.337	0.559	P915	L
Q16512	PKN1	PKN1	3	-0.214	0.163	-1.312	0.19	0.642	P924	H
Q16512	PKN1	PKN1	2	0.28	0.293	0.958	0.338	0.426	P924	L
P19525	PKR	EIF2AK2	2	0.804	0.29	2.772	0.00557	0.00772	P605	L
P19525	PKR	EIF2AK2	2	0.523	0.229	2.282	0.0225	0.0479	P605	H
P19525	PKR	EIF2AK2	2	0.742	0.302	2.455	0.0141	0.0417	P905	H
P19525	PKR	EIF2AK2	2	1.282	0.353	3.634	0.000279	0.000544	P905	L
P19525	PKR	EIF2AK2	2	0.631	0.339	1.859	0.0631	0.308	P915	H
P19525	PKR	EIF2AK2	1	1.284	0.242	5.307	1.11e-07	2.7e-06	P915	L
P19525	PKR	EIF2AK2	2	0.199	0.214	0.928	0.353	0.779	P924	H
P19525	PKR	EIF2AK2	2	0.582	0.27	2.152	0.0314	0.0545	P924	L
P53350	PLK1	PLK1	10	0.486	0.227	2.145	0.0319	0.041	P605	L
P53350	PLK1	PLK1	36	0.346	0.106	3.255	0.00113	0.00396	P605	H
P53350	PLK1	PLK1	33	0.464	0.141	3.293	0.000991	0.00415	P905	H
P53350	PLK1	PLK1	14	0.72	0.226	3.188	0.00143	0.00257	P905	L
P53350	PLK1	PLK1	34	0.288	0.156	1.848	0.0646	0.31	P915	H
P53350	PLK1	PLK1	7	-0.385	0.3	-1.283	0.2	0.378	P915	L
P53350	PLK1	PLK1	36	0.11	0.097	1.13	0.259	0.755	P924	H
P53350	PLK1	PLK1	7	0.308	0.229	1.345	0.179	0.247	P924	L
O00444	PLK4	PLK4	1	1.858	0.472	3.934	8.35e-05	0.000157	P605	L
O00444	PLK4	PLK4	2	0.35	0.38	0.921	0.357	0.441	P605	H
O00444	PLK4	PLK4	2	1.431	0.501	2.857	0.00428	0.0153	P905	H
O00444	PLK4	PLK4	1	1.301	0.664	1.96	0.05	0.066	P905	L
O00444	PLK4	PLK4	2	0.847	0.562	1.508	0.132	0.468	P915	H
O00444	PLK4	PLK4	2	0.335	0.355	0.943	0.346	0.779	P924	H
O00444	PLK4	PLK4	1	1.254	0.504	2.489	0.0128	0.0246	P924	L
Q15139	PRKD1	PRKD1	16	0.909	0.224	4.064	4.82e-05	9.48e-05	P605	L
Q15139	PRKD1	PRKD1	24	0.258	0.137	1.879	0.0602	0.112	P605	H
Q15139	PRKD1	PRKD1	25	0.252	0.168	1.497	0.134	0.287	P905	H
Q15139	PRKD1	PRKD1	15	1.213	0.27	4.495	6.95e-06	1.85e-05	P905	L
Q15139	PRKD1	PRKD1	20	-0.002	0.192	-0.011	0.992	1	P915	H
Q15139	PRKD1	PRKD1	11	0.496	0.34	1.457	0.145	0.299	P915	L
Q15139	PRKD1	PRKD1	23	-0.295	0.131	-2.263	0.0236	0.223	P924	H
Q15139	PRKD1	PRKD1	12	0.51	0.208	2.458	0.014	0.0266	P924	L
Q9BZL6	PRKD2	PRKD2	3	1	0.311	3.217	0.00129	0.00196	P605	L
Q9BZL6	PRKD2	PRKD2	5	0.166	0.172	0.966	0.334	0.426	P605	H
Q9BZL6	PRKD2	PRKD2	8	0.419	0.17	2.462	0.0138	0.0412	P905	H
Q9BZL6	PRKD2	PRKD2	3	1.093	0.379	2.883	0.00393	0.00646	P905	L
Q9BZL6	PRKD2	PRKD2	5	0.051	0.204	0.251	0.802	0.97	P915	H
Q9BZL6	PRKD2	PRKD2	1	0.182	0.704	0.259	0.796	0.913	P915	L
Q9BZL6	PRKD2	PRKD2	8	-0.15	0.122	-1.229	0.219	0.695	P924	H
Q9BZL6	PRKD2	PRKD2	2	0.567	0.29	1.954	0.0507	0.0785	P924	L
O94806	PRKD3	PRKD3	2	1.068	0.26	4.108	3.98e-05	7.9e-05	P605	L
O94806	PRKD3	PRKD3	3	0.395	0.162	2.441	0.0147	0.0343	P605	H
O94806	PRKD3	PRKD3	4	0.471	0.186	2.536	0.0112	0.037	P905	H
O94806	PRKD3	PRKD3	2	1.162	0.316	3.672	0.000241	0.000476	P905	L
O94806	PRKD3	PRKD3	4	0.225	0.21	1.072	0.284	0.69	P915	H
O94806	PRKD3	PRKD3	1	0.351	0.526	0.667	0.505	0.695	P915	L
O94806	PRKD3	PRKD3	4	-0.02	0.133	-0.149	0.882	0.981	P924	H
O94806	PRKD3	PRKD3	2	0.49	0.244	2.009	0.0446	0.0706	P924	L
P04049	RAF1	RAF1	4	1.195	0.161	7.416	1.21e-13	6.82e-13	P605	L
P04049	RAF1	RAF1	7	0.265	0.091	2.908	0.00364	0.0111	P605	H
P04049	RAF1	RAF1	7	0.401	0.121	3.329	0.000872	0.00376	P905	H
P04049	RAF1	RAF1	6	1.417	0.173	8.182	2.78e-16	3.43e-15	P905	L
P04049	RAF1	RAF1	7	-0.008	0.14	-0.058	0.954	0.997	P915	H
P04049	RAF1	RAF1	5	0.759	0.186	4.089	4.34e-05	0.000382	P915	L
P04049	RAF1	RAF1	6	-0.14	0.1	-1.393	0.164	0.602	P924	H
P04049	RAF1	RAF1	5	0.886	0.141	6.284	3.3e-10	4.66e-09	P924	L
Q13464	ROCK1	ROCK1	5	2.102	0.3	6.998	2.59e-12	1.25e-11	P605	L
Q13464	ROCK1	ROCK1	10	0.275	0.17	1.614	0.107	0.18	P605	H
Q13464	ROCK1	ROCK1	10	0.361	0.225	1.607	0.108	0.245	P905	H
Q13464	ROCK1	ROCK1	5	2.369	0.365	6.484	8.93e-11	3.74e-10	P905	L
Q13464	ROCK1	ROCK1	8	-0.042	0.263	-0.159	0.874	0.979	P915	H
Q13464	ROCK1	ROCK1	4	1.617	0.376	4.306	1.67e-05	0.000165	P915	L
Q13464	ROCK1	ROCK1	11	-0.138	0.147	-0.938	0.348	0.779	P924	H
Q13464	ROCK1	ROCK1	3	1.766	0.28	6.304	2.91e-10	4.42e-09	P924	L
O75116	ROCK2	ROCK2	3	1.423	0.156	9.104	8.74e-20	1.04e-18	P605	L
O75116	ROCK2	ROCK2	5	0.294	0.15	1.955	0.0506	0.0967	P605	H
O75116	ROCK2	ROCK2	5	0.326	0.198	1.644	0.1	0.234	P905	H
O75116	ROCK2	ROCK2	3	1.653	0.189	8.726	2.64e-18	4.26e-17	P905	L
O75116	ROCK2	ROCK2	4	-0.285	0.255	-1.115	0.265	0.673	P915	H
O75116	ROCK2	ROCK2	3	1.096	0.196	5.581	2.39e-08	1.16e-06	P915	L
O75116	ROCK2	ROCK2	6	-0.387	0.123	-3.148	0.00165	0.0278	P924	H
O75116	ROCK2	ROCK2	3	1.032	0.149	6.913	4.73e-12	1.56e-10	P924	L
P51812	RSK2	RPS6KA3	7	1.149	0.203	5.671	1.42e-08	4.4e-08	P605	L
P51812	RSK2	RPS6KA3	14	0.332	0.115	2.879	0.00399	0.012	P605	H
P51812	RSK2	RPS6KA3	18	0.473	0.13	3.651	0.000261	0.00132	P905	H
P51812	RSK2	RPS6KA3	10	1.201	0.197	6.113	9.77e-10	3.68e-09	P905	L
P51812	RSK2	RPS6KA3	18	0.25	0.146	1.715	0.0863	0.364	P915	H
P51812	RSK2	RPS6KA3	5	0.965	0.266	3.626	0.000288	0.00193	P915	L
P51812	RSK2	RPS6KA3	16	0.061	0.1	0.607	0.544	0.856	P924	H
P51812	RSK2	RPS6KA3	5	0.879	0.203	4.331	1.49e-05	5.25e-05	P924	L
O00141	SGK1	SGK1	9	1.147	0.172	6.686	2.29e-11	8.76e-11	P605	L
O00141	SGK1	SGK1	24	0.122	0.099	1.229	0.219	0.31	P605	H
O00141	SGK1	SGK1	27	0.112	0.128	0.872	0.383	0.58	P905	H
O00141	SGK1	SGK1	12	1.195	0.2	5.982	2.21e-09	8.19e-09	P905	L
O00141	SGK1	SGK1	24	-0.089	0.144	-0.617	0.537	0.929	P915	H
O00141	SGK1	SGK1	7	0.236	0.245	0.962	0.336	0.559	P915	L
O00141	SGK1	SGK1	25	-0.153	0.085	-1.793	0.0729	0.412	P924	H
O00141	SGK1	SGK1	7	0.557	0.193	2.889	0.00387	0.00842	P924	L
Q96BR1	SGK3	SGK3	2	1.629	0.426	3.823	0.000132	0.000242	P605	L
Q96BR1	SGK3	SGK3	3	0.296	0.315	0.941	0.347	0.435	P605	H
Q96BR1	SGK3	SGK3	3	0.293	0.301	0.972	0.331	0.522	P905	H
Q96BR1	SGK3	SGK3	2	1.495	0.519	2.883	0.00394	0.00646	P905	L
Q96BR1	SGK3	SGK3	4	-0.054	0.358	-0.152	0.879	0.979	P915	H
Q96BR1	SGK3	SGK3	2	1.521	0.517	2.942	0.00326	0.0115	P915	L
Q96BR1	SGK3	SGK3	5	-0.203	0.183	-1.11	0.267	0.771	P924	H
Q96BR1	SGK3	SGK3	2	0.795	0.394	2.017	0.0437	0.07	P924	L
Q15746	smMLCK	MYLK	1	1.421	0.151	9.436	3.89e-21	5.17e-20	P605	L
Q15746	smMLCK	MYLK	1	0.372	0.115	3.225	0.00126	0.00428	P605	H
Q15746	smMLCK	MYLK	1	0.192	0.152	1.266	0.205	0.384	P905	H
Q15746	smMLCK	MYLK	1	1.437	0.183	7.875	3.4e-15	3.2e-14	P905	L
Q15746	smMLCK	MYLK	1	0.06	0.171	0.35	0.726	0.97	P915	H
Q15746	smMLCK	MYLK	1	0.907	0.19	4.782	1.73e-06	2.1e-05	P915	L
Q15746	smMLCK	MYLK	2	-0.012	0.109	-0.108	0.914	0.981	P924	H
Q15746	smMLCK	MYLK	1	0.813	0.144	5.638	1.72e-08	1.48e-07	P924	L
P12931	Src	SRC	10	1.103	0.159	6.933	4.13e-12	1.87e-11	P605	L
P12931	Src	SRC	20	0.201	0.122	1.657	0.0976	0.167	P605	H
P12931	Src	SRC	16	0.119	0.183	0.65	0.516	0.697	P905	H
P12931	Src	SRC	10	1.103	0.193	5.717	1.08e-08	3.89e-08	P905	L
P12931	Src	SRC	11	-0.422	0.247	-1.705	0.0882	0.366	P915	H
P12931	Src	SRC	7	0.446	0.246	1.809	0.0705	0.188	P915	L
P12931	Src	SRC	15	-0.235	0.131	-1.801	0.0717	0.412	P924	H
P12931	Src	SRC	8	0.565	0.192	2.941	0.00327	0.00735	P924	L
Q9UEW8	STLK3	STK39	1	2.215	0.437	5.074	3.89e-07	1.08e-06	P605	L
Q9UEW8	STLK3	STK39	1	0.474	0.346	1.37	0.171	0.261	P605	H
Q9UEW8	STLK3	STK39	1	0.29	0.456	0.636	0.525	0.698	P905	H
Q9UEW8	STLK3	STK39	1	0.177	0.512	0.345	0.73	0.97	P915	H
Q9UEW8	STLK3	STK39	2	0.041	0.27	0.153	0.878	0.981	P924	H
P43405	Syk	SYK	3	1.245	0.39	3.193	0.00141	0.0021	P605	L
P43405	Syk	SYK	3	1.008	0.475	2.123	0.0338	0.0463	P905	L
P43405	Syk	SYK	2	1.002	0.501	1.999	0.0456	0.132	P915	L
P43405	Syk	SYK	2	0.551	0.382	1.441	0.15	0.209	P924	L
O43318	TAK1	MAP3K7	1	1.096	0.25	4.387	1.15e-05	2.5e-05	P605	L
O43318	TAK1	MAP3K7	8	0.401	0.161	2.487	0.0129	0.0312	P605	H
O43318	TAK1	MAP3K7	7	0.825	0.237	3.475	0.000511	0.00236	P905	H
O43318	TAK1	MAP3K7	1	1.503	0.304	4.946	7.56e-07	2.16e-06	P905	L
O43318	TAK1	MAP3K7	5	-0.031	0.267	-0.115	0.908	0.979	P915	H
O43318	TAK1	MAP3K7	6	-0.132	0.165	-0.801	0.423	0.796	P924	H
O43318	TAK1	MAP3K7	1	0.768	0.234	3.287	0.00101	0.0026	P924	L
Q7L7X3	TAO1	TAOK1	2	1.55	0.356	4.357	1.32e-05	2.83e-05	P605	L
Q7L7X3	TAO1	TAOK1	4	0.25	0.18	1.389	0.165	0.254	P605	H
Q7L7X3	TAO1	TAOK1	4	0.319	0.237	1.347	0.178	0.359	P905	H
Q7L7X3	TAO1	TAOK1	2	0.83	0.301	2.756	0.00585	0.00925	P905	L
Q7L7X3	TAO1	TAOK1	4	-0.125	0.264	-0.473	0.636	0.96	P915	H
Q7L7X3	TAO1	TAOK1	1	-0.158	0.547	-0.289	0.773	0.903	P915	L
Q7L7X3	TAO1	TAOK1	4	-0.245	0.168	-1.456	0.145	0.588	P924	H
Q9UL54	TAO2	TAOK2	1	1.805	0.559	3.229	0.00124	0.0019	P605	L
Q9UL54	TAO2	TAOK2	3	0.22	0.205	1.075	0.283	0.38	P605	H
Q9UL54	TAO2	TAOK2	3	0.237	0.27	0.876	0.381	0.579	P905	H
Q9UL54	TAO2	TAOK2	1	1.037	0.262	3.96	7.5e-05	0.000169	P905	L
Q9UL54	TAO2	TAOK2	3	-0.096	0.303	-0.316	0.752	0.97	P915	H
Q9UL54	TAO2	TAOK2	3	-0.262	0.191	-1.367	0.172	0.606	P924	H
Q9UHD2	TBK1	TBK1	3	0.891	0.344	2.592	0.00956	0.013	P605	L
Q9UHD2	TBK1	TBK1	8	0.53	0.132	4.01	6.07e-05	0.0003	P605	H
Q9UHD2	TBK1	TBK1	5	0.602	0.241	2.499	0.0125	0.0382	P905	H
Q9UHD2	TBK1	TBK1	3	0.5	0.414	1.208	0.227	0.26	P905	L
Q9UHD2	TBK1	TBK1	7	0.324	0.218	1.488	0.137	0.48	P915	H
Q9UHD2	TBK1	TBK1	2	0.016	0.384	0.041	0.968	0.973	P915	L
Q9UHD2	TBK1	TBK1	6	-0.195	0.139	-1.405	0.16	0.6	P924	H
Q9UHD2	TBK1	TBK1	2	0.079	0.293	0.269	0.788	0.825	P924	L
Q15569	TESK1	TESK1	1	1.093	0.247	4.422	9.76e-06	2.18e-05	P605	L
Q15569	TESK1	TESK1	1	0.927	0.301	3.085	0.00204	0.00354	P905	L
Q15569	TESK1	TESK1	1	0.3	0.306	0.98	0.327	0.552	P915	L
Q15569	TESK1	TESK1	1	0.541	0.232	2.334	0.0196	0.035	P924	L
P33981	TTK	TTK	6	0.664	0.238	2.795	0.0052	0.00725	P605	L
P33981	TTK	TTK	6	0.423	0.179	2.362	0.0182	0.0404	P605	H
P33981	TTK	TTK	6	0.297	0.239	1.243	0.214	0.384	P905	H
P33981	TTK	TTK	5	0.94	0.321	2.931	0.00337	0.00561	P905	L
P33981	TTK	TTK	6	0.079	0.265	0.297	0.767	0.97	P915	H
P33981	TTK	TTK	3	0.403	0.433	0.93	0.352	0.577	P915	L
P33981	TTK	TTK	6	0.162	0.171	0.946	0.344	0.779	P924	H
P33981	TTK	TTK	4	0.817	0.274	2.981	0.00287	0.00662	P924	L
O75385	ULK1	ULK1	4	1.414	0.229	6.168	6.92e-10	2.3e-09	P605	L
O75385	ULK1	ULK1	8	0.406	0.167	2.422	0.0154	0.0349	P605	H
O75385	ULK1	ULK1	9	0.643	0.214	3.007	0.00264	0.01	P905	H
O75385	ULK1	ULK1	4	1.046	0.284	3.685	0.000228	0.000469	P905	L
O75385	ULK1	ULK1	5	0.543	0.283	1.923	0.0545	0.283	P915	H
O75385	ULK1	ULK1	3	0.386	0.293	1.315	0.188	0.366	P915	L
O75385	ULK1	ULK1	7	0.131	0.151	0.87	0.384	0.779	P924	H
O75385	ULK1	ULK1	3	0.693	0.226	3.061	0.0022	0.00519	P924	L
Q86Y07	VRK2	VRK2	1	0.551	0.82	0.672	0.502	0.53	P605	L
Q86Y07	VRK2	VRK2	3	-0.889	0.379	-2.344	0.0191	0.042	P605	H
Q86Y07	VRK2	VRK2	2	0.432	0.624	0.692	0.489	0.672	P905	H
Q86Y07	VRK2	VRK2	4	-0.469	0.428	-1.094	0.274	0.684	P915	H
Q86Y07	VRK2	VRK2	4	-0.108	0.271	-0.399	0.69	0.929	P924	H
Q9H4A3	WNK1	WNK1	1	2.215	0.437	5.074	3.89e-07	1.08e-06	P605	L
Q9H4A3	WNK1	WNK1	6	0.605	0.223	2.717	0.00658	0.0183	P605	H
Q9H4A3	WNK1	WNK1	6	0.247	0.294	0.843	0.399	0.594	P905	H
Q9H4A3	WNK1	WNK1	1	1.471	0.704	2.089	0.0367	0.0494	P905	L
Q9H4A3	WNK1	WNK1	5	0.731	0.341	2.148	0.0317	0.198	P915	H
Q9H4A3	WNK1	WNK1	5	-0.191	0.215	-0.888	0.374	0.779	P924	H
Q9BYP7	WNK3	WNK3	3	0.542	0.252	2.149	0.0317	0.0653	P605	H
Q9BYP7	WNK3	WNK3	3	0.294	0.333	0.883	0.377	0.577	P905	H
Q9BYP7	WNK3	WNK3	3	0.464	0.374	1.243	0.214	0.62	P915	H
Q9BYP7	WNK3	WNK3	3	-0.081	0.236	-0.342	0.732	0.952	P924	H

## Sheet: Legend
Column name	Description
TAB1
Signature.ID	Name of the Pathway
Score	The enrichment score reflecting the degree to which the pathway is overrepresented. Positive scores indicate pathway activation or upregulation, while negative scores indicate inhibition or downregulation
adj.p.val	The adjusted p-value indicating the statistical significance of the pathway enrichment, corrected for multiple hypothesis testing
Percent.Overlap	The percentage of phosphosites within the predefined pathway that were successfully identified in the experimental dataset
TCL	The specific patient evaluated for the given row
Channel	The specific SILAC isotopic labeling state (Light, Medium, or Heavy)
TAB2
Signature.ID	Name of the PTM signature
Percent.Overlap	The percentage of phosphosites within the predefined PTM signature that were successfully identified in the experimental dataset
adj.p.val	The adjusted p-value indicating the statistical significance of the pathway enrichment, corrected for multiple hypothesis testing
Overlap	The specific list of intersecting phosphosites found in both the input experimental dataset and the corresponding PTM signature
Score	The enrichment score reflecting the degree to which the signature is overrepresented. Positive scores indicate pathway activation or upregulation, while negative scores indicate inhibition or downregulation
TCL	The specific patient evaluated for the given row
Channel	The specific SILAC isotopic labeling state (Light, Medium, or Heavy)
kinase	Name of the PTM signature (shortened)
gene	Gene symbol of the kinase
TAB3
UniprotID	Uniprot ID of the kinase
Name	Common name of the kinase
Gene	Gene symbol of the kinase
NumSubs	Number of phosphosite substrates identified for the given kinase in a specific patient/channel combination
Activity	The estimated magnitude of the change in kinase activity, calculated based on the quantitative changes of the kinase's identified substrates. A positive score indicates inferred activation; a negative score indicates inhibition
StdErr	The standard error of the estimated activity score, representing the statistical variance among the substrates' fold changes
ZScore	The statistical significance of the inferred activity. It measures how many standard errors the Activity Score is away from zero. A larger absolute Z-score indicates higher confidence in the result
PValue	The p-value indicating the statistical significance of the enrichment
FDR	The adjusted p-value, derived from the PValue corrected for multiple hypothesis testing
TCL	The specific patient evaluated for the given row
Channel	The specific SILAC isotopic labeling state (Light, Medium, or Heavy)
