# Supplementary material for: The proteomics and phosphoproteomics landscape of melanoma under T cell attack
Source: Cell Rep Med. 2026 May 21;7(6):102829. doi: 10.1016/j.xcrm.2026.102829 (PMC13293969; doi:10.1016/j.xcrm.2026.102829)
Supplement: Table S7. HPLC, MS, and DIA-NN search parameters used in this paper, related to STAR Methods [file mmc7.xlsx]

## Sheet: HPLC
	HPLC	Column	Samples-per-day (SPD)	LC parameters	Pump flow in µ/min
SCC-25 phoshoproteome	Evosep One	Aurora Rapid (1.7 µm, 75 µm x 5 cm), IonOpticks	80	Predefined whisper method	nanoflow
P905 proteome (1st time)	Vanquish Neo	PepMap (2 µm, 75 µm x 15 cm), Thermo Fisher Scientific	180	0-0.2 min: 4%B, 0.2-4 min: 8%B, 4-5.8 min:20%B, 5.8-6.2 min: 35.5 %B, 6.2-6.7 min: 99%B	2.5; 0-5.8 min, 3; 5.8-6.7 min
P905 proteome (2nd time)	Vanquish Neo	µPAC column (110 cm), Thermo Fisher Scientific	36	0-0.4 min: 4%B, 0.4-21.4 min: 22.5 %B, 21.4-30.4 min: 45%B,30.4-34.9 min: 99%B, 34.9-36.5 min: 99%B	0.750; 0-36.5 min
4 patients proteome	Evosep One	PepMap (2 µm, 150 µm x 15 cm)	30	Predefined method	high flow
4 patients phosphoproteome	Evosep One	Aurora Elite TS (1.7 µm, 75 µm x 15 cm), IonOpticks	40	Predefined whisper method	nanoflow
Phospho library	Evosep One	Aurora Rapid (1.7 µm, 75 µm x 5 cm), IonOpticks	80	Predefined whisper method	nanoflow
IFNG proteome	Vanquish Neo	PepMap (2 µm, 75 µm x 15 cm), Thermo Fisher Scientific	180	0-0.2 min: 4%B, 0.2-4 min: 8%B, 4-5.8 min:20%B, 5.8-6.2 min: 35.5 %B, 6.2-6.7 min: 99%B	2.5; 0-5.8 min, 3; 5.8-6.7 min
		particle size, inner diameter x lenght

## Sheet: MS
	Orbitrap (MS1) resolution	Precursor scan range (m/z)	MS1 IT (ms)	Quadrupole isolation window (m/z)	MS2 IT (ms)
SCC-25 phoshoproteome	240K	480-1080	30	4	6
P905 proteome (1st time)	180K	380-980	3	2	3
P905 proteome (2nd time): method 1	240K	380-980	5	2	2.5
P905 proteome (2nd time): method 2	120K	380-980	10	2	2.5
P905 proteome (2nd time): method 3	120K	380-980	10	6	8
4 patients proteome	240K	380-980	5	2	2.5
4 patients phosphoproteome	240K	480-1080	30	2	3
Phospho library (High pH fractionation)	240K	480-1080	30	Variable (2-10)	10
Phospho library (Gas Phase Fractionation: F1)	240K	480-680	30	1	12
Phospho library (Gas Phase Fractionation: F2)	240K	680-880	30	1	12
Phospho library (Gas Phase Fractionation: F3)	240K	880-1080	30	1	12
IFNG proteome	180K	380-980	3	4	3

## Sheet: DIANN_search_parameters
	Mass accuracy MS1	Mass accuracy MS2	Scan radius
SCC-25 phoshoproteome	1.6e-05	6e-06	6
P905 proteome (1st time)	8e-06	1.4e-05	5
P905 proteome (2nd time): method 1	6e-06	1.2e-05	7
P905 proteome (2nd time): method 2	8e-06	1.2e-05	7
P905 proteome (2nd time): method 3	5e-06	1.2e-05	10
4 patients proteome	6e-06	1.5e-05	9
4 patients phosphoproteome	6e-06	1e-05	6
IFNG proteome	4e-06	1.5e-05	6
